# Supplementary material for: Over-expression of ADAR1 in mice does not initiate or accelerate cancer formation in vivo
Source: NAR Cancer. 2023 Jun 1;5(2):zcad023. doi: 10.1093/narcan/zcad023 (PMC10233902; doi:10.1093/narcan/zcad023)
Supplement: zcad023_Supplemental_Files [file zcad023_supplemental_files.zip]

Archive with 5 entries (5 files):
- Mendez Ruiz et al_NAR Can_Supp files_CW070323.pdf
- supplemental_dataset_1_gene_expression_er_model.xlsx
- supplemental_dataset_2_rna_editing_er_model_CW130423.xlsx
- supplemental_dataset_3_gene_expression_os_model_with_heatmap_data_revision.xlsx
- supplemental_dataset_4_rna_editing_os_model.xlsx
