# Supplementary material for: Over-expression of ADAR1 in mice does not initiate or accelerate cancer formation in vivo
Source: NAR Cancer. 2023 Jun 1;5(2):zcad023. doi: 10.1093/narcan/zcad023 (PMC10233902; doi:10.1093/narcan/zcad023)
Supplement: zcad023_Supplemental_Files [file zcad023_supplemental_files.zip › supplemental_dataset_1_gene_expression_er_model.xlsx]

## Sheet: Index
sheet_name	description
method	method.
QC	QC plots from degust.
Raw counts	Raw counts from Salmon processed by tximeta.
Adar1ki_vs_WT	Adar1ki vs WT (voom sample weights), gene level
Adar1p110ki_vs_WT	Adar1p110ki vs WT (voom sample weights), gene level
Adar1p150ki_vs_WT	Adar1p150ki vs WT (voom sample weights), gene level
E861Aki_vs_WT	Adar1 E861Aki vs WT (voom sample weights), gene level

## Sheet: Method
Steps
Salmon 1.4.0 mapping against vm22 gencode.
Salmon data was processed using tximeta, and summarised to gene using lengthScaledTPM before formatting for degust (csv).
Degust filter: at least 1 reads, min gene CPM 1, in at least 2 samples.
Voom-sample weighting was used for differential expression

## Sheet: Raw counts
Gene ID	WT_r1_L1	WT_r2_L2	WT_r3_L3	Adar1KI_r1_L5	Adar1KI_r2_L6	Adar1KI_r3_L7	Adar1_p110KI_r1_L11	Adar1_p110KI_r2_L12	Adar1_p110KI_r3_L13	Adar1_p150KI_r1_L8	Adar1_p150KI_r2_L9	Adar1_p150KI_r3_L10	E861AKI_r1_L14	E861AKI_r2_L15	E861AKI_r3_L16	WT_R26-Adar1p150KI/+_r1_L4
ENSMUSG00000000001.4	1584.73	2205.93	2266.42	1597.78	2820.15	3003.38	2740.56	2783.64	2117.26	3012.53	1482.62	1741.2	2226.67	2652.36	2646.25	1511.63
ENSMUSG00000000003.15	0	0	0	0	0	0	0	0	0	0	0	0	0	0	0	0
ENSMUSG00000000028.15	13.916	60.072	22.245	15.121	25.207	45.85	61.867	41.616	26.784	35.899	20.048	15.692	44.724	14.152	9.889	31.999
ENSMUSG00000000031.16	2.275	2.866	2.124	5.606	1.418	2.833	2.136	0.707	5.76	5.656	0	0	1.41	3.545	0	0
ENSMUSG00000000037.17	0	1.603	0	1.572	0.992	0	7.087	0	1.578	3.515	0	0	0	2.902	0	5.672
ENSMUSG00000000049.11	39040.7	28398.4	63277.2	55386.3	53042.2	46623.9	40042.2	49882.6	46222.2	38850	57694.9	50136.7	54587.9	41931.2	41416.8	42242.9
ENSMUSG00000000056.7	875.847	1102.21	704.318	1035.12	1715.84	1706.22	1253.38	1344.79	781.479	1185.78	1157.65	1361.46	1086.08	682.968	947.09	452.718
ENSMUSG00000000058.6	106.456	62.312	84.339	83.57	144.861	184.958	142.337	134.508	90.54	109.84	63.042	62.02	105.612	162.747	106.059	75.644
ENSMUSG00000000078.7	349.59	163.241	205.941	198.283	345.361	366.673	328.743	427.66	216.366	232.196	236.442	222.714	382.763	433.699	431.105	280.918
ENSMUSG00000000085.16	211.931	148.741	228.134	137.471	249.003	155.318	203.305	191.521	166.637	237.405	168.885	200.003	143.909	344.147	164.4	208.78
ENSMUSG00000000088.7	1809.08	2364.03	2604.65	2313.69	2784.18	3015.78	3310.8	2614.88	2421.86	3203.02	2420.57	2869.29	2361.42	2355.09	2209.7	2433.97
ENSMUSG00000000093.6	105.106	110.16	79.373	96.251	142.544	164.443	149.037	145.132	83.647	118.176	98.198	98.766	85.907	78.343	132.417	80.491
ENSMUSG00000000094.12	0	0	0	0	0	0	0	0	0	3.004	0	0	0.999	1.004	1.003	1.963
ENSMUSG00000000103.12	0	0	0	0	0	0	0	0	0	0	0	0	0	0	0	0
ENSMUSG00000000120.6	49.049	105.146	126.014	65.493	221.861	192.528	231.065	217.202	132.447	151.227	68.735	138.642	127.863	159.699	102.324	98.159
ENSMUSG00000000125.5	0	0	0	0	0	0	0	0	0	0	0	0	0	0	0	0
ENSMUSG00000000126.11	15.016	13.018	10.916	10.916	5.02	16.035	10.003	14.014	5.975	12.019	28.476	14.96	15.984	6.027	10.032	9.816
ENSMUSG00000000127.15	124.291	201.266	148.643	115.918	268.345	277.579	249.455	279.197	256.459	251.806	119.634	191.308	189.614	240.767	207.599	154.929
ENSMUSG00000000131.15	342.761	525.818	728.799	899.581	587.73	722.187	605.754	762.068	705.001	719.612	1110.88	664.474	601.653	786.142	681.094	991.186
ENSMUSG00000000134.17	351.44	389.578	495.231	301.851	564.106	563.577	562.357	692.951	480.069	566.236	320.791	414.442	527.905	541.981	624.812	393.905
ENSMUSG00000000142.15	106.126	131.44	146.079	84.578	136.845	138.373	169.523	319.723	153.372	80.379	187.764	89.355	125.173	183.048	180.01	141.408
ENSMUSG00000000148.17	114.08	220.948	230.983	204.959	274.67	296.529	229.148	217.574	239.72	246.522	180.91	259.342	177.234	237.858	208.192	224.013
ENSMUSG00000000149.10	1295.32	1214.76	1672.84	1795.54	1421.66	1948.15	1804.14	1845.32	1429.34	1289.96	1706.26	1689.5	2315.76	1764.39	1397.36	960.243
ENSMUSG00000000154.16	1368.58	1573.02	1319.23	1517.02	2329.37	2058.82	1812.08	1892.4	1634.07	2201.24	1492.56	1538.44	1281.2	1549.13	1471.28	1386.53
ENSMUSG00000000157.16	0	0	0	0	0	0	0	0	0	2.118	0	1.417	0	0	0.688	0
ENSMUSG00000000159.16	307.194	406.463	676.051	485.489	632.652	593.606	501.164	621.805	471.4	541.278	561.772	579.332	543.584	437.111	501.231	460.159
ENSMUSG00000000167.14	4.796	8.051	34.115	22.999	14.867	15.814	9.014	16.456	8.433	17.878	8.082	11.235	5.431	13.954	13.369	7.632
ENSMUSG00000000168.9	1101.28	1223.48	1338.54	895.008	1447.59	1218.88	1261.94	1602.73	1158.54	1095.27	1027.25	933.169	1222.16	1444.17	1701.71	1202.02
ENSMUSG00000000171.5	3248.48	4412	4954.01	4004.39	4580.06	5473.79	5481.15	4880.85	4165	5442.98	3910.72	4457.74	4882.71	4630	5085.58	3617.09
ENSMUSG00000000182.9	0	0	0	0	0	0	0	0	0	0	0	0	1.997	0	0	0
ENSMUSG00000000183.6	0	0	0	0	0	0	0	0	0	0	0	0	0	0	0	0
ENSMUSG00000000184.12	125.47	175.057	166.674	129.207	305.831	452.567	373.156	328.122	256.037	270.927	115.774	152.758	202.698	304.928	344.607	177.364
ENSMUSG00000000194.13	255.135	364.425	333.736	491.864	590.929	577.075	477.147	656.202	283.881	404.292	241.985	289.278	403.455	467.296	524	284.762
ENSMUSG00000000197.8	0	0	0	0.992	0	0	0	0	0	0	0.983	0	0	0	0	1.964
ENSMUSG00000000202.9	0	0	0	0	0	0	0	0	0	0	0	0	0	0	0	0
ENSMUSG00000000204.16	17.012	52.179	20.513	6.011	27.362	16.962	19.186	23.241	26.203	26.355	20.306	8.441	62.074	6.084	29.227	32.29
ENSMUSG00000000214.11	0	0	0	0	0	0	0	0	0	0	0	0	0	0	0	0
ENSMUSG00000000215.11	0	0	0	0	0	0	0	0	0	0	0	0	0	0	0	0
ENSMUSG00000000216.8	0	0	5.95	0	0	0	2.999	5.001	0.995	0	0	0	0	0	0	0
ENSMUSG00000000223.13	0	0	2.441	0	0	3.931	2.461	0.821	0	2.908	1.612	3.392	0	0	0	2.416
ENSMUSG00000000244.17	5.686	6.083	11.298	3.221	8.43	17.483	0.951	10.015	9.026	6.022	5.591	19.788	6.79	5.266	2.261	14.498
ENSMUSG00000000247.11	38.73	20.108	71.523	39.868	94.107	71.789	38.361	87.647	49.962	30.175	72.355	61.641	70.404	94.815	61.214	95.671
ENSMUSG00000000248.16	0	0	0	0	0	0	0	0	0	0	0	0	0	0	0	0
ENSMUSG00000000253.13	20.687	24.599	14.672	16.615	27.709	26.676	35.467	24.637	20.604	22.674	12.544	13.671	35.597	33.606	16.787	19.317
ENSMUSG00000000263.15	0	0	0	0	0	0	0	0	0	0	0	0	0	0	0	0
ENSMUSG00000000266.11	147.62	155.248	206.767	148.912	251.733	283.72	272.656	256.996	249.507	245.489	149.865	127.643	143.496	256.374	244.298	158.771
ENSMUSG00000000275.16	1922.8	1776.58	2644.11	1921.37	2189.8	3133.74	2131.48	2656.01	1888.16	2247.51	1280.84	1154.81	2781.02	2668.68	2033.98	1197.92
ENSMUSG00000000276.11	83.999	53.944	109.09	32.791	85.091	87.405	73.863	83.165	68.998	89.044	72.327	47.559	80.599	145.827	89.493	59.848
ENSMUSG00000000278.10	1048.06	1547.9	959.337	957.982	1905.2	1832.15	1777.22	1889.25	1557.68	1752.82	961.567	1323	1375.77	1479.44	1154.79	1111.45
ENSMUSG00000000282.12	185.607	115.116	135.067	148.515	182.164	226.995	272.371	202.007	127.881	208.141	230.492	175.483	161.093	154.227	216.031	159.595
ENSMUSG00000000290.13	186.569	289.833	220.392	80.677	415.144	415.6	336.207	663.74	328.804	302.835	164.487	257.922	294.139	366.993	263.559	166.868
ENSMUSG00000000295.13	22.221	42.891	47.21	40.474	42.393	31.423	39.045	40.223	55.765	28.754	71.237	56.328	34.839	40.135	52.078	47.959
ENSMUSG00000000296.8	102.572	129.119	141.445	217.649	165.976	166.525	217.548	174.812	125.475	174.888	198.248	201.071	130.736	126.103	144.166	170.33
ENSMUSG00000000301.16	4191.64	933.485	1290.55	1687.6	2769.18	1259.48	845.557	1565.92	1151.28	1591.95	2955.24	1442.27	1601.62	1737.11	4326.6	850.286
ENSMUSG00000000303.12	805.768	1486.39	1150.21	573.726	1448.34	1873.64	1619.57	1087.52	1039.11	2023.29	609.487	833.504	679.389	1142.56	981.795	765.213
ENSMUSG00000000305.12	6.006	4.008	1.983	1.984	25.083	20.047	18	22.017	7.964	21.03	3.93	11.991	19.976	20.088	23.071	6.872
ENSMUSG00000000308.14	0.513	2.125	0	1.093	0	8.17	0.513	1.54	3.289	2.199	2.145	0	0	4.08	0	0
ENSMUSG00000000317.11	39.185	110.332	45.748	67.432	74.231	130.781	142.804	106.226	110.203	75.856	95.525	62.307	56.483	62.553	54.977	64.91
ENSMUSG00000000318.16	6.82	13.156	15.053	9.239	6.618	12.902	6.47	13.18	15.744	15.167	8.55	13.238	20.814	9.124	6.557	25.947
ENSMUSG00000000320.10	18.131	35.526	13.933	19.712	20.758	44.951	49.336	28.462	15.86	42.854	5.535	9.749	29.355	23.618	34.247	22.771
ENSMUSG00000000325.16	243.654	173.78	445.102	272.524	338.306	338.991	298.302	324.637	269.225	209.252	554.505	321.536	384.53	344.427	367.949	291.826
ENSMUSG00000000326.13	5776.44	6190.57	8083.36	6895.78	10719.7	11028.3	10794.5	8543.6	7026.05	6733.43	6118.47	6123.43	10643.5	7891.46	8098.49	4557.14
ENSMUSG00000000339.14	180.002	137.157	241.563	226.926	223.645	239.411	248.59	237.388	185.021	238.758	200.607	268.053	200.654	220.433	185.632	159.578
ENSMUSG00000000340.10	1758.14	2004.26	2291.32	2100.09	3148.01	2889.96	2377.8	2473.01	2226.45	3913.59	1792.02	2010.21	1834.11	2262.39	2965.72	1654.58
ENSMUSG00000000346.9	2198.69	1572.21	3479.97	2916.65	2746.39	2957.03	2749.87	3449.97	2732.14	2319.39	3184.81	2687.27	2824.24	2984.17	2364.64	2424.37
ENSMUSG00000000355.13	312.88	337.965	465.483	348.698	484.133	498.02	459.434	465.088	384.307	418.315	486.481	359.599	417.692	484.98	438.096	381.277
ENSMUSG00000000359.3	5.617	5.612	3.718	6.501	12.559	8.097	2.809	8.429	17.887	5.621	4.586	17.475	2.804	4.988	4.692	9.179
ENSMUSG00000000365.9	0	6.556	19.364	0.963	2.546	1.271	8.5	2.429	2.525	6.696	0.953	0.485	13.778	3.818	5.021	7.939
ENSMUSG00000000374.8	550.627	385.456	492.314	408.1	640.773	681.003	513.098	698.235	537.682	622.081	441.766	329.704	669.029	619.081	646.424	335.345
ENSMUSG00000000378.15	320.203	308.544	521.235	426.483	375.219	463.266	466.068	456.203	327.704	347.64	310.094	382.933	451.927	395.63	308.034	254.449
ENSMUSG00000000381.10	0	0	0	0	0	0	0	0	0	0	0	0	0	0	0	0
ENSMUSG00000000384.15	445.705	469.047	601.835	767.315	586.558	890.606	674.01	806.418	540.388	746.899	567.126	522.769	564.631	633.59	744.993	434.123
ENSMUSG00000000385.8	189.092	356.18	288.874	147.029	236.693	181.413	250.993	289.632	262.036	206.406	219.674	194.191	134.535	361.577	154.669	763.77
ENSMUSG00000000386.16	18.024	32.227	84.382	21.299	24.836	202.504	59.818	110.289	28.667	115.289	23.325	42.781	62.48	40.901	27.975	26.715
ENSMUSG00000000392.17	1.833	0.74	8.072	0	3.62	9.814	23.042	13.272	1.906	2.221	2.774	7.613	3.693	17.044	9.595	2.816
ENSMUSG00000000394.15	0	0	0	0	0	0	0	0	0	0	0	1.001	0	0	0	0
ENSMUSG00000000399.10	1800.88	2275.28	2974.56	2685.59	2503.97	2445.24	2889.27	2380.44	2265.13	2775.34	2594.52	2829.08	2284.3	2356.92	2154.16	2465.39
ENSMUSG00000000402.2	3.004	0	0	0.993	0	0	2.001	1.001	0.996	0	0.982	0.997	0.999	3.014	2.007	2.945
ENSMUSG00000000409.14	9.089	18.169	42.831	17.665	15.509	21.864	22.714	64.011	16.844	10.003	27.776	30.775	32.3	13.747	16.464	10.694
ENSMUSG00000000411.7	0	0	0	0	0	0	0	0	0	0	0	0	0	0	0	0
ENSMUSG00000000416.16	5.353	0	215.874	0.942	6.967	7.081	2.848	6.712	4.725	77.518	5.593	2.289	13.458	9.209	3.808	4.968
ENSMUSG00000000420.15	828.06	980.186	1268.51	939.369	1332.29	1533.79	1425.22	1485.85	1048.65	1151.78	907.271	934.721	1160.27	1203.1	980.052	790.628
ENSMUSG00000000435.1	0	0	0	0	0	0	0	0	0	0	0	0	0	0	0	0
ENSMUSG00000000439.9	379.964	185.705	275.085	225.121	416.114	714.6	591.045	390.016	272.17	534.438	420.498	238.596	509.426	590.773	713.801	237.747
ENSMUSG00000000440.12	104.057	249.424	350.219	149.713	95.51	160.812	253.983	229.193	205.622	140.628	331.135	274.31	104.934	117.373	108.869	292.074
ENSMUSG00000000441.17	1467.12	1413.4	1789.06	1292.68	1729.05	1772.75	1748.53	1914.16	1371.31	1600.48	1333.66	1365.44	1814.62	1906.31	1653.67	1253.78
ENSMUSG00000000486.13	11.576	33.44	61.146	35.543	18.747	43.592	38.814	85.958	59.15	29.404	46.958	49.95	30.139	35.642	42.921	70.429
ENSMUSG00000000489.7	15.635	29.321	17.574	59.548	26.09	43.24	42.104	59.5	39.368	69.197	17.202	32.11	29.806	60.312	32.318	15.726
ENSMUSG00000000530.16	93.334	74.887	100.824	41.65	99.072	190.626	105.096	149.543	75.409	104.897	31.507	80.776	138.842	88.91	61.011	83.295
ENSMUSG00000000531.5	58.058	35.018	24.829	31.768	30.145	36.123	22.016	52.062	34.876	43.07	35.321	29.835	53.952	31.136	53.175	19.63
ENSMUSG00000000532.11	171.173	293.485	215.254	161.725	351.266	424.077	374.773	363.31	336.532	301.441	317.238	331.436	205.768	272.193	317.993	189.452
ENSMUSG00000000538.18	454.075	472.965	387.067	609.525	697.079	754.826	741.042	798.663	630.615	550.907	571.517	516.403	676.148	764.075	832.962	514.232
ENSMUSG00000000544.14	0	0	0	0	0	0	0	0	0	0	0	0	0	0	0	0
ENSMUSG00000000552.10	482.889	236.746	656.239	292.618	285.287	278.987	263.709	404.425	329.177	220.541	572.083	334.297	537.479	438.547	338.303	372.965
ENSMUSG00000000555.8	371.388	548.384	520.217	300.636	553.86	637.483	794.699	660.681	503.481	858.438	459.39	274.536	391.378	550.861	428.716	380.708
ENSMUSG00000000560.9	0	0	0.923	0	0	1.002	0	0	0	1.001	0	0	0	2.008	0	0
ENSMUSG00000000561.14	484.678	366.816	623.357	511.812	684.863	568.68	542.068	680.06	397.704	577.716	519.241	487.615	630.435	621.58	580.731	442.354
ENSMUSG00000000562.5	1.859	1.359	0.923	0	0	2.734	2.726	4.089	0.614	4.153	0.91	0.922	0	3.666	0	2.726
ENSMUSG00000000563.17	4908.73	6421.72	7465.01	6815	6994.49	7020.72	8093.7	6765.1	5907.52	7843.35	6162.59	6724.59	6127.79	6897.22	6350.09	5998.59
ENSMUSG00000000567.5	91.092	59.094	89.282	72.431	56.206	51.132	58.01	72.063	64.72	138.203	69.729	35.931	79.911	93.409	94.295	67.731
ENSMUSG00000000568.15	819.584	792.578	1317.45	1053.02	1035.11	932.858	840.954	1355.33	1013.93	1048.22	2061.06	1506.24	901.203	833.537	1167.78	1279.82
ENSMUSG00000000579.14	78.531	46.391	81.429	37.641	20.719	82.907	21.41	138.772	75.273	63.356	159.185	81.763	34.997	60.14	161.223	113.147
ENSMUSG00000000581.8	497.164	736.901	872.253	822.374	974.734	1151.25	1088.11	995.015	814.453	942.166	728.203	910.468	751.143	1098.69	849.762	754.272
ENSMUSG00000000594.7	2752.46	3014.07	3238.95	3465.88	4068.94	4357.33	5106.43	5236	3867.49	4212.79	2380.62	3486.32	4379.11	5309.64	3415.42	3108.75
ENSMUSG00000000600.15	319.436	399.654	488.003	443.614	513.857	626.288	597.076	654.29	528.179	627.641	471.079	352.419	466.344	607.671	529.018	445.081
ENSMUSG00000000605.9	1312.45	1100.46	1427.4	1201.32	1974.87	2020.45	1612.11	1956.33	1464.28	1622.97	1174.68	1263.05	1804.67	1808.9	1624.65	1022.01
ENSMUSG00000000606.18	0	0	0	0	0	0	0	0	0	0	0.982	0	0	2.009	2.007	0
ENSMUSG00000000617.14	0	0	0	0	0	0	0	0	0	0	0	0	0	0	0	0
ENSMUSG00000000627.15	0	0	0	1.597	0	1.613	12.206	2.416	0	0	0	2.409	0	1.616	1.614	0
ENSMUSG00000000628.10	22.701	41.943	58.822	68.662	70.892	133.771	88.101	111.734	47.758	57.649	16.279	53.146	54.886	128.914	92.742	80.717
ENSMUSG00000000631.20	3349.24	3253.52	3828.33	2435.97	4380.21	3934.08	3285.15	6265.68	4416.4	4204.7	4140.32	3667.51	3990.35	3935.51	4368.86	4414.33
ENSMUSG00000000632.13	0	0	0	0	0	0	0	0	0	0	0	0	0	0	0	0
ENSMUSG00000000673.9	5409.64	6971.42	7206.44	7045.63	11342	10387.6	10177.4	8806.66	8785.89	9667.2	6942.11	8945.92	6761.72	8245.7	8809.53	7565.06
ENSMUSG00000000682.7	78.062	192.767	181.172	97.899	216.842	203.619	230.553	330.507	203.977	162.493	140.694	187.504	178.252	144.596	125.621	204.862
ENSMUSG00000000686.11	571.135	609.597	357.025	561.378	815.677	847.408	717.716	650.864	410.443	628.464	647.454	505.009	623.079	424.777	713.752	219.175
ENSMUSG00000000690.5	0	6.347	0	0	1.065	2.127	3.18	1.06	2.112	5.428	4.15	1.048	6.348	6.379	1.32	5.194
ENSMUSG00000000693.10	62.631	37.638	39.026	21.678	70.171	49.066	70.763	79.24	42.619	36.758	56.788	38.378	31.426	32.477	16.656	42.803
ENSMUSG00000000701.8	0	0	0	0	0	0	0	0	0	0	0	0	0	0	0	0
ENSMUSG00000000706.16	0	0	0	0.992	0	0	0	0	0	0	0	0	0	0	0	0
ENSMUSG00000000708.14	2131.03	1362.3	2388.98	1863.8	2079.63	2172.86	1578.53	2479.53	1980.88	1811.41	1779.66	1733.46	2729.58	2726.38	2220.18	1489.36
ENSMUSG00000000711.3	1865.44	2168.28	2442.7	1856.62	3130.59	3063.31	2973.68	3331.86	2680.57	2569.81	1945.61	2200.24	2451.43	2767.31	2970.7	1897.22
ENSMUSG00000000724.10	0	0	0	0	0	0	0	0	0	0	0	0	0	0	0	0
ENSMUSG00000000730.13	0	0	0	0	0	0	1	0	0	0	0	0	0	0	0	0
ENSMUSG00000000731.15	0	0	0	0	0	0.563	0	0	0	0	1.83	0	0	0	0	0
ENSMUSG00000000732.9	30.693	71.532	81.645	58.764	60.895	105.658	94.867	172.53	154.936	72.736	55.288	83.141	74.999	140.537	33.821	153.132
ENSMUSG00000000738.18	601.653	667.34	916.565	857.14	1212.26	1151.03	1280.77	1033.63	800.891	1090.14	902.261	857.777	834.936	975.9	998.587	755.337
ENSMUSG00000000739.14	110.283	385.14	132.502	136.759	399.825	817.703	711.538	497.245	851.904	633.157	91.86	416.779	212.479	405.305	184.756	252.504
ENSMUSG00000000740.12	6736.86	4625.31	6289.41	7068.83	6202.91	4824.43	5408.91	5296.39	5191.94	6565.92	7454.12	6165.06	6237.57	6240.46	6514.37	4961.98
ENSMUSG00000000743.9	952.861	1932.09	1533.05	1549.01	1915.85	2352.74	2286.85	1983.15	1893.34	2841.48	1374.1	1780.54	1536.02	1586.46	1428.88	2194.12
ENSMUSG00000000751.13	342.091	882.448	495.746	354.807	783.673	1061.98	1172.8	743.288	718.943	1044.94	405.18	608.056	471.884	619.64	700.841	495.39
ENSMUSG00000000753.15	5947.81	8270.24	10277.1	10662.3	11157.7	13091.7	13468.9	11823.8	11675.3	10739.3	10185.4	10963.2	12157.2	11007.8	8299.44	9443.42
ENSMUSG00000000759.14	271.329	254.905	442.326	407.817	384.508	352.543	359.672	371.532	402.906	376.668	498.458	331.135	289.272	377.26	493.353	376.294
ENSMUSG00000000766.18	0	0	0	0	0	0	0	0	0	0	0	0	0	0	0	0
ENSMUSG00000000776.13	139.708	129.004	173.878	166.759	175.645	241.969	176.256	247.558	195.676	188.765	276.138	187.4	165.701	201.5	159.123	190.952
ENSMUSG00000000782.15	53.485	59.734	129.068	34.666	80.706	79.746	70.105	180.232	99.29	60.991	107.241	109.358	115.96	174.122	87.928	121.796
ENSMUSG00000000787.12	4939.89	4330.46	6823.21	3931.54	4997.26	5469.85	4348.69	6087.98	4628.77	4350.6	4584.42	3976.29	5683.12	5220.51	4870.37	3504.36
ENSMUSG00000000791.9	24.956	8.583	18.318	34.034	24.659	25.856	19.48	26.361	16.568	10.494	38.284	23.085	27.901	13.629	12.423	3.939
ENSMUSG00000000792.2	0	0	0.991	0	2.006	0	0	0	0	0	0	0	0.998	0	0	0
ENSMUSG00000000794.9	0	0	0.939	0.94	1.901	1.899	0.947	0.948	0.943	0	0	0	0.946	12.579	3.801	0
ENSMUSG00000000804.14	860.038	633.328	804.19	532.255	876.978	897.319	900.334	1019.13	585.067	918.908	544.571	593.492	894.59	898.681	738.373	398.998
ENSMUSG00000000805.18	0	0	6.301	5.779	0	2.106	0	0	0	0	2.04	0	0	0	0	0
ENSMUSG00000000811.13	178.049	146.058	222.159	220.161	218.751	154.34	191.938	280.075	257.781	193.154	253.09	217.102	211.629	193.705	199.492	186.591
ENSMUSG00000000817.10	5.468	1.821	0.904	0.904	8.234	2.741	32.402	6.38	0	0	0	0.905	1.819	5.486	3.653	8.935
ENSMUSG00000000823.16	759.887	285.367	632.57	577.322	701.773	813.062	507.311	748.5	764.506	717.93	1277.76	698.415	529.724	564.755	691.131	430.826
ENSMUSG00000000826.16	1130.94	941.473	1329.19	1050	1414.1	1830.95	1556.97	1714.26	1332.62	1283.64	1127.48	1151.14	1789.82	1546.11	1464.32	941.311
ENSMUSG00000000827.18	558.783	524.153	788.974	754.074	757.733	631.184	487.114	669.181	512.179	739.961	670.944	638.69	652.337	625.227	738.519	607.83
ENSMUSG00000000838.17	506.379	623.336	618.095	426.904	662.795	755.2	780.928	749.077	691.694	747.956	709.832	550.042	586.622	700.047	731.836	590.507
ENSMUSG00000000861.15	0	6.614	8.312	4.902	3.593	14.774	11.254	8.248	5.238	6.391	6.97	7.493	5.399	4.665	4.456	17.827
ENSMUSG00000000869.12	1.12	0	0	0	0	0	0	0	0	0	3.538	0	1.121	0.954	2.822	0
ENSMUSG00000000876.11	1425.06	1644.95	2779.8	1994.99	1796.96	2194.34	2122.12	1766.83	1811.27	1918.96	1520.85	1516.91	2118.4	2602.93	2112.76	1812.32
ENSMUSG00000000881.12	332.171	381.224	451.997	379.058	495.709	574.478	753.866	458.753	472.865	513.975	417.015	438.138	296.525	402.213	366.079	348.831
ENSMUSG00000000884.17	17.326	26.591	9.964	43.637	28.736	43.448	45.684	54.347	37.245	23.51	46.871	45.431	26.436	127.071	21.855	29.956
ENSMUSG00000000889.8	0	0	0	0	0	0	0	0	0	0	0	0	0	0	0	0
ENSMUSG00000000901.17	12.172	3.318	24.857	12.379	3.775	24.105	11.28	122.867	10.579	8.102	9.444	15.416	7.509	21.531	16.068	11.065
ENSMUSG00000000902.13	190.539	380.511	325.376	190.425	426.509	414.769	484.553	355.208	332.261	471.234	255.968	317.985	279.804	358.148	391.289	365.918
ENSMUSG00000000903.3	6.206	0	5.719	1.138	0.895	7.14	1.778	0	5.721	2.29	4.323	1.107	11.518	0	0	4.479
ENSMUSG00000000915.15	449.241	753.919	400.329	339.207	488.981	432.501	508.058	481.598	410.796	743.073	526.297	632.61	625.881	407.212	477.564	494.593
ENSMUSG00000000916.15	154.282	134.044	228.295	182.313	177.816	213.853	168.83	190.861	206.654	231.313	192.849	165.647	214.929	215.999	239.979	164.798
ENSMUSG00000000934.9	313.113	477.127	677.029	488.162	595.485	650.637	652.738	643.629	528.028	564.122	602.299	528.789	463.582	574.458	475.692	584.111
ENSMUSG00000000938.11	0	0	3.699	0.663	0	0	0	0	0	0	1.212	0	0	0	0	0
ENSMUSG00000000942.10	9.009	6.999	6.957	6.952	5.028	10.039	6.006	13.018	7.975	15.026	1.961	1.985	1.999	3.013	7.024	1.963
ENSMUSG00000000948.16	3.538	31.795	21.021	14.03	32.819	43.559	46.758	11.498	21.998	77.193	18.236	12.346	5.296	15.656	60.205	35.565
ENSMUSG00000000957.11	826.92	953.697	1568.36	1098.99	1623.22	1107.98	993.823	1509.47	1306.63	1167.67	1312.47	979.234	1239.07	1123.01	1069.94	1069.38
ENSMUSG00000000958.10	68.248	92.532	64.757	41.513	129.74	152.536	172.617	158.173	101.532	135.192	59.147	48.846	119.702	188.76	112.482	60.401
ENSMUSG00000000959.7	468.417	255.16	393.51	446.887	597.083	443.893	619.109	810.224	797.724	667.367	455.434	369.653	326.077	534.843	554.341	525.912
ENSMUSG00000000976.13	220.224	264.503	328.093	207.696	194.944	310.802	265.61	239.459	352.014	296.65	218.134	298.714	259.354	306.784	317.103	207.042
ENSMUSG00000000982.5	0	0.997	0	0	1.012	2.018	0	7.029	3.005	0	0.978	0.98	1.002	0	4.022	6.877
ENSMUSG00000000983.13	0	3.188	10.032	5.376	2.739	4.618	1.588	2.41	0	1.35	1.033	5.151	1.348	2.702	2.412	1.319
ENSMUSG00000001014.6	7.092	1.01	15.127	3.019	3.061	4.071	0.938	2.028	3.739	2.028	0.99	1.993	9.106	11.007	13.002	4.965
ENSMUSG00000001016.12	268.639	276.435	345.409	282.976	292.778	395.047	377.408	353.14	288.223	404.752	346.78	262.835	297.521	309	282.095	294.79
ENSMUSG00000001017.15	793.193	967.092	1407.85	1006.25	1290.72	1476.88	1397.37	1228.34	1055.13	1324.81	948.325	1017.48	1162.67	1256.52	1251.7	893.424
ENSMUSG00000001018.15	258.932	265.705	333.851	379.428	365.95	493.296	419.341	397.751	419.969	451.012	371.296	288.468	238.027	349.291	336.148	315.216
ENSMUSG00000001020.8	3.003	5.927	20.146	8.997	6.116	11.147	9.065	38.189	12.068	10.033	13.575	10.482	12.021	15.06	10.049	24.508
ENSMUSG00000001021.13	0	0	0	0	0	0	0	0	0	0	0	0	0	0	0	0
ENSMUSG00000001023.10	0	0	0	0	0	0	0	0	0	0	0	0	0	0	0	0
ENSMUSG00000001025.8	21.113	19.437	32.084	41.161	27.29	45.911	35.876	60.208	27.01	35.52	19.767	17.873	41.849	29.35	60.943	44.69
ENSMUSG00000001027.7	0	0	0	1.984	0	3.007	1	2.002	0	4.006	2.948	7.995	0.999	0	0	1.963
ENSMUSG00000001029.15	27.997	89.009	84.98	42.984	105.49	132.138	142.871	80.778	100.096	129.04	33.915	50.967	101.185	86.302	89.735	51.816
ENSMUSG00000001034.17	37.262	68.176	67.776	39.037	53.2	92.172	80.065	79.019	64.101	82.256	96.807	36.511	70.992	83.903	72.342	85.527
ENSMUSG00000001036.17	235.294	152.609	284.983	218.837	219.994	283.54	224.946	287.152	226.95	214.601	274.501	193.745	237.964	267.011	257.311	186.092
ENSMUSG00000001039.12	1.621	8.066	8.578	5.64	10.614	12.528	7.309	8.654	15.717	10.455	17.89	18.811	8.908	8.789	6.503	14.298
ENSMUSG00000001052.15	398.93	321.152	400.227	527.435	439.036	456.623	444.352	552.03	440.65	433.038	481.326	464.547	461.648	490.178	515.671	509.384
ENSMUSG00000001053.15	46.096	90.018	68.959	66.584	103.707	92.273	105.18	109.933	111.364	89.795	52.239	51.817	66.298	112.18	80.446	63.565
ENSMUSG00000001054.9	146.354	236.067	199.449	185.194	330.328	285.893	220.061	226.649	250.002	242.187	248.566	232.268	128.859	233.21	213.213	234.702
ENSMUSG00000001056.3	207.76	404.537	429.797	417.575	390.222	436.056	531.474	352.928	349.643	453.406	336.836	426.991	369.836	354.827	406.584	309.818
ENSMUSG00000001062.18	326.601	303.811	366.452	372.703	416.88	648.268	409.644	564.45	420.14	416.657	631.189	376.539	533.143	540.521	470.09	420.226
ENSMUSG00000001065.15	504.029	509.468	812.269	1121.56	758.255	1053.13	661.733	992.182	1134.05	1184.51	892.562	781.605	718.204	2199.9	1063.56	972.705
ENSMUSG00000001076.7	8.008	2.999	4.971	0.993	4.023	4.016	4.005	2.003	1.994	7.012	7.842	1.983	6.995	8.035	7.024	7.851
ENSMUSG00000001082.12	76.084	112.757	140.857	105.536	63.169	92.128	80.302	104.075	75.94	94.66	120.215	57.146	95.518	57.638	87.69	67.844
ENSMUSG00000001089.14	301.69	293.755	275.593	243.082	457.437	801.714	428.017	604.312	336.919	352.341	358.791	178.782	424.387	468.751	426.463	230.771
ENSMUSG00000001095.5	71.072	17.015	24.82	26.8	54.241	22.069	50.027	31.034	43.833	52.082	54.961	23.896	12.988	28.123	45.146	13.741
ENSMUSG00000001098.15	245.939	306.744	315.271	320.65	362.333	548.419	398.813	493.388	347.691	397.083	253.125	311.203	402.658	353.866	388.016	278.618
ENSMUSG00000001100.10	1367.58	1443.72	1569.55	1430.7	1896.29	1897.79	1717.8	1843.99	1582.92	1782.27	1695.6	1734.69	1677.19	1752.15	1778.45	1559.85
ENSMUSG00000001103.7	2.027	8.091	6.042	14.376	8.15	5.814	6.762	1.014	9.088	14.198	6.944	3.006	2.892	2.033	11.175	9.934
ENSMUSG00000001105.15	467.956	758.092	830.972	678.205	929.705	951.559	925.651	855.186	762.734	687.236	665.561	749.618	876.778	828.61	965.106	678.608
ENSMUSG00000001119.7	196.198	188.298	197.413	207.373	209.772	380.995	209.038	332.29	233.991	245.361	202.312	167.675	363.595	286.268	267.839	286.629
ENSMUSG00000001120.15	16.777	24.657	20.218	34.774	40.428	28.264	33.633	22.096	32.159	35.468	29.958	30.046	31.191	53.252	30.886	24.594
ENSMUSG00000001123.15	3532.95	12856.4	10744.9	6501.77	14155.7	14952.6	15211	14043.6	13235.7	16300.7	7861.25	10517.4	9043.27	13487.8	14437	11328.6
ENSMUSG00000001127.12	1086.86	1057.12	1461.86	1366.31	1441.4	1621.71	1496.69	1422.96	1301.98	1643.82	1403.2	1313.14	1156.44	1416.25	1381.29	1239.53
ENSMUSG00000001128.7	574.813	980.923	1442.56	500.586	1099.62	1461.27	1147.29	1717.7	1175.81	819.993	893.701	1366.12	1174.74	1025.41	796.869	913.494
ENSMUSG00000001131.11	4.122	5.129	0	0	2.078	3.109	3.098	12.385	1.891	2.845	0	3.718	2.059	0.95	0	2.02
ENSMUSG00000001134.9	212.886	150.8	345.66	247.125	295.674	325.942	323.386	197.828	340.408	211.238	357.422	392.254	285.511	244.522	201.375	236.323
ENSMUSG00000001138.13	132.006	231.236	343.687	219.442	272.089	301.698	475.212	377.124	315.835	278.543	170.636	182.107	363.815	339.505	204.238	174.104
ENSMUSG00000001143.13	194.11	286.07	340.564	214.235	390.678	607.299	454.354	320.265	348.48	425.954	243.834	275.843	460.952	487.036	246.138	246.52
ENSMUSG00000001150.7	375.668	407.631	532.638	736.246	411.493	517.803	399.755	600.831	523.43	587.321	917.979	414.21	476.174	458.471	403.513	859.969
ENSMUSG00000001151.10	410.047	165.129	278.939	206.027	309.814	225.124	253.78	304.754	179.235	215.819	515.236	160.336	260.386	384.408	214.504	335.366
ENSMUSG00000001155.13	7072.02	5720.92	9213.83	10428.3	12412.9	12013.5	9427.24	9978.56	9550.67	11209	8669.51	8558.78	7846	7899.77	9856.73	5840.29
ENSMUSG00000001156.9	143.288	97.583	106.488	125.254	123.702	129.3	145.149	151.223	111.836	115.478	178.674	126.428	144.508	111.824	88.747	103.433
ENSMUSG00000001157.13	221.16	213.817	259.785	232.635	283.136	284.464	329.11	320.102	313.481	349.813	197.113	231.001	202.488	299.956	246.401	209.976
ENSMUSG00000001158.13	217.982	249.533	351.159	298.708	288.074	381.695	290.973	311.847	281.103	384.821	280.688	295.77	261.845	288.475	293.735	285.56
ENSMUSG00000001166.17	16.459	20.112	26.303	7.254	36.706	63.717	48.444	30.179	16.382	36.598	44.765	18.185	39.243	28.442	43.991	60.877
ENSMUSG00000001168.16	0	0	0	0	0	0	0	0	0	0	0	0	0	0	0	0
ENSMUSG00000001173.15	126.105	174.337	143.947	154.549	210.421	340.848	169.848	272.845	204.315	236.358	234.852	156.787	154.603	189.225	186.517	199.979
ENSMUSG00000001175.15	2604.26	4716.49	3535.54	2584.36	5847.94	6847.39	5640.05	5267.35	3995.55	6387.51	2530.56	3780.9	3509.09	4749.27	5001.64	2850.61
ENSMUSG00000001211.15	2948.95	3569.02	5862.95	5415.65	4716.39	5454.63	5308.5	5291.13	4164.36	5022.75	4295.37	4460.88	5641.64	4970.37	4412.34	3777.02
ENSMUSG00000001225.12	0	0	0	0	0	0.591	0	0	0	4.022	0	0	0	0	4.622	0
ENSMUSG00000001227.12	187.735	49.639	167.193	123.766	141.383	119.235	114.455	169.172	102.821	95.57	121.85	60.553	149.569	148.65	141.959	82.143
ENSMUSG00000001228.14	4.894	224.859	21.345	1.941	105.81	133.948	238.546	56.536	22.913	124.928	12.592	40.74	42.291	16.018	24.522	37.04
ENSMUSG00000001229.9	613.539	865.892	1152.01	558.232	1090.84	1039.3	1088.91	1037.67	1117.57	1293.4	696.413	617.386	879.901	1255.46	1356.61	826.199
ENSMUSG00000001240.13	103.326	100.555	73.489	93.165	150.721	183.246	122.514	124.021	80.728	137.451	131.904	87.67	173.971	103.575	116.919	91.716
ENSMUSG00000001247.16	3363.67	3687.59	3441.28	2111.26	4223.1	4709.48	4533.98	4345.77	3499.3	4683.05	2719.67	3315.47	3385.41	5695.16	5808.4	3730.53
ENSMUSG00000001248.15	294.409	293.536	319.016	271.486	338.256	345.573	349.166	428.23	364.779	292.039	397.696	401.776	413.496	417.739	319.155	324.808
ENSMUSG00000001249.14	6184.53	5035.34	6568.89	7269.56	8355.17	7830.4	6710.13	8282.42	7720.33	7781.03	9266.29	7316.8	6935.4	7448.62	8012.19	6339.73
ENSMUSG00000001260.10	0	0	0	0	0	0	0	0	0	0	0	0	0	0	0	0
ENSMUSG00000001270.9	106.947	254.714	221.357	109.017	283.575	381.331	350.647	366.644	266.908	312.585	163.788	260.902	221.124	212.454	210.167	243.228
ENSMUSG00000001280.13	682.48	656.22	896.505	665.723	2025.31	1015.35	1094.7	1128.02	888.583	1357.24	728.387	636.047	836.715	992.101	1084.36	657.513
ENSMUSG00000001281.10	11.83	138.751	38.542	20.945	24.584	33.867	29.558	63.374	21.02	26.208	96.764	60.83	36.261	28.826	90.737	30.656
ENSMUSG00000001285.12	264.014	300.754	440.475	304.708	412.089	351.923	349.76	335.858	328.028	378.651	459.402	412.875	320.477	321.677	413.545	326.612
ENSMUSG00000001288.15	160.325	184.216	158.699	104.532	121.094	201.027	290.098	203.169	169.887	305.991	226.088	233.627	208.819	283.595	300.128	196.347
ENSMUSG00000001289.12	921.255	1150.53	1278.68	1601.96	1219.87	1099.06	1238.59	1137.12	1160.61	1293.15	1440.16	1323.45	1127.72	1077.76	1082.09	1068.5
ENSMUSG00000001300.16	69.627	86.36	59.275	89.422	115.028	161.067	111.695	130.405	107.291	160.901	61.585	72.394	71.435	92.495	62.895	43.275
ENSMUSG00000001305.5	185.031	127.893	213.957	239.432	211.297	229.437	199.745	263.991	194.906	257.357	179.597	156.32	216.979	259.391	320.967	121.858
ENSMUSG00000001313.12	295.634	451.241	320.777	326.188	623.202	517.345	561.366	527.396	427.315	401.886	307.126	332.148	427.213	319.748	523.794	302.605
ENSMUSG00000001323.17	857.718	1309.69	1805.69	1322.55	2213.12	2423.61	2826.11	2167.71	1583.08	1878.12	1151.49	1117.61	1435.94	1690.5	1643.98	1009.68
ENSMUSG00000001333.9	1.034	0	0	0	0	0	0	2.068	0	0	1.013	4.423	0	0	0	5.068
ENSMUSG00000001334.9	1.001	4.005	3.971	6.948	0	8.025	9.005	8.009	15.938	7.012	10.799	15.944	6.994	10.045	7.023	5.89
ENSMUSG00000001348.15	2041.76	2025.74	3134.24	2346.91	3203.98	3340.31	3115.28	3195.3	2945	2485.76	2378.95	2626.37	3450	2633.91	2276.64	2386.1
ENSMUSG00000001349.5	0	6.205	6.146	25.098	4.914	44.931	25.339	7.973	16.799	11.699	0.543	28.592	1.106	1.112	8.884	5.988
ENSMUSG00000001366.14	996.088	774.152	1480.41	1106.37	1425.41	1554.17	975.742	1410.06	1279.88	1152.28	1258.12	1078.86	1386.67	959.328	1035.91	998.684
ENSMUSG00000001376.17	226.669	181.578	341.469	333.672	201.841	227.209	214.371	339.147	210.608	217.601	348.853	262.051	291.865	195.28	279.441	239.353
ENSMUSG00000001380.7	614.147	616.87	753.355	647.854	822.445	823.878	736.056	815.334	703.409	778.675	707.891	671.719	665.969	676.53	732.927	564.953
ENSMUSG00000001383.9	413.113	575.825	558.07	592.363	787.402	853.353	738.091	687.867	587.263	700.406	754.181	616.827	635.155	484.762	634.189	648.176
ENSMUSG00000001403.13	0	141.668	13.952	9.945	30.246	71.419	308.015	47.104	23.97	88.192	16.636	20.68	26.998	12.054	2.008	37.289
ENSMUSG00000001415.10	565.332	652.564	948.233	754.659	637.78	926.553	749.905	801.421	741.173	828.093	832.971	660.209	970.843	749.87	857.869	637.985
ENSMUSG00000001416.13	1076.67	1734.6	2066.89	1357.14	2097.58	2154.19	2392.19	1659.83	1948.79	2273.65	1865.37	1870.77	1229.38	1831.4	1972.17	1929.27
ENSMUSG00000001418.13	871.675	811.51	944.594	969.423	1305.24	1328.94	1059.98	1024.46	801.599	1253.81	855.045	1135.45	1194.73	1022.18	827.816	716.182
ENSMUSG00000001419.17	814.863	348.974	565.218	536.411	546.853	506.194	623.238	757.329	727.74	683.652	449.727	308.728	718.179	854.837	799.428	350.397
ENSMUSG00000001420.13	31.75	24.899	23.747	54.569	14.966	32.358	25.897	19.034	30.833	36.819	25.374	29.384	36.627	25.029	41.91	19.846
ENSMUSG00000001424.14	2680.74	3183.72	2882.36	2147.13	4222.74	4117.16	3920.3	3524.43	2979.03	4125.68	2555.76	3292.39	3566.51	3030.4	4531.57	2605.29
ENSMUSG00000001435.15	16471.5	12787.6	16223.6	17817.9	20534.8	20731.7	17382.6	21558.2	17841	16989.1	16522.6	16508.1	20653.9	18559.9	20203.1	13148.5
ENSMUSG00000001436.15	286.045	64.298	105.333	244.557	110.075	126.26	74.043	146.319	145.594	109.52	323.798	183.868	245.298	192.854	169.058	102.069
ENSMUSG00000001440.5	1696.04	3406.05	2236.32	1836.44	3161	3721.19	3883.01	2857.02	2514.48	3739.3	1917.61	2040.86	2240.17	2679.63	2835.76	1736.63
ENSMUSG00000001441.13	639.303	392.044	718.277	439.027	534.875	709.544	603.832	843.895	630.764	515.004	917.474	537.593	778.323	599.242	713.684	647.461
ENSMUSG00000001444.2	2.002	4.004	2.978	2.978	9.04	12.038	6.004	12.014	0	2.003	12.76	1.992	3.996	1.004	6.02	4.908
ENSMUSG00000001445.10	476.479	703.667	859.514	671.262	874.616	929.486	871.057	819.074	683.791	896.503	646.297	757.677	693.483	843.123	819.751	745.862
ENSMUSG00000001467.5	4405.3	6544.7	2582.75	4283.66	13913.5	4047.09	8914.12	9906.79	8110.95	7660.41	2333.38	6435.56	3352.54	7564.78	7079.33	4786.93
ENSMUSG00000001472.17	2651.29	2565.97	3215.26	3125.29	3599.56	3791.88	3215.75	3452.57	2844.79	3101.19	3423.67	3283.13	3423.36	3226.93	3051.35	2563.5
ENSMUSG00000001473.7	70.995	356	116.122	94.228	189.781	214.56	618.68	144.03	158.307	278.163	141.382	140.895	144.726	236.774	185.421	156.187
ENSMUSG00000001482.15	346.016	1023.91	646.525	788.99	1170.26	1384.22	1204.05	965.128	901.282	1251.14	489.651	641.683	659.27	821.711	902.504	578.614
ENSMUSG00000001493.9	1.001	2.001	4.965	4.963	17.079	10.033	3.002	1.001	10.96	10.016	0.981	4.976	1.998	10.044	7.023	7.852
ENSMUSG00000001494.6	0	2.002	0	0	0	0	0	0	1.993	0	0	0	0	0	0	0
ENSMUSG00000001496.15	0	0	0.992	0.706	0	0	0	1.99	0	0	0	0	0	0	0	0
ENSMUSG00000001497.18	0	0	0	0	0	0	0	0	0	0	0	0	0	0	0	0
ENSMUSG00000001504.10	0	0	0	0	0	0	0	0	0	0	0	0	0	0	0	0
ENSMUSG00000001506.10	70.071	315.592	63.47	101.191	178.617	453.073	252.008	415.327	207.063	395.583	66.801	121.885	186.78	240.053	141.437	261.116
ENSMUSG00000001507.16	150.21	194.675	88.7	97.963	212.67	177.194	252.941	163.935	153.503	317.717	97.261	147.566	147.807	246.984	144.816	96.48
ENSMUSG00000001508.15	0	0	0	1.984	0	0	0	0	0	0	0	0	0	0	0	0
ENSMUSG00000001510.8	0	0	0	0	0	0	0	0	0	0	0	0	0	0	0	0
ENSMUSG00000001517.14	4.534	106.038	15.724	8.238	35.691	65.774	280.186	49.096	39.748	103.647	28.752	12.813	36.946	10.38	4.543	44.499
ENSMUSG00000001518.12	167.308	146.127	205.468	187.912	163.81	308.335	186.852	237.461	207.3	191.824	188.968	175.529	190.642	203.505	238.982	109.236
ENSMUSG00000001520.12	1.133	13.331	0	9.138	2.281	1.679	1.133	0	0	17.594	2.616	1.663	0	0	6.816	4.444
ENSMUSG00000001521.12	34.631	32.57	40.593	35.993	40.476	47.085	33.787	37.007	24.578	40.887	30.723	30.463	20.839	42.979	26.75	25.737
ENSMUSG00000001524.14	111.511	169.468	229.508	211.211	235.398	229.595	253.613	184.301	239.62	215.364	284.486	198.883	167.519	188.119	214.522	243.197
ENSMUSG00000001525.10	1471.64	2000.03	1311.81	705.852	1481.4	1618.9	2960.51	1694.56	1284.24	1880.26	1120.2	1077.53	1666.17	1695.48	1417.31	1270.55
ENSMUSG00000001542.7	1849.4	999.629	1669.69	1525.04	1766.11	1699.36	1264.39	1954.37	1676.66	1532.93	1499.62	1385.66	1993.91	1832.72	1923.57	1358.49
ENSMUSG00000001552.14	704.57	1036.16	796.832	714.041	1078.21	1731.99	1067.84	1230.7	1035.5	1303.87	824.857	904.817	1053.52	998.663	1019.96	857.197
ENSMUSG00000001555.10	23.73	26.467	23.215	28.054	41.207	76.161	56.525	26.469	36.33	33.788	25.954	38.144	33.702	29.305	31.305	34.69
ENSMUSG00000001558.5	0	3.002	0	0	0	1.003	0	0	0	5.008	0	0	0	1.004	4.013	1.963
ENSMUSG00000001566.9	0	0	0	0	0	0	0	0	0	0	0	0	0	0	0	0
ENSMUSG00000001569.10	586.627	670.088	894.729	725.946	591.698	926.223	659.36	921.462	933.292	783.6	697.866	482.597	676.727	629.526	554.659	765.136
ENSMUSG00000001576.15	755.309	1378.34	1030.33	804.793	1745.48	2047.76	1914.24	1774.45	1441.88	1626.61	797.155	913.175	1387.09	1411.29	1826.4	1016.1
ENSMUSG00000001583.13	0	2.025	17.33	2.23	1.558	2.029	0	2.025	0	6.696	0	0	1.55	0	0.778	0.761
ENSMUSG00000001588.12	52.289	48.867	100.424	58.445	44.146	83.342	64.474	86.17	85.542	70.651	97.572	94.608	94.326	49.458	46.363	93.834
ENSMUSG00000001604.14	828.814	1351.64	1115.91	898.186	1362.26	1819.32	1612.07	1130.21	1160.51	1452.62	1095.51	1106.12	915.422	1131.55	1345.27	1176.9
ENSMUSG00000001622.15	0	0	0	0	0	0	0	0	0	0	0	0	0	0	0	0
ENSMUSG00000001627.12	697.386	189.592	504.547	614.036	550.192	333.441	209.886	380.702	468.072	328.618	583.88	296.694	454.48	307.213	380.007	275.012
ENSMUSG00000001630.13	503.34	727.059	499.482	337.901	812.877	679.025	717.183	704.602	548.246	545.893	380.111	521.072	597.636	713.106	912.863	428.916
ENSMUSG00000001632.16	414.69	248.567	365.848	290.936	399.904	421.254	334.934	420.12	370.736	298.419	563.854	225.731	348.021	370.802	362.749	302.321
ENSMUSG00000001642.18	90.243	234.215	162.347	210.414	243.299	289.672	252.4	236.249	202.132	246.244	184.376	201.265	190.637	240.377	169.342	202.892
ENSMUSG00000001655.6	0	0	0	0	0	0	0	0	0	0	0	0	0	0	0	0
ENSMUSG00000001656.3	0	0	0	0	0	0	0	0	0	0	0	0	0	0	0	0
ENSMUSG00000001657.7	0	0	1.892	0	0	0	0	0	0	0	0	0	3.14	0	0	0
ENSMUSG00000001661.5	0	0	0	0	4.011	0	0	0	0	0	0	0	0	0	0	0
ENSMUSG00000001663.10	3578.42	4878.77	6003.67	4007.33	5387.98	6270.88	7660.21	5159.5	5123.43	5149.41	4229.42	5906.25	4575.99	5071.54	3900.58	4916.44
ENSMUSG00000001665.11	1424.75	2713.52	1416.19	1228.67	3836.85	3397.23	3401.44	2774.84	2495.34	2603.76	1987.11	2286.49	1587.97	2114.1	2872.89	1785.21
ENSMUSG00000001666.8	2879.32	4122.61	2978.1	3689.83	5089.53	5158.56	5296.62	4174.27	4201.04	5724.09	3093.25	3929.3	3352.51	4150.57	4962.24	3245.4
ENSMUSG00000001670.13	58877.3	27890.2	17997	22749	56943.2	28999.1	29966	33000.7	28861.8	39783.6	31691.5	14555.5	46227.2	20922.1	38559.9	11499.1
ENSMUSG00000001672.14	42.233	40.249	32.925	74.256	30.358	44.44	23.625	38.025	21.641	55.112	39.439	11.903	65.979	31.068	55.388	15.644
ENSMUSG00000001674.11	316.651	307.672	584.733	474.045	570.879	487.525	546.977	456.344	392.569	523.143	282.522	427.471	377.71	441.794	486.739	325.695
ENSMUSG00000001687.15	1700.01	922.053	1387.81	1020.74	1226.84	1464.53	1572.75	1709.1	1433.99	1292.6	1370.19	1289.28	1977.28	1624.99	1326.45	1022.98
ENSMUSG00000001700.10	583.858	789.11	671.865	687.432	1108.16	1121.74	1103.97	884.044	848.527	808.721	499.647	786.992	787.513	794.014	848.688	561.785
ENSMUSG00000001707.8	114.829	217.829	185.077	284.153	201.439	174.745	127.337	239.049	148.585	230.606	220.246	184.489	225.695	188.02	197.092	134.484
ENSMUSG00000001729.14	1275.57	1595.88	1711.65	1028.98	1536.92	1960.3	1747.7	1933.73	1427.16	1355.57	1356.73	1445.84	1937.12	1505.47	1435.86	1084.47
ENSMUSG00000001739.14	7.586	12.318	7.475	4.703	3.808	11.409	3.792	5.51	0	5.693	4.646	3.766	11.358	4.757	20.84	20.454
ENSMUSG00000001741.12	55.241	72.59	100.939	58.075	105.3	164.891	161.053	155.379	135.76	130.282	83.196	100.681	119.961	129.764	112.757	90.209
ENSMUSG00000001750.16	761.81	1511.65	1058.21	746.697	921.789	1611.24	1613.55	1207.1	1039.53	1134.19	1005.08	956.642	1094.98	1046.21	1152.71	1109.92
ENSMUSG00000001751.9	551.256	530.552	445.945	454.829	897.382	804.38	747.115	788.952	660.449	768.63	653.671	753.568	736.385	561.088	652.185	477.681
ENSMUSG00000001755.12	2044.09	2370.71	2686.92	2396.11	2941.88	3032.35	2976.85	3132.28	2616.98	2658.75	2119.38	2552.14	2366.28	2981.56	2699.24	2253.43
ENSMUSG00000001761.7	69.826	105.082	61.719	77.171	167.646	125.361	158.682	124.378	230.244	196.789	120.461	130.645	84.048	194.446	114.26	115.962
ENSMUSG00000001763.14	231.624	177.12	305.815	207.572	314.168	319.118	352.802	281.047	244.127	259.724	268.795	173.069	263.371	295.852	131.522	151.648
ENSMUSG00000001767.5	268.815	289.271	361.903	340.597	374.944	446.687	361.918	461.453	373.872	405.219	302.009	227.006	277.873	412.252	448.409	370.118
ENSMUSG00000001768.16	232.433	281.376	379.721	407.956	381.387	458.511	430.747	631.171	460.433	871.311	260.214	414.307	430.492	484.07	555.35	327.391
ENSMUSG00000001773.14	0	0	3.613	0.903	2.323	0	0	0	0	0	8.042	0	0	2.323	0	0
ENSMUSG00000001774.8	557.451	718.4	709.436	601.683	953.57	1396.29	851.948	757.569	559.98	736.258	516.714	564.127	918.645	827.152	621.019	446.978
ENSMUSG00000001783.3	1064.01	1310.1	1634.62	1406.57	1682.05	1530.65	1530.68	1703.65	1429.45	1529.61	1451.19	1396.65	1533.86	1489.61	1676.68	1233.48
ENSMUSG00000001785.13	274.162	276.141	393.045	352.873	362.778	372.273	338.554	396.728	360.804	355.618	311.919	300.479	294.436	437.88	385.278	269.192
ENSMUSG00000001786.14	297.552	310.331	388.378	289.96	373.252	475.556	416.072	427.189	351.692	386.19	481.477	408.176	392.472	465.071	449.323	329.608
ENSMUSG00000001794.13	1330	1569.27	1539.73	1525.11	2144.49	2552.99	2087.77	1953.54	1943.73	2244.45	1489.87	1725.99	1743.82	1676.44	1604.21	1557.5
ENSMUSG00000001802.16	337.177	199.923	432.813	279.417	459.536	405.951	373.23	320.969	223.61	250.207	359.075	361.442	465.83	355.335	175.878	176.606
ENSMUSG00000001804.9	0	0	0	0	0	0	0	0	0	0	0	0	0	0	0	0
ENSMUSG00000001815.15	0	0	0	0	0	0	0	0	0	0	0	0	0	0	0	0
ENSMUSG00000001819.4	0	0	0	0	0	0	0	0	0	0	0	0	0	0	0	0
ENSMUSG00000001823.5	0	0	0	0	0	0	0	0	0	0	0	0	0	0	0	0
ENSMUSG00000001827.12	1.81	0.975	6.595	3.885	0	0	2.425	1.959	2.929	1.959	13.931	0	2.418	4.857	0	0.959
ENSMUSG00000001829.17	444.009	852.185	686.14	649.976	895.105	1063.68	917.184	783.878	657.074	840.574	740.161	725.12	834.447	842.09	785.324	640.029
ENSMUSG00000001833.17	1049.96	1198.31	1663.76	883.006	1712.45	1799.48	1843.39	1908.07	1351.38	1598.1	1090.04	1233.49	1384.07	1480.62	1613.81	1260.51
ENSMUSG00000001844.10	197.957	184.556	214.376	258.009	321.671	372.918	321.031	366.075	307.561	307.311	323.654	276.066	277.277	242.378	268.114	305.228
ENSMUSG00000001847.14	1968.08	2197.85	2421.16	1872.3	2966.21	3501.36	3335.49	3254.85	2874.91	2879.52	2204.34	2382.13	2726.09	2867.92	2534.7	2470.4
ENSMUSG00000001855.15	341.656	168.163	565.043	439.722	244.13	266.491	592.501	350.467	476.748	214.599	387.158	391.298	200.171	207.347	430.617	529.285
ENSMUSG00000001864.13	3.062	6.892	9.108	7.59	10.185	3.835	0.765	10.983	6.094	1.532	13.517	38.219	3.056	1.536	61.434	14.952
ENSMUSG00000001865.2	0	1.001	0	0	0	0	0	0	0	0	0	0	0	0	1.005	0
ENSMUSG00000001870.16	28.41	78.958	90.395	42.576	26.672	101.756	49.444	77.447	37.546	56.383	73.256	38.428	33.75	38.165	55.221	72.352
ENSMUSG00000001891.16	6177.54	4737.8	7574.07	5785.9	6688.72	8164.44	5817.98	7499.78	5376.93	5733.53	6731.72	6157.38	9159.14	7007.88	8008.76	5070.99
ENSMUSG00000001901.15	0	0	0	0.992	0	0	0	0	0	0	0	0	0	0	0	0
ENSMUSG00000001909.16	594.021	308.576	773.379	738.45	603.694	638.684	459.902	719.956	433.96	487.931	827.98	466.343	776.307	450.844	611.882	511.554
ENSMUSG00000001910.5	380.039	590.539	403.026	329.028	655.983	910.625	756.403	576.51	411.505	593.067	337.183	369.705	732.942	603.219	550.314	325.787
ENSMUSG00000001911.16	1233.79	1487.24	1539.53	1121.01	2142.84	2990.62	2162.64	2496.3	1891.43	2246.81	1507.6	1866.72	1876.04	2148.11	2032.37	1044.52
ENSMUSG00000001918.17	142.408	312.352	196.239	212.9	352.637	316.905	284.137	334.41	277.971	387.867	268.442	263.223	178.727	207.357	272.93	352.091
ENSMUSG00000001924.15	2532.83	4129.11	3323.52	2478.52	4798.62	5124.79	4527.98	4887.76	4131.72	5140.61	2713.61	3183.72	3706.51	3917.94	4559.84	3180.93
ENSMUSG00000001930.17	200.487	92.135	201.302	231.563	126.239	174.227	91.877	84.207	78.42	194.154	240.462	230.611	301.117	302.909	178.201	224.921
ENSMUSG00000001942.8	647.9	837.229	774.604	690.429	1215.17	1410.49	1212.41	1175.92	917	985.098	574.556	806.23	920.609	1220.87	761.595	602.803
ENSMUSG00000001943.8	17.898	13.009	6.94	2.362	15.172	9.206	4.949	19.402	7.708	10.492	12.11	3.061	4.297	4.085	20.324	12.148
ENSMUSG00000001946.14	214.709	151.561	165.398	184.874	265.283	277.546	317.389	275.588	246.172	224.305	183.88	167.032	278.351	255.313	220.465	165.797
ENSMUSG00000001948.10	11.715	16.761	20.129	6.558	12.368	16.118	19.972	11.232	16.946	13.91	16.519	6.416	2.823	6.612	6.612	15.389
ENSMUSG00000001962.8	418.625	333.954	465.76	375.563	429.497	453.184	379.946	419.163	423.788	500.311	490.272	363.467	470.86	441.457	508.492	368.397
ENSMUSG00000001964.14	269.216	204.998	257.954	228.965	255.51	355.789	313.331	327.144	284.586	379.354	254.263	244.495	286.07	315.474	290.973	178.195
ENSMUSG00000001983.7	129.13	377.758	336.114	216.551	380.291	492.727	543.711	363.551	313.146	489.868	156.814	271.671	225.856	365.583	390.354	192.346
ENSMUSG00000001985.9	0	0	0	0	0	0	0	0	0	0	0	0	0	0	0	0
ENSMUSG00000001986.16	18.615	17.888	37.42	49.067	67.566	55.76	39.433	77.096	65.166	85.772	72.054	54.909	28.556	68.445	36.709	46.245
ENSMUSG00000001988.9	0	0	0	0	1.003	0	0	0	0	0	0	0	0	0	0	0
ENSMUSG00000001995.9	83.616	150.565	81.406	94.022	135.129	155.811	83.803	148.765	137.05	122.886	79.218	134.749	92.63	104.213	94.069	69.533
ENSMUSG00000001998.15	133.502	113.851	182.044	150.533	152.738	200.723	190.895	172.25	126.831	153.82	203.913	121.428	126.846	200.093	216.109	139.735
ENSMUSG00000001999.15	183.219	367.387	311.896	224.16	452.291	452.517	330.406	380.553	342.908	345.878	254.38	334.937	256.73	331.544	323.856	307.604
ENSMUSG00000002006.12	1.028	3.086	8.318	2.773	12.375	6.181	4.659	4.113	1.023	2.058	2.018	4.1	0	10.293	2.061	4.034
ENSMUSG00000002007.5	0.693	1.974	34.224	2.938	2.78	4.558	11.18	0.988	2.068	1.976	7.742	19.169	2.957	1.982	0	8.679
ENSMUSG00000002010.17	815.512	790.645	1131.36	968.109	1070.18	1106.34	1024.49	1068.94	931.553	1022.77	1096.1	1009.76	877.069	1004.54	1082.48	871.584
ENSMUSG00000002012.13	0	3.295	0	1.637	0	1.688	0.825	1.65	1.643	6.81	3.231	1.634	0	10.255	0	11.735
ENSMUSG00000002014.12	1423.21	1672.85	1923.05	2114.45	2194.2	2250.81	2281.99	1813.19	1749.21	2178.03	2292.03	2015.74	1874.24	1706.08	1932.27	1746.39
ENSMUSG00000002015.5	1884.9	2230.59	2644.7	2309.2	2907.33	2837.67	2702.27	2599.43	2434.3	2477.96	2421.57	2447.56	2513.69	2480.55	2323.05	2370.26
ENSMUSG00000002017.10	391.717	615.305	568.952	540.255	706.749	818.307	755.304	562.777	470.207	695.983	559.242	456.381	552.331	623.531	512.088	440.062
ENSMUSG00000002020.15	4.716	5.392	6.099	21.493	9.018	14.495	7.852	46.41	19.898	9.752	31.246	53.272	13.566	13.543	7.876	9.811
ENSMUSG00000002028.13	439.945	374.651	474.74	372.691	645.59	715.823	480.727	697.633	509.135	747.281	518.239	352.881	518.013	650.12	613.279	590.804
ENSMUSG00000002031.12	379.607	365.167	522.956	581.349	533.099	488.335	604.222	497.856	474.198	535.763	587.281	510.575	469.03	437.024	466.487	474.423
ENSMUSG00000002032.17	448.127	988.292	458.435	688.88	1348.77	1255.83	1208.25	868.178	920.355	1444.39	570.536	489.987	749.671	1058.4	644.459	493.04
ENSMUSG00000002033.14	8.874	8.166	23.433	6.101	13.399	23.994	18.107	25.622	13.276	23.573	16.018	29.582	23.519	24.655	15.4	14.051
ENSMUSG00000002043.17	265.08	240.785	280.935	296.277	304.063	278.87	327.866	247.96	322.753	297.101	334.821	339.271	228.1	287.248	314.167	334.869
ENSMUSG00000002052.6	949.898	662.041	964.561	930.629	1223.11	1325.53	1018.54	1382.79	1044.59	1121.3	998.68	822.934	1158.13	1125.28	1071.17	814.745
ENSMUSG00000002055.9	6.66	34.972	3.373	15.192	17.127	25.674	103.438	30.154	4.514	28.755	29.68	26.423	48.41	8.389	1.705	44.224
ENSMUSG00000002057.4	0	0	0	0	0	0	0	0	0	0	0	0	0	0	0	0
ENSMUSG00000002058.13	133.242	147.811	165.673	106.499	75.098	108.401	97.592	164.304	107.318	79.741	263.44	166.379	157.54	173.21	97.834	166.649
ENSMUSG00000002059.18	100.71	42.389	47.818	63.213	47.982	81.734	84.272	63.296	64.798	51.481	97.463	65.863	157.808	59.007	82.491	63.411
ENSMUSG00000002064.10	535.079	482.481	684.093	551.693	711.406	681.715	698.98	614.887	526.896	640.227	497.547	582.7	747.091	559.708	524.737	444.7
ENSMUSG00000002068.16	53.353	85.473	13.799	20.7	16.76	22.903	35.14	20.215	3.499	17.586	49.963	33.171	45.92	9.699	7.046	10.339
ENSMUSG00000002076.12	1.172	1.169	1.165	5.338	7.07	3.528	4.818	4.485	5.412	20.063	4.586	0	1.79	7.053	7.19	3.519
ENSMUSG00000002083.13	52.653	179.272	89.754	90.056	136.598	183.539	373.367	128.945	176.174	99.363	104.222	192.145	68.397	162.339	199.818	126.688
ENSMUSG00000002100.15	1.001	3.005	1.984	0	6.022	4.011	3.001	9.008	9.957	3.005	2.946	5.989	0	3.013	4.013	0
ENSMUSG00000002102.15	1182.96	2308.95	1918.71	1986.72	2582.99	2577.87	2617.3	2496.87	2126.44	2813.7	1660.02	2099.77	1424.33	2153.34	2150.99	1996.15
ENSMUSG00000002103.15	651.315	983.531	1047.29	921.817	1532.73	2438.38	1731.05	1531	1107.33	1324.69	721.052	998.988	896.593	1249.97	1317.39	829.602
ENSMUSG00000002104.11	0	0.793	0	0	0	0	1.589	0	0	0	0	2.177	0	0.797	0	0
ENSMUSG00000002105.15	125.564	199.995	201.57	311.527	214.119	238.194	261.067	255.74	251.773	273.11	209.708	226.358	186.192	273.099	232.368	190.075
ENSMUSG00000002107.18	236.182	161.609	282.045	150.352	354.46	353.797	373.586	367.122	256.866	219.247	188.714	237.424	214.397	264.493	311.708	192.673
ENSMUSG00000002108.10	1133.24	1747.15	1721.2	1416.05	2130.44	2364.65	2261.01	1872.38	1632.07	2219.21	1270.61	1647.37	1585.6	1641.31	1748.65	1406.3
ENSMUSG00000002109.14	107.888	59.464	140.824	123.907	84.395	103.708	80.859	110.27	94.133	85.374	168.841	100.642	131.21	110.364	110.347	110.954
ENSMUSG00000002111.8	131.641	230.927	220.038	109.533	264.448	408.871	358.307	473.457	260.012	182.223	154.57	280.325	247.965	189.84	225.694	240.547
ENSMUSG00000002129.11	371.198	470.236	451.827	355.892	862.481	596.685	572.783	578.642	520.197	666.657	346.948	444.122	454.832	485.432	511.997	359.417
ENSMUSG00000002147.18	794.2	800.733	1099.38	967.297	1221.12	1580.7	1361.04	1510.25	1148.45	1124.44	926.59	1147.72	1223.12	1575.32	1277.02	1051.79
ENSMUSG00000002190.13	0	0	0	0	0	0	0	3.002	0	0	0	0	0	1.004	0	0
ENSMUSG00000002204.9	8.651	3.84	111.674	27.657	12.623	37.464	9.613	38.464	6.702	10.581	71.553	17.197	7.676	13.53	6.745	26.5
ENSMUSG00000002205.16	349.537	359.864	442.343	499.552	399.286	447.09	481.28	505.586	454.048	523.033	355.7	375.579	504.636	462.863	441.467	381.109
ENSMUSG00000002210.11	154.662	141.76	169.217	185.304	166.173	181.562	188.072	173.173	209.305	167.138	223.693	189.32	170.201	151.622	178.802	190.782
ENSMUSG00000002221.11	378.148	205.53	368.078	296.561	401.493	372.541	390.489	449.711	377.012	401.717	306.017	324.366	510.778	403.819	401.405	380.345
ENSMUSG00000002222.14	2617.45	2221.63	3388.67	3309.2	3706.55	3931.37	3528.7	4319.63	3579.67	3005.99	2942.71	2992.45	3928.67	4143.87	4376.34	2608.47
ENSMUSG00000002227.15	264.605	462.456	475.247	335.402	475.626	607.292	452.845	745.066	646.117	676.088	436.53	518.073	423.867	771.223	534.911	537.706
ENSMUSG00000002228.7	4.677	10.904	7.738	0.773	14.092	10.162	10.913	48.584	53.109	20.521	4.583	6.96	8.56	15.535	7.032	52.814
ENSMUSG00000002233.13	227.596	256.754	199.909	209.087	331.832	202.033	304.396	223.425	222.054	221.836	231.295	180.792	296.17	257.022	250.19	233.738
ENSMUSG00000002240.12	0	0	0	0	0	0	0	0	0	0	0	0	0	0	0	0
ENSMUSG00000002249.21	180.267	135.983	292.07	239.451	172.875	252.699	222.953	277.776	252.507	219.498	298.094	168.999	197.643	248.96	226.553	207.182
ENSMUSG00000002250.16	85.608	109.256	229.569	82.002	152.777	205.281	198.504	161.939	156.933	198.805	134.906	107.936	111.755	190.746	147.386	131.346
ENSMUSG00000002257.8	2.578	17.39	40.78	11.414	29.041	8.568	6.267	8.55	27.53	38.163	30.244	10.2	9.101	6.143	3.427	14.935
ENSMUSG00000002265.16	513.086	175.793	1122.29	363.599	207.573	133.426	198.023	199.827	172.401	228.847	1390.42	495.715	312.636	315.213	303.521	757.809
ENSMUSG00000002266.17	1.886	0.944	1.868	0.935	0	2.833	0	0	0	0.943	7.579	0	3.764	0	2.835	0.925
ENSMUSG00000002274.13	144.866	233.528	195.967	130.606	222.282	337.033	383.612	187.04	265.632	259.441	164.804	235.792	143.819	177.35	38.561	199.179
ENSMUSG00000002279.19	813.571	886.091	929.979	966.905	1699.13	1378.53	1314.07	1202.4	1269.96	1151.48	1066.5	1121.8	1065.08	1241.98	914.963	1009.13
ENSMUSG00000002280.11	332.447	273.974	399.101	560.925	320.825	528.037	450.658	417.663	400.812	416.522	422.025	375.042	454.896	359.312	358.457	527.425
ENSMUSG00000002289.16	3381.29	448.754	3860.91	3441.69	1538.76	714.296	736.966	2995.34	1913.68	246.691	1983.06	1312.37	5551.46	3442.14	2346.72	1243.88
ENSMUSG00000002297.16	68.156	109.164	63.974	67.133	56.628	72.179	232.945	88.702	83.76	71.281	79.066	64.547	96.791	85.159	48.786	104.491
ENSMUSG00000002307.16	172.813	163.318	287.8	317.499	266.18	328.373	320.428	329.207	200.813	301.166	399.091	266.249	324.626	253.736	365.2	185.446
ENSMUSG00000002308.16	66.953	55.558	97.673	76.813	103.455	79.633	141.031	79.55	34.24	118.779	142.781	109.941	54.084	39.851	108.194	53.38
ENSMUSG00000002319.16	633.684	311.266	653.511	832.494	724.165	557.495	650.896	585.833	412.56	594.575	663.099	673.08	974.502	795.218	892.461	443.917
ENSMUSG00000002320.15	904.293	1008.35	1248.9	1080.71	1428.08	1756.69	1498.72	1554.07	1255.8	1436.01	1047.22	1134.97	1269.12	1310.26	1327.41	891.689
ENSMUSG00000002324.8	61.883	92.889	106.569	24.585	90.31	115.712	93.236	124.405	139.315	36.749	112.701	119.787	132.88	124.456	104.651	130.889
ENSMUSG00000002325.15	522.535	834.743	940.086	701.937	935.022	1188.82	1185.65	884.702	828.787	778.761	723.688	725.381	1051.99	905.481	1127.9	607.09
ENSMUSG00000002326.6	165.147	303.507	188.404	163.039	323.188	398.823	357.492	274.479	263.467	385.8	164.791	311.674	212.298	233.974	311.53	261.216
ENSMUSG00000002329.7	163.907	334.519	322.583	199.85	322.396	435.839	449.366	333.898	331.369	399.369	308.881	268.421	256.454	342.866	268.273	278.068
ENSMUSG00000002332.16	1520.74	2076.22	2415.92	1636.34	3434.02	3223.58	2937.79	2904.31	2453.61	2480.93	1873.66	2632.18	2159.87	2510.45	2791.79	1712.75
ENSMUSG00000002341.8	0	0	0	0	0	0	0	0	0	0	0	0	0	0	0	0
ENSMUSG00000002342.17	227.518	257.806	267.317	317.081	301.572	338.769	336.415	492.834	345.104	250.256	305.345	240.814	243.842	300.85	295.424	306.632
ENSMUSG00000002343.11	87.537	72.371	63.43	92.872	89.229	82.987	100.021	83.849	64.93	87.381	60.807	83.778	77.721	114.199	99.667	81.782
ENSMUSG00000002345.18	121.396	187.324	172.991	112.989	246.794	246.022	233.239	184.271	194.65	281.702	127.42	152.76	220.503	248.858	176.323	159.685
ENSMUSG00000002346.16	856.12	921.116	3574.24	1509.49	1109.29	1753.27	1808.8	1709.7	1388.62	1300.56	1802.09	1619.44	1986.96	1946.4	1209.06	2285.26
ENSMUSG00000002365.10	712.935	1196.04	1069.19	875.071	1378.11	1630.81	1480.33	1535.24	1406.64	1203.68	1005.96	1265.82	1019.27	1225.11	1204.29	1027.04
ENSMUSG00000002372.9	536.444	761.795	713.726	592.505	832.677	1038.53	896.588	806.841	791.774	894.271	700.497	686.194	682.088	728.619	630.432	784.407
ENSMUSG00000002379.7	589.663	1013.84	986.787	967.442	1129.92	1174.36	1267.47	935.662	914.832	1329.4	982.246	1077.1	822.174	864.006	957.581	1050.54
ENSMUSG00000002384.2	0	5.006	0	0	0	4.011	1	1.001	0.996	5.007	1.963	0	0	0	0	0.981
ENSMUSG00000002393.14	1172.54	1830.58	2421.26	1723.93	2258.49	2469.95	2734.99	2321.88	2317.75	2633.33	2150.96	2037.96	1876.25	2350.4	1652.84	1976.85
ENSMUSG00000002395.14	903.19	557.009	956.61	942.244	860.283	734.208	740.033	728.723	722.54	803.61	1060.44	794.863	770.678	812.012	825.803	702.119
ENSMUSG00000002396.8	108.124	126.104	209.236	135.272	143.262	187.754	181.303	186.705	232.592	166.375	193.875	172.426	170.135	227.435	212.895	149.045
ENSMUSG00000002409.18	123.91	141.322	186.339	121.292	181.863	215.958	223.999	244.528	237.015	189.636	220.419	233.868	216.64	184.966	161.46	265.077
ENSMUSG00000002413.15	425.556	369.303	536.479	503.942	576.288	535.019	521.449	550.23	415.268	492.622	465.681	378.341	527.438	665.411	574.509	370.158
ENSMUSG00000002416.13	523.96	631.663	960.567	946.684	1035.49	1014.79	1075.21	651.135	716.935	1158.04	827.741	920.547	720.968	710.893	597.47	839.618
ENSMUSG00000002428.12	187.511	315.074	308.229	286.058	371.397	448.881	462.225	424.782	427.38	482.983	307.607	372.252	301.666	413.929	339.603	328.329
ENSMUSG00000002455.14	879.754	790.509	1271.4	1043.83	1222.63	1392.25	1455.39	1371.95	1120.4	1302.35	910.173	969.052	1112.27	1299.88	1236.98	913.878
ENSMUSG00000002458.13	28.963	62.414	42.547	49.342	46.259	83.496	62.634	92.88	58.986	43.438	32.294	115.52	71.965	87.506	42.761	80.66
ENSMUSG00000002459.17	0	0	0	0	0	0	1.12	0	0.454	2.22	0	0	0	0	0	0
ENSMUSG00000002475.16	711.352	1236.21	1651.34	1072.97	1546.48	1834.92	1744.47	1523.32	1299.94	1267.66	1037.35	1353.47	1343.05	1491.38	1105	1132.96
ENSMUSG00000002477.5	133.011	227.802	211.774	186.263	336.999	298.071	303.353	230.804	239.315	263.758	239.506	238.293	175.874	226.203	217.406	218.19
ENSMUSG00000002486.15	36.623	46.029	57.092	82.834	38.836	81.094	49.365	72.244	82.541	63.447	42.422	33.178	71.268	133.413	52.498	76.217
ENSMUSG00000002489.16	9.904	151.811	35.045	4.698	38.908	65.555	51.545	70.455	34.375	53.425	30.322	15.652	17.492	31.773	45.948	30.982
ENSMUSG00000002496.10	477.234	849.898	749.533	1051.21	876.023	1048.95	913.526	1000.01	953.336	806.165	1312.91	766.928	992.526	1229.27	836.64	1127.62
ENSMUSG00000002500.15	0	1.057	1.457	1.053	0	4.259	0	1.061	1.057	0	0	1.044	0	0	0	0
ENSMUSG00000002504.15	402.164	294.406	451.661	294.573	430.411	466.517	453.488	465.915	438.348	357.074	397.727	317.801	629.631	659.222	441.681	343.207
ENSMUSG00000002524.17	967.119	1015.02	1175.11	1108.84	1554.34	1411.37	1311.47	1303.63	1303.49	1550.73	1142.87	1276.51	1131.83	1413.68	1590.1	1125.37
ENSMUSG00000002546.16	742.633	843.218	929.42	851.946	873.162	1184.58	1102.94	1070.77	827.148	1222.87	980.437	851.769	792.183	1134.8	1221.4	950.644
ENSMUSG00000002550.16	234.668	1496.53	632.773	456.838	733.487	1485.7	2162.3	798.045	1005.64	716.129	440.357	995.485	550.382	788.093	664.51	993.309
ENSMUSG00000002565.16	0	0	6.368	1.857	0	0	2.808	0	0	0	3.149	0	0	0	0	0
ENSMUSG00000002578.18	6.221	30.099	8.764	21.575	37.376	72.435	34.797	73.498	21.994	132.782	16.234	19.113	15.963	27.572	41.657	31.45
ENSMUSG00000002580.7	370.031	754.638	633.76	672.948	917.544	1024.64	1015.45	784.117	697.171	825.313	596.573	705.555	723.172	688.916	916.748	717.042
ENSMUSG00000002588.13	7661.35	9945.97	17918.4	13280.3	16074.8	15676.5	14312.1	15098.4	14085.7	10255.5	16069.2	15277.2	13549.2	13745.5	11561.1	14171.9
ENSMUSG00000002602.16	647.228	698.72	625.317	418.838	1111.24	1570.03	1129.87	1641.81	906.676	892.874	351.494	652.097	1194.29	1228.9	844.371	535.111
ENSMUSG00000002603.15	211.137	308.225	207.792	117.89	506.3	490.63	501.028	538.618	303.8	303.683	161.906	213.002	298.69	408.122	285.03	243.193
ENSMUSG00000002608.8	227.449	404.706	420.66	368.934	443.989	677.826	469.924	571.409	496.258	535.634	397.011	305.76	547.23	515.65	440.976	318.635
ENSMUSG00000002617.14	50.265	76.184	79.963	71.032	80.497	78.056	81.577	68.069	84.401	133.639	105.978	85.828	41.118	74.528	93.037	103.028
ENSMUSG00000002625.10	997.978	436.766	1155.58	864.501	706.539	712.203	632.909	673.838	971.376	727.866	1628.34	688.882	766.977	656.819	985.491	983.271
ENSMUSG00000002633.4	3.003	4.005	0	2.978	2.009	6.018	2.001	0	0	14.023	0	3.987	0.999	2.009	2.007	1.963
ENSMUSG00000002635.11	128.116	92.228	164.641	205.823	156.654	192.714	180.829	142.517	137.103	172.836	226.699	134.902	117.736	154.389	135.608	176.903
ENSMUSG00000002658.9	309.311	415.034	408.387	339.601	435.292	585.188	582.549	465.609	503.368	527.884	345.22	448.959	431.602	392.707	445.497	356.262
ENSMUSG00000002660.8	497.074	607.123	735.125	655.035	659.121	612.046	773.143	656.638	628.798	714.637	669.445	654.27	523.912	687.321	674.628	615.648
ENSMUSG00000002661.14	102.878	174.293	173.291	120.367	184.283	175.918	236.792	155.845	186.435	255.149	164.007	174.428	121.433	152.02	137.608	182.199
ENSMUSG00000002664.2	0	0	0	0	0	0	0	0	0	0	0	0	0	0	0	0
ENSMUSG00000002668.8	28.991	42.295	59.076	94.714	25.091	86.558	35.814	99.616	56.279	28.57	34.381	42.137	65.579	81.172	33.118	45.626
ENSMUSG00000002679.14	107.789	130.581	234.139	153.316	131.342	190.907	180.124	194.863	183.497	194.324	165.063	158.672	124.22	181.251	148.561	197.283
ENSMUSG00000002688.8	5.005	3.004	0	1.985	8.031	5.014	5.001	7.006	0.996	3.005	0	4.988	5.994	5.022	0	4.908
ENSMUSG00000002699.13	94.685	174.318	139.727	60.785	217.031	409.649	278.324	396.64	241.799	210.319	96.829	165.643	189.923	271.638	194.431	116.024
ENSMUSG00000002718.14	537.369	799.462	649.318	584.973	890.24	935.313	875.19	933.557	928.78	822.716	594.899	600.53	584.065	747.447	831.27	662.069
ENSMUSG00000002728.14	187.14	325.033	336.228	271.139	346.119	335.56	341.873	256.051	288.35	314.841	278.543	279.565	250.639	282.462	286.232	292.264
ENSMUSG00000002731.6	289.821	249.032	373.433	337.562	444.535	380.016	434.642	412.214	360.651	409.501	321.601	311.063	363.097	329.419	300.54	267.476
ENSMUSG00000002732.14	36.153	60.984	34.434	54.936	43.325	86.182	67.183	74.178	41.597	59.368	51.349	47.068	31.512	43.704	54.024	63.896
ENSMUSG00000002733.8	333.838	279.145	420.519	313.834	423.863	507.002	433.932	515.397	417.687	414.054	421.117	437.518	464.017	487.22	333.965	341.17
ENSMUSG00000002741.9	813.372	1142.47	1122.36	1001.19	1485.17	1774.02	1458.38	1484.96	1191.91	1470.57	886.766	1129.09	1339.03	1264.39	1047.63	722.451
ENSMUSG00000002748.7	1526.99	1306.04	1205.83	1126.27	1548.08	2085.49	1551.7	1476.47	1318.32	1465.15	1032.85	1287.35	1847.22	1592.57	1497.56	959.745
ENSMUSG00000002763.16	1356.98	1256.37	1767.63	1444	1630.46	1927.02	1865.67	1653.67	1335.8	1706.98	1195.55	1447.89	1619.56	1870.39	1717.65	1244.63
ENSMUSG00000002767.13	601.998	617.477	977.45	843.578	807.586	877.097	886.862	798.123	707.307	821.517	872.241	944.488	775.025	927.796	852.799	796.694
ENSMUSG00000002768.8	503.817	778.64	771.855	829.734	991.758	1027.51	963.107	795.564	823.739	954.711	674.871	772.312	840.262	719.996	812.2	740.723
ENSMUSG00000002769.9	18331.9	12593.9	17776.5	35703.3	25221.5	23306.9	30393.5	22784.7	19187.3	30567.2	16868.2	18097.1	28329.3	19773.4	21557.4	10628.3
ENSMUSG00000002771.12	3.839	0	12.267	3.735	0.98	0	4.883	0.977	0	4.713	0.959	5.852	6.581	11.771	5.665	5.752
ENSMUSG00000002778.14	1297.37	1535.39	1732.96	1417.2	1876.77	2025.57	1863.84	1807.69	1766.2	1882.28	1554.71	1632.28	1696.06	1692.81	1922.98	1446.8
ENSMUSG00000002781.19	341.752	251.561	322.218	313.91	369.738	433.523	412.162	385.698	311.979	400.826	261.966	277.916	374.747	398.941	360.673	242.091
ENSMUSG00000002791.17	1.52	0	3.805	0.754	0	0	0	0	2.269	0	0	0	0	0	2.285	0
ENSMUSG00000002797.9	374.324	839.192	1289.71	866.162	828.367	1180.27	1083.23	1231.9	1393.74	1226.14	819.312	1353.62	708.565	1164.11	477.825	1177.93
ENSMUSG00000002799.6	6.447	1.937	5.752	13.264	0.647	9.69	12.473	22.133	3.849	5.163	11.539	20.316	3.218	3.236	11.884	44.471
ENSMUSG00000002803.14	173.823	119.629	257.924	205.392	174.581	496.8	428.489	225.015	243.164	245.075	226.693	175.436	365.864	268.996	150.756	192.852
ENSMUSG00000002804.4	178.738	175.15	219.873	248.663	302.416	255.159	232.893	203.266	258.018	242.407	285.664	286.752	188.418	213.925	177.759	179.265
ENSMUSG00000002808.7	7.358	47.816	5.473	13.68	8.306	17.512	29.417	14.035	9.153	42.33	9.919	11.891	5.507	18.456	44.221	9.018
ENSMUSG00000002812.4	1048.32	1060.48	1344.51	1005.96	1244.91	1447.28	1149.27	1655.51	1339.71	1466.41	1420.78	936.895	1085.1	1701.88	1176.01	1545.27
ENSMUSG00000002814.15	127.97	148.403	153.725	101.761	134.021	172.957	189.403	169.469	132.412	173.595	220.032	155.751	151.496	128.085	137.818	114.246
ENSMUSG00000002820.6	558.08	461.799	517.584	584.116	587.384	675.187	651.467	610.503	564.896	597.671	553.655	577.995	619.786	507.718	466.162	437.339
ENSMUSG00000002825.8	43.082	29.077	85.866	52.765	75.307	43.277	53.301	51.573	51.671	37.759	85.78	58.7	63.978	52.425	52.302	59.345
ENSMUSG00000002831.14	644.71	78.202	261.371	455.68	71.36	81.191	67.172	99.847	93.417	89.974	283.526	80.09	392.726	211.333	134.008	133.061
ENSMUSG00000002833.11	460.489	546.388	848.852	670.069	681.692	766.671	865.968	743.381	723.917	832.81	807.101	705.913	620.045	681.816	559.773	779.615
ENSMUSG00000002835.9	25.323	328.161	34.403	14.569	42.337	89.917	271.619	51.02	53.167	103.721	27.571	31.827	47.728	83.649	32.524	55.215
ENSMUSG00000002844.9	81.082	205.248	125.047	66.492	223.914	247.715	244.092	202.199	212.143	320.489	101.12	115.627	127.868	147.646	181.579	168.829
ENSMUSG00000002845.14	127.127	182.574	242.486	234.927	329.554	299.066	251.048	289.313	292.016	305.274	203.669	249.181	182.237	461.834	347.803	270.485
ENSMUSG00000002846.9	464.539	747.368	594.349	450.46	765.703	779.206	886.952	715.906	614.07	853.594	407.508	531.015	596.57	626.638	583.043	411.459
ENSMUSG00000002847.7	885.891	943.42	974.379	940.18	1396.81	1389.81	1082.82	1423.8	1039.36	1156.88	1167.53	1190.33	1126.79	1083.18	900.977	959.865
ENSMUSG00000002870.8	33.056	355.504	50.602	46.634	108.499	227.671	361.209	157.104	102.645	217.403	61.641	72.857	92.927	65.254	92.28	92.333
ENSMUSG00000002871.14	215.346	138.199	323.253	231.347	227.176	251.57	380.463	276.697	231.707	305.524	368.687	232.567	295.45	283.972	258.333	271.298
ENSMUSG00000002881.14	2265.89	1885.55	2000.66	1549.09	2410.45	2262.24	2205	2918.45	1964.98	2380	1834.12	1727.27	2905.49	2384.85	2362.3	1426.2
ENSMUSG00000002885.14	463.719	399.744	636.905	237.423	798.528	1104.08	743.966	1178.5	571.296	541.769	331.024	460.535	776.783	880.593	790.289	341.805
ENSMUSG00000002897.5	1056.21	769.553	1399.63	1161.13	1112.66	1547.08	938.453	1379.06	968.837	1047.4	1158.37	1353.12	1459.31	1161.63	1036.18	1121.36
ENSMUSG00000002900.16	134.963	200.48	217.733	152.737	244.974	445.443	299.146	370.156	286.653	348.232	299.729	202.948	197.453	255.287	260.437	211.597
ENSMUSG00000002908.17	74.509	203.31	128.757	136.302	112.013	122.123	114.845	169.483	160.807	107.004	98.221	105.56	93.273	161.043	131.653	59.524
ENSMUSG00000002910.11	477.03	299.224	331.657	344.952	872.245	358.665	485.282	531.86	839.241	309.58	478.728	322.702	571.576	377.077	371.754	329.397
ENSMUSG00000002930.6	0	0	0	0	0	0	0	0	0	0	0	0	0	0	0	0
ENSMUSG00000002944.15	631.953	1864.46	1908.32	1330.98	1260.99	1716	2008.77	1861.6	979.183	1403.52	1260.09	1090.48	1147.7	1540.04	894.56	1330.81
ENSMUSG00000002948.19	623.695	604.268	770.782	707.089	797.687	990.089	770.336	1016.64	826.353	847.101	1000.12	727.363	1017.42	774.596	842.623	752.186
ENSMUSG00000002949.15	729.74	817.409	1007.55	971.191	816.354	904.449	1012.16	919.446	793.761	890.088	942.059	883.03	823.135	823.442	844.221	868.122
ENSMUSG00000002957.11	1090.11	1956.01	2394.49	1429.26	2090.3	2594.49	2749.11	2498.56	1881.58	2361.51	1236.48	1469.58	2039.3	2385.8	1704.72	1380.19
ENSMUSG00000002963.17	332.892	346.661	414.681	323.335	422.321	489.283	510.517	548.308	506.159	433.935	471.104	358.908	373.688	493.513	359.089	393.141
ENSMUSG00000002968.9	504.799	601.815	851.569	760.048	726.805	941.428	848.208	1079.16	940.511	961.369	790.698	941.651	603.056	876.59	733.379	976.041
ENSMUSG00000002980.14	82.949	104.922	60.246	105.043	94.265	171.709	134.854	99.946	69.621	66.997	78.389	62.628	107.721	109.301	134.218	112.693
ENSMUSG00000002981.10	1621.36	2169.15	1930.58	1932.16	2726.73	3199.78	2567.34	2447.56	2105.33	2636.49	1825.92	2254.77	2292.33	2199.34	2117.67	1661.93
ENSMUSG00000002983.17	55.209	56.128	84.54	53.966	36.267	58.127	74.767	186.924	68.433	79.955	44.017	49.016	60.199	68.536	52.312	74.384
ENSMUSG00000002984.17	401.257	601.775	502.639	604.477	739.421	773.961	835.472	665.683	614.357	1036.69	749.531	682.815	546.342	597.133	704.398	601.326
ENSMUSG00000002985.16	349383	264025	463646	394059	422304	400622	333045	427393	392198	340706	457021	442270	510521	396187	395364	373528
ENSMUSG00000002992.17	1487.95	3560.27	4308.31	3444.8	3645.34	3392.16	3940.96	3256.56	2375.99	4594.99	2875.59	3160.18	2790.81	2871.12	3124.52	3098.83
ENSMUSG00000002996.17	1552.63	1177.42	2098.36	1883.48	1948.13	2211.69	2046.46	2370.15	1770.2	1545.64	1795.96	1765.93	2076.52	1995.72	1953.96	1505.38
ENSMUSG00000002997.15	8.75	12.642	8.797	15.982	19.503	29.773	19.691	13.61	16.444	5.377	6.675	7.139	11.62	12.582	13.259	13.643
ENSMUSG00000003031.14	544.722	401.932	703.173	540.057	661.816	609.935	727.585	724.813	637.572	705.876	676.152	516.502	608.428	689.428	529.182	541.542
ENSMUSG00000003032.8	47.047	11.014	6.947	55.574	24.098	40.115	31.011	37.036	13.943	23.035	49.089	13.956	29.969	31.136	62.198	23.558
ENSMUSG00000003033.15	359.808	524.911	562.205	461.774	607.967	669.03	652.434	610.813	595.789	651.144	564.445	518.695	487.894	560.321	680.54	517.68
ENSMUSG00000003037.16	904.802	1410.68	1445.59	999.172	1468.82	1823.3	1776.32	2015.9	1289.52	1635.31	1162.71	1226.05	1614.05	1451.89	1589.19	946.22
ENSMUSG00000003038.15	373.5	846.849	380.364	488.707	936.691	1102.25	1205.05	740.113	685.697	1136.63	560.281	786.599	404.621	475.339	851.953	676.096
ENSMUSG00000003039.9	506.298	756.043	741.964	900.147	964.87	998.062	929.44	736.262	864.867	973.212	711.765	847.669	723.924	864.053	748.204	669.336
ENSMUSG00000003051.13	11.127	25.952	12.352	17.49	11.456	12.479	21.414	22.825	8.261	19.726	18.178	15.45	6.212	20.095	15.595	12.729
ENSMUSG00000003053.17	13561.4	11222.7	15793.1	11017.1	13515.8	14311.6	15958.2	11370.1	5257.64	6460.39	13556.1	7968.65	13712.9	14369.8	15563.1	7846.04
ENSMUSG00000003062.13	125.07	216.861	185.919	174.328	254.78	338.872	274.952	228.922	186.363	322.155	135.502	208.768	134.323	242.58	226.794	127.96
ENSMUSG00000003068.16	1077.35	1338.79	1896.56	1665.95	1742.71	1711.53	1945.2	1779.8	1681.14	1919.53	1842.5	1948.99	1484.34	1669.46	1574.86	1963.65
ENSMUSG00000003070.6	1.001	10.003	3.971	2.977	0	6.018	10.003	3.002	3.984	1.001	2.943	0	4.994	15.06	4.012	0
ENSMUSG00000003072.15	3150.54	3881.06	4656.12	4259.65	4432.7	4629.14	5157.16	4170.16	4042.83	4781.17	4256.85	4409.54	4388.4	3960.03	3968.49	3904.35
ENSMUSG00000003099.11	798.63	845.797	1065.68	757.38	1072.04	1218.89	1179.5	978.431	832.422	1123.53	955.655	841.923	1124.73	991.14	918.608	897.114
ENSMUSG00000003119.14	343.982	324.225	393.443	356.604	470.617	498.2	429.631	584.803	410.193	469.576	397.197	330.47	447.145	449.842	545.653	312.624
ENSMUSG00000003123.15	186.212	323.022	307.777	242.305	441.455	479.574	499.01	298.797	267.587	434.11	258.714	375.847	288.15	193.444	206.611	190.777
ENSMUSG00000003131.7	483.702	619.481	451.683	494.178	1137.26	1091.54	1116.52	1029.76	674.052	942.805	363.484	470.996	896.413	1031.97	757.739	297.035
ENSMUSG00000003134.10	475.54	248.501	375.153	371.905	264.014	343.806	289.49	414.104	240.297	434.551	402.508	242.855	687.748	370.218	623.241	310.532
ENSMUSG00000003135.15	252.888	303.38	375.562	307.125	336.288	477.767	538.497	457.94	408.811	455.33	324.851	314.188	334.782	377.945	422.364	402.66
ENSMUSG00000003153.10	20.079	14.816	20.421	7.355	64.869	56.37	19.703	15.557	17.692	18.662	9.871	17.285	17.548	19.036	17.11	39.028
ENSMUSG00000003154.15	274.444	187.322	201.518	230.772	241.725	282.051	258.119	288.781	216.446	217.536	234.615	171.941	258.871	236.042	269.723	134.666
ENSMUSG00000003161.15	434.508	566.688	610.937	571.99	680.46	846.508	897.991	747.282	764.111	953.024	517.062	736.326	501.777	686.069	596.155	664.212
ENSMUSG00000003166.20	987.577	1034.58	1372.41	997.617	1808.27	1830.5	1491.89	1556.23	1199.09	1449.43	1193.24	1107.9	1493.87	1441.54	1374.44	828.758
ENSMUSG00000003184.15	655.109	714.892	1291.63	1259.98	1156.14	1231.96	1037.99	1281.37	1071.88	1106.58	1179.32	1047.02	953.308	1132.19	1114.86	1078.32
ENSMUSG00000003190.12	57.044	73.974	89.314	75.996	104.549	129.244	128.456	72.671	108.645	113.611	78.896	113.36	54.099	67.476	117.253	65.175
ENSMUSG00000003198.10	128.473	78.957	194.748	136.925	153.448	131.131	154.347	163.956	116.478	114.579	113.153	89.583	209.739	163.535	158.714	120.314
ENSMUSG00000003199.16	1257.6	828.463	1049.83	1196.91	1690.31	1416.4	1481.15	1448.43	1111.95	1372.22	980.865	1109.15	1250.61	1274.07	1223.76	874.873
ENSMUSG00000003200.10	300.25	370.666	300.19	343.106	484.957	498.961	526.51	407.226	335.564	463.774	341.302	349.128	368.12	396.535	421.564	308.643
ENSMUSG00000003206.7	7.007	24.964	26.873	8.944	25.173	37.182	24.041	62.109	32.929	26.049	14.69	23.713	15.993	22.095	18.065	20.607
ENSMUSG00000003208.9	74.565	99.262	84.481	111.461	108.006	107.774	147.378	125.642	90.167	98.691	106.573	103.461	87.225	84.048	94.102	87.982
ENSMUSG00000003226.7	2073.03	1386.93	2551.31	2024.76	2418.4	2544.62	2070.03	2629.07	2068.89	2040.6	1697.04	1685.79	2362.1	2573.18	2515.23	1455.68
ENSMUSG00000003227.4	2.001	0	0	1.984	0	1.002	1	0	0	0	0	0	0.998	0	0	0
ENSMUSG00000003228.9	98.099	107.208	101.147	82.339	141.467	151.351	197	141.108	109.5	288.411	58.945	73.946	174.792	163.719	139.429	74.605
ENSMUSG00000003233.12	327.125	277.12	395.323	297.489	414.695	554.652	361.947	502.744	389.309	510.299	388.726	277.04	429.294	468.133	436.705	332.256
ENSMUSG00000003234.16	649.034	659.097	1015.58	926.205	935.372	1232.82	863.768	984.895	751.073	1002.35	988.78	856.123	690.334	892.102	839.702	751.301
ENSMUSG00000003235.13	572.704	720.877	739.362	635.396	854.376	997.04	876.329	846.05	802.669	843.026	600.345	736.303	701.296	799.402	829.129	590.961
ENSMUSG00000003269.17	436.073	323.733	501.591	433.055	459.423	346.002	407.701	476.781	509.817	315.611	525.741	422.524	549.13	425.725	319.576	375.029
ENSMUSG00000003271.17	1.001	1.997	0	0	11.074	0	0	0	0	0	0	0	0	1.004	0	0
ENSMUSG00000003273.14	2.068	2.757	3.577	1.369	0	6.021	11.84	10.952	11.702	2.071	2.028	3.42	17.93	4.154	0.692	7.456
ENSMUSG00000003279.17	62.642	16.54	40.7	42.884	55.697	59.359	41.924	54.436	73.44	29.19	35.643	24.613	33.372	43.611	39.457	20.01
ENSMUSG00000003282.9	6.068	5.371	4.295	4.461	6.25	20.515	8.661	19.812	0.862	1.735	17.99	4.489	6.92	2.609	11.626	52.796
ENSMUSG00000003283.14	99.67	188.089	229.41	55.354	243.106	328.328	248.1	312.016	178.583	262.586	75.226	137.669	248.431	194.01	187.808	161.073
ENSMUSG00000003299.10	411.751	383.651	462.069	496.028	554.162	534.792	615.085	472.661	420.273	554.371	478.645	415.261	389.743	478.499	524.84	506.742
ENSMUSG00000003308.15	733.371	983.541	1115.66	1103.66	1210.66	1321.89	1207.41	1176.55	1028.56	1289.73	982.525	1011.32	1063.06	1256.69	1277.17	879.86
ENSMUSG00000003309.14	4.048	2.022	8.036	9.26	4.065	1.015	7.083	1.884	4.031	5.063	11.529	9.034	10.627	7.107	0	14.882
ENSMUSG00000003316.14	725.477	916.681	672.334	537.804	1274.42	1395.83	1187.53	1361.02	848.779	1220.56	487.317	656.435	942.192	1288.1	1170.97	405.23
ENSMUSG00000003341.9	0	4.01	0	0	0	0	0	0	0	0	0	0	0	0	0	0
ENSMUSG00000003344.14	299.228	350.028	439.797	367.113	402.017	519.2	554.853	585.817	437.691	484.726	397.466	384.22	353.155	522.222	427.728	388.859
ENSMUSG00000003345.16	1241.16	1252.48	1477.85	1529.21	1809.47	1645.36	1703.8	1767.02	1522.87	1769.48	1607.66	1551.51	1489.1	1583.5	1543.4	1391.07
ENSMUSG00000003346.14	877.254	1339.84	1200.39	1282.99	1552.3	1891.69	1953.67	1352.01	1457.05	1994.52	1117.66	1441.09	1387.61	1219.06	948.986	1307.66
ENSMUSG00000003348.10	91.235	150.447	118.257	64.476	194.749	153.718	156.178	158.192	168.052	163.723	90.419	82.11	87.372	117.838	135.861	109.448
ENSMUSG00000003352.14	2.006	12.212	10.434	9.878	11.881	17.549	9.863	37.279	1.996	6.911	4.441	12.52	8.689	9.916	6.03	14.75
ENSMUSG00000003354.6	1	0	0	0	2.009	0	0	0	0	0	0	0	0	0	0	2.942
ENSMUSG00000003355.7	86.117	355.415	89.872	215.466	328.321	278.641	323.065	249.776	282.337	396.125	125.809	222.367	148.928	266.725	377.593	267.727
ENSMUSG00000003360.15	755.281	914.018	1298.15	731.046	1241.99	1239.18	1100.08	1258.56	1255.42	982.616	868.111	903.305	1249.33	1375.12	1232.45	766.047
ENSMUSG00000003363.15	425.514	430.855	516.335	394.84	652.175	617.44	589.243	774.662	485.118	667.086	596.313	472.273	579.04	560.749	506.384	478.26
ENSMUSG00000003378.9	149.979	85.179	151.476	279.868	151.767	135.212	139.512	143.269	131.503	144.741	278.446	244.607	122.502	149.374	159.235	171.126
ENSMUSG00000003379.7	3.003	21.99	104.392	9.933	15.088	68.283	62.075	21.031	38.889	38.066	22.546	73.359	16.988	13.057	20.069	72.622
ENSMUSG00000003380.11	1311.62	719.126	1568.09	1591.9	1056.12	1046.09	978.101	1118.92	868.031	865.712	1359.32	1098.17	1592.63	1070.78	869.604	989.411
ENSMUSG00000003382.18	324.183	255.865	317.007	320.769	388.005	439.706	413.297	487.644	364.526	479.871	304.964	290.656	388.566	489.32	471.015	301.563
ENSMUSG00000003402.14	1573.43	2355.32	1998.69	1719.13	2984.93	3102.1	2560.43	2863.18	2620.16	2805.93	2008.65	2259.51	2347.1	2503	2758.13	2315.45
ENSMUSG00000003410.8	0	0	0	0	0	0	0	0	0	0	0	0	0	0	0	0.982
ENSMUSG00000003411.10	9.373	34.815	5.362	12.592	23.005	68.36	34.933	21.535	3.765	18.267	10.467	15.93	18.824	23.94	10.732	22.337
ENSMUSG00000003418.11	1.403	2.106	6.252	2.085	8.057	0	9.493	28.395	0.697	1.403	1.377	1.401	37.861	9.413	0.703	0.688
ENSMUSG00000003420.8	2811.71	2972.72	4280.78	3305.41	3877.53	4574.91	3982.57	3744.93	3100.74	3433.72	3550.97	3850.18	4732.13	3265.82	2787.02	2913.64
ENSMUSG00000003421.13	243.525	296.836	448.933	405.491	387.775	423.821	456.384	483.843	463.146	421.543	461.624	411.791	316.272	312.956	464.032	391.33
ENSMUSG00000003423.15	520.832	449.674	761.137	751.415	774.465	748.884	809.791	675.43	556.112	558.056	683.184	576.665	772.955	578.145	530.019	632.72
ENSMUSG00000003429.11	3648.28	2908.97	3157.97	3422.51	3696.45	2848.37	3499.39	3294.93	3209.2	4172.7	3714.81	3134.29	3500.76	3444.67	3911.2	3238.99
ENSMUSG00000003435.9	957.907	982.831	1222.4	1241.66	1247.06	1415.06	1211.81	1422.42	1297.09	1280.42	1207.42	990.651	1321.86	1390.81	1430.18	927.431
ENSMUSG00000003436.11	0	0	0	0	0	0	0	1.001	0	0	0	0	0	0	0	0
ENSMUSG00000003437.14	671.149	446.475	722.017	641.337	613.647	551.91	516.667	598.572	723.326	621.744	780.848	629.704	597.057	521.233	685.633	630.613
ENSMUSG00000003438.17	399.605	749.447	559.864	611.7	689.887	805.005	982.43	612.965	678.704	854.486	630.795	704.612	607.128	710.824	620.851	552.166
ENSMUSG00000003444.8	170.171	232.778	260.627	223.541	282.804	325.474	349.513	250.402	220.448	298.65	236.132	221.682	247.859	260.307	303.066	230.611
ENSMUSG00000003452.15	10.176	7.235	5.707	5.905	3.318	20.944	11.009	7.337	4.736	5.1	2.43	6.357	16.212	8.836	18.018	8.13
ENSMUSG00000003458.12	886.043	769.6	961.318	893.098	1283.75	1429.65	1052.09	1470.89	1069.54	1144.54	1209.45	996.879	1109.73	1127.23	1098.33	922.964
ENSMUSG00000003464.13	1029.34	1804.38	2358.26	2488.6	2438.43	2875.15	2624.53	2853.61	2173.34	2128.47	1915.59	2378.96	2260.58	1961.85	1955.25	1798.6
ENSMUSG00000003469.9	1.001	0	0.993	1.985	2.008	6.018	0	4.004	0	2.003	3.927	2.99	0.999	4.018	2.006	3.926
ENSMUSG00000003476.16	4.372	14.15	10.049	3.865	11.729	8.004	5.55	6.3	7.548	33.675	6.115	8.202	3.112	11.418	3.766	11.22
ENSMUSG00000003477.5	13015.7	13027.8	15485.6	11658.9	16679.8	22451.1	17447.6	10646.6	10269.8	11094.3	24938.1	22547.7	13254.9	9125.73	8763.75	12032.1
ENSMUSG00000003484.4	15.447	32.558	26.408	2.554	17.31	6.884	7.723	14.593	20.39	8.587	28.343	10.215	24.013	20.089	10.322	10.097
ENSMUSG00000003500.13	77.522	126.049	72.97	68.617	106.728	154.34	113.437	116.888	99.654	99.886	57.245	83.017	102.138	139.575	105.489	72.277
ENSMUSG00000003505.15	0	0	0	0	0	0	0	0	0	0	0	0	0	0	0	0
ENSMUSG00000003518.13	1326.72	932.727	1164.57	1076.11	1325.07	1490.28	1317.82	1365.46	831.373	1148.5	1044.96	1112.95	1984.7	1384.56	1544.79	833.478
ENSMUSG00000003526.12	4594.54	5734.94	3028.44	5123.2	7273.16	8171.25	6909.42	6561.09	6567.04	5979.24	5292.57	6308.78	4131.04	4688.36	6228.67	4781.91
ENSMUSG00000003527.9	110.651	54.594	98.079	131.989	123.035	134.355	150.382	107.559	104.254	103.861	274.734	94.319	132.303	103.977	155.752	120.203
ENSMUSG00000003528.15	3221.94	3581	2872.78	3445.35	6954.89	4284.46	5515.19	4952.35	4196.98	4770.33	3173.14	3820.59	3956.59	4178	5493.51	3117.2
ENSMUSG00000003531.15	588.062	850.762	845.151	765.885	984.979	1037.79	1126.99	970.481	832.863	1068.75	788.053	921.234	791.178	827.421	789.582	841.12
ENSMUSG00000003534.17	28.446	55.852	22.993	32.473	32.851	42.793	32.356	39.921	65.087	29.019	46.668	58.037	34.448	66.533	61.871	38.318
ENSMUSG00000003541.6	44.044	27.957	24.885	28.821	23.162	22.11	20.035	41.073	12.973	43.082	37.212	15.803	24.989	23.1	30.109	23.55
ENSMUSG00000003545.3	1.677	0	0	0.858	4.934	6.668	4.284	20.499	1.722	0.866	2.547	2.588	0.864	6.984	3.43	8.16
ENSMUSG00000003546.10	861.177	1385.39	1298.79	1179.45	1709.11	1922.02	1575.91	1516.79	1510.68	1802.42	1219.13	1353.95	1471.76	1514.38	1519.47	1116.32
ENSMUSG00000003549.9	90.589	84.063	54.107	31.783	80.159	78.345	116.374	109.726	50.527	116.208	110.868	48.65	41.183	99.152	91.678	143.578
ENSMUSG00000003555.8	2580.14	4972.52	2241.82	6280.18	4208.99	3763.73	3096.76	4431.84	4423.29	5413.04	1950.54	3839.36	2716.64	2004.22	3325.92	2537.11
ENSMUSG00000003559.8	1238.16	1461.41	1195.48	1441.18	2319.24	1699.98	1586.46	2094.31	1794.42	2000.54	1209.24	1319.26	1430.4	1720.96	2185.59	1231.32
ENSMUSG00000003573.15	38.417	64.365	73.579	28.85	61.925	72.451	65.048	81.119	85.407	62.456	35.089	38.607	41.532	69.858	55.053	34.579
ENSMUSG00000003575.13	135.585	161.691	200.547	165.862	209.902	263.321	314.676	277.149	171.49	190.298	236.492	324.23	147.256	275.92	240.1	101.68
ENSMUSG00000003581.14	195.405	231.928	248.89	245.728	289.595	289.057	264.501	288.279	303.44	294.901	248.38	233.206	272.794	267.262	236.772	219.86
ENSMUSG00000003585.13	5221.75	13024.2	18080.9	11739.1	12881.7	14387.9	18842.2	15421.7	15190.9	14257.9	8957.04	12381.6	12103.8	13280.7	12379.9	13797.8
ENSMUSG00000003604.14	187.149	187.951	201.176	237.337	212.235	314.344	374.931	302.517	288.354	332.647	281.922	230.365	293.265	245.298	209.466	204.803
ENSMUSG00000003617.16	37060.3	21654	48271.5	37425.2	41306.3	32801.7	19505.2	53267.4	36716	26046.1	45356.8	33604.5	37363.4	31952.5	41781.1	37709.9
ENSMUSG00000003623.4	3728.15	6822.15	25224.4	12055.7	8402.34	10102.2	12115.3	12267.6	9285.75	8879.05	10515.9	9365.91	12494.4	12424.6	5239.03	9570.72
ENSMUSG00000003644.17	247.407	367.138	304.915	124.623	356.436	403.667	368.665	391.943	322.524	206.038	337.508	279.611	308.86	492.669	386.613	284.55
ENSMUSG00000003657.9	0	0	0	0	0	0	0	0	0	2.003	0	0	0	0	0	0
ENSMUSG00000003660.10	1141.66	1305.2	1523.82	1148.15	1858.65	2187.92	1678.98	2087.11	1726.03	2436.27	1372.48	1543.17	1239.7	1934.76	2463.35	1077.74
ENSMUSG00000003662.10	561.928	788.769	851.213	780.237	688.937	788.078	815.46	706.228	863.135	815.11	825.528	730.877	695.476	732.294	739.219	804.476
ENSMUSG00000003665.7	2.176	2.175	0	0	1.092	1.217	2.175	0	0	0	0	0	0	1.092	10.905	2.134
ENSMUSG00000003680.16	32.486	73.175	116.807	61.329	74.305	91.613	96.261	108.641	68.793	101.731	60.143	90.253	85.649	78.936	71.861	79.111
ENSMUSG00000003721.14	1390.75	4717.84	5540.93	8272.47	4338.8	5377.12	9064.34	7070.02	7950.08	6742	3355.73	2472.04	3620.09	6108.53	3859.76	6170.24
ENSMUSG00000003731.13	641.767	908.31	1002.6	862.574	1110.25	1621.84	1212.53	1269.9	1093.54	1244.34	885.745	772.156	908.018	1164.73	1191.41	741.42
ENSMUSG00000003746.16	5782	5129.74	6504.95	5763.7	8074.56	8708.22	7352.17	8336.64	6544.28	7864.14	4313.18	4806.12	8376.44	7242.82	6474.92	4331.29
ENSMUSG00000003752.9	130.272	84.356	113.788	190.479	160.76	148.929	132.597	168.348	107.854	109.025	159.976	128.868	128.185	131.757	114.431	95.584
ENSMUSG00000003762.13	380.732	270.117	315.485	324.545	291.133	291.033	337.637	382.159	240.395	306.566	447.334	328.827	349.211	315.39	273.169	351.349
ENSMUSG00000003778.14	306.077	385.243	496.586	287.857	390.788	433.939	494.618	442.872	435.69	436.166	490.221	357.01	341.79	420.092	517.859	436.618
ENSMUSG00000003779.16	8.282	218.077	41.046	19.094	34.297	161.841	668.86	85.21	28.167	153.492	4.723	21.267	84.223	29.173	19.794	29.691
ENSMUSG00000003808.18	321.932	301.376	360.919	336.187	392.247	442.549	354.666	350.749	271.92	429.366	347.532	276.677	293.806	334.739	426.323	331.4
ENSMUSG00000003809.14	5621.85	9422.43	11156.3	9713.56	12427.3	13832.7	12152.3	10943.7	10228.6	10160.5	11009.3	11566	9650.32	9442.71	9810.6	9054.92
ENSMUSG00000003810.12	197.762	358.474	369.718	198.711	375.303	469.568	523.397	402.867	403.479	377.579	241.084	326.497	332.235	506.796	400.581	372.03
ENSMUSG00000003812.13	330.398	469.426	642.243	395.138	420.256	510.022	532.465	518.703	376.056	542.229	475.981	476.745	587.762	388.147	367.62	422.544
ENSMUSG00000003813.15	869.896	724.105	804.852	679.352	1040.12	1069.87	1222.39	1076.83	921.526	1268.65	823.35	943.102	790.014	1044.2	1016.21	704.932
ENSMUSG00000003814.8	6256.1	18980.7	11027.1	8062.04	23671	23541.6	16539.4	22832.1	21516.5	23636.9	10567.1	13645.9	9187.66	17226	33231.4	17650.8
ENSMUSG00000003824.12	23.532	29.146	26.549	27.156	18.699	21.263	48.51	11.057	7.131	27.126	17.309	23.44	16.064	13.303	8.964	30.277
ENSMUSG00000003847.16	685.4	649.751	822.84	582.435	698.645	837.008	640.977	869.115	757.733	696.771	800.108	592.527	973.103	946.212	816.178	756.073
ENSMUSG00000003848.14	244.106	124.908	256.222	252.006	145.053	154.895	125.044	219.985	223.59	181.267	249.762	160.824	236.662	198.832	190.393	157.225
ENSMUSG00000003849.8	130.131	348.921	495.76	225.443	244.365	213.473	273.3	338.472	197.403	294.505	476.503	390.87	129.906	349.517	359.224	330.733
ENSMUSG00000003863.18	0	1.529	0.758	0	0	0	0	0	2.303	0.765	0	0	2.288	0.767	4.635	0
ENSMUSG00000003865.16	30.12	57.528	47.855	40.403	86.34	67.655	63.841	53.528	42.674	79.099	49.958	38.744	42.49	64.969	64.315	42.3
ENSMUSG00000003868.14	112.448	208.253	225.847	171.685	286.003	274.574	310.746	214.428	228.208	278.457	247.404	163.161	185.882	244.505	245.523	254.858
ENSMUSG00000003872.9	0	0	0	0	2.24	0.647	0	1.287	2.198	0	0.627	0	0	0	0	0
ENSMUSG00000003873.11	342.947	304.048	500.114	359.071	369.945	451.54	443.925	412.147	385.635	326.732	454.004	378.971	413.901	450.94	317.436	398.487
ENSMUSG00000003882.5	10.17	5.509	31.035	13.647	20.248	12.871	2.772	39.484	4.599	13.463	22.481	8.231	12.983	11.051	10.117	13.662
ENSMUSG00000003923.14	907.707	1182.57	2423.31	1347.22	1671.96	1916.46	1810.73	2263.68	2053.57	2030.67	1356.5	1692.78	1503.49	1889.22	1406.02	1966.85
ENSMUSG00000003929.11	72.229	82.054	128.888	55.164	144.681	131.827	116.193	75.584	76.834	81.903	62.783	68.008	75.436	173.038	172.456	112.933
ENSMUSG00000003934.5	8.008	0	0	2.977	6.024	5.014	5.002	6.006	5.975	1.001	1.964	1.994	1.998	4.018	4.013	0
ENSMUSG00000003948.17	1980.67	2648.91	4496.54	2999.57	3031.89	4182.39	4024.05	4301.09	3583.36	2791.55	2757.17	3351.2	3976.82	3666.31	2465.11	3488.02
ENSMUSG00000003949.16	939.379	770.721	1254.7	1083.46	1121.75	1908.2	1077.87	1446.83	1207.87	1032.76	1245.29	1042.27	1406.3	1218.17	1297	704.741
ENSMUSG00000003955.8	485.538	695.956	797.112	751.822	661.744	735.594	744.706	619.88	551.85	900.343	751.428	702.942	708.318	638.598	656.44	647.167
ENSMUSG00000003970.9	7836.09	4784.18	7033.01	6606.92	6419.39	5524.22	5754.57	6161.66	5688.61	6621.75	7743.45	6066.78	8012.36	6816.63	7504.83	4647.16
ENSMUSG00000003974.6	0	0	0	0	0	0	0	0	0	0	0	0	0	0	0	0
ENSMUSG00000003992.15	46.985	56.98	74.695	55.617	82.019	81.423	70.653	88.167	58.684	65.218	65.267	69.452	85.475	72.502	68.119	65.452
ENSMUSG00000004018.9	100.455	145.298	106.275	149.348	120.794	132.643	142.784	163.737	152.299	197.945	155.025	190.297	82.376	121.49	90.123	116.319
ENSMUSG00000004031.13	0	0	0	0.992	0	0	0	0	0	0	0	0	0	0	0	0
ENSMUSG00000004032.10	171.369	216.466	254.669	242.236	259.642	186.217	282.046	196.29	189.666	251.077	241.628	304.303	177.944	236.08	193.624	273.56
ENSMUSG00000004035.12	581.201	1003.86	767.102	742.946	1480.67	1082.22	1233.99	1239.48	1163.38	1800.39	750.27	1096.48	504.621	1131.2	1411.94	1040.33
ENSMUSG00000004038.9	794.723	2425.88	489.38	490.802	914.721	720.53	1724.43	1274.78	879.69	1941.48	484.088	680.777	496.708	2758.64	2727.52	1003.83
ENSMUSG00000004040.16	2619.56	2471.97	3028.7	2651.63	3650.34	4095.3	3637.08	3998.95	3448.04	4513.88	2222.26	2667.87	3369.37	3266.75	3938.25	2507.32
ENSMUSG00000004043.14	133.448	628.895	739.719	221.371	502.679	1317.17	1413.35	701.258	1160.78	1587.15	294.808	502.551	183.803	831.751	345.755	924.91
ENSMUSG00000004044.9	162.178	186.495	154.15	170.964	241.941	366.511	299.846	282.099	186.447	258.324	123.217	154.97	261.639	275.075	282.732	183.781
ENSMUSG00000004054.9	734.592	685.136	811.616	788.429	859.685	916.325	876.487	923.056	893.994	806.501	822.171	813.631	925.146	816.788	996.11	722.556
ENSMUSG00000004056.15	1593.18	1786.38	2049.01	1559.21	2315.48	2584.52	2419.66	2435.09	1905.17	2425.5	1589.35	2121.61	2261.74	2415.04	2505.42	1498.84
ENSMUSG00000004069.17	1864.51	1853.94	2503.56	2426.98	2072.2	2270.35	2275.11	2636.84	2110.42	2092.1	2106.79	1985.03	2363.74	2499.03	2280.88	1771.57
ENSMUSG00000004070.15	1314.52	883.532	1525.45	1276.78	1207.75	1169.14	1100.77	1454.85	1295.92	1105.54	1578.22	1213.12	1456.05	1469.83	1223.05	1108.4
ENSMUSG00000004071.13	2564.73	858.885	1967.63	2786.31	1617.25	1401.05	1152.68	2345.42	2026.19	1379.2	3275.71	1758.88	2209.85	2189	1960.81	1584
ENSMUSG00000004085.14	145.292	255.813	239.73	270.081	310.636	460.816	330.299	378.88	341.83	365.255	249.858	188.148	254.139	472.719	229.581	272.41
ENSMUSG00000004096.9	770.732	785.33	1069.29	916.512	1064.77	1047.23	1035.07	1131.62	1083.16	1140.6	981.256	915.08	1025.1	935.955	1000.16	910.76
ENSMUSG00000004098.7	382.287	184.577	645.393	1427.38	428.649	429.533	722.982	692.265	345.971	996.581	831.763	353.206	714.155	924.615	451.399	394.707
ENSMUSG00000004099.16	231.999	475.729	277.935	199.492	371.787	443.836	501.34	355.015	293.484	482.506	226.926	249.579	335.373	350.041	303.79	310.633
ENSMUSG00000004100.12	258.366	218.698	267.686	428.1	264.459	292.629	300.081	340.436	257.123	307.97	384.567	267.034	324.206	314.933	317.82	326.486
ENSMUSG00000004105.8	218.913	188.473	340.783	231.401	404.798	490.159	392.234	508.172	324.142	346.453	285.479	434.629	367.069	454.201	328.274	428.092
ENSMUSG00000004110.17	0	1.613	14.595	1.8	6.182	4.837	4.827	4.026	11.579	9.697	4.163	0	4.737	9.527	1.903	7.898
ENSMUSG00000004113.18	4.253	0	0	0	0	0	0	0	0	0	14.771	0	0	0	0.871	0
ENSMUSG00000004127.12	62.731	106.411	49.591	93.707	148.985	99.097	124.537	186.285	99.61	64.877	61.141	119.183	46.789	184.664	136.713	60.472
ENSMUSG00000004151.17	46.748	60.241	26.334	26.344	86.709	48.799	22.13	25.691	29.96	20.389	16.523	21.229	24.756	78.047	29.302	18.248
ENSMUSG00000004187.11	148.825	96.583	197.084	163.093	99.112	189.784	110.525	126.848	154.134	88.201	261.252	84.751	243.903	115.06	99.55	109.292
ENSMUSG00000004207.14	7209.69	10889.2	12675.4	9197.24	12458.5	15377	13662	17095	11643.8	11849	9117.58	11682.2	13282.7	12195	10867.2	9237.14
ENSMUSG00000004221.16	775.621	1205.51	1617.85	1660.31	1339.05	1692.08	1568.57	1772.07	1437.17	1751.37	1199.12	1440.46	1041.9	1975.64	2073.86	1270.63
ENSMUSG00000004231.15	0	0	0	0	0	0	0	0	0	0	0	0	0	0	0	0
ENSMUSG00000004233.14	98.74	102.378	104.859	70.046	120.386	99.953	94.145	94.211	82.908	103.208	86.133	107.276	85.888	134.443	91.702	79.573
ENSMUSG00000004263.15	580.459	310.736	405.55	442.693	387.403	570.899	389.419	554.851	443.291	387.001	552.953	328.25	466.721	522.977	490.965	354.332
ENSMUSG00000004264.17	2809.33	2824.34	3681.29	3919.46	3367.92	3457.67	3459.51	3669.16	3430.72	3757.57	3950.43	3512.97	3586.62	3424.37	3634.79	3291.22
ENSMUSG00000004266.15	256.423	780.322	577.842	340.154	698.813	873.425	714.087	783.311	541.244	711.919	368.359	535.536	509.739	526.168	567.77	547.365
ENSMUSG00000004267.16	0	0	0	3.652	0	9.804	3.335	14.315	0	2.163	0.53	2.48	1.81	1.673	1.625	0
ENSMUSG00000004268.11	676.128	632.534	1009.85	819.995	810.884	900.039	879.904	788.957	847.477	948.91	804.548	805.887	801.802	921.345	874.017	774.609
ENSMUSG00000004270.13	2049.74	1408.01	2115.73	2034.47	2217.63	1737.69	1888.94	1727.3	1585.89	1580.36	3114.43	2518.88	2281.53	1670.96	2509.41	2050.27
ENSMUSG00000004285.12	572.295	600.764	803.12	738.82	803.267	845.682	803.859	751.343	724.965	753.256	744.854	698.808	792.442	725.916	693.556	701.538
ENSMUSG00000004296.14	0	0	0	0.993	0	1.004	0	9.016	0	1.002	0	0.994	0	2.01	2.008	0
ENSMUSG00000004317.14	137.382	109.148	124.276	131.212	180.391	313.591	216.181	145.889	305.892	222.902	73.435	92.582	199.002	333.559	118.308	46.546
ENSMUSG00000004319.15	916.356	818.01	1423.16	926.623	1080.7	1299.71	1232.94	1366.84	1056.39	1311.26	750.252	942.769	1064.16	1399.25	970.124	902.955
ENSMUSG00000004328.15	8.479	0	4.667	12.138	5.666	5.973	0.941	7.535	0	2.828	17.568	0	4.7	4.727	9.441	1.848
ENSMUSG00000004341.8	0	4.996	14.918	1.987	9.056	10.044	10.014	22.034	16.955	2.004	3.92	2.971	1.999	4.017	6.021	6.869
ENSMUSG00000004344.12	0	0	0	0	0	0	0	0	0	0	0	0	0	0	0	0
ENSMUSG00000004347.16	6.472	0.655	2.811	2.594	7.58	5.195	16.328	21.539	6.63	17.522	9.787	11.708	14.255	7.287	11.562	9.669
ENSMUSG00000004356.8	225.214	393.115	560.451	489.83	455.682	886.029	265.468	453.493	541.299	469.354	348.461	486.6	504.518	556.601	542.406	422.756
ENSMUSG00000004359.16	51.491	52.733	85.349	65.564	83.395	123.878	75.114	154.662	70.426	79.816	88.158	62.077	118.825	78.294	69.127	82.451
ENSMUSG00000004360.9	0	0	0	3.781	0.641	0	0	0	0	2.544	0	0	0	0	0	0
ENSMUSG00000004364.14	1231.55	1180.99	1352.23	1426.73	1676.99	1656.35	1274.21	1898.2	1448.64	1458.87	1637.67	1408.65	1377.12	1365.25	1471.2	1297.1
ENSMUSG00000004366.4	0	0	0	0.992	0	0	0	0	0	0	0	0	0	0	0	0
ENSMUSG00000004371.15	0	0	0	0	0	0	0	2.697	0	0.58	0	0	0	0	0	1.321
ENSMUSG00000004383.18	161.135	96.595	160.462	142.664	164.827	161.051	152.394	196.605	148.074	126.112	123.825	127.707	129.899	185.22	134.698	100.653
ENSMUSG00000004393.10	341.649	384.157	475.153	472.587	564.54	476.795	535.198	527.851	447.761	584.479	534.609	511.165	389.032	463.365	627.273	443.936
ENSMUSG00000004394.12	825.359	1039.72	1139.84	1253.03	1215.38	1390.65	1195.59	1225.26	1009.89	1274.26	1248.45	1077.33	1119.59	1116	973.839	970.218
ENSMUSG00000004415.15	2.131	0	5.881	2.64	0	1.888	0	0	3.743	0.523	0	14.417	0	0	0	3.663
ENSMUSG00000004446.12	270.994	259.864	409.691	358.749	390.461	345.123	342.806	410.291	379.711	318.624	353.093	359.076	311.801	297.462	238.493	249.103
ENSMUSG00000004451.14	157.619	277.569	271.381	190.887	417.968	419.617	395.355	410.33	304.1	387.374	224.058	256.097	248.452	310.408	316.749	220.147
ENSMUSG00000004455.16	1404.13	1420.35	2135.95	2473.41	1803.87	2239.91	1796.14	2070.82	1825.14	1788.93	1897.86	2013.84	1905.78	1889.7	1832.2	1563.97
ENSMUSG00000004460.17	838.216	2149.03	1686.26	1114.79	2362.29	2753.95	2079.51	2199.19	2048.85	2390.36	1193.18	1597.41	1458.33	1757.81	2877.96	1582.63
ENSMUSG00000004462.7	319.781	460.463	437.981	418.018	803.433	970.544	578.031	477.576	563.583	726.237	371.585	504.826	539.405	513.684	532.683	333.761
ENSMUSG00000004473.10	27.027	32.039	47.637	37.712	49.201	48.139	30.011	38.037	40.835	47.072	43.197	43.859	31.967	54.237	36.115	27.484
ENSMUSG00000004500.9	78.907	91.445	94.771	56.45	145.226	188.767	153.497	121.51	118.702	159.13	55.641	113.502	110.411	151.607	152.287	93.16
ENSMUSG00000004508.6	53.69	57.063	78.834	64.611	108.591	167.257	115.893	175.456	93.437	65.222	66.804	83.255	84.184	129.569	130.405	47.01
ENSMUSG00000004530.12	601.651	693.634	720.889	448.955	733.94	859.752	867.701	922.125	641.71	685.369	624.005	680.828	839.573	995.764	677.803	507.815
ENSMUSG00000004535.12	2303.08	2742.85	3425.45	3000.68	3681.96	4150.23	3637.1	3881.11	3479.6	3205.25	2839.05	3027.48	2839.33	3438.16	3336.07	2829.37
ENSMUSG00000004540.7	0	0	0	0	0	0	0	0	0	0	0	0	0	0	0	0
ENSMUSG00000004542.15	0	0	0	0	0	1.002	0	0	0	0	0	0	0	0	0	0
ENSMUSG00000004552.16	7.929	1.173	20.652	13.763	2.985	13.91	10.901	2.974	4.934	3.968	9.717	19.703	9.894	7.957	3.974	15.551
ENSMUSG00000004558.15	17300.9	17577.6	28515.5	22811.3	28780.5	33593.1	26641.2	29359.3	26287	26917.8	25326.7	30662.8	27550.6	24546.8	22811.3	19229.8
ENSMUSG00000004561.14	143.006	307.614	296.331	141.722	295.223	266.7	302.714	239.47	199.593	282.883	327.901	298.968	165.114	284.099	237.019	227.136
ENSMUSG00000004562.16	152.746	82.42	245.126	252.403	154.569	168.072	196.66	198.108	310.757	203.088	455.96	274.632	268.971	213.273	193.925	242.039
ENSMUSG00000004565.15	459.655	617.296	547.637	527.131	690.492	794.094	597.429	614.806	659.869	581.444	760.71	558.944	671.449	656.414	450.549	489.08
ENSMUSG00000004567.16	666.038	546.017	669.066	713.502	690.078	1154	716.689	877.903	646.043	683.357	1181.35	951.394	724.273	533.94	1018.66	725.155
ENSMUSG00000004568.12	484.088	540.485	573.468	445.25	519.999	698.34	661.406	585.922	519.04	672.282	507.693	472.232	679.076	773.989	637.078	415.939
ENSMUSG00000004591.16	1252.61	755.199	1000.12	714.852	1089.22	1338.45	1119.21	1385.07	1223.96	1095.15	887.898	741.321	1155.27	1098.47	1150.42	819.095
ENSMUSG00000004609.11	53.462	40.626	41.82	30.974	51.385	99.432	68.616	64.944	69.953	34.821	132.445	43.138	46.553	148.737	52.631	27.465
ENSMUSG00000004610.4	3469.75	7599.95	7761.07	6799.66	7460.33	8714.49	8660.53	6767.79	6946.11	8971.66	6756.82	7976.63	7102.72	6012.84	6706.53	7181.92
ENSMUSG00000004612.9	5.714	20.863	17.076	6.624	8.637	20.515	11.446	23.837	9.505	4.767	18.604	24.691	10.454	7.643	5.73	11.2
ENSMUSG00000004626.14	592.942	480.015	935.688	1165.66	779.497	947.006	781.742	748.273	952.836	657.684	1096.7	795.538	781.695	766.318	902.007	794.369
ENSMUSG00000004630.18	1.001	0	0	0	0	0	0	0	0	0	0	0	0.999	0	0	0
ENSMUSG00000004631.15	124.537	133.515	95.2	153.481	120.38	127.289	145.24	119.719	109.846	139.824	128.587	65.083	166.868	200.442	129.941	162.973
ENSMUSG00000004633.17	744.421	799.356	763.588	581.637	944.995	1130.36	943.24	991.771	828.193	866.161	584.41	597.431	1028.67	839.346	830.737	589.956
ENSMUSG00000004637.15	107.548	76.076	108.373	112.753	111.898	139.807	148	167.19	112.606	110.288	166.058	151.132	110.563	226.307	126.585	151.856
ENSMUSG00000004642.13	310.198	414.307	387.998	328.003	392.766	505.809	532.499	454.133	384.162	480.217	253.043	246.398	327.331	414.613	295.36	347.689
ENSMUSG00000004651.6	6.005	10.019	22.787	8.205	16.298	15.035	24.001	7.011	9.955	24.902	15.672	8.992	3.995	6.026	13.044	4.36
ENSMUSG00000004654.6	0	0	0.964	0	0	3.896	0	0	1.17	2.915	0	2.887	0	0	0	0.952
ENSMUSG00000004655.5	1930.98	1358.38	1184.28	1214.83	2529.83	2791.32	3022.13	2690.44	1635.61	2015.12	1206.36	1035.01	2306.71	2811.28	2540.2	855.906
ENSMUSG00000004661.15	93.674	85.573	164.491	113.834	97.129	92.312	74.789	119.061	78.667	101.235	123.053	82.76	113.549	107.99	100.533	109.866
ENSMUSG00000004665.10	112.113	153.138	116.153	75.435	278.224	239.747	269.142	261.28	197.245	215.338	73.611	118.499	137.867	177.776	248.805	153.119
ENSMUSG00000004667.18	311.461	346.818	412.729	392.272	409.813	466.669	493.687	492.674	386.642	446.086	468.877	419.531	443.73	478.386	459.184	446.644
ENSMUSG00000004668.14	0	0	4.956	0.992	0	0	2.999	0	0	0	3.931	0	0	2.009	0	0
ENSMUSG00000004677.17	397.829	541.394	946.985	795.499	500.337	705.824	1144.68	1308.08	499.229	550.88	382.711	476.802	1058.97	547.617	978.762	344.557
ENSMUSG00000004698.10	34.82	42.698	52.679	27.491	55.452	119.797	58.99	114.632	40.987	41.183	13.424	32.506	43.416	68.336	39.174	28.565
ENSMUSG00000004707.14	50.153	78.116	79.471	20.164	93.92	115.309	86.761	124.588	64.472	57.901	32.153	79.403	65.455	80.708	61.903	51.842
ENSMUSG00000004709.14	1.757	2.637	2.613	3.484	5.823	7.041	6.146	15.112	6.993	6.605	17.016	4.935	0	5.29	7.221	7.755
ENSMUSG00000004730.15	486.715	646.656	542.09	167.766	1148.37	1499.16	944.363	2060.15	705.273	701.882	159.94	445.456	855.226	1107.41	676.545	401.897
ENSMUSG00000004748.5	399.127	353.615	367.458	332.841	518.736	505.193	443.141	351.17	380.576	524.586	296.648	265.907	380.686	454.381	423.449	270.11
ENSMUSG00000004768.14	162.603	324.328	212.046	172.224	392.169	378.145	459.887	239.707	249.18	448.42	155.271	392.335	127.297	271.644	302.589	195.554
ENSMUSG00000004771.12	788.984	1007.06	1252.93	897.963	1162.14	1133.54	1141.29	1186.08	958.772	1071.3	1134.23	1283.69	1087.3	970.767	899.109	908.717
ENSMUSG00000004788.11	115.038	350.73	338.646	298.548	415.652	465.57	340.954	461.75	313.291	378.035	444.437	263.002	334.955	366.373	168.563	256.439
ENSMUSG00000004789.10	1922.94	4603.69	3397.62	3257.6	4021.6	5147.61	5049.78	4303.82	3719.84	5377.28	2756.11	3386.95	3117.93	3966.96	4117.11	2919.42
ENSMUSG00000004791.7	5.003	2.451	3.343	1.113	3.382	3.388	0	0	0	3.366	0	1.622	2.45	0	4.919	1.604
ENSMUSG00000004798.14	715.471	914.246	956.616	778.866	1307.1	2018.33	1824.08	1609.65	1375.62	1393.67	526.003	943.424	1290.35	1496.07	1008.52	680.487
ENSMUSG00000004814.10	93.719	86.287	57.57	34.593	142.817	124.371	94.543	201.524	79.34	56.632	41.665	91.353	102.856	123.011	120.642	72.303
ENSMUSG00000004815.12	425.972	387.104	554.753	439.685	491.732	513.651	567.734	559.262	661.093	412.525	613.19	479.743	614.703	622.945	492.292	465.74
ENSMUSG00000004821.1	0	0	0	0	0	0	0	0	0	0	0	0	0	0	0	0
ENSMUSG00000004837.2	76.805	96.151	62.736	64.62	85.93	142.343	92.359	272.219	81.326	118.691	58.099	70.387	102.872	110.229	58.472	107.712
ENSMUSG00000004842.18	2.484	2.386	7.126	4.928	4.806	8.395	5.978	2.392	3.298	2.392	4.68	2.465	7.439	3.323	5.991	2.436
ENSMUSG00000004843.7	413.674	451.911	532.036	500.007	669.835	596.567	700.772	772.346	625.889	713.111	524.957	490.571	476.221	637.27	611.555	446.213
ENSMUSG00000004846.10	412.806	520.906	542.568	555.898	512.431	801.355	598.73	630.911	363.043	543.73	470.544	416.12	578.55	620.524	514.426	506.531
ENSMUSG00000004849.14	281.512	816.595	438.834	400.873	703.524	973.594	748.406	774.98	596.431	823.829	447.78	598.671	640.023	594.394	524.315	461.871
ENSMUSG00000004864.13	11.268	4.995	2.471	2.279	2.05	2.9	3.092	0.697	2.88	3.989	22.431	9.205	8.655	6.853	2.043	15.339
ENSMUSG00000004865.16	426.69	518.013	657.088	382.685	456.043	625.047	537.799	715.645	459.282	919.197	391.055	321.384	740.867	413.429	395.154	326.942
ENSMUSG00000004872.15	0	0	0	0	0	0	0	0	0	0	0	0	0	0	0	0
ENSMUSG00000004880.11	362.202	355.413	251.66	281.192	408.463	460.512	427.387	470.322	359.078	404.907	296.804	242.685	381.51	361.023	371.386	225.187
ENSMUSG00000004885.5	0	0	0	0	0	0	0	0	0	0	0	0	0	0	0	0
ENSMUSG00000004891.16	40.837	175.455	40.456	32.52	151.749	183.861	207.962	148.373	70.327	118.576	23.145	88.306	83.482	107.935	179.656	43.953
ENSMUSG00000004892.13	0	0	3.649	2.031	0	0	0	0.771	1.83	0	0	0	0	2.322	1.546	3.025
ENSMUSG00000004894.10	0	0	0	0	0	0	0	0	0	0	0	0	0	0	0	0
ENSMUSG00000004895.9	315.317	334.195	446.895	337.649	395.873	414.39	454.312	441.513	413.511	471.758	326.737	356.118	502.548	538.163	423.39	342.542
ENSMUSG00000004896.16	162.822	134.345	279.505	294.153	227.462	205.878	202.619	225.44	299.005	232.401	216.748	214.79	147.453	239.657	189.035	192.101
ENSMUSG00000004897.16	4143.21	2849.23	3596.37	2796.1	4277.19	3940.66	4682.45	4236.14	3519.74	3770.57	3167.09	3116.73	4288.59	3586.45	3835.61	2520.49
ENSMUSG00000004902.7	0	0	0	1.984	1.004	0	0	0	0	1.001	0	0	4.992	1.004	0	0
ENSMUSG00000004929.12	123.322	263.287	124.553	191.267	237.468	250.303	256.802	173.751	182.475	288.023	116.382	175.863	178.433	211.13	277.392	138.538
ENSMUSG00000004931.11	423.301	532.378	648.846	703.384	711.36	746.032	683.893	606.514	727.434	757.964	446.095	491.221	640.148	810.814	672.047	519.022
ENSMUSG00000004933.17	20.83	19.701	3.893	3.87	7.241	11.284	12.539	3.968	15.152	10.566	1.116	10.917	6.189	10.321	0.787	25.42
ENSMUSG00000004934.14	274.442	274.681	344.544	347.129	357.239	393.346	339.952	332.722	353.915	372.761	358.608	275.447	330.079	313.5	312.567	260.294
ENSMUSG00000004936.8	638.977	813.261	962.965	609.379	922.523	1018.92	1063.32	1027.09	826.626	943.013	732.075	808.81	786.407	1050.17	836.926	801.984
ENSMUSG00000004937.6	918.868	1065.41	1318.98	970.969	1303.9	1358.87	1457.9	1480.9	1245.45	1272.43	1121.68	1167.8	1360.47	1292.07	1369.89	931.266
ENSMUSG00000004939.7	0	0	1.429	0	0	1.003	0	1.001	0	0	0.98	0	0	4.015	0	0
ENSMUSG00000004945.15	339.412	790.657	597.147	620.599	751.752	873.23	936.344	679.168	654.512	988.186	608.425	721.628	543.346	676.055	716.26	557.18
ENSMUSG00000004947.15	110.394	64.852	100.435	93.195	96.34	118.591	91.922	124.584	131.369	76.909	76.923	71.214	152.206	109.942	81.923	94.677
ENSMUSG00000004948.12	0	0	0	0	0	0	0	0	0	0	0	0	0	0	0	0
ENSMUSG00000004951.10	159.162	166.507	321.039	87.525	141.208	174.066	304.775	153.344	258.74	129.275	109.536	93.396	246.978	430.856	501.65	164.83
ENSMUSG00000004952.13	46.472	38.647	106.191	30.212	57.178	145.424	90.647	170.149	73.638	55.669	37.186	95.623	141.103	77.998	43.461	113.431
ENSMUSG00000004961.7	0	2.001	1.988	0	0	4.017	1.001	3.005	0	0	0	2.981	0	0	1.004	0.982
ENSMUSG00000004980.16	6340.04	7700.22	8080.35	6462.81	9340.05	10088.7	8610.4	9065.93	7862.83	9843.45	8033.69	6700.53	6502.46	7858.89	10144.5	6715.05
ENSMUSG00000004988.9	0	0	2.975	0	0	0	0	0	0	0	3.972	0	0	0	0	0
ENSMUSG00000004994.12	64.848	60.792	118.758	81.385	78.034	71.324	80.104	83.555	110.131	99.854	56.699	69.963	101.41	74.633	101.889	77.911
ENSMUSG00000004996.9	399.46	229.299	413.548	357.972	338.259	380.916	345.011	388.723	289.126	367.778	519.842	483.494	438.443	363.625	411.513	385.348
ENSMUSG00000005034.15	911.672	1003.53	1173.74	970.072	1438.49	1729.94	1421.35	1778.16	1431.07	1314.02	1040.1	1137.14	1209.39	1405.75	1267.92	977.426
ENSMUSG00000005043.13	96.145	151.921	126.571	127.618	211.212	244.704	228.94	202.581	178.007	208.696	104.783	152.456	109.555	188.276	161.255	130.715
ENSMUSG00000005045.16	7.169	0	0	0	0	0	0	0.807	0	0	1.173	0.806	1.192	0	2.395	0.791
ENSMUSG00000005054.7	429.701	560.603	574.311	544.44	604.336	672.105	717.612	627.267	515.632	711.913	530.626	602.667	528.446	610.859	476.13	573.644
ENSMUSG00000005057.13	34.393	35.849	49.253	31.595	219.474	147.399	38.614	50.664	46.2	57.615	78.161	42.573	66.041	53.132	29.91	31.659
ENSMUSG00000005069.12	1766	2197.15	2528.58	2120.62	2912.7	3437.98	3365.54	3080.23	2689.62	2962.41	2107.31	2165.63	2537.16	2712.89	3275.48	1938.76
ENSMUSG00000005078.16	295.446	381.998	377.474	366.85	520.261	644.37	451.303	410.348	372.819	608.518	309.177	389.709	399.609	455.213	454.211	326.073
ENSMUSG00000005087.17	309.564	338.197	337.829	145.872	557.61	737.848	430.731	984.1	403.746	268.614	128.998	234.06	593.24	658.996	396.457	263.542
ENSMUSG00000005089.15	2182.01	1610.98	2548.86	1315.84	4107.32	5143.11	3680.82	4463.29	3131.22	1222.22	2356.41	2734.5	5481.75	2126.19	2111.33	1792.23
ENSMUSG00000005102.13	270.523	315.961	273.916	213.47	396.437	286.008	389.667	324.546	245.299	260.047	305.89	249.811	190.665	276.429	326.491	248.699
ENSMUSG00000005103.12	777.963	1141.16	1082.96	808.792	1387.35	1515.4	1437.86	1618.14	1195.74	1265.58	873.407	1200.43	1217.48	1482.86	1310.59	1104.49
ENSMUSG00000005107.13	739.288	785.061	1066.93	995.228	1171.24	1005.03	927.27	1488.57	1077.38	1127.81	1148.45	1058.68	1091.7	1154.88	1276.42	722.976
ENSMUSG00000005124.10	15.499	22.297	20.156	17.522	38.843	81.487	84.198	76.512	57.805	33.919	13.308	32.859	12.566	65.92	25.239	25.648
ENSMUSG00000005125.13	179.845	77.945	362.854	176.323	165.374	186.98	293.567	236.377	123.637	264.579	178.025	84.22	203.034	378.613	176.899	135.515
ENSMUSG00000005131.4	3.629	3.231	0	3.218	8.236	1.558	1.622	0	1.616	6.487	5.831	1.548	2.629	0	2.078	7.941
ENSMUSG00000005142.10	2455.18	1763.32	2446.21	2065.13	3424.35	3622.61	2708.91	3866.7	2678.88	2661.45	2395.61	2612.77	3290.57	3258.48	2645.35	2113.86
ENSMUSG00000005148.8	1.98	0	3.926	2.944	3.972	3.967	3.957	0.99	1.97	1.182	0.971	0.986	3.952	4.967	4.961	7.767
ENSMUSG00000005150.16	222.651	311.928	246.043	322.816	367.634	331.559	367.391	328.665	311.928	395.09	260.809	288.285	272.504	325.102	341.81	331.175
ENSMUSG00000005161.15	1772.88	1817.61	2187.91	2031.19	2312.32	2270.14	2730.55	2037.51	2179.26	2086.51	2409.18	2213.08	2163.51	1829.56	2019.19	2113.45
ENSMUSG00000005198.15	959.369	602.701	932.864	729.848	1067.08	1253.26	954.462	1167.01	1141.25	904.282	713.278	566.873	1192.83	1109.38	1089	637.075
ENSMUSG00000005202.2	0	0	0	0	5.014	0	0	0	0	0	0	0	0	0	0	0
ENSMUSG00000005204.12	620.781	475.792	849.561	598.319	950.858	788.245	646.247	731.061	602.62	668.249	730.515	728.308	643.104	752.136	707.778	562.037
ENSMUSG00000005220.10	16.409	351.007	429.102	268.665	321.673	328.338	322.706	381.536	298.916	772.259	263.173	443.568	169.241	265.01	115.575	450.677
ENSMUSG00000005225.15	567.883	879.867	1056.5	809.784	965.741	1178.08	1089.49	984.714	838.34	898.641	975.804	900.766	1068.78	641.931	636.766	636.032
ENSMUSG00000005232.11	0	0	0	0	0	0	0	0	0	0	0	0	0	0	0	0
ENSMUSG00000005233.16	48.21	183.496	108.555	31.185	99.954	164.841	429.841	74.75	43.146	139.019	61.198	52.393	130.999	67.091	8.934	89.806
ENSMUSG00000005237.14	2.097	1.05	1.038	11.566	22.925	10.649	0	5.241	20.377	4.543	0	12.507	0	3.156	4.728	15.384
ENSMUSG00000005251.15	264.266	105.152	109.14	98.236	198.76	128.347	66.017	153.14	115.513	131.196	106.053	98.9	269.708	141.62	158.1	68.711
ENSMUSG00000005262.13	518.823	518.966	921.094	680.314	661.359	781.946	804.013	837.097	700.503	727.619	856.212	658.299	666.861	612.961	621.515	669.697
ENSMUSG00000005267.13	8.979	9.876	4.184	14.762	14.875	11.839	19.703	21.972	6.491	15.139	3.58	10.093	9.038	19.386	20.384	7.45
ENSMUSG00000005268.20	2678.45	6904.96	10611	4028.94	12601.8	10154.3	9545.95	10966.3	8879.49	5567	6399.42	7953.87	7524.69	8944.77	7265.41	7820.04
ENSMUSG00000005299.6	948.2	2062.86	1656.6	724.709	1894.18	2726.48	2574.82	1472.7	1612.22	1937.12	1112.63	1375.15	1318.24	1984.09	2490.39	1356.34
ENSMUSG00000005312.15	1727.72	2780.3	3074.28	2049.34	3271.62	3917.57	3982.15	3640.92	2958.64	4044.51	1970.64	2226.61	2396.95	3499.64	3135.61	2424.26
ENSMUSG00000005320.9	565.587	448.683	806.27	592.246	768.101	785.49	713.461	797.456	651.989	817.606	711.553	639.88	696.601	881.109	312.153	414.017
ENSMUSG00000005338.13	85.625	52.99	149.194	70.808	157.838	218.973	108.493	241.128	91.928	95.679	170.254	82.7	133.809	133.177	82.808	147.123
ENSMUSG00000005339.10	1.175	0.896	1.789	0	0	0	0	1.176	0	0	1.757	2.301	0	0	0	0.881
ENSMUSG00000005354.16	1955.88	3114.84	2861.09	3009.11	3227.73	3707.83	3716.18	3176.54	3214.53	4078.64	2822.47	3043.17	2856.42	2850.48	3679.97	2807.54
ENSMUSG00000005355.9	0	0	0	0	0	0	0	0	0	0	0	0	0	0	0	0
ENSMUSG00000005357.9	0	1.352	3.203	0.671	0.679	0.678	9.64	0	0	1.353	0	3.105	0	0.678	0	0
ENSMUSG00000005360.14	14.163	8.805	14.952	12.095	31.969	3.556	10.489	10.649	8.828	1.776	2.612	19.18	4.428	5.854	8.894	6.962
ENSMUSG00000005362.14	557.081	492.759	684.541	666.966	683.455	715.239	631.699	833.667	640.039	544.587	447.878	500.648	702.088	729.431	591.982	374.464
ENSMUSG00000005364.11	0	0	0	0	0	1.206	4.371	3.61	0.725	0	2.861	2.392	0	2.414	3.617	4.719
ENSMUSG00000005370.4	221.223	336.544	306.525	191.494	332.21	358.921	396.065	358.309	270.825	333.49	250.443	203.629	296.677	344.51	287.9	217.746
ENSMUSG00000005371.15	491.321	425.545	628.485	533.345	565.512	676.151	521.34	665.705	592.619	661.713	628.834	561.589	609.53	633.269	692.921	441.347
ENSMUSG00000005373.13	3916.74	3312.46	5026.07	5091.31	5757.15	6614.31	4960.74	5118.36	5062.66	3710.28	4913.18	3541.66	5121.31	6282.89	8344.33	3580.61
ENSMUSG00000005374.13	239.696	327.685	343.875	386.792	556.07	611.871	487.68	447.454	357.469	441.819	409.221	486.569	324.264	303.451	442.41	251.027
ENSMUSG00000005378.17	270.231	565.378	664.28	588.61	482.607	636.626	543.64	540.844	672.564	748.085	630.06	612.963	520.413	417.698	462.367	498.945
ENSMUSG00000005397.8	676.389	1016.49	776.158	288.563	922.714	956.84	826.605	1081.43	661.71	765.764	644.162	580.094	777.064	1180.69	889.36	984.159
ENSMUSG00000005410.6	16.178	335.965	35.871	41.627	149.281	262.948	433.599	131.957	58.333	217.957	40.397	90.486	70.524	74.226	56.641	66.162
ENSMUSG00000005413.8	441.106	536.411	625.783	252.329	678.828	727.177	446.91	1007.59	501.808	724.364	355.576	498.275	1187.87	725.73	665.241	305.891
ENSMUSG00000005417.17	2420.41	1443.18	2656.56	2826.32	2385.49	2507.67	2383.18	2674.72	2411.91	2230.55	3489.12	2338.76	2323.43	2721.61	2822.95	2116.53
ENSMUSG00000005442.13	650.017	448.211	870.443	601.029	632.915	976.831	608.65	885.548	391.426	717.216	443.183	853.339	590.636	508.536	628.965	777.62
ENSMUSG00000005447.12	86.503	62.055	97.391	38.277	66.724	48.454	61.719	68.471	40.94	63.125	91.404	70.582	91.488	51.118	51.854	58.919
ENSMUSG00000005465.9	23.003	32.589	29.253	17.106	32.694	53.715	29.525	37.873	18.685	33.985	14.841	21.94	29.653	39.743	34.582	20.062
ENSMUSG00000005469.10	739.498	1231.6	1094.83	902.657	1369.06	1548.48	1722.46	1515.18	1534.78	1682.24	942.759	1020.77	952.799	1289.2	1086.18	974.319
ENSMUSG00000005470.8	2.465	60.765	12.235	10.121	91.292	52.735	68.202	22.195	21.275	34.016	6.442	62.508	20.508	9.07	21.034	17.727
ENSMUSG00000005474.9	0	0	0	0	0	0	0	0	0	0	0.983	0	0	0	0	0
ENSMUSG00000005481.18	180.995	428.285	311.992	193.291	342.919	341.659	412.387	346.167	313.315	564.239	271.24	248.37	168.355	287.72	483.737	317.668
ENSMUSG00000005483.10	364.624	313.279	428.743	481.314	468.774	562.438	343.017	527.332	358.433	509.613	399.029	285.999	614.284	481.105	280.806	251.2
ENSMUSG00000005493.15	8.438	11.092	29.258	18.952	10.533	13.575	23.731	20.05	15.741	25.968	6.916	5.789	5.414	10.896	7.018	31.359
ENSMUSG00000005501.14	620.176	608.982	859.552	758.293	1011.28	1098.82	795.316	1012.57	721.495	745.441	717.468	683.79	770.036	840.744	993.798	703.915
ENSMUSG00000005503.8	0	0	0	0	0	0	0	0	0	0	1.966	0	0	0	0	0
ENSMUSG00000005505.12	168.996	274.275	225.262	231.579	274.151	357.858	422.041	311.259	326.671	448.825	233.55	176.017	280.422	277.512	355.016	303.533
ENSMUSG00000005506.16	1824.49	1703.51	1904.91	1852.72	2506.4	2733.78	2293.72	2561.48	2111.12	2759.14	1764.39	1954.11	2071.37	2456.25	2662.13	1829.65
ENSMUSG00000005510.9	1376.63	1704.78	1963.87	2066	2050.66	2203.12	2163.47	1898.84	1918.06	2307.23	2072.41	2100.15	1815.25	1962.54	1910.42	2049.41
ENSMUSG00000005514.14	19239.4	5677.96	8295.44	14389.5	9988.52	9192.18	5438.19	9546.89	5091	4719.54	19206.1	13471.1	18651.7	7168.57	14331.1	6259.27
ENSMUSG00000005533.10	90.526	46.689	71.222	81.805	58.641	76.243	51.149	81.942	63.642	75.925	50.507	31.974	329.393	96.925	96.134	53.48
ENSMUSG00000005534.10	2796.71	2190.83	2792.8	2569.12	3437.21	3999.2	2828.12	3710.41	3011.64	3107.37	2143.74	2381.23	3518.56	3315.18	4156.38	1620.68
ENSMUSG00000005540.10	0.881	7.2	24.566	0.873	5.304	35.132	34.106	8.576	11.396	18.148	6.908	28.879	14.065	7.954	7.945	50.09
ENSMUSG00000005547.14	9592.51	6392.78	3088.83	4796.58	4093.08	10000.1	4525.62	8979.65	4375.96	2862.93	14179.6	17053.2	6279.53	5067.24	7183.7	3832.79
ENSMUSG00000005553.14	0	8.596	0	1.724	82.567	8.034	85.361	43.431	19.261	227.986	7.617	5.199	3.902	5.748	1.722	22.809
ENSMUSG00000005566.14	1486.05	619.781	1174.08	1410.01	903.372	1132.83	1247.68	1006.53	1174.42	1003.11	1669.35	1316.9	1409.64	1205.2	956.468	1038.46
ENSMUSG00000005575.16	790.571	883.52	874.366	742.604	901.895	1006.5	1005.57	847.606	835.297	1079.3	863.611	891.16	933.844	770.273	884.355	889.946
ENSMUSG00000005580.11	326.639	394.146	381.6	455.455	642.531	727.491	538.19	817.35	819.797	700.44	316.784	480.12	375.453	607.124	589.688	305.648
ENSMUSG00000005583.16	88.356	39.685	53.428	50.479	77.014	155.522	241.369	109.766	98.732	96.683	47.483	70.648	75.545	134.922	149.383	67.112
ENSMUSG00000005609.16	477.267	545.916	706.223	449.152	691.466	720.782	687.667	829.126	508.318	614.099	574.115	414.747	574.239	865.331	684.626	691.765
ENSMUSG00000005610.17	8907.61	10062.5	11946.4	10872	11326	12657.6	11067.4	13098.8	10719.4	11553.9	11170.5	9964.31	11395	14014.6	10372	10159.5
ENSMUSG00000005611.15	30.151	27.918	23.178	29.555	83.996	58.316	58.593	44.486	26.788	75.251	31.481	32.009	35.885	42.828	44.02	27.356
ENSMUSG00000005615.15	1378.23	2465.72	1900.29	1967.09	2594.87	3033.79	3344.11	2941.61	2312.83	2441.42	1241.96	1980.38	2192.91	2270.66	2064.78	1449.27
ENSMUSG00000005621.11	946.165	585.334	738.861	535.34	722.26	571.935	573.321	782.472	607.986	491.88	466.911	496.153	568.008	873.657	744.58	729.873
ENSMUSG00000005625.15	1120.87	1461.32	1876.15	1598.71	1533.14	1776.58	1792.59	1854.52	1783	1812.83	1593.1	1812.9	1528.74	1775	1595.5	1713.52
ENSMUSG00000005628.12	0	0	7.56	6.947	0.909	0	0	1.806	3.663	1.806	2.447	0	3.663	1.254	0	1.482
ENSMUSG00000005640.11	0	3.006	0.992	4.961	0	1.003	0	2.002	2.987	0	0.982	3.994	1.998	0	3.01	0
ENSMUSG00000005649.17	0	0	0	0	0	0	0	0	0	0	0	0	0	0	0	0
ENSMUSG00000005656.9	238.34	375.843	369.38	375.275	346.453	704.533	340.101	401.339	429.38	459.063	360.485	390.808	251.318	606.313	516.067	250.928
ENSMUSG00000005667.8	14.686	74.983	24.33	22.063	37.554	36.773	66.269	25.705	22.898	59.232	10.796	16.782	28.198	58.206	26.494	15.12
ENSMUSG00000005672.12	123.251	140.639	125.305	44.297	149.137	268.771	189.368	150.451	154.955	180.045	74.741	86.682	215.848	305.313	355.448	128.206
ENSMUSG00000005674.9	172.361	313.342	342.883	268.288	647.853	518.966	777.765	297.361	295.939	683.587	125.82	208.085	285.156	366.849	317.688	186.634
ENSMUSG00000005677.14	4689.9	861.306	4754.16	2663.34	1949.48	2254.9	1102.36	2904.04	2244.16	888.701	7715.09	3366.26	4914.02	3354.94	3582.84	2630.2
ENSMUSG00000005681.12	60443.6	61936.8	134418	108931	100117	106423	101491	94329	95190.1	73049.1	112191	113146	109470	84926.4	74864.1	99730.3
ENSMUSG00000005682.9	406.087	490.441	572.943	609.674	558.354	701.516	639.347	657.543	751.314	797.436	933.513	702.767	477.082	578.681	755.851	669.411
ENSMUSG00000005683.8	1567.53	2879.47	2469.53	1793.45	3205.2	3172.16	3249.58	3474.53	3550.86	2688.91	1964.85	2393.18	2573.58	3435.42	3827.29	2725.75
ENSMUSG00000005686.17	66.041	38.577	29.525	44.613	50.834	137.217	52.821	69.214	54.04	39.927	49.175	42.115	72.523	65.033	72.488	38.667
ENSMUSG00000005687.14	449.765	436.655	553.726	492.655	687.418	576.346	603.166	581.584	527.368	674.401	509.991	532.897	557.98	639.328	608.1	486.017
ENSMUSG00000005696.11	0	5.152	0	0.857	12.281	2.6	0	0.863	0	0	0	0	0	1.73	0.865	0
ENSMUSG00000005698.15	610.354	474.308	693.398	650.799	954.902	963.506	948.636	963.715	845.966	783.487	704.449	595.213	755.162	779.898	764.881	528.579
ENSMUSG00000005699.16	100.271	63.267	57.373	41.364	61.462	57.247	40.489	56.841	25.37	102.442	26.221	34.451	71.919	37.572	38.938	19.278
ENSMUSG00000005705.10	0	0	0	0.993	0	0	0	0	0	0	0	0	0	0	1.001	0
ENSMUSG00000005716.16	0	0	0	0	0	0	0	2.02	0	0	0	0.992	0	0	0	0
ENSMUSG00000005718.8	55.098	64.54	87.506	68.657	70.265	86.938	66.351	57.291	69.325	57.318	201.476	128.37	65.341	51.091	121.18	102.53
ENSMUSG00000005732.14	383.48	584.804	565.447	455.087	647.449	657.553	685.308	573.957	526.059	726.736	433.461	525.588	473.638	563.366	520.522	532.993
ENSMUSG00000005763.15	5.613	10.139	9.856	0.815	8.148	5.613	7.09	9.168	5.135	5.618	8.32	9.848	2.793	3.744	6.731	11.294
ENSMUSG00000005774.12	138.755	172.847	301.527	159.191	290.441	321.538	408.092	353.132	254.134	229.772	269.661	250.044	175.788	169.073	276.208	311.883
ENSMUSG00000005779.12	1672	2432.2	2441.97	2848.58	2848.77	2888.05	2488.41	2669.03	2409	3167.02	2322.47	2627.58	2147.22	2861.12	2817.71	2217.2
ENSMUSG00000005800.3	10.01	3.002	2.978	0	2.009	2.006	2.001	4.004	1.992	3.005	0	6.97	0.999	0	4.013	1.963
ENSMUSG00000005802.12	269.156	302.223	302.843	248.316	327.856	296.446	322.409	332.43	254.733	329.959	234.999	231.993	374.459	351.694	308.845	158.516
ENSMUSG00000005803.14	3270.49	2785.19	4084.22	3808.12	4962.01	4511.48	3811.92	4213.97	2967.99	4160.41	3199.86	3747.29	3756.59	3528.01	3367.73	2736.48
ENSMUSG00000005804.14	185.228	241.14	368.183	251.579	304.749	285.883	301.077	294.51	379.997	237.683	168.921	247.114	289.672	342.662	316.006	237.324
ENSMUSG00000005813.12	614.054	622.204	679.694	580.216	826.723	874.948	740.758	704.436	633.442	749.394	550.4	534.731	836.334	687.786	534.418	425.542
ENSMUSG00000005823.9	519.433	514.323	679.741	409.495	854.191	695.115	581.659	672.856	614.66	495.204	560.494	684.139	646.23	498.124	409.001	432.829
ENSMUSG00000005824.7	7.007	8.002	3.974	8.936	20.102	9.032	15.013	12.015	2.99	10.016	12.752	4.969	6.994	7.031	5.017	0.981
ENSMUSG00000005836.10	305.363	201.904	298.017	192.645	221.903	173.691	377.776	199.678	158.912	239.713	305.304	149.299	239.671	230.633	306.284	240.314
ENSMUSG00000005846.12	989.679	739.576	1099.52	1098.68	861.915	874.454	873.849	984.958	943.776	889.464	1158.23	978.419	1028.44	942.253	874.21	827.581
ENSMUSG00000005864.7	0	0	0	0	0	0	0	0	0	0	0	2.997	0	0	0	1.967
ENSMUSG00000005871.15	929.291	902.022	868.226	558.32	1072.03	1113.43	1367.04	1139.48	847.372	802.799	712.574	677.485	1188.04	1111.75	1167.57	730.655
ENSMUSG00000005873.6	231.685	477.541	436.565	294.774	711.236	449.524	785.272	393.048	404.649	633.705	349.584	684.327	509.971	488.773	443.111	370.826
ENSMUSG00000005881.13	1029.35	1212.64	1337.74	1185.61	1830.63	1857.89	1735.37	1705.16	1564.38	1502.17	1440.97	1486	1583.85	1422.45	1483.65	1222.27
ENSMUSG00000005882.18	455.058	649.05	700.387	537.178	823.042	1088.48	827.982	741.058	679.461	731.167	565.916	672.487	665.738	734.551	615.929	545.051
ENSMUSG00000005883.15	0	6.566	1.859	0	1.88	5.635	1.874	1.875	9.451	2.814	2.759	0	0	2.822	0	1.839
ENSMUSG00000005886.14	820.684	784.897	831.146	677.603	1236.27	1368.43	1168.74	1293.26	1018.05	1161.63	826.246	945.167	936.918	1383.46	1307.38	791.914
ENSMUSG00000005891.7	0	0	0	0	0	0	0	0	0	0	0	0	0	0	0	0
ENSMUSG00000005892.4	0	0	0.994	0	0	0	0	0	0	0	0.98	0	0	0	0	0
ENSMUSG00000005893.14	698.072	404.876	844.391	581.621	622.923	644.293	663.68	736.443	508.483	628.073	634.453	475.603	850.173	747.396	645.556	483.331
ENSMUSG00000005897.14	315.269	282.687	273.516	280.018	372.925	399.17	379.404	399.496	330.386	444.542	257.737	303.37	407.72	391.939	498.084	321.793
ENSMUSG00000005899.14	148.201	252.487	221.758	204.05	283.982	376.008	325.449	358.889	401.094	442.76	304.941	228.461	288.933	315.049	330.513	199.607
ENSMUSG00000005907.14	403.921	622.904	710.236	591.567	634.475	1019.25	835.171	831.528	695.476	606.371	684.118	818.861	571.797	607.163	665.951	734.496
ENSMUSG00000005917.15	0	0	0	0	0	0	0	0	0	0	0	0	0	0	0	0
ENSMUSG00000005936.19	502.342	628.985	798.522	635.832	847.727	1088.36	1080.48	954.996	1032.1	1183.62	653.874	668.691	649.326	798.659	818.725	653.24
ENSMUSG00000005947.11	14.011	7.009	20.83	11.904	7.032	5.012	9	5.003	7.964	10.013	4.909	5.986	9.005	15.063	7.021	10.802
ENSMUSG00000005949.9	398.254	368.533	348.835	388.339	397.598	450.602	260.06	512.034	408.857	294.385	409.477	379.919	483.681	386.097	330.44	589.381
ENSMUSG00000005950.14	0	2.397	0	0	2.509	2.506	0	1.667	0.83	1.668	0.817	0.829	0	0	2.196	0
ENSMUSG00000005951.13	712.684	367.427	1249.69	1123.42	1121.41	1114.33	687.317	1031.08	747.985	489.472	1302.51	1141.83	992.111	872.982	1269.12	1011.04
ENSMUSG00000005952.15	0	0	1.46	1.459	0	0	0	1.471	0	0	0	6.957	4.308	2.688	1.002	2.627
ENSMUSG00000005958.15	7.847	6.107	18.743	6.05	11.365	34.023	9.737	12.205	7.805	8.666	1.062	2.158	4.35	1.75	11.359	11.881
ENSMUSG00000005968.14	86.26	57.433	91.241	64.99	87.262	100.151	106.573	107.069	75.457	154.136	85.351	78.825	54.131	126.49	74.002	65.076
ENSMUSG00000005973.6	137.226	125.299	122.569	125.597	226.628	243.025	249.923	244.249	144.62	219.067	92.966	125.874	209.957	270.363	251.011	99.972
ENSMUSG00000005980.15	0	0	20.372	11.976	0	0	1.885	3.792	0	2.976	26.492	0.541	1.085	1.091	0	4.379
ENSMUSG00000005981.11	2666.09	2979.57	3832.07	3408.72	3863.02	3701.39	3752.5	3455.71	2840.2	3786.37	3045.6	3432.69	3546.66	4051.35	3231.49	2776.7
ENSMUSG00000005982.14	1715.19	1272.04	1535.9	1401.27	1843.32	2324.41	1833.2	2035.08	1623.28	1426.59	1648.03	1546.01	2257.43	1675.75	1422.33	1208.19
ENSMUSG00000005983.15	13.459	14.218	8.898	31.656	40.791	11.988	12.705	12.692	15.714	106.096	16.131	34.308	10.447	40.468	14.239	19.063
ENSMUSG00000005986.16	11.58	6.043	7.712	8.565	7.802	12.068	7.737	16.651	5.026	1.728	9.313	8.584	6.034	5.166	7.29	4.216
ENSMUSG00000005994.14	0	0	0	0	0	0	0	0	0	0	0	0	0	0	0	0
ENSMUSG00000006005.18	1140.98	1210.42	1617.19	1587.38	1311.77	1745.72	1552.62	1796.31	1454.43	1343.28	1590.22	1369.98	1330.34	1203.22	1646.09	1694.92
ENSMUSG00000006007.14	0	0	0	0	0	0	0	0	0	0	0	0	0	0	0	0
ENSMUSG00000006010.14	668.428	916.549	874.541	752.938	836.506	1113.12	1004.18	920.357	816.492	831.596	654.122	743.082	728.571	1047.63	849.801	613.55
ENSMUSG00000006014.16	479.023	2546.3	1429.58	897.45	2327.82	3894.65	2011.03	2214.43	1979.75	2003.89	1064.18	1634.63	1003.63	1247.39	1734.02	1658.63
ENSMUSG00000006019.15	67.877	289.87	102.205	139.629	200.32	188.137	202.903	182.532	258.556	251.68	131.553	192.192	85.551	164.17	232.895	211.668
ENSMUSG00000006021.5	174.399	210.694	238.991	232.178	325.988	286.978	327.155	291.471	245.893	340.883	209.829	267.128	179.397	260.537	301.664	230.379
ENSMUSG00000006024.13	1248.71	1003.87	1161.5	1284.08	1282.19	1370.88	1125.76	1531.26	1128	1189.47	1581.14	973.363	1230.27	1028.3	1660.64	1226.77
ENSMUSG00000006050.12	858.032	958.903	1097.25	978.271	1415.02	1310.17	1215.37	1256.65	1252.43	1243.3	1242.73	1203	1065.58	990.999	1038.67	1021.38
ENSMUSG00000006056.13	0	0	0	0	0	0	0	0	0	0	0	0	0	0	0	0
ENSMUSG00000006057.15	1514.78	4589.32	2682.6	2823.23	3801.71	3924.73	4467.95	2696.94	3074.83	5482.38	2354.82	3658.94	2410.45	2860.7	3016.6	3284.64
ENSMUSG00000006058.10	414.817	690.938	629.676	640.508	836.099	865.082	808.145	746.782	724.779	842.923	594.803	615.184	611.434	616.229	706.161	638.081
ENSMUSG00000006095.12	223.375	481.686	347.637	305.794	547.139	536.824	459.604	379.333	442.925	506.945	405.995	446.257	295.505	329.579	447.871	470.105
ENSMUSG00000006127.9	260.306	169.343	366.852	360.586	214.946	319.731	253.353	344.341	328.955	215.503	503.741	234.105	330.646	277.917	312.41	351.714
ENSMUSG00000006134.4	734.027	725.61	712.496	722.575	1053.98	1145.03	1108.86	1094.12	928.157	1070.96	674.345	613.732	975.565	919.492	1024.57	597.733
ENSMUSG00000006143.12	0	0	0	0	0	0	0	0	0	0	0	0	0	1.004	0	0
ENSMUSG00000006154.13	10.559	38.802	85.81	18.603	65.987	64.098	64.418	63.51	14.413	136.87	33.648	62.341	21.85	113.633	24.27	41.818
ENSMUSG00000006169.19	865.223	1101.63	1422.26	994.325	1160.15	1473.16	1399.21	1552.91	1164.2	1281.13	751.121	951.805	1135.8	1496.03	1635.7	1059.24
ENSMUSG00000006179.9	2.401	0	0	0	0	0.659	0	0	0	0	0	1.96	0	1.395	2.788	0.645
ENSMUSG00000006191.17	138.428	166.763	198.484	164.601	192.232	180.388	249.195	212.465	213.643	197.852	191.192	153.221	161.305	199.768	189.545	145.785
ENSMUSG00000006200.3	0	0	0	0	0	0	0	0	0	0	0	0	0	0	0	0
ENSMUSG00000006204.7	0	0	0	0	0	0	0	0	0	0	0	0	0	0	0	0
ENSMUSG00000006205.13	22.752	58.693	84.352	51.213	52.402	78.537	92.287	89.644	57.388	117.783	47.46	57.093	68.614	65	18.74	102.67
ENSMUSG00000006215.12	142.904	169.444	169.741	263.81	216.761	228.492	200.047	174.873	188.798	279.24	193.415	188.75	191.168	189.485	235.023	176.011
ENSMUSG00000006216.10	6.752	0	2.395	5.985	0	0	0	0	0	0	12.428	0	0	0	0	0
ENSMUSG00000006218.4	40.04	126.936	85.508	46.684	84.497	81.341	143.178	68.101	40.885	22.039	52.931	50.548	58.961	108.47	49.17	82.435
ENSMUSG00000006219.12	24.516	62.961	27.683	23.467	55.882	68.604	68.123	71.299	34.639	88.735	54.699	39.57	39.707	152.108	64.106	48.909
ENSMUSG00000006221.7	0	3.004	0.993	8.933	0	5.015	1.001	5.006	4.981	4.007	3.927	1.993	1.998	0	6.02	0
ENSMUSG00000006235.6	22.881	21.497	22.998	24.699	21.427	46.757	28.157	35.316	30.486	25.159	36.636	43.868	15.534	36.532	12.029	22.717
ENSMUSG00000006241.16	42.792	70.239	82.629	68.2	128.894	91.888	85.991	93.228	88.42	107.632	101.728	82.88	64.57	95.537	151.561	59.672
ENSMUSG00000006262.15	1071.11	693.833	1066.05	718.293	1281.42	1382.7	1185.67	1267.45	955.585	1316.09	594.293	622.453	1398.35	1244.75	1034.59	692.662
ENSMUSG00000006269.7	0	0	5.654	0.942	0	0.952	0	0	0	0	0.931	0	0	0	0	1.218
ENSMUSG00000006270.7	0	0	0	0	0	0	0	0	0	0	0	0	0	0	0	0
ENSMUSG00000006273.14	805.916	907.253	989.678	785.507	1071.49	1235.17	1192.73	1283.55	1053.95	1055.9	764.489	937.157	1020.15	1190.57	1084.26	768.805
ENSMUSG00000006276.10	268.921	240.797	296.672	314.677	343.917	463.938	431.145	371.024	373.823	356.699	341.557	294.923	322.424	457.695	407.351	328.468
ENSMUSG00000006281.8	246.008	261.29	334.294	217.032	425.401	350.198	457.853	575.504	518.531	532.069	406.846	467.178	225.369	371.763	403.917	389.355
ENSMUSG00000006288.8	124.775	188.025	189.802	198.922	217.854	265.052	265.523	247.379	233.923	217.523	244.077	165.239	148.834	261.366	250.839	231.221
ENSMUSG00000006289.14	267.954	317.402	325.832	334.517	417.28	558.4	548.324	439.637	355.421	405.182	337.086	372.565	350.84	453.015	389.035	351.853
ENSMUSG00000006299.13	2198.81	1717.79	2879.85	2598.26	2900.99	2666.26	2350.79	2804.5	2583.71	2472.78	3051.5	2656.83	2758.89	2510.65	2532.24	2145.51
ENSMUSG00000006301.17	876.378	897.171	1107.27	1031.06	1275.61	1422.18	1339.99	1279.36	1154.74	1141.03	928.765	1011.72	1276.61	1243.1	980.787	923.678
ENSMUSG00000006304.14	2197.52	2086	2574.57	2054.62	2841.5	3166.79	2909.05	3104.47	2475.2	2670.37	2214.82	2278.08	2820.89	2771.81	2522.09	2115.28
ENSMUSG00000006307.16	474.85	356.643	779.222	615.722	423.135	553.29	528.815	852.933	588.687	652.26	722.996	507.322	632.858	576.917	618.042	487.285
ENSMUSG00000006310.10	0	2.656	2.58	2.063	6.735	5.365	2.673	6.719	1.332	2.601	7.817	9.156	5.331	1.338	5.351	2.615
ENSMUSG00000006311.8	0	0	0	0	0	0	0	0	0	0	0	0	0	0	0	0
ENSMUSG00000006313.5	0	0	0.995	0	0	1.005	2.003	3.006	0	1.002	1.961	3.966	3.999	2.009	1.004	0
ENSMUSG00000006315.9	451.357	987.423	851.538	861.386	1018.86	1125.64	1303.04	840.354	772.549	1301.42	683.763	750.39	815.447	910.942	778.896	635.456
ENSMUSG00000006333.14	6736.41	3744.03	6461.96	6147.72	5445.29	4424.98	5090.67	5378.28	4730.63	5463.93	6563.79	4898.33	6215.24	5356.67	6037.79	4049.35
ENSMUSG00000006335.16	117.432	95.617	149.615	180.122	149.591	176.501	163.678	172.673	174.462	144.586	208.671	162.082	167.548	211.7	159.513	119.501
ENSMUSG00000006342.15	34.973	39.756	31.699	28.727	62.138	59.062	57.916	71.941	53.473	39.989	35.825	37.821	58.833	84.219	45.063	45.072
ENSMUSG00000006344.17	83.029	27.072	47.399	104.049	63.416	70.902	68.484	81.418	32.899	58.629	73.236	63.441	96.232	45.547	28.694	31.176
ENSMUSG00000006345.10	2.624	1.311	45.847	36.145	4.759	2.63	1.312	0	0	2.835	32.984	1.956	9.339	4.592	0	1.286
ENSMUSG00000006356.10	758.176	1033.75	1923.67	1613.54	1329.61	1679.58	2922.79	2082.86	2701.97	2521.22	972.668	1133.09	1342.75	2205.65	741.556	1863.44
ENSMUSG00000006360.11	80.72	86.92	93.131	96.215	99.753	157.231	109.672	84.295	77.101	109.055	60.728	125.191	98.156	83.624	90.115	132.498
ENSMUSG00000006362.16	27.179	172.825	43.991	36.304	33.691	67.977	59.929	93.676	41.962	72.291	31.038	23.366	182.012	112.621	66.133	31.251
ENSMUSG00000006369.14	4.771	6.72	8.493	29.195	3.496	38.559	20.402	17.705	11.109	19.853	3.12	8.718	5.309	16.742	28.823	19.218
ENSMUSG00000006373.10	13385.8	16237.8	25795.4	23257.2	23735	24463.2	27092.7	26710.7	23013.4	20492	20034.5	22549.8	19632.6	24731.3	16849.7	20767.5
ENSMUSG00000006378.15	1424.67	1751.57	1279.25	1540.01	3216.15	2164.09	2465.58	1686.19	1473.62	3053.15	1112.74	1714.14	1234.15	1500.41	2305.48	1316.65
ENSMUSG00000006386.15	191.334	207.881	174.592	161.673	318.602	455.581	414.785	400.094	219.954	345.494	122.476	157.869	250.24	429	413.474	141.552
ENSMUSG00000006389.13	0	0	0	0	0	0.735	1.466	0	1.358	0	0	1.353	0	0	0	1.052
ENSMUSG00000006390.15	506.92	761.458	466.591	429.621	902.415	687.021	1053.5	721.805	480.861	909.427	445.269	409.663	478.996	596.619	549.945	310.014
ENSMUSG00000006392.16	259.227	463.202	606.614	542.794	626.12	757.41	734.14	588.576	598.886	785.167	556.53	498.204	392.209	569.758	600.028	443.501
ENSMUSG00000006395.16	765.601	321.443	1351.02	1017.54	911.634	760.736	762.178	906.022	895.808	485.313	1222.44	824.244	937.961	653.61	661.121	671.542
ENSMUSG00000006398.15	2.907	170.874	20.193	2.883	24.321	117.54	748.065	56.208	21.222	171.988	4.747	30.357	24.177	9.721	9.711	33.247
ENSMUSG00000006403.13	0	8.419	4.632	0	4.686	17.775	33.624	3.305	9.866	9.922	0	5.492	9.321	14.521	5.621	1.081
ENSMUSG00000006411.12	0	4.104	10.167	3.595	14.546	28.792	14.464	22.156	16.459	9.335	8.004	7.152	14.329	18.523	8.223	9.187
ENSMUSG00000006412.10	516.765	626.484	499.285	694.195	682.002	813.524	585.906	791.53	533.462	707.718	665.046	835.689	804.303	674.246	713.751	521.402
ENSMUSG00000006418.17	1263.56	936.815	1338.68	1253.86	1313.55	1449.03	1365.6	1447.55	1267.05	1242.9	1340.98	1201.78	1425.26	1298.35	1147.42	1008.92
ENSMUSG00000006423.15	509.024	513.49	664.274	534.38	739.338	931.127	677.319	861.101	548.221	756.581	530.292	563.357	702.475	706.254	638.967	488.481
ENSMUSG00000006435.16	7.79	14.379	18.337	5.791	17.139	13.528	8.757	22.908	6.78	11.333	8.597	10.674	12.202	18.623	6.831	9.331
ENSMUSG00000006442.10	285.192	450.589	319.791	371.306	530.355	598.652	580.132	366.222	372.515	484.155	354.086	534.299	374.13	384.169	458.931	243.39
ENSMUSG00000006445.3	219.106	304.598	337.257	297.911	369.415	289.951	505.659	413.925	420.57	812.939	149.268	232.653	304.104	527.247	355.104	297.303
ENSMUSG00000006456.10	247.939	525.525	195.51	247.473	403.88	487.25	378.957	376.265	304.765	516.166	143.719	187.535	294.465	654.524	528.904	236.417
ENSMUSG00000006457.4	0	0	0.546	0	0	1.104	0	0	0	4.038	0	0	4.029	0	0	0
ENSMUSG00000006462.6	1.001	1.001	9.928	4.963	0	1.003	7.004	4.005	7.97	1.002	1.963	3.984	2.997	1.004	1.003	2.945
ENSMUSG00000006463.13	49.467	61.466	79.245	56.077	121.28	94.773	93.934	74.865	77.612	67.016	62.855	56.322	68.387	59.933	70.472	98.312
ENSMUSG00000006464.9	21.279	20.487	71.354	25.17	52.504	86.133	41.424	46.96	59.066	33.569	66.129	31.555	23.837	39.306	60.099	31.383
ENSMUSG00000006469.13	0	0	0	0.992	0	0	0	0	0	0	0	0	0	0	0	0
ENSMUSG00000006471.18	128.485	68.491	132.565	153.345	160.242	215.882	206.325	221.581	205.745	115.738	208.303	97.266	141.155	220.421	170.712	225.136
ENSMUSG00000006476.19	806.235	1535.61	1852.33	1570.07	1840.02	2216.9	1997.27	2084.28	2081	1625.2	1604.41	1483.05	1592.53	1655.74	1881.9	1278.02
ENSMUSG00000006488.17	0	0	0	0	0	0	0	0	0	0	0	0	0	0	0	0
ENSMUSG00000006490.3	0	0	0	0	0	0	0	0	0	0	0	0	0	0	0	0
ENSMUSG00000006494.11	2274.79	1480.7	1891.44	1932.24	2709.94	2401.17	2354	2405.65	2293.07	1332.4	2403.7	2615.18	2527.64	2839.01	3827.85	1519.04
ENSMUSG00000006498.16	1909.51	2288.05	2271.82	2229.38	2973.61	2829.04	2623.95	2637.26	2455.88	2933.06	2632.65	2264.82	2162.54	2023.78	2554.59	2265.82
ENSMUSG00000006517.5	235.45	1147.86	135.249	258.193	1918.48	473.918	1299.45	897.176	801.588	921.558	245.422	754.873	216.022	462.287	1151.43	358.334
ENSMUSG00000006519.11	138.913	210.109	211.877	120.848	329.736	374.947	281.176	429.517	272.834	242.783	174.448	265.761	275.978	286.785	232.783	250.707
ENSMUSG00000006522.17	25397.8	22470.7	29173.4	40092.3	36985.7	40818.7	20077.4	35420.1	28182.7	32713.6	37470.9	28994.2	32093.5	22309.3	32309.8	25157.5
ENSMUSG00000006526.13	211.101	415.849	293.52	206.537	350.246	403.092	450.625	353.514	315.793	348.582	284.418	364.722	219.4	311.892	292.731	335.138
ENSMUSG00000006527.16	522.035	627.82	660.399	488.77	726.859	837.095	788.015	845.58	653.327	809.324	527.026	542.214	778.803	747.109	704.06	394.763
ENSMUSG00000006529.16	14672.9	23212	27721.9	22775.5	35293.8	36259.9	26225.4	29395.3	27942.7	32631.2	25878.7	30661.1	27651.6	23908.4	25407.9	26465.2
ENSMUSG00000006538.12	5.978	13.607	8.6	7.621	37.934	17.561	12.672	4.27	8.499	4.272	27.858	6.761	5.114	16.783	10.632	7.191
ENSMUSG00000006542.13	0	0	0	0.855	0	0.864	0	0	0	0	0.846	2.399	0	1.731	1.729	0
ENSMUSG00000006546.3	0	0	0	0	0	0	0	0	0	0	0	0	0	0	0	0
ENSMUSG00000006567.11	510.515	640.465	843.894	586.293	936.095	1034.4	953.004	934.721	815.453	898.281	643.483	680.853	545.35	991.351	966.978	620.4
ENSMUSG00000006570.3	0	0	0	0	0	0	0	0	0	0	0	0	0	0	0	0
ENSMUSG00000006574.15	2.002	33.055	8.927	17.859	12.043	31.078	38.005	14.012	10.952	21.031	14.733	16.973	17.98	18.079	20.063	15.706
ENSMUSG00000006575.14	13.347	44.525	47.402	45.015	46.471	30.611	24.905	45.164	19.108	34.16	48.972	46.371	22.283	24.071	41.616	27.663
ENSMUSG00000006576.16	8.991	11.623	1.874	16.034	15.252	13.261	17.028	9.708	24.778	10.8	14.54	38.018	9.461	46.059	30.616	11.484
ENSMUSG00000006585.3	66.278	156.27	59.957	59.918	75.069	114.269	136.519	78.329	69.312	64.892	97.043	53.815	84.181	81.767	63.592	57.532
ENSMUSG00000006586.15	2.551	0	5.898	5.057	0	0	1.537	5.952	2.537	4.544	4.242	0.849	5.092	3.413	11.058	1.668
ENSMUSG00000006587.6	10.008	0	9.936	11.915	38.2	8.029	1.001	6.007	0.997	5.008	40.197	16.87	1.998	0	10.032	4.906
ENSMUSG00000006589.8	472.462	620.795	666.615	968.246	696.866	606.266	622.157	651.836	687.29	594.042	849.605	681.858	662.012	615.313	856.801	599.08
ENSMUSG00000006599.13	825.823	509.022	713.077	685.996	689.101	772.834	684.453	705.327	628.354	594.415	568.329	508.745	813.376	642.632	534.265	438.547
ENSMUSG00000006611.15	436.115	1229.54	1125.35	941.534	1379.12	1506.2	1517.12	1394.26	1215.38	1422.15	652.367	1056.01	959.664	1094.03	1050.16	919.206
ENSMUSG00000006638.15	24.024	51.962	52.709	49.67	55.339	55.241	47.064	52.08	29.92	66.118	49.982	29.712	40.975	36.156	42.147	34.347
ENSMUSG00000006641.12	261.466	181.366	166.692	214.752	253.309	355.205	160.733	206.415	141.253	198.682	339.358	286.938	257.154	151.121	203.427	69.602
ENSMUSG00000006642.3	1.001	2.003	5.953	0.992	0	2.005	2.001	6.006	2.987	1.002	2.946	4.991	4.995	5.022	0	0
ENSMUSG00000006649.17	20.949	34.002	23.045	34.548	15.07	20.475	40.282	30.205	28.038	22.898	36.541	70.309	15.964	31.751	18.005	37.901
ENSMUSG00000006651.8	5.005	15.012	5.957	4.963	31.14	14.045	11.006	7.008	7.97	26.041	1.963	6.968	4.995	26.114	9.029	17.667
ENSMUSG00000006673.14	733.204	636.739	1137.07	747.191	927.561	967.696	956.928	1246.88	728.921	876.928	996.936	773.76	911.445	814.426	848.167	602.853
ENSMUSG00000006675.10	8.347	0.935	0.826	1.855	0	4.688	5.61	7.357	1.862	3.743	0.916	3.714	0.934	2.815	11.249	0.917
ENSMUSG00000006676.16	1152.73	1004.19	1587.95	1537.13	1636.83	1744.41	1265.28	1443.44	1356.69	1628.6	1379.84	1050.67	1472	1758.04	1712.01	1066.21
ENSMUSG00000006678.6	104.012	202.404	120.42	76.903	169.597	224.924	212.738	139.986	93.8	215.259	78.24	121.274	158.491	153.311	97.436	77.272
ENSMUSG00000006699.17	2043.24	2892.65	3065.27	1949.96	3629.63	4037.06	3960.35	3837.49	2879.04	3637.09	2195.1	2643.34	2977.23	3473.28	3192.57	2536.15
ENSMUSG00000006705.13	266.078	242.71	279.723	236.532	347.471	449.231	336.074	398.963	248.394	314.543	197.157	175.35	373.024	416.702	313.417	202.946
ENSMUSG00000006711.15	124.596	441.891	283.702	215.448	466.081	275.936	285.891	271.917	113.393	296.809	163.135	196.431	101.031	39.212	327.749	125.833
ENSMUSG00000006715.11	111.215	161.262	161.687	146.968	167.571	199.083	168.031	154.45	135.715	211.356	258.168	221.595	181.494	140.474	140.348	147.941
ENSMUSG00000006717.7	825.682	931.171	978.387	819.469	970.529	976.002	1011.69	753.125	789.431	1035.45	1230.76	898.794	805.254	905.811	1166.83	951.393
ENSMUSG00000006720.16	5.931	2.119	3.154	2.095	5.319	3.187	2.119	0	2.11	5.934	1.039	0	1.691	0	3.187	7.3
ENSMUSG00000006724.12	0	0	1.991	5.972	1.007	3.018	0	0	0.999	0	0	0	0	8.803	2.012	0.984
ENSMUSG00000006728.12	542.129	595.738	737.146	804.123	786.504	826.032	1051.03	631.676	765.113	892.592	790.79	668.936	856.854	881.528	461.036	781.92
ENSMUSG00000006731.10	1653.58	1575.52	2133.75	1808.93	2296.83	1951.61	1879.08	2438.91	2289.61	2141.21	1856.41	2003.03	1949.95	2400.92	2046.95	1921.2
ENSMUSG00000006732.14	153.419	255.957	198.708	247.261	235.119	238.214	269.045	202.497	178.563	344.576	175.3	269.003	133.652	228.248	437.932	135.389
ENSMUSG00000006736.9	2882.94	8037.09	4695.84	5458.76	8097.87	9220.49	9271.5	6472.65	6576.4	9581.52	4047.04	5596.65	4932.72	5377.58	5309.64	5591.87
ENSMUSG00000006740.14	1043.53	985.217	1267.97	936.646	1536.02	1865.56	1187.73	1771.93	1375.36	1379.5	1050.47	921.943	1272.51	1471.79	1433.3	946.962
ENSMUSG00000006763.14	84.459	103.035	102.159	69.173	156.053	156.87	146.043	110.662	105.921	155.1	91.282	155.032	93.193	162.772	163.671	107.446
ENSMUSG00000006764.8	0	0	0	0	0	0	0	0	0	0	0	0	0	0	0	0
ENSMUSG00000006777.7	14.014	91.982	110.328	148.969	53.296	201.903	194.211	31.043	47.855	228.391	20.59	98.543	82.939	144.628	43.147	160.951
ENSMUSG00000006782.16	230.052	364.725	323.956	226.627	522.725	557.31	486.748	501.117	403.967	440.103	404.173	379.465	335.352	426.372	502.773	298.292
ENSMUSG00000006784.14	7.576	11	7.5	19.392	10.465	54.771	6.813	21.744	4.522	17.209	4.46	18.654	12.982	10.009	80.357	15.543
ENSMUSG00000006800.14	259.377	986.409	779.009	1103.7	984.08	1227.91	1104.61	975.093	1046.7	1376.92	718.039	997.399	672.228	537.521	536.252	912.256
ENSMUSG00000006818.5	2977.47	3887.51	4920.3	3986.63	4317.9	4664.19	4996.31	5134.66	4112.6	5080.43	3797.94	4092.29	4172.7	4107.25	3471.39	4057.85
ENSMUSG00000006850.8	96.009	88.633	122.239	107.632	148.651	145.942	155.716	148.016	114.632	112.126	104.948	151.604	123.081	176.159	215.522	143.53
ENSMUSG00000006906.10	145.173	261.343	235.102	252.971	345.495	332.505	365.492	352.807	383.316	324.599	272.621	273.695	220.436	282.767	315.157	324.049
ENSMUSG00000006920.14	225.795	269.633	261.265	299.592	423.966	505.453	511.439	463.08	450.422	452.85	380.408	262.798	249.262	449.906	414.898	261.728
ENSMUSG00000006930.15	25.665	22.194	61.674	28.478	58.983	52.715	48.135	63.203	50.708	65.141	51.968	38.232	44.288	56.626	34.462	31.082
ENSMUSG00000006931.15	8.008	30.02	29.79	16.876	26.121	30.099	25.016	41.047	15.942	21.034	13.738	27.86	25.976	17.074	28.092	23.556
ENSMUSG00000006932.17	3341.22	3478.88	4519.62	4016.04	4573.96	5009.68	4802.6	4567.92	4283.34	4324.66	3775.8	3312.3	3722.34	4723.24	4694.51	3981.59
ENSMUSG00000006941.5	195.258	218.498	327.092	318.563	386.728	354.204	314.131	340.024	280.171	359.979	239.634	253.18	269.614	303.852	332.632	272.445
ENSMUSG00000006948.7	0	0	0	0	0	0	0	0	0	0	0	0	0	0	0	0
ENSMUSG00000006958.14	145.64	69.891	134.237	160.872	114.662	136.821	76.547	143.971	152.224	127.638	165.45	125.611	131.812	98.169	85.581	74.234
ENSMUSG00000006998.16	1711.18	3548.33	2863.46	2554.12	4049.73	4411.07	3902.86	3996.64	3292.35	4347.81	2013.84	2740.37	2383.2	3391.5	3619.08	2444.7
ENSMUSG00000007021.5	2.013	3.018	0.999	11.981	1.011	0	4.026	0.93	3.007	6.043	3.945	2.998	5.024	3.03	6.054	0.987
ENSMUSG00000007029.16	594.582	749.013	849.911	530.905	638.039	865.901	870.915	800.65	594.553	623.944	755.617	746.632	744.226	853.343	829.874	691.341
ENSMUSG00000007030.8	2.083	9.539	6.193	3.097	8.602	16.231	8.326	9.532	9.482	14.589	1.871	7.269	13.512	13.586	8.35	6.544
ENSMUSG00000007033.4	0	1.001	0	2.979	0	0	0	2.003	2.99	2.004	0	3.245	1.002	4.019	2.007	0
ENSMUSG00000007034.15	16.953	6.979	5.935	2.967	2.002	11.078	8.035	5.025	4	6.032	2.933	5.949	3.981	4.033	5.035	0.985
ENSMUSG00000007035.15	9.099	15.544	11.109	2.892	10.35	10.458	15.883	9.29	5.237	35.367	15.956	34.887	13.573	11.752	10.603	6.808
ENSMUSG00000007036.15	492.922	722.72	776.191	812.424	885.617	968.267	987.979	907.588	808.372	826.637	770.412	735.281	598.874	744.577	768.7	627.117
ENSMUSG00000007038.5	833.986	619.637	909.159	912.85	1000.37	911.316	904.039	1004.73	864.101	807.815	1051.27	1117.95	1040.61	942.863	753.327	735.921
ENSMUSG00000007039.12	69.806	65.858	34.2	44.598	88.769	75.077	82.465	52.617	33.343	47.364	64.682	25.54	86.195	48.926	79.537	53.842
ENSMUSG00000007041.9	198.227	378.162	312.548	205.212	433.288	448.064	458.473	507.123	351.313	388.487	252.669	378.054	370.139	335.442	342.848	321.908
ENSMUSG00000007050.17	104.371	162.848	227.743	140.223	149.551	196.754	256.999	209.613	179.662	238.42	161.903	248.325	144.401	184.341	169.146	184.381
ENSMUSG00000007080.14	27.236	184.375	71.527	63.543	165.178	143.861	174.232	83.899	72.039	117.536	89.855	49.383	63.403	50.998	55.557	80.104
ENSMUSG00000007097.14	9.964	10.88	17.799	48.476	20.35	30.888	17.193	22.64	6.306	21.749	16.001	24.149	18.077	10.907	9.077	21.907
ENSMUSG00000007107.6	0	1.001	0.992	2.977	4.015	3.008	3.001	5.005	0	2.003	0	1.995	3.996	1.004	5.016	0.982
ENSMUSG00000007122.11	0	4.715	3.122	3.12	1.729	1.577	6.876	6.875	7.836	1.719	12.33	8.587	5.243	5.523	6.306	4.626
ENSMUSG00000007207.10	14.976	31.412	43.304	11.92	11.316	13.951	6.011	17.474	8.466	26.067	16.359	22.414	5.402	5.279	18.921	24.551
ENSMUSG00000007209.4	0	0	0	0	0	0	0	0	0	0	0	0	0	0	0	0
ENSMUSG00000007216.6	60.27	23.927	86.793	53.206	36.825	43.388	136.4	60.262	62.761	48.992	63.815	53.522	70.357	66.144	66.061	67.535
ENSMUSG00000007279.14	0	0	0	0	0	1.003	0	0	0	0	0.982	0	0	0	0	0
ENSMUSG00000007338.10	290.538	631.032	611.382	458.864	661.687	825.26	770.007	592.211	598.62	680.022	512.457	518.211	502.9	571.337	511.397	530.787
ENSMUSG00000007379.15	17.139	8.839	10.73	13.131	29.29	26.882	24.115	23.038	35.875	3.535	30.202	14.095	24.382	39.777	10.621	20.788
ENSMUSG00000007411.16	667.38	603.34	817.978	778.133	831.288	928.052	821.795	931.157	803.051	746.356	755.159	651.631	787.081	866.582	841.92	654.821
ENSMUSG00000007415.15	985.064	820.566	1175.42	913.089	1150.83	1365.64	1416.02	1216.05	1057.87	1029.32	742.565	1015.13	1317.76	1139.83	989.421	705.029
ENSMUSG00000007440.10	0	0	0	0	0	0	0	0	0	0	0	0	0	0	0	0
ENSMUSG00000007457.3	0	0	0	0	0	0	0	0	0	0	0	0	0	0	0	0
ENSMUSG00000007458.14	1591.12	2021.65	2296.62	1795.7	2688.09	2813.17	2809.16	3102.99	2298.35	2505.16	1917.33	2103.04	2139.33	2572.3	2425.07	1944.13
ENSMUSG00000007476.18	431.928	287.818	376.202	391.446	387.604	518.084	409.731	494.719	408.049	342.312	300.866	302.835	618.433	554.005	321.266	304.776
ENSMUSG00000007480.4	0	0	0	0	0	0	0	0	0	0	0	0	0	0	0	0
ENSMUSG00000007564.15	811.924	1086.58	1183.17	973.51	1256.37	1251.06	1309.76	1339.15	1422.91	1503.89	1669.31	1431.57	988.711	1206.96	1408.37	1564.99
ENSMUSG00000007570.16	125.552	99.955	257.648	181.608	188.262	184.59	163.786	204.938	158.267	147.725	205.99	113.359	177.65	204.192	143.39	123.937
ENSMUSG00000007589.9	202.19	166.354	316.691	183.535	272.001	256.998	307.172	312.159	253.353	291.602	305.11	267.058	235.989	288.363	199.66	217.297
ENSMUSG00000007591.15	0	3.711	0	3.158	2.502	2.498	1.207	0.831	0	2.482	3.254	1.225	0	2.499	0	1.183
ENSMUSG00000007594.10	54.323	580.867	172.98	158.084	352.728	636.513	504.082	261.104	277.566	578.06	129.019	245.263	161.241	322.476	312.783	297.585
ENSMUSG00000007603.9	268.386	229.113	378.882	293.061	265.232	308.127	277.849	304.644	290.348	235.111	350.242	263.401	300.858	308.946	301.931	269.035
ENSMUSG00000007610.15	171.979	274.004	217.981	216.111	264.877	318.429	241.367	239.452	239.526	289.444	166.888	232.203	184.024	295.39	268.783	184.14
ENSMUSG00000007613.15	696.379	464.315	626.702	666.029	730.67	852.684	717.7	820.41	680.476	649.566	543.027	471.751	930.405	855.032	790.498	399.288
ENSMUSG00000007617.18	246.772	252.322	290.806	197.191	325.942	427.436	285.296	380.651	238.457	311.289	303.079	209.169	337.661	240.535	266.977	218.999
ENSMUSG00000007646.13	21.089	50.724	18.755	12.392	35.363	24.913	58.195	15.555	13.759	38.873	10.553	6.293	15.567	22.496	16.473	8.061
ENSMUSG00000007653.12	0	0	0	0	0	0	0	0	0	0	0	0	0	0	0	0
ENSMUSG00000007655.16	18.612	34.383	27.348	54.473	92.538	75.449	69.214	53.877	88.706	110.23	32.279	25.921	39.505	54.143	53.923	41.868
ENSMUSG00000007656.13	804.175	1062.7	1233.93	874.13	742.418	1039.36	1124.24	1061.02	1150.35	1118.52	957.568	1002.95	973.371	910.92	915.977	1098.5
ENSMUSG00000007659.18	811.404	627.091	591.294	503.39	667.264	778.43	734.132	711.482	632.876	683.619	627.58	515.434	668.563	502.035	537.272	550.076
ENSMUSG00000007670.10	738.934	764.442	905.91	933.37	1066.5	1026.43	941.266	1048.92	943.211	1169.52	1032.15	828.851	812.593	1213.6	1142.59	773.971
ENSMUSG00000007682.6	0	2.003	0	0	1.003	1.002	1	1.001	0	1.001	0	0	0	0	0	0
ENSMUSG00000007721.6	386.081	669.336	647.054	529.676	690.496	735.157	833.057	754.72	676.817	683.896	507.743	687.899	657.642	632.698	732.498	548.107
ENSMUSG00000007739.10	2104.33	1865.44	2354.76	1863.17	2219.07	2402.45	2450.41	2140.35	1807.13	2242.64	2105.87	2065.84	2460.72	2522.17	2039.35	1585.29
ENSMUSG00000007777.9	199.273	340.274	396.349	365.321	377.724	425.819	473.536	351.003	357	394.026	308.905	289.224	291.132	383.782	250.863	293.17
ENSMUSG00000007783.10	3.628	6.018	8.093	4.496	5.459	18.5	4.488	7.301	6.539	3.629	23.671	9.979	11.098	26.47	26.592	10.905
ENSMUSG00000007805.4	1.001	1	1.99	2.981	0	4.019	3.005	0	1.996	0	0.98	0.991	4.999	0	1.004	0.982
ENSMUSG00000007812.16	377.476	567.059	598.599	639.661	656.576	954.068	746.744	744.135	802.486	701.054	489.591	726.478	640.67	748.293	529.474	542.947
ENSMUSG00000007815.13	2358.24	2623.84	3080.61	2429.66	3732.87	4175.22	3825.83	3998.77	3387.37	3631.86	2310.91	2701.88	3183.32	3460.58	3349.63	2469.53
ENSMUSG00000007817.15	530.237	1339.82	1141.93	699.02	1585.73	2139.79	1663.79	1497.8	1384.97	2121.27	721.119	599.573	697.66	1361.93	1720.55	1460.12
ENSMUSG00000007827.10	209.226	121.235	222.735	109.241	132.328	165.56	154.332	207.243	272.162	203.616	163.579	135.53	129.986	223.341	232.359	131.029
ENSMUSG00000007833.15	897.14	1336.93	1412.79	1609.47	1369.74	1758.13	1200.69	1462.4	1406.77	971.74	1787.11	1352.5	1795.65	1358.87	969.207	1347.99
ENSMUSG00000007836.6	1249.94	1036.08	1784.71	1313.86	1304.54	1658.54	1546.7	1686.72	1452.3	1588.6	1798.03	1206.48	1468.53	1531.7	1580.08	1429.13
ENSMUSG00000007837.11	328.764	485.834	529.379	412.069	471.492	513.884	497.429	479.093	361.698	451.841	389.708	355.926	534.46	423.23	347.979	309.846
ENSMUSG00000007850.16	1528.11	2116.35	2066.17	2175.86	2065.26	2487.37	2118.87	2073.89	1974.93	2289.01	2235.91	1510.28	1872.51	2426.5	1986.08	2015.19
ENSMUSG00000007867.9	33.954	38.769	39.842	28.794	55.419	39.186	43.035	45.011	58.855	48.997	32.16	29.297	27.022	63.208	51.112	52.848
ENSMUSG00000007872.3	520.825	743.191	1062.28	782.368	595.842	1196.94	630.952	652.271	889.338	1896.44	916.486	441.105	602.615	403.868	367.83	493.027
ENSMUSG00000007877.2	0	0	0	1.983	0	1.003	1.999	0.999	0	0	0	0	0	0	0	0
ENSMUSG00000007880.16	613.936	689.388	749.301	667.103	917.684	1217.11	969.195	1357.96	939.817	1258	678.949	579.313	771.893	1146.81	1050.78	690.69
ENSMUSG00000007888.15	1.002	1.001	0	1.988	0	0	0	0	0	0	3.926	0	0	0	0	0
ENSMUSG00000007891.16	6965.78	8058.57	7704.87	8350.1	10463.4	9940.36	10712.9	10949.6	8400.61	9398.34	6406.56	7916.22	10286.5	9079.71	8772.57	6201.43
ENSMUSG00000007892.8	6427.14	6825.03	7705.4	9653.76	9043.94	7759.9	9288.63	7395.08	7913.44	10162.6	7415.36	7848.81	7247.38	7691.03	7209.93	6617.09
ENSMUSG00000007907.4	0	0	0	0	0	0	0	0	0	0	0	0	0	0	0	0
ENSMUSG00000007908.14	1.595	1.596	8.565	0	0	0.799	5.579	0	0.793	1.444	0	0	0	0	0.799	0
ENSMUSG00000007944.8	0	0	5.951	1.983	0	6.013	0	0	0	0	0	0	0.998	0	0	0
ENSMUSG00000007946.11	0	0	0	0	0	0	0	0	0	0	0	0	0	0	0	0
ENSMUSG00000007950.9	143.975	136.912	178.281	90.882	120.618	135.648	215.32	95.44	99.453	157.914	101.746	97.351	169.964	153.046	91.684	98.27
ENSMUSG00000007987.12	81.865	82.612	44.994	105.423	72.067	125.935	157.222	92.816	57.82	98.704	89.236	101.63	35.227	82.495	89.2	39.009
ENSMUSG00000007989.7	11.011	3.007	2.974	7.935	7.021	3.006	4.999	4.003	4.976	1.001	0.983	1	7.99	7.031	5.015	2.945
ENSMUSG00000008028.15	1.278	3.276	0.714	0	2.591	0	3.58	0	7.923	2.019	2.149	1.136	6.592	0	2.883	0
ENSMUSG00000008035.12	705.381	1997.69	673.941	1142.31	1879.31	3417.73	2236.92	1949.72	2118.7	3775.96	662.257	1052.65	635.247	1102.12	1932.82	730.497
ENSMUSG00000008036.11	601.023	810.965	825.571	763.201	994.165	1052.35	1121.3	989.988	963.987	947.457	850.819	907.644	901.933	787.633	761.251	910.894
ENSMUSG00000008090.14	485.024	327.509	394.287	443.512	473.864	539.458	316.757	741.672	610.259	263.287	883.471	584.71	564.174	570.05	456.405	425.089
ENSMUSG00000008129.14	30.197	0.915	0.908	0.908	3.327	4.588	3.661	0	0	0.916	1.795	1.82	0.914	4.989	0	0
ENSMUSG00000008136.14	2.166	7.707	0	4.785	8.721	5.805	1.083	11.58	8.646	3.861	4.242	6.434	5.407	4.839	16.437	5.674
ENSMUSG00000008140.17	1087.08	1537.13	1545.52	1292.69	2055.81	2038.23	1994.79	1896.85	1608.95	1965.93	1259.01	1475	1846.15	1757.07	1739.59	1134.88
ENSMUSG00000008153.11	40.279	64.552	26.376	51.568	62.977	138.585	292.028	86.314	100.895	57.785	30.516	60.981	51.318	98.604	110.969	26.866
ENSMUSG00000008167.14	386.007	196.798	513.539	259.517	478.764	349.693	410.381	363.853	316.572	358.014	441.158	303.791	353.551	350.03	501.744	216.34
ENSMUSG00000008193.13	0	12.948	20.173	4.584	4.639	23.355	12.015	8.323	8.282	11.103	4.535	42.737	10.152	16.5	4.634	16.323
ENSMUSG00000008200.14	809.61	260.729	799.907	818.586	502.078	580.513	449.932	529.857	578.347	466.655	1244.04	575.981	968.827	625.783	616.775	639.188
ENSMUSG00000008206.16	98.898	89.716	57.853	54.922	81.475	115.397	65.88	165.332	72.645	83.857	75.812	101.274	150.931	102.124	125.284	75.483
ENSMUSG00000008226.14	830.226	1099.37	1247.29	872.042	1364.98	1494.81	1203.87	1229.2	1059.35	1294.08	950.604	806.944	1161.78	1405.86	1378.31	836.384
ENSMUSG00000008301.11	335.615	347.075	533.145	477.115	358.652	488.629	424.371	407.384	537.47	378.565	503.537	409.356	457.135	407.611	384.133	399.549
ENSMUSG00000008305.18	950.531	815.211	1237.16	1352.16	1365.24	1158.79	1097.87	1572.71	1507.05	1320.09	1390.54	1167.91	1637.32	1514.82	1746.56	1141.35
ENSMUSG00000008307.11	25.559	10.807	58.445	20.327	9.963	24.451	21.395	16.485	35.462	13.787	47.255	16.123	25.036	15.714	3.612	29.365
ENSMUSG00000008318.10	11.437	28.569	33.311	3.24	14.751	18.007	10.614	17.972	3.251	36.915	12.018	11.387	8.968	23.588	45.774	8.812
ENSMUSG00000008333.12	209.489	298.123	329.447	283.62	313.439	314.526	277.236	384.286	276.858	295.795	288.68	295.998	223.738	306.173	226.288	265.83
ENSMUSG00000008348.9	18914.7	15009.1	13111.7	11729.5	20493.3	22917.6	17825.7	15880.6	13045.5	13699.3	8499.39	13929.9	19558.9	19831.1	19242	16350.1
ENSMUSG00000008373.16	161.521	310.878	297.786	211.928	320.322	365.61	343.979	264.188	285.655	350.35	206.75	230.351	251.592	211.048	286.511	234.612
ENSMUSG00000008384.8	118.35	121.027	79.158	150.485	125.895	92.279	130.599	129.194	153.044	136.07	187.618	111.143	134.771	80.472	89.55	125.136
ENSMUSG00000008393.9	918.926	3301.55	2534.29	1926.33	2942.13	4300.28	4724.91	3094.32	3035.14	3955.06	1647.01	2770.9	2155.8	2728.93	2116.77	2158.45
ENSMUSG00000008398.15	121.274	207.168	155.126	134.152	247.884	392.011	349.085	258.028	210.295	307.688	112.626	185.768	236.133	339.535	260.646	189.643
ENSMUSG00000008429.8	758.149	573.177	809.469	656.799	805.344	895.362	744.006	924.089	838.343	881.026	622.939	622.385	868.418	883.744	851.718	654.758
ENSMUSG00000008435.15	275.857	183.098	349.426	339.933	152.229	259.238	143.587	424.189	213.12	179.011	307.186	164.255	241.376	202.093	190.892	104.872
ENSMUSG00000008438.3	0	3.003	0.992	0.992	0	0	0	0	0.996	2.003	0.982	0	0.999	0	0	0
ENSMUSG00000008450.8	46.857	81.624	50.646	47.54	84.718	61.178	121.768	57.208	93.631	111.435	57.825	157.47	113.586	109.922	56.345	27.79
ENSMUSG00000008461.6	13.825	0.85	9.274	11.58	11.36	1.704	0	0	1.692	4.253	54.583	9.306	2.546	10.237	2.556	20.008
ENSMUSG00000008475.13	1160.69	1523.43	1960.18	1419.49	2013.57	2467.55	2150.61	2441.58	1784.28	1893.94	1429.74	1722.02	1822.22	1859.45	1750.23	1399.32
ENSMUSG00000008482.9	0	0	0	0	0	0	0	0	0.996	1.001	0	0	0	0	1.002	0
ENSMUSG00000008489.18	0	0	0	0	0	0	0	1.001	0	2.003	0	0	0	0	0	0
ENSMUSG00000008496.19	16.569	55.717	103.953	45.612	52.588	130.297	86.234	137.156	79.473	72.464	49.689	97.188	75.669	157.141	66.408	70.371
ENSMUSG00000008540.11	19567.1	32353.6	40324	40111.1	55030.3	66695.7	66708	47012	44410.7	46229.6	34309.8	36979.1	32050.3	36208.4	32784.1	33928.5
ENSMUSG00000008575.17	1520.44	1568.77	1926.15	1420.65	2485.53	2551.03	2233.1	2284.78	1870.61	2219.53	1508.04	1747.95	1760.62	2030.74	2238	1405.5
ENSMUSG00000008590.4	0	0	0	0	0	0	0	0	0	0	0	0	0	0	0	0
ENSMUSG00000008601.12	5.034	1.137	1.669	1.134	4.222	2.178	6.718	3.359	1.673	5.879	4.291	4.256	1.082	0	37.299	10.692
ENSMUSG00000008604.11	782.767	723.093	1083.95	693.314	898.556	984.911	916.614	937.409	842.729	753.224	700.888	625.299	1148.46	1058.06	835.846	626.556
ENSMUSG00000008658.16	0.562	0	0	0	0	2.705	0	0	0	0	2.601	0	2.536	0	0	0
ENSMUSG00000008668.15	8066.64	4234.57	8076.11	8910.92	6435.39	4821.68	5304.41	5914.2	5496.48	5917.71	9485.02	6723.49	7409.21	6287.78	6324.75	5958.32
ENSMUSG00000008682.13	1298.02	1037.32	1476.56	1878.26	1397.95	1430.04	1642.24	2037.94	1327.35	1200.8	1690.85	1611.89	1285.16	1803.8	1445.98	983.036
ENSMUSG00000008683.16	2312.65	1582.83	2194.34	2237.54	1988.08	1746.88	1901.59	1957.21	1647.02	2276.66	2496.91	2001.37	2078.66	2046.85	1977.2	1667.42
ENSMUSG00000008690.15	826.611	1021.16	1072.01	1116.7	905.714	1159.21	1244.56	1055.1	1205.21	1135.84	1130.76	969.566	935.442	925.17	928.623	902.168
ENSMUSG00000008730.17	1599.58	1028.34	1681.07	1242.05	1670.98	1773.61	1700.1	1894.04	1495.43	1617.97	1368.29	1084.07	1962.31	1882.25	1563.99	1128.81
ENSMUSG00000008734.9	23.881	17.04	20.249	22.785	25.096	16.202	13.611	11.918	23.857	8.518	10.025	6.793	8.496	20.411	7.679	17.534
ENSMUSG00000008763.16	1139.9	1088.27	1034.17	879.109	1148.09	1187.87	916.674	1146.11	814.842	1295.07	791.395	775.132	1364.28	1422.22	984.049	524.373
ENSMUSG00000008789.10	0	0	0	0	0	0	0	0	0	0	0	0	0	0	0	0
ENSMUSG00000008813.13	0	0	0	0	0	0	2.002	0	0	0	0	0	1.995	0	0	0
ENSMUSG00000008822.15	56.235	71.2	92.019	92.841	119.043	125.303	138.24	93.286	102.193	137.374	81.957	119.454	100.028	97.029	86.917	71.27
ENSMUSG00000008843.4	0	2.005	0	0	0	0	0	0	0	0	0	0	0	0	0	0
ENSMUSG00000008845.9	904.532	444.29	365.336	223.787	818.954	1207.12	791.607	1364.51	794.87	424.335	385.218	430.586	1039.07	836.791	650.341	403.782
ENSMUSG00000008855.17	643.492	391.477	1257.83	714.834	609.522	822.398	872.737	573.599	782.49	692.362	606.071	633.706	631.909	971.198	577.28	783.492
ENSMUSG00000008859.8	668.019	495.53	577.686	455.854	535.202	643.606	626.199	662.619	518.057	620.44	615.912	531.623	707.859	666.781	518.867	489.66
ENSMUSG00000008874.3	0	0	0	0	0	0	0	0	0	0	0	0	0	0	0	0
ENSMUSG00000008892.12	1227.73	1703.18	2008.7	1413.39	1892.24	1953.68	1903.69	1896.22	1625.03	1974.33	1525.65	1687.72	1604.09	1752.61	1783.16	1465.24
ENSMUSG00000008932.9	3.209	4.067	0	4.772	1.61	1.608	2.405	0	5.402	0	0	8.029	5.46	2.415	2.719	2.66
ENSMUSG00000008958.14	215.742	226.124	408.057	301.947	390.555	315.368	380.349	398.478	365.233	272.229	355.252	308.731	343.276	268.368	331.62	366.877
ENSMUSG00000008976.16	1069.69	954.967	1262.89	988.45	1336.51	1584.74	1131.4	1744.39	1395.13	1429.49	939.957	896.668	1169.74	1653.27	1858.56	866.076
ENSMUSG00000008999.7	40.04	89.131	58.537	27.784	96.366	189.508	161.039	134.122	83.646	107.16	58.92	105.754	76.916	59.259	77.243	95.215
ENSMUSG00000009013.5	484.17	1044.88	664.062	542.606	928.642	815.523	916.48	712.434	728.49	916.966	628.687	693.403	694.162	849.775	846.151	621.099
ENSMUSG00000009030.14	350.442	575.677	529.933	444.037	828.431	645.927	518.683	527.664	598.966	518.807	362.43	430.53	486.561	816.501	542.668	370.259
ENSMUSG00000009035.15	342.574	352.506	312.278	233.783	459.164	670.431	464.975	759.61	355.361	413.409	299.015	329.4	441.188	511.428	517.206	267.287
ENSMUSG00000009047.4	0	0	0	0	0	0	0	0	0	0	0	0	0	0	0	0
ENSMUSG00000009070.14	0	0	0	0	0	0	0	0	0	0	0	0	0	0	0	0
ENSMUSG00000009073.16	392.209	540.11	588.282	548.663	717.261	852.509	842.455	753.24	540.048	744.821	313.333	406.92	619.062	884.855	635.641	405.383
ENSMUSG00000009075.2	2.006	0	0	0	1.005	1.002	1	1	4.978	3.003	0	0	0.998	0	0	2.943
ENSMUSG00000009076.10	70.777	108.11	103.003	103.079	122.701	114.55	159.473	126.809	143.333	176.397	109.673	154.09	91.217	102.021	156.036	160.229
ENSMUSG00000009079.16	1534.02	1429.62	2373.12	1832.93	1822.71	2289.08	1886.73	2045.97	1932.65	2077.88	2758.74	1939.3	1683.12	1766.42	2301.89	2167.2
ENSMUSG00000009090.17	775.816	1382.13	975.493	904.332	1508.48	1718.92	1612.05	1454.31	1087.61	1837.58	917.717	1005.29	1050.49	1225.16	1238.11	926.561
ENSMUSG00000009092.5	13.415	8.195	58.209	5.68	4.109	30.074	3.133	30.936	8.961	0.814	34.444	25.255	14.622	416.615	242.639	148.419
ENSMUSG00000009093.7	0	0	0	0	0	0	0	1.98	0	0	0	0	0	3.082	0.991	0
ENSMUSG00000009097.10	0	0	0	3.195	0.959	0	0	0	0	0.955	0	0	0	0.958	2.152	0
ENSMUSG00000009108.15	4.874	99.868	24.41	26.953	50.269	57.436	55.72	24.376	60.695	99.179	17.777	56.243	19.378	103.264	116.017	23.214
ENSMUSG00000009112.4	618.72	1103.37	1223.62	838.552	1102.86	1652.63	1026.5	1688.43	872.807	1761.83	677.611	604.606	894.06	1059.32	1504.03	973.492
ENSMUSG00000009114.17	0	0	0	1.982	1.004	0	0	0	0	0	0	0	0	0	0	0
ENSMUSG00000009115.5	1.809	0	1.208	0	3.637	0.908	0	0.905	2.704	1.215	1.187	0	0	1.815	1.217	0.887
ENSMUSG00000009145.6	158.397	163.654	211.545	200.039	245.387	300.05	183.412	220.114	245.042	349.805	273.63	258.554	133.805	197.695	338.7	199.31
ENSMUSG00000009185.2	2.994	0	0	0.996	0	5.049	0	2.003	1.002	4.001	0.967	0	0.999	0	0	0
ENSMUSG00000009207.15	80.231	126.37	163.841	98.086	145.476	169.651	191.298	158.816	116.902	141.027	207.868	106.845	129.38	118.15	222.283	182.326
ENSMUSG00000009210.10	0	0	0	0	0	0	0	0	1.996	1	0	0	0	2.005	0	0
ENSMUSG00000009214.9	0	0	0	0	0	0	0	0	0	0	0	0	1.997	0	0	0
ENSMUSG00000009216.7	0	0	2.975	0	0	1.002	0	0	0.995	1.001	0	0	0.998	0	0	0
ENSMUSG00000009246.14	0	0	2.657	0	0	1.47	0	15.889	3.333	1.305	2.874	2.892	0	2.017	5.88	0
ENSMUSG00000009248.6	0	0	0	0	2.005	0	0	0	0	0	0	0	0	0	0	0
ENSMUSG00000009281.6	4684.13	5264.85	8378.04	7328.28	7789.04	8695.81	7609.24	7990.33	6773.18	6611.05	7881.78	8377.44	6303.49	5703.81	5998.51	6872.8
ENSMUSG00000009291.13	2903.01	4383.06	5261.06	4575.59	5144.06	6090.31	6547.8	6266.77	5468.3	5740.71	4199.12	4601.74	5262.59	5541.07	4409.93	4488.25
ENSMUSG00000009292.18	181.038	97.039	343.516	157.782	294.443	347.575	136.186	689.693	202.914	329.467	147.651	304.163	566.612	227.273	159.235	188.832
ENSMUSG00000009293.17	497.022	547.196	802.796	736.009	863.801	833.015	795.934	663.503	647.107	700.169	479.482	447.699	731.783	923	799.633	501.522
ENSMUSG00000009350.13	0	0	0	0	0	0	0	0	0	0	0	0	0	1.004	4.013	0
ENSMUSG00000009356.12	0	0	0	0	0	0	0	0	0	0	0	0	0	0	0	0
ENSMUSG00000009376.15	1771.83	1455.17	1750.77	1478.94	2296.13	2737.18	1895.34	2434.97	2054.48	2394.9	1223.98	1534.85	1802.11	2029.91	2057.94	1051.08
ENSMUSG00000009378.4	2341.55	1064.86	1503.96	1353.82	1980.71	2077.38	1244.03	1873.65	1508.55	1219.58	1484.98	1602.04	1873.2	1693.33	2182.66	955.142
ENSMUSG00000009394.13	0	0	0	0	2.435	5.169	0	2.58	10.773	3.642	1.197	0.857	0	0	0	0.843
ENSMUSG00000009406.13	108.692	122.13	111.731	131.253	148.895	179.925	176.864	165.61	115.009	147.981	132.969	145.902	111.797	115.008	142.111	112.119
ENSMUSG00000009418.16	89.835	98.813	183.81	50.116	280.124	198.409	211.102	185.533	126.651	191.612	180.708	183.261	168.379	249.786	212.458	169.859
ENSMUSG00000009470.17	1628.28	1434.43	2114.68	1488.86	2312.92	2491.56	2114.32	2307.09	1759.38	1914.04	1437.92	1524.05	1878.12	2202.53	2046.97	1347.87
ENSMUSG00000009471.4	0	0	0	0	0	0	0	0	0	0	0	0	0	0	0	0
ENSMUSG00000009487.10	0	0	0	0	0	0	0	0	0	0	0	0	0	0	0	0
ENSMUSG00000009535.13	178.235	196.186	387.645	294.684	276.425	218.76	386.71	340.21	333.543	276.629	319.453	198.733	279.333	273.474	256.018	222.957
ENSMUSG00000009545.14	24.383	85.305	14.325	16.115	23.551	43.428	43.319	28.897	16.173	20.781	12.4	20.685	133.2	48.024	26.246	28.454
ENSMUSG00000009549.14	385.01	457.466	620.728	536.102	658.707	738.407	690.507	620.448	574.779	625.46	588.155	644.1	435.249	565.117	565.206	565.071
ENSMUSG00000009551.2	1.233	0	0	0	0	0	2.023	0	0	0	0	0	0	0	2.474	0
ENSMUSG00000009555.16	725.299	410.713	852.485	677.728	583.721	698.619	536.825	653.359	609.905	650.996	896.84	657.497	754.263	656.177	563.55	589.724
ENSMUSG00000009563.16	765.465	501.998	1005.78	924.096	808.757	729.933	898.209	864.186	743.187	711.781	988.774	759.113	897.2	768.483	652.914	754.037
ENSMUSG00000009566.12	1108.81	3192.42	4253.24	3411.43	3188.27	3718.81	5185.51	3981.35	4663.33	5221.33	1687.65	1969.53	2021.18	4367.61	2674.04	3489.06
ENSMUSG00000009569.14	528.979	427.335	484.021	405.34	471.922	605.193	628.8	592.883	445.601	592.261	413.665	420.64	652.861	862.443	653.149	328.007
ENSMUSG00000009575.14	630.397	909.575	476.083	421.905	752.866	1126.27	1564.41	873.778	730.348	1064.63	531.572	382.629	644.81	613.508	916.7	438.534
ENSMUSG00000009580.15	0	0	0	0	0	0	0	0	0	0	0	0	0	0	0	0
ENSMUSG00000009585.18	60.953	106.723	95.933	39.06	90.139	154.482	145.307	162.807	71.302	74.567	110.145	113.357	127.577	92.821	74.522	112.893
ENSMUSG00000009588.9	0	0	0	0	0	0	0	0	0	0	0	0	0	0	0	0
ENSMUSG00000009596.9	0	0	0	0	0	0	0	0	0	0	0	0	0	0	0	0
ENSMUSG00000009614.16	10136.7	20211.6	21263.1	23298.5	23546.4	31124.2	28257.3	23900.5	22822.3	25187.5	20255.1	25829.4	17249.3	21065.6	18672.7	25500.1
ENSMUSG00000009621.18	778.172	846.459	785.958	685.754	982.791	1340.02	1137.4	1148.69	1001.67	950.55	859.624	1059.89	934.174	1044	847.17	750.739
ENSMUSG00000009628.14	0	0	0	0	0	0	3.901	0	0	0	2.222	1.13	0	0	1.956	0
ENSMUSG00000009630.10	639.642	336.86	692.942	562.173	496.876	549.263	432.517	648.942	527.477	516.9	614.641	451.1	685.53	663.878	520.442	425.921
ENSMUSG00000009633.3	148.365	474.441	1598.67	241.717	252.226	547.544	619.645	175.402	221.815	484.085	347.087	259.253	341.977	405.731	181.699	507.211
ENSMUSG00000009640.11	102.462	142.489	211.756	169.655	183.464	264.244	228.137	215.805	198.848	307.999	190.212	201.895	150.01	233.036	231.891	254.789
ENSMUSG00000009646.13	417.654	697.5	1152.62	972.3	948.097	907.81	960.435	1082.89	946.499	945.909	879.462	860.156	765.47	975.338	676.019	965.332
ENSMUSG00000009647.13	231.656	373.679	525.031	262.446	372.654	361.347	493.28	517.402	516.281	418.02	367.047	310.998	381.899	493.955	373.376	428.916
ENSMUSG00000009654.4	437.679	509.657	320.047	350.727	741.846	972.216	982.725	872.374	545.892	790.845	314.555	266.556	716.033	964.131	702.554	316.489
ENSMUSG00000009670.11	0	1.774	0	2.257	0	1.776	1.137	1.773	0	0	0	1.132	0	0	0	0
ENSMUSG00000009681.10	556.512	648.672	590.428	551.727	877.64	826.568	925.076	847.289	715.712	883.257	580.644	608.386	632.965	912.84	650.414	538.516
ENSMUSG00000009687.14	66.828	161.404	89.087	82.912	154.893	125.18	109.184	176.346	103.723	104.785	78.177	107.584	106.033	111.223	99.863	154.927
ENSMUSG00000009731.4	1.001	5.009	1.984	8.929	15.052	5.012	7	1.001	6.969	5.007	7.858	3.995	7.991	16.071	3.009	1.963
ENSMUSG00000009733.9	93.881	97.694	163.06	188.994	204.092	224.164	219.739	202.582	197.44	168.295	182.113	184.477	201.466	165.926	201.564	121.901
ENSMUSG00000009734.18	0	0	0	0	0	0	0	0	0	0	0	0	0	0	0	0
ENSMUSG00000009739.17	165.847	80.337	216.246	190.694	172.163	105.275	100.344	176.069	192.334	151.237	299.787	151.034	219.429	329.101	177.034	167.199
ENSMUSG00000009741.15	1008.83	936.439	1244.8	1131.79	1240.95	1594.66	1086.21	1659.27	1204.89	1216.17	1276.06	997.161	1589.71	1580.61	1348.76	968.161
ENSMUSG00000009772.15	106.728	163.972	237.771	155.56	144.745	289.313	230.612	264.762	148.67	311.344	288.412	235.912	176.69	150.825	159.675	150.233
ENSMUSG00000009828.15	143.555	273.244	297.808	248.716	312.625	411.337	485.663	352.964	395.066	281.004	307.268	305.907	219.57	413.708	416.206	318.007
ENSMUSG00000009863.14	2214.66	3530.2	3375.36	3867.57	3986.76	4247.17	4415.02	3350.79	3126.75	4861.44	3156.45	3959.83	2799.74	3448.6	3421.58	3166.51
ENSMUSG00000009876.13	4.006	3.982	2.999	1.992	5.057	6.05	12.049	3.01	2.002	3.009	0	1.929	0	3.014	1.005	0
ENSMUSG00000009894.15	548.473	1167.89	959.138	762.425	1273.28	1821.27	1590.35	1294.19	1228.15	1543.2	734.055	1053.79	799.37	968.699	1029.66	781.757
ENSMUSG00000009900.7	0	0	0	0	0	0	0	0	0	0	0	0	0	0	0	0
ENSMUSG00000009905.5	487.997	348.906	685.641	598.269	335.797	694.137	550.47	592.243	677.796	342.404	434.595	390.322	706.541	650.129	395.737	490.538
ENSMUSG00000009907.17	889.822	986.115	1378.41	971.258	1874.72	1743.45	1545.82	1865.24	1440.68	1681.76	826.519	1136.36	1330.46	1689.51	1676.57	1146.07
ENSMUSG00000009927.9	5445.79	3939.7	5249.88	6013.63	5016.08	4280.44	4480.96	4362.43	4574.06	5552.19	6434.17	4843.31	4711.66	4421.18	4961.51	4363.54
ENSMUSG00000009941.10	0	1.726	0	0	2.296	0	1.726	0	0	0	4.688	1.135	1.141	0	0.865	1.121
ENSMUSG00000009995.17	639.362	297.297	880.646	719.849	477.357	582.315	492.816	590.861	582.292	557.744	1144.18	583.052	545.423	559.046	556.546	586.521
ENSMUSG00000010021.13	13.183	5.657	6.227	0	13.043	16.358	1.776	14.957	8.253	7.707	90.426	16.113	9.204	14.863	4.728	11.93
ENSMUSG00000010025.19	4142.12	9200.76	12288.2	7374.51	6892.34	11634.2	10788.4	9590.51	7317.86	7047.43	8903.44	9715.13	11480.6	10282.2	8696.61	7918.6
ENSMUSG00000010044.12	5.78	7.619	5.702	11.619	4.945	3.291	1.64	4.102	31.507	3.478	5.62	0	8.187	3.291	5.128	4.196
ENSMUSG00000010045.2	427.331	367.249	538.205	430.822	493.285	596.964	416.269	568.645	489.205	456.888	467.088	440.809	603.445	510.243	484.499	341.006
ENSMUSG00000010047.12	602.458	677.236	1251.2	746.046	1131.6	933.495	970.961	1251.92	846.296	1034.01	1035.76	694.026	1331.98	1057.42	1051.65	699.077
ENSMUSG00000010048.10	814.547	695.927	986.393	536.971	846.765	706.806	746.046	643.745	622.251	653.144	903.205	746.352	754.909	790.791	661.146	609.488
ENSMUSG00000010051.15	484.907	998.739	986.395	1128.1	1648.67	1451.25	1185.64	1299.55	1232.7	1191.85	1039.23	767.962	835.931	971.523	1101.97	582.483
ENSMUSG00000010054.4	415.947	379.08	627.849	595.563	711.145	753.585	562.579	615.775	520.102	525.979	610.681	452.175	695.392	616.67	618.193	451.634
ENSMUSG00000010057.8	191.027	218.779	211.277	187.831	250.813	311.917	276.815	218.08	188.497	264.782	194.089	243.626	264.201	204.673	224.68	188.64
ENSMUSG00000010064.15	19108.5	24377.9	13192.6	18773.2	34306.2	40222.2	29273.6	30883.2	26297.3	38851.7	19528.8	29133.3	24833.6	20992.9	29171	13339.6
ENSMUSG00000010066.15	0	0	0	0	1.366	0	0	0	1.716	1.726	0	0	0	0	0	0
ENSMUSG00000010067.13	238.781	104.018	170.785	264.782	164.698	151.216	149.941	185.468	206.6	137.443	230.157	136.644	247.226	222.818	248.688	134.95
ENSMUSG00000010080.15	2.955	2.957	2.929	5.858	13.266	2.96	3.937	6.895	0.98	0.985	7.731	2.946	9.83	2.965	3.949	16.421
ENSMUSG00000010086.17	0	0	0	0	0	0	0	0.439	0	0	0	0	0	0	2.524	0
ENSMUSG00000010095.13	1050.98	1060.97	1054.76	743.655	1107.25	1157.83	1075.78	1319.77	1122.8	1032.43	1052.17	1000.62	1380.99	1221.46	974.72	949.242
ENSMUSG00000010097.15	1235.14	814.247	1630.48	1049.1	810.692	1113.64	1005.36	885.356	842.736	926.591	1849.96	1168.13	1394.91	968.277	683.066	1067.05
ENSMUSG00000010110.17	801.659	870.274	1345.51	1150.8	1108.04	1269.7	1249.46	1223.78	1100.78	1220.44	881.726	998.585	1023.77	1387.87	1245.19	997.583
ENSMUSG00000010122.14	1797.49	2698.55	3372.95	3527.12	4013.74	4415.01	3974.36	4011.04	3642.99	3742.5	3074.61	3438.57	2824.61	3287.01	3123.58	2778.65
ENSMUSG00000010136.14	1.004	1	0	0	0	0	0	0	0	0	0	0	0	0	0	0
ENSMUSG00000010142.12	1.328	18.204	27.618	2.634	1.999	32.566	12.758	23.189	29.515	6.38	2.605	8.931	7.291	9.288	11.323	5.21
ENSMUSG00000010154.7	0	0	1.984	3.966	4.014	1.002	0	1	0	2.001	0	0	0	0	0	0
ENSMUSG00000010175.13	2290.42	1692.5	2677.32	1852.71	2747.88	3714.7	2180.12	2425.51	2003.44	2984.06	1855.67	2217.36	2631.56	2626.16	2815.95	1827.01
ENSMUSG00000010205.11	451.6	421.475	463.597	354.169	431.989	594.022	498.639	592.721	468.833	622.21	481.288	396.488	532.767	569.882	580.502	431.898
ENSMUSG00000010277.7	2157.26	2190.18	3230.32	2727.99	3975.24	4621.64	3907	3896.63	3062.36	3254.35	2979.78	2343.52	3116.74	2945.8	2784.29	2575.14
ENSMUSG00000010290.7	169.17	220.308	232.181	185.562	322.256	368.006	316.087	360.334	328.626	341.512	149.253	165.577	219.764	326.429	273.866	203.188
ENSMUSG00000010307.7	226.227	168.043	284.127	334.605	305.551	334.205	298.255	405.509	229.228	293.485	311.925	428.455	302.749	225.983	203.679	208.069
ENSMUSG00000010311.15	5.736	1.932	10.114	2.6	1.262	0	1.255	3.416	1.25	0	5.051	2.986	6.259	5.03	5.366	2.679
ENSMUSG00000010342.16	2.121	49.334	3.503	10.871	0.709	34.882	49.678	11.311	22.734	8.489	1.388	2.116	1.411	8.514	9.211	16.379
ENSMUSG00000010358.13	302.109	437.407	389.408	369.103	549.91	660.462	601.59	515.7	473.778	478.163	388.608	426.921	448.165	466.21	629.407	461.501
ENSMUSG00000010362.9	131.065	62.977	215.183	139.11	196.529	148.583	168.343	159.419	171.639	119.732	122.908	149.333	163.34	137.39	94.455	114.24
ENSMUSG00000010376.15	678.785	920.385	1007.43	935.044	1045.74	1116.85	1150.13	1028.6	896.182	1000.12	1026.2	920.996	921.817	1007.9	1083.36	901.49
ENSMUSG00000010392.8	544.447	670.808	811.762	667.444	1019.18	1117.49	938.35	1009.41	927.237	865.26	671.376	667.601	822.354	882.625	957.043	663.238
ENSMUSG00000010406.12	426.451	541.775	677.234	660.673	648.562	644.821	655.229	551.904	549.834	804.245	567.943	611.955	494.679	561.119	621.185	567.744
ENSMUSG00000010435.7	0	0	0	0	0	0	0	0	0	0	0	0	0	0	0	0
ENSMUSG00000010453.12	999.86	592.518	1119.16	953.139	1005.39	1069.79	1089.95	1181.21	849.055	890.821	1069.39	862.223	1333.88	991.168	780.971	704.432
ENSMUSG00000010461.15	6.124	1.374	10.028	6.963	1.377	11.509	4.387	7.024	0.873	15.813	6.894	14.895	8.178	10.796	5.28	7.579
ENSMUSG00000010476.14	4.389	0.968	0.959	2.431	1.23	10.593	0	0	0	0.968	2.846	0.964	1.46	1.23	0	3.794
ENSMUSG00000010492.10	0	2.001	1.986	0	0	0	0	0	0	0	0	0	0	1.004	0	0.982
ENSMUSG00000010505.16	0	0	0	0	0	0	0	0	0	0	0	0	0	0	0	0
ENSMUSG00000010517.7	743.006	608.616	830.605	702.021	785.818	917.669	867.455	881.268	685.959	816.774	707.475	757.02	818.586	783.555	723.192	471.302
ENSMUSG00000010529.6	0	0	0	0	0	0	0	0	0	0	0	0	0	0	0	0
ENSMUSG00000010538.14	9.04	7.914	23.149	20.019	15.273	11.971	14.026	18.035	19.073	8.051	21.436	6.782	17.936	16.027	17.089	20.664
ENSMUSG00000010554.14	204.6	297.308	308.958	212.693	444.513	516.009	532.611	338.846	217.721	414.833	233.775	133.78	210.23	226.481	399.375	161.817
ENSMUSG00000010592.9	1.637	0	0	0.684	1.645	2.073	0.689	1.638	0	0.69	6.925	0	0.688	1.384	0	0
ENSMUSG00000010601.14	1082.85	1961.13	1790.98	1556.26	2551.57	2945.3	2757.34	2599.47	2022.42	2590.06	1988.94	2275.46	1997.77	2050.61	2312.03	1379.16
ENSMUSG00000010607.8	312.879	305.588	420.217	419.432	351.684	369.089	346.482	363.251	239.899	331.936	345.161	331.714	370.539	295.961	241.611	305.557
ENSMUSG00000010608.15	1915.85	1079.03	2055.66	1359.99	1368.48	1991.92	1298.44	1712.69	1343.76	1301.86	2272.06	1390.47	2243.16	1532.78	1913.11	1675.05
ENSMUSG00000010609.15	1420.88	6213.49	5114.24	4725.55	7988.89	6322.85	9450.91	7597.27	7891.56	10001.4	2564.94	3984.15	2402.42	6109.98	4510.42	6217.85
ENSMUSG00000010651.4	6594.58	11953.6	23667.4	17893.8	10786.8	14753.2	19996.7	12054.3	9989.45	9435.84	14422.6	18621.2	18615.8	15797	9773.48	15326.1
ENSMUSG00000010660.3	16.526	21.485	22.782	21.822	14.093	11.592	22.197	10.742	15.103	15.481	12.818	2.467	13.797	12.173	13.796	8.913
ENSMUSG00000010663.5	9555	13117.3	5710.96	7095.9	16686.6	11011	13160.9	12849	10994.2	15728.8	6752.62	9844.99	8068.22	9722.02	12708.9	7795.71
ENSMUSG00000010721.15	91.543	60.289	119.322	92.713	147.17	197.757	152.096	132.961	108.897	144.966	99.769	149.136	132.186	166.876	131.611	61.028
ENSMUSG00000010751.15	18.586	55.221	17.919	16.203	35.314	33.263	85.885	82.729	42.722	137.966	14.096	29.024	20.238	35.172	31.042	21.477
ENSMUSG00000010755.17	431.193	418.782	961.321	398.858	432.395	465.111	424.46	675.575	578.853	510.17	641.601	660.987	579.14	952.382	556.276	850.684
ENSMUSG00000010760.5	0.805	4.005	0	21.497	1.626	4.053	1.615	0	0.805	10.148	1.571	3.161	0.805	8.081	21.066	5.525
ENSMUSG00000010796.11	2.576	2.81	0	0	15.627	0.705	1.903	0	0	2.814	0	0	0	0	0	0
ENSMUSG00000010797.6	33.033	31.023	25.816	26.802	27.124	52.169	58.036	23.026	18.93	24.038	29.44	21.895	47.955	85.372	58.19	26.501
ENSMUSG00000010803.13	0	0	0	0	0	0	0	0	0.995	2.002	0	0	0	0	0	0
ENSMUSG00000010825.17	0	0	1.983	0	2.006	0	0	0	0	1.001	0	0	0	0	0	0
ENSMUSG00000010830.8	3.003	11.993	0.994	6.953	7.042	4.017	9.011	16.024	10.969	7.012	5.881	3.964	8.994	5.022	7.024	2.944
ENSMUSG00000010841.13	0	0	0	0	0	0	0	0	0	0	0	0	0	0	0	0
ENSMUSG00000010911.12	117.339	258.191	170.698	262.432	308.099	306.388	340.117	242.269	270.308	445.447	271.935	315.8	193.351	203.155	266.324	240.54
ENSMUSG00000010914.10	460.719	644.545	475.93	414.756	534.49	658.896	644.629	516.638	428.397	555.891	317.68	417.449	527.288	501.208	455.739	332.149
ENSMUSG00000010936.11	318.118	995.479	454.136	271.085	691.978	1066.8	1205.89	685.68	938.667	767.14	322.254	516.192	372.443	647.045	614.213	672.74
ENSMUSG00000011008.13	3.622	8.076	10.775	0.898	24.207	19.054	9.955	21.732	52.285	4.53	13.152	19.817	11.601	13.734	11.797	14.205
ENSMUSG00000011034.6	23.023	34.054	27.777	27.782	71.262	17.044	32.006	61.053	11.948	12.018	37.32	10.979	36.959	36.158	37.116	34.356
ENSMUSG00000011096.17	640.231	679.43	880.254	798.881	1015.12	927.996	852.028	803.66	883.574	761.221	851.351	670.097	949.359	971.623	884.382	598.497
ENSMUSG00000011114.18	620.502	788.361	762.167	677.14	913.816	924.603	952.549	814.373	796.798	986.151	763.724	812.297	553.823	811.321	992.427	683.235
ENSMUSG00000011118.4	0	0	0	0	0	0	0	0	0	0	0	0	0	0	0	0
ENSMUSG00000011148.14	3015.38	2222.23	3776.27	2263.97	1631.64	1661.24	1408.19	2029.99	1870.34	1951.95	4773.63	2826.06	3361.14	2524.15	2735.3	1652.19
ENSMUSG00000011154.17	0	0	0	0	0	0	0	0	0	0	0	5.988	0	0	0	1.339
ENSMUSG00000011158.8	272.291	256.439	508.604	428.913	400.397	402.722	367.738	507.863	427.778	376.474	399.047	420.622	342.256	383.41	393.484	374.175
ENSMUSG00000011171.11	0	0	0	0	0	0	0	0	0	3.004	0	0	0	0	0	0
ENSMUSG00000011179.8	1029.26	1626.93	1459.66	1143.59	2672.69	1874.1	1887.76	1349.84	1384.06	2150.59	911.403	1187.87	1577.35	1150.7	1743.25	638.054
ENSMUSG00000011254.16	79.441	44.064	83.284	44.46	66.026	65.556	46.574	42.769	67.06	65.762	49.921	49.702	39.814	60.862	54.563	79.191
ENSMUSG00000011256.16	23.274	39.796	47.074	13.455	36.935	98.074	68.783	61.079	39.539	57.239	19.986	67.601	30.964	51.571	51.503	60.863
ENSMUSG00000011257.19	1243.87	721.572	998.83	1266.22	867.395	910.641	836.929	994.78	794.282	805.45	1171.77	971.134	1573.6	1126.41	1051.66	808.601
ENSMUSG00000011263.16	175.297	187.605	180.643	125.202	265.049	246.475	266.569	246.282	233.343	272.499	169.491	185.914	258.425	258.884	259.596	175.522
ENSMUSG00000011267.8	3.94	8.854	1.956	5.864	11.876	11.856	6.896	9.855	9.225	2.957	5.789	0.976	4.917	7.907	10.862	4.829
ENSMUSG00000011305.11	1258.27	792.364	2119.82	1796.71	593.888	540.866	1668.25	745.893	836.264	1056.72	946.582	447.446	1459.73	1140.72	743.455	1160.11
ENSMUSG00000011306.7	233.578	283.171	396.512	322	342.627	372.766	363.081	314.894	356.267	322.893	341.705	309.597	352.486	332.62	334.966	304.892
ENSMUSG00000011349.5	0	0	0	0	0	0	0	0	0	0	0	0	0	0	0	0
ENSMUSG00000011350.15	0	0	0	0	0	0	0	0	0	0	0	0	0	0	0	0
ENSMUSG00000011382.8	3085.05	2716.05	4094.1	3822.29	4516.44	5330.67	4244.22	4814.03	4394.21	4381.85	4195.1	4059.38	3753.74	4379.38	4487.92	3854.8
ENSMUSG00000011427.16	120.213	135.967	189.379	204.607	190.389	314.661	179.298	212.337	173.583	178.267	89.26	88.312	197.575	202.009	187.964	106.442
ENSMUSG00000011463.5	0	0	0	0	0	0	0	0	0	0	0	0	0	0	0	0
ENSMUSG00000011486.14	0	0	0	0	0	0	0	0	0	0	0	0	0	0	0	0
ENSMUSG00000011589.9	0	0	2.976	0	0	0	0	0	0	0	0	0	0	0	1.002	0
ENSMUSG00000011632.7	0	0	0	0	0	0	0	0	0	0	0	0	0	0	0	0
ENSMUSG00000011658.16	79.309	103.419	124.509	143.35	151.523	263.343	167.377	158.508	145.607	215.958	137.673	171.319	92.65	183.613	220.788	146.777
ENSMUSG00000011751.16	5.144	2.71	0	0	3.868	2.576	5.14	2.572	2.558	1.287	0	11.545	0.675	0.679	1.356	0
ENSMUSG00000011752.7	2171.64	4613.65	2922.16	2710.24	4343.22	4807.02	5312.75	3891.25	3462.6	5168.58	2520.74	3289.15	3384.9	4434.93	4365.58	3162.59
ENSMUSG00000011831.16	2383.54	1989.98	3066.36	2690.24	2996.05	3673.14	3456.54	3486.75	2644.45	3613.25	1881.97	1812.14	2816.65	3080.8	3187.52	1859.24
ENSMUSG00000011832.15	85.253	132.009	152.169	183.722	101.604	127.973	152.338	150.512	115.768	78.977	83.111	108.326	75.217	91.047	77.754	135.667
ENSMUSG00000011837.4	163.033	151.784	240.493	179.394	155.647	217.935	309.403	209.781	176.502	163.543	211.682	214.772	201.105	186.231	161.755	218.097
ENSMUSG00000011877.13	218.923	170.743	289.187	167.444	203.194	280.018	227.282	322.967	246.978	220.232	285.482	214.093	275.851	294.58	212.879	210.618
ENSMUSG00000011884.13	102.765	170.465	142.603	77.196	198.378	218.588	187.553	289.42	175.84	174.716	98.736	150.488	147.395	176.188	180.012	118.365
ENSMUSG00000011958.17	952.216	599.473	997.914	875.594	897.204	1253.52	853.737	1149.83	818.979	1102.08	1095.65	856.431	1199.82	1009.29	964.888	864.92
ENSMUSG00000011960.12	439.389	339.057	700.093	783.279	578.293	624.408	493.476	594.163	458.715	586.212	497.005	627.726	469.83	505.524	562.059	494.297
ENSMUSG00000012017.4	98.764	65.617	128.939	112.776	105.423	144.036	106.468	141.563	119.024	115.366	180.165	115.703	90.506	99.974	131.557	118.497
ENSMUSG00000012042.8	0	0	4.05	0	0	0	0	0	1.354	0	0	1.348	0	0.682	0	15.121
ENSMUSG00000012076.8	123.139	131.277	118.213	59.167	71.883	85.382	104.037	105.535	78.728	121.631	89.108	44.52	91.46	67.467	122.821	87.372
ENSMUSG00000012114.17	407.494	448.535	642.577	378.419	526.393	534.295	500.718	539.453	445.947	453.312	624.058	530.71	510.723	719.126	482.565	568.033
ENSMUSG00000012117.13	318.089	555.779	503.506	350.931	837.951	936.236	810.413	648.294	662.95	879.694	398.554	554.643	510.554	750.303	857.059	496.991
ENSMUSG00000012123.17	18.794	73.071	47.958	32.582	71.104	55.5	75.521	73.036	114.72	54.687	149.478	26.712	21.581	170.312	50.569	241.934
ENSMUSG00000012126.16	4.019	1.469	0	3.309	7.699	0.993	0.99	8.377	4.585	15.091	0	7.029	0.549	2.137	4.182	7.704
ENSMUSG00000012187.13	8.676	13.143	6.237	4.292	6.635	6.297	19.005	3.139	0	2.161	0.614	17.391	13.022	4.906	0.629	23.119
ENSMUSG00000012211.13	0	0	0	0	0	0	0	0	0	0	0	0	0	0	0	0
ENSMUSG00000012282.2	0	0	0	0	0	0	0	0	0	0	0	0	0	0	0	0
ENSMUSG00000012296.16	92.109	118.183	103.512	139.734	164.31	148.507	181.692	204.675	181.008	235.832	106.311	73.896	78.504	173.454	159.646	139.942
ENSMUSG00000012350.15	14.874	27.783	20.824	19.657	59.65	33.766	32.694	30.734	18.739	15.873	22.377	16.812	30.674	51.738	10.931	12.641
ENSMUSG00000012396.12	0	0	0	0	0	3.009	0	1.001	2.979	2.798	0.967	0	0	1.004	0	0
ENSMUSG00000012405.16	5181.83	3533.59	5834.34	5818.12	5128.16	4687.99	4626.55	4350.88	4821.78	5436.1	6350.9	5240.34	5101.87	4825.67	5196.95	4837.17
ENSMUSG00000012422.14	435.026	826.342	788.508	762.231	965.995	1238.72	1070.7	916.434	751.013	1206.58	516.728	677.527	695.965	1006.89	875.916	710.127
ENSMUSG00000012428.9	1570.58	1554.99	1306.96	1693.02	2629.9	3179.98	2153.72	3753.57	2061.55	2490.17	727.533	1436.78	2385.16	2460.52	1978.29	1157.28
ENSMUSG00000012429.9	140.83	206.621	245.397	165.079	201	161.487	199.846	272.704	147.081	256.569	207.718	142.894	214.188	192.84	181.91	208.951
ENSMUSG00000012443.4	24.024	128.221	63.48	23.811	79.28	106.264	294.032	92.077	41.815	76.249	14.733	35.948	81.906	37.163	16.05	32.394
ENSMUSG00000012483.4	50.033	116.519	120.738	59.722	116.532	123.234	120.618	93.419	97.173	113.218	109.995	117.532	71.906	115.601	71.362	120.644
ENSMUSG00000012519.14	57.414	223.385	99.011	39.19	191.051	164.654	188.207	191.641	160.614	199.209	74.096	147.622	112.835	106.804	156.773	109.104
ENSMUSG00000012520.10	0	0	0	0	0	0	0	0	0	0	0	0	0	0	0	0
ENSMUSG00000012535.14	770.686	680.806	871.398	1028.41	1039.97	1130.04	902.998	1101.77	966.524	1043.81	819.095	824.152	892.71	1013.1	1005.86	728.733
ENSMUSG00000012609.19	253.501	188.189	188.908	156.745	240.188	197.592	169.899	212.075	173.865	191.045	286.081	182.541	143.149	222.048	174.27	261.076
ENSMUSG00000012640.16	297.815	163.835	331.219	387.479	335.201	369.226	243.725	490.729	418.159	292.682	350.437	274.257	328.932	320.039	293.764	244.89
ENSMUSG00000012705.16	0	2.993	0	19.912	0	1.007	0	0	0	0	0.979	0	0	0	0	0
ENSMUSG00000012777.14	0	0	0	0	0	0	0	0	0	0	0	0	0	0	0	0
ENSMUSG00000012819.15	0	0	1.758	0	0	0	0	0	0	0.587	0	0	0	0	0	0
ENSMUSG00000012848.15	5921.13	3191.89	5372.35	6034.77	4995.02	3506.22	4176.01	4308.36	3798.57	4804.22	6234.48	4676.65	5284.07	5161.4	5346.39	3767.12
ENSMUSG00000012889.8	2.831	7.551	5.614	7.032	3.786	0	5.659	17.586	3.756	2.833	1.851	3.759	8.314	8.072	10.403	0
ENSMUSG00000013033.16	79.858	82.607	101.074	69.618	78.172	122.017	122.984	88.814	158.683	192.452	116.704	109.98	79.681	93.485	214.414	127.044
ENSMUSG00000013076.17	173.025	150.056	185.041	116.446	325.557	363.14	319.836	391.686	220.808	286.021	145.84	107.199	261.266	416.413	405.135	163.448
ENSMUSG00000013083.8	0	1.002	0	0	0	0	0	0	0	0	0	0	0	0	0	0
ENSMUSG00000013089.15	106.497	77.675	95.681	78.926	198.601	203.368	128.289	180.126	118.805	121.483	80.452	102.025	164.87	180.759	166.57	70.07
ENSMUSG00000013091.5	0	0	0	0	0	0	0	0	0	0	0	0	0	0	0	0
ENSMUSG00000013150.15	152.832	87.819	120.023	82.52	142.289	178.731	230.478	69.741	76.908	133.444	69.226	79.189	167.116	133.54	113.724	54.218
ENSMUSG00000013155.10	2.524	28.372	17.431	19.818	23.576	15.581	43.203	6.999	6.289	23.249	5.698	15.616	9.605	9.109	13.179	7.424
ENSMUSG00000013158.6	0	1.037	1.034	0	0	2.088	0.912	0	0	0	2.034	0	1.82	0	0	1.019
ENSMUSG00000013160.7	1261.18	1413.04	1293.68	1263.58	1717.14	1607.81	1716.31	1642.12	1504.11	1642.44	1291.19	1523.99	1595.65	1426.73	1428.2	1328.04
ENSMUSG00000013236.17	106.15	119.3	255.279	76.058	294.163	132.181	76.828	199.769	144.621	171.75	190.703	138.199	107.508	153.067	251.486	212.33
ENSMUSG00000013275.9	86.53	104.103	92.486	137.801	178.375	227.846	148.622	177.893	165.359	178.974	145.006	114.435	99.927	135.601	247.073	81.994
ENSMUSG00000013338.16	0	0	0	0	0	0	0	0	0	0	0	0	0	0	0	0
ENSMUSG00000013353.10	0	0	0	0	0	0	0	0	0	0	0	0	0	0	0	0
ENSMUSG00000013367.5	3.532	4.415	27.146	8.339	4.43	21.237	8.826	11.48	24.528	6.185	9.525	15.952	5.288	3.544	4.425	13.854
ENSMUSG00000013415.9	0	0	0	0	0	0	0	0	0	0	0	0	1.997	0	2.006	0
ENSMUSG00000013418.8	0	0	0	0	0	2.004	0	0	0	0	0	0	0	0	0	0
ENSMUSG00000013419.7	22.885	7.708	28.426	19.826	11.275	18.684	24.134	33.635	31.132	16.28	35.059	18.727	27.539	28.715	30.753	28.253
ENSMUSG00000013465.19	253.194	292.921	450.537	304.953	479.926	499.712	484.133	445.324	462.633	480.05	399.631	355.925	299.194	537.603	551.395	328.524
ENSMUSG00000013483.14	4.161	7.855	10.063	0	4.464	3.344	4.329	1.113	4.428	4.453	9.212	11.229	1.11	11.301	8.95	17.825
ENSMUSG00000013495.15	101.863	119.688	151.371	137.405	230.708	230.813	180.245	164.716	147.165	194.548	132.848	147.353	96.136	200.098	181.591	99.354
ENSMUSG00000013523.13	0	4.003	0	0	0	0	0	0	0.996	1.002	0	0	0.999	2.009	3.01	0
ENSMUSG00000013539.14	735.173	643.213	616.666	534.064	630.356	713.882	596.318	513.478	594.089	534.56	570.605	410.859	565.328	610.901	751.509	395.825
ENSMUSG00000013562.12	0	0	0	0	0	0	0	0	0	0	0	0	0	0	0	0
ENSMUSG00000013584.5	3.003	9.007	9.929	2.978	5.023	4.013	8.005	10.011	1.993	8.013	9.813	2.986	2.997	3.013	6.02	3.926
ENSMUSG00000013593.12	3737.66	5034.48	5190.85	5356.16	5182.33	5625.59	5671.76	4669.3	3968.54	5701.08	5154.18	5084.63	4855.9	4481.37	4484.16	4599.3
ENSMUSG00000013611.14	0	0	0	0	0	0	5.008	1.002	0	0	0	2.989	2	0	0	0
ENSMUSG00000013622.15	1437.7	884.786	1621.42	1625.14	1429	1518.35	1321.97	1541.12	1241.69	1180.87	1958.75	1510.54	1613.53	1377.03	1231.46	1311.77
ENSMUSG00000013629.16	239.503	269.103	236.821	238.292	273.078	254.002	199.847	313.766	105.179	338.224	96.675	114.682	223.876	316.62	296.992	139.12
ENSMUSG00000013643.13	0	0	0	0	0	0	0	0	0	0	0	0	0	0	0	0
ENSMUSG00000013646.17	326.662	308.15	456.802	366.845	291.219	404.41	419.861	463.671	344.795	453.665	249.832	305.203	344.517	461.107	326.759	257.751
ENSMUSG00000013653.2	0	0	0	0	0	0	0	0	0	0	0	0	0	0	0	0
ENSMUSG00000013662.6	1076.18	1226.75	1395.78	1411.14	1520.05	1724.69	1728.9	1692.94	1314.74	1512.57	1246.92	1226.34	1339.33	1441.34	1197.16	1168.3
ENSMUSG00000013663.7	3379.47	2848.88	3304.2	2905.1	4526.82	4634.23	3802.31	4141.19	3254.46	3970.24	2875.99	2804.92	4016.8	4092.7	3742.46	2264.43
ENSMUSG00000013668.9	0	0	0	0	0	0	0	0	0	0	0	0	0	0	0	0
ENSMUSG00000013698.12	320.425	532.709	341.451	249.961	560.864	728.287	847.888	685.159	458.5	813.192	281.025	309.157	445.21	560.108	525.488	379.718
ENSMUSG00000013701.13	1155.97	1768.47	2052.73	2034.38	1864.68	2178.54	2213.02	2068.19	1707.45	2104.13	1715.42	1841.35	1781.88	2061.26	1833.26	1559.42
ENSMUSG00000013707.3	18.018	26.957	44.795	26.834	38.269	66.333	40.072	54.097	69.857	43.082	24.481	41.477	49.978	53.229	32.116	44.156
ENSMUSG00000013736.16	341.325	285.397	382.837	391.286	515.643	439.686	464.458	483.006	493.33	376.907	430.058	323.648	315.9	425.804	439.876	376.787
ENSMUSG00000013766.11	2.624	1.305	1.442	0	2.649	4.695	8.814	1.452	2.892	0	0	4.298	0.724	2.044	0	4.265
ENSMUSG00000013787.15	1177.82	943.093	1463.15	1567.84	1401.61	1667.65	1472.27	1616.24	1622.45	1541.21	1718.23	1514.64	1272.11	1371.97	1449.75	1339.41
ENSMUSG00000013822.7	491.408	506.349	727.369	639.677	697.135	721.708	719.436	700.492	644.628	662.429	657.526	690.109	727.585	573.826	524.22	568.886
ENSMUSG00000013833.15	316.842	423.876	365.964	380.628	605.025	632.618	526.851	649.853	492.076	543.576	506.679	557.41	302.157	456.765	541.131	414.054
ENSMUSG00000013846.10	1035.13	1743.25	2060.35	1569.2	2755.44	3100.59	2794.02	2741.11	2334.01	3064.82	795.503	1060.78	1969.22	2628.35	2449.88	1516.53
ENSMUSG00000013858.14	2036.09	1669.3	2533.1	2282.1	2129.1	2435.45	2085.18	2405.13	2127.9	1859.29	2410.36	2132.35	2514.2	2268.78	2099.5	1993.67
ENSMUSG00000013878.18	440.625	467.41	589.67	463.935	724.415	744.943	676.959	817.173	521.508	547.709	484.999	476.522	761.594	626.029	652.53	363.805
ENSMUSG00000013921.15	19.197	32.008	32.208	3.334	26.574	19.808	21.002	2.69	3.346	11.441	4.619	0.67	2.685	3.375	5.393	9.866
ENSMUSG00000013928.13	4.155	0	0	0	0	0	0	0	0	0	0	0.946	1.12	0.96	0	0.938
ENSMUSG00000013936.12	0	0	0	0	0	0	0	0	0	0	0	0	0	0	0	0
ENSMUSG00000013973.12	280.906	413.345	482.51	425.038	468.661	563.25	527.166	491.082	504.079	508.177	350.917	434.186	552.121	454.328	506.143	380.293
ENSMUSG00000013974.3	2.002	2	8.949	0.993	4.024	1.004	5.007	3.005	0	0	0.981	1.984	1	5.023	0	5.89
ENSMUSG00000013997.10	1299.7	1193.38	1487.23	1424.18	1884.71	1868.7	1678.15	1736.73	1742.11	1701.54	1374.62	1434.39	1371.79	1514.81	2070.43	1359.71
ENSMUSG00000014030.15	1.536	6.917	95.797	5.326	5.386	187.897	71.263	8.443	5.344	17.666	9.797	61.384	9.193	5.393	3.847	144.979
ENSMUSG00000014039.18	115.696	117.409	83.093	78.847	61.422	197.244	228.907	168.347	148.684	99.098	110.46	161.495	133.61	147.876	117.034	174.552
ENSMUSG00000014074.17	271.667	372.411	375.001	310.835	469.081	458.761	463.108	450.771	342.364	478.863	262.811	288.273	389.9	382.415	364.638	256.231
ENSMUSG00000014075.15	22.473	34.998	16.488	22.703	63.262	57.385	30.839	29.751	47.953	27.146	44.457	49.415	12.317	30.458	16.438	40.081
ENSMUSG00000014077.13	8328.94	3974.64	9865.58	6453.61	7610.81	6246.14	5107.57	7958.86	5907.92	4714.74	7266.84	5781.15	11209.1	7031.24	7069.45	3897.36
ENSMUSG00000014104.12	0	0	0	0	0	0	0	0	0	0	0	0	0	0	0	0
ENSMUSG00000014158.12	20.867	12.001	64.172	19.746	17.438	19.032	13.261	21.814	17.921	26.553	22.981	25.511	34.96	13.918	18.06	18.317
ENSMUSG00000014164.15	375.33	86.495	245.408	224.048	120.849	177.091	120.654	248.695	167.865	150.065	267.463	181.566	315.813	225.839	303.07	179.336
ENSMUSG00000014177.10	353.077	386.537	554.037	419.832	528.871	504.643	456.763	497.211	361.995	405.576	295.111	396.878	466.362	512.359	464.784	305.812
ENSMUSG00000014195.15	1201.1	782.251	1289.06	1262.45	1075.51	1012.17	957.082	1345.68	1143.11	1119.38	1455.17	1194.93	1080.05	1185.13	1175.7	1114.63
ENSMUSG00000014198.15	0	0	0	0	2.916	0	0	0	0	0.561	0	10.948	0	0	2.81	0
ENSMUSG00000014226.10	505.623	795.005	752.219	453.127	755.12	832.49	924.681	659.198	518.937	857.781	590.651	587.994	714.791	658.272	602.985	567.929
ENSMUSG00000014232.14	123.863	62.532	258.819	143.014	107.588	141.608	78.229	125.961	124.757	66.51	197.507	104.528	351.46	118.047	112.554	113.224
ENSMUSG00000014243.5	86.083	121.392	110.909	147.35	116.239	134.021	127.448	89.247	116.048	129.305	128.856	167.953	81.023	111.47	91.376	103.974
ENSMUSG00000014245.8	55.858	61.787	112.808	90.954	93.435	65.324	86.7	95.716	91.29	95.76	80.511	66.392	94.55	95.25	76.937	95.794
ENSMUSG00000014294.4	884.598	1089.31	1519.19	1598.36	1638.45	1349.4	1455.91	1290.05	1101.48	1469.22	1362.74	1463.52	1219.3	1134.73	1194.64	1307.08
ENSMUSG00000014301.13	85.928	128.929	111.816	105.488	165.221	206.133	103.03	145.427	108.799	103.443	181	215.451	138.338	79.022	215.999	67.295
ENSMUSG00000014303.13	40.696	16.359	26.877	24.072	16.398	25.862	26.777	41.383	19.691	28.016	30.393	15.439	38.656	43.821	27.727	21.942
ENSMUSG00000014313.15	2570.64	2819.79	5015.34	4375.16	3560.17	3728.51	4058.9	3430.71	3447.18	3390.6	4541.05	4129.75	3626.82	3611.98	3177.17	3963.92
ENSMUSG00000014329.14	98.658	79.028	53.121	76.111	125.966	111.529	88.085	141.932	97.482	64.44	67.189	61.96	74.067	122.345	105.067	101.226
ENSMUSG00000014349.7	910.918	902.405	1138.88	893.005	1203.72	1222.2	1192.27	1241.09	1088.33	1156.56	873.075	925.13	1218.65	1316.56	1069.59	800.989
ENSMUSG00000014351.12	0	0	0	0	0	0	1.999	0	0	0	0	0	0	0	0	0
ENSMUSG00000014353.14	673.033	403.86	615.924	754.03	694.11	686.495	597.472	699.64	707.817	605.836	738.246	610.23	636.386	797.995	932.808	528.245
ENSMUSG00000014355.10	987.272	513.196	1046.59	876.921	926.38	1242.45	1086.91	853.609	781.199	998.074	1226.01	680.233	842.692	854.56	950.413	839.017
ENSMUSG00000014361.5	583.07	397.649	662.963	451.283	688.17	802.824	544.356	960.54	462.789	522.375	624.021	523.289	779.184	821.89	645.097	469.188
ENSMUSG00000014402.15	567.647	586.735	879.965	748.601	878.408	976.23	832.251	809.3	746.727	700.301	891.018	773.817	614.881	705.229	638.398	673.453
ENSMUSG00000014418.16	297.549	335.368	478.285	396.288	458.871	501.252	543.623	444.579	502.257	374.506	441.094	298.877	330.658	338.857	457.699	452.433
ENSMUSG00000014426.9	561.51	418.752	386.306	260.191	557.425	717.611	542.599	563.167	535.503	930.48	355.299	408.098	520.329	601.28	512.921	370.02
ENSMUSG00000014444.17	111.922	123.752	230.394	155.19	143.985	237.437	153.133	214.103	215.527	103.512	310.749	223.583	175.247	160.867	160.816	190.324
ENSMUSG00000014453.4	0	2.643	10.488	0.874	0.884	14.13	26.082	7.932	8.77	7.054	6.911	26.189	13.705	5.305	7.065	22.943
ENSMUSG00000014470.4	313.038	208.842	363.01	319.799	364.637	280.07	245.586	325.494	254.227	214.933	385.063	314.49	494.714	262.948	308.945	274.893
ENSMUSG00000014496.8	934.082	802.085	1111.21	933.124	882.339	1159.07	1045.12	981.474	897.737	1001.8	997.807	1004	971.019	976.181	953.578	638.58
ENSMUSG00000014498.9	525.104	418.916	558.433	492.451	660.949	788.836	569.447	875.733	589.629	617.404	553.073	453.162	641.213	925.558	706.976	363.273
ENSMUSG00000014503.15	2.612	18.987	6.265	2.271	2.1	11.558	12.201	1.718	10.892	21.978	6.537	8.146	1.712	6.908	11.025	5.525
ENSMUSG00000014504.16	284.233	374.266	527.721	425.93	473.708	534.571	415.97	450.078	470.089	548.939	417.751	472.256	325.558	433.582	459.216	357.144
ENSMUSG00000014529.9	0	0	0	0	0	0	0	0	0	0	0	0	0	0	0	0
ENSMUSG00000014542.3	2017.4	2763.2	3997.41	1600.27	4885.82	7016.6	4878.83	6757.7	4906.47	3748.62	2024.22	4101.41	5129.03	4010.81	3238.36	3090.82
ENSMUSG00000014543.14	0	2.028	0.985	0	0	0	1.017	0	0	0	0	0.979	0	0	0	0
ENSMUSG00000014547.10	410.048	466.354	479.628	292.941	657.288	817.498	622.492	757.073	564.48	503.915	458.835	414.322	568.717	676.724	496.882	384.675
ENSMUSG00000014550.14	236.762	226.327	285.987	180.544	325.642	399.599	303.584	311.768	316.484	326.043	236.553	207.575	572.567	405.321	332.526	182.433
ENSMUSG00000014551.8	99.609	272.054	181.821	243.969	197.236	329.28	355.798	268.923	252.373	368.621	156.101	234.45	151.029	214.263	209.363	193.66
ENSMUSG00000014554.13	183.529	249.726	233.399	236.444	227.78	264.48	233.531	176.224	203.596	277.215	341.172	219.612	227.74	262.295	163.085	297.991
ENSMUSG00000014592.20	142.22	62.314	139.578	49.535	168.399	161.66	57.101	63.302	56.173	82.494	80.08	119.082	52.714	178.977	74.958	85.819
ENSMUSG00000014599.10	211.687	515.842	543.439	671.248	916.619	1342.95	574.366	980.963	606.05	845.672	342.693	526.554	404.639	656.135	446.507	382.092
ENSMUSG00000014601.13	186.594	271.942	405.931	214.757	339.021	379.144	382.62	376.898	346.508	347.166	241.75	206.666	303.335	325.641	299.323	256.607
ENSMUSG00000014602.15	3.9	3.282	1.27	2.319	7.843	0	4.675	38.427	1.275	5.462	2.297	4.674	2.335	2.348	5.363	17.225
ENSMUSG00000014603.3	0	0	0	0	0	0	0	0	0	0	0	0	0	0	0	0
ENSMUSG00000014606.14	1016.57	1466.09	1379.61	1251.98	1556.95	1939.4	1678.18	1486.03	1230.03	1758.58	1301.19	1424.91	1328.18	1418.87	1623.89	1280.27
ENSMUSG00000014609.16	1.456	2.909	3.615	1.445	2.926	2.921	3.641	7.926	8.97	1.43	0	3.651	0	0.717	2.58	7.483
ENSMUSG00000014633.15	89.346	212.391	145.274	197.944	176.223	230.343	261.418	147.066	120.342	230.38	119.376	134.714	204.127	215.388	97.641	112.507
ENSMUSG00000014668.15	356.054	301.502	380.208	349.321	420.499	501.587	418.364	408.855	391.466	357.444	510.399	275.845	316.353	547.556	490.155	421.305
ENSMUSG00000014686.8	0.539	0	0.535	0	10.136	0	0	0	0	0	0.528	0	0	0	6.657	0
ENSMUSG00000014704.10	5.005	2	5.961	3.972	7.036	5.018	14.013	4.005	8.97	9.015	2.942	12.914	6.994	3.013	3.01	4.907
ENSMUSG00000014725.16	4.345	6.694	3.959	1.011	17.547	3.03	7.705	1.999	3.128	9.258	0	4.27	5.985	8.933	0	0
ENSMUSG00000014747.6	0	0	0	0	0	0	0	0	0	0	0	0	0	0	0	0
ENSMUSG00000014748.13	1222.44	1501.28	1375.57	1590.11	2079.45	2282.59	1811.55	1968.61	1579.66	2245.51	1258.11	1285.31	1555.58	1619.47	1424.06	1098.89
ENSMUSG00000014763.8	386.992	336.768	496.21	379.672	472.464	613.597	407.233	476.415	397.894	467.441	500.503	424.991	478.628	524.537	599.47	361.577
ENSMUSG00000014767.17	186.106	146.382	218.719	333.146	220.011	198.128	178.204	259.594	249.675	215.532	321.611	203.1	139.624	262.234	243.345	324.268
ENSMUSG00000014769.10	1581.89	2105.24	2652.26	2560.93	2855.34	2598.55	2538.41	2560	2467.32	2736.02	2253.86	2403.94	2034.53	2385.57	2341.59	2246.89
ENSMUSG00000014771.13	283.557	197.822	448.812	302.048	326.572	295.625	255.684	298.207	271.48	272.094	432.189	367.783	321.301	274.74	239.853	314.645
ENSMUSG00000014773.13	130.482	77.663	154.393	136.692	96.295	133.572	118.573	245.389	258.941	213.884	221.223	144.346	282.485	112.798	223.68	97.222
ENSMUSG00000014776.7	18.018	33.043	20.839	8.931	9.036	25.071	25.008	10.01	6.971	39.059	13.746	15.954	6.993	35.154	29.092	17.668
ENSMUSG00000014778.10	162.585	159.886	201.72	133.261	117.825	323.628	220.435	245.349	196.719	155.932	159.053	162.429	169.544	198.715	154.521	172.26
ENSMUSG00000014782.16	0	1.74	3.879	0.854	3.404	1.727	7.134	4.073	1.958	1.967	5.778	1.949	0.578	5.918	0	1.69
ENSMUSG00000014786.8	8.551	32.298	12.068	16.998	16.177	29.131	37.194	8.687	20.255	17.943	11.628	12.907	14.841	11.287	13.229	20.157
ENSMUSG00000014791.10	448.294	326.09	773.133	517.634	510.192	542.769	491.131	521.234	540.453	579.494	683.27	452.417	534.846	503.794	526.395	492.918
ENSMUSG00000014813.9	1.001	0	0	9.919	0	7.016	0	2.001	0.995	1.001	0	0	0	0	1.003	0.981
ENSMUSG00000014837.15	21.856	28.32	30.657	32.072	20.386	60.168	36.115	36.619	41.869	37.91	17.315	57.773	40.635	53.883	39.278	28.936
ENSMUSG00000014846.12	4.715	4.844	3.685	12.537	8.795	18.217	15.554	11	7.747	27.203	8.274	11.5	8.73	5.534	7.543	18.084
ENSMUSG00000014850.15	281.188	225.521	410.669	319.157	244.329	353.643	218.363	295.297	310.49	251.838	480.845	272.635	354.534	246.74	210.064	328.334
ENSMUSG00000014852.16	80.756	55.631	122.108	53.719	84.547	111.322	92.563	107.819	75.925	82.895	112.368	94.416	153.676	85.746	65.472	111.904
ENSMUSG00000014856.12	364.191	495.03	467.471	579.741	632.562	663.445	649.76	583.35	442.863	703.731	465.007	541.473	457.871	522.044	535.845	427.498
ENSMUSG00000014859.9	256.812	227.738	363.046	386.322	361.767	464.983	404.587	325.208	295.613	355.264	274.255	254.613	312.536	354.529	332.58	280.371
ENSMUSG00000014867.9	3743.53	5549.58	5118.52	4308.15	6694.15	6758.84	6276.3	6328.35	5581.5	6761.48	4547.82	5304.42	5038.88	5827.69	6887.55	4732.1
ENSMUSG00000014873.15	288.94	257.369	330.78	437.958	379.124	393.573	359.192	370.268	352.186	329.149	442.282	304.91	259.767	274.913	322.165	362.669
ENSMUSG00000014905.4	1332.12	962.814	2049.51	1986.8	1989.47	2139.88	1361.4	1789.94	1616.67	1032.35	989.136	1377.79	1979.37	2636.72	2110.99	1025.39
ENSMUSG00000014907.10	97.098	79.096	123.061	90.309	106.433	126.364	148.055	192.188	109.557	135.206	154.136	95.695	132.863	114.501	139.445	129.761
ENSMUSG00000014932.15	670.103	435.111	774.177	724.47	775.275	743.434	751.898	861.501	586.061	798.816	585.338	458.313	631.075	910.558	728.377	444.018
ENSMUSG00000014956.15	2578.97	1897.71	2665.07	2453.88	2354.55	2985.83	2594.56	2278.62	2271.83	3534.88	2366.74	2338.31	2778.44	2812.41	2620.99	2076.55
ENSMUSG00000014959.12	1344.14	1599.39	1870.9	1634.68	2224.79	2485.46	2198.08	2046.36	1916.69	2158.94	1572.72	1871.23	1863.13	2051.26	2239.98	1584.37
ENSMUSG00000014980.14	57.261	134.117	119.485	98.616	157.668	143.951	175.848	139.028	137.044	134.992	101.107	121.144	87.646	128.827	96.714	135.211
ENSMUSG00000015001.17	0	0	0	0	0	0	0	0	0	0	0	0	0	0	0	0
ENSMUSG00000015002.18	1099.16	915.063	1248.09	1013.26	1173.08	1547.93	1285.02	1312.07	1061.62	1093.37	872.087	848.776	974.185	1456.13	1247.63	875.237
ENSMUSG00000015013.9	150.849	135.75	212.181	303.373	170.537	287.254	235.971	245.679	223.427	270.614	261.258	223.878	167.82	228.518	221.8	235.198
ENSMUSG00000015016.8	267.249	804.514	492.168	503.749	709.153	791.527	783.4	629.237	571.747	851.816	556.829	739.619	383.946	672.606	803.913	604.25
ENSMUSG00000015023.7	605.929	523.545	611.04	465.197	701.346	678.016	617.117	769.944	600.001	538.465	636.377	582.04	727.556	695.562	727.281	443.53
ENSMUSG00000015027.11	124.914	192.859	103.064	111.966	180.475	179.245	214.741	136.911	118.34	171.976	148.941	137.216	152.59	168	153.235	109.746
ENSMUSG00000015053.14	9.841	48.9	13.126	41.819	27.53	36.786	67.553	14.633	33.728	20.219	13.67	4.165	14.604	41.315	12.731	13.336
ENSMUSG00000015083.11	3657.82	6392.99	8770.98	9282.96	10189.3	11659.9	10518.5	8749.41	8869.7	8494.25	6048.92	8548.6	7481.7	7487.24	5277.92	7364.27
ENSMUSG00000015085.8	79.016	61.975	75.589	49.601	113.468	47.281	70.998	122.25	66.715	52.043	109.786	88.405	73.079	120.428	54.305	80.416
ENSMUSG00000015087.14	506.472	306.581	505.717	460.709	668.84	856.244	462.922	777.22	464.964	360.494	563.555	611.733	697.469	455.797	542.513	499.229
ENSMUSG00000015090.13	71.691	1170.56	763.67	788.828	990.804	2144.91	1957.44	1038	1307.26	2711.01	301.309	1207.05	408.893	909.658	451.149	2636.09
ENSMUSG00000015092.9	2020.4	2788.14	2599.75	2112.64	2931.34	3301.18	3095.34	2797.89	2618.14	2750.94	2265.2	2626.89	2962.68	2481.36	3325.99	2528.26
ENSMUSG00000015093.15	6.725	16.446	41.155	9.622	19.588	59.716	63.832	21.587	42.762	19.907	11.875	10.178	15.961	12.985	29.483	40.91
ENSMUSG00000015094.16	44.115	81.433	33.796	60.375	108.394	131.717	92.309	92.121	82.797	106.504	65.273	59.415	72.151	52.034	84.112	75.11
ENSMUSG00000015095.12	438.819	715.348	745.384	577.471	850.393	963.4	1000.62	805.957	789.197	1041.96	604.392	645.373	620.769	784.785	923.682	632.588
ENSMUSG00000015112.15	3733.86	3524.89	4529.1	4652.85	4689.53	5297.61	4888.55	4869.53	3734.24	4097.33	3669.59	3951.77	5343.19	4171.87	3875.78	2385.7
ENSMUSG00000015120.15	1005.71	835.744	1190.66	1068.73	1092.13	1303.77	1138.9	1402.88	1239.62	1398.33	1593.34	1117.32	1262.98	1230.51	1223.25	1004.74
ENSMUSG00000015126.9	150.15	212.726	271.667	285.188	276.857	264.264	251.411	257.438	270.385	270.503	285.035	329.191	206.897	223.967	243.87	260.041
ENSMUSG00000015127.14	143.148	507.496	435.387	320.237	321.595	726.691	766.416	464.236	345.064	647.033	242.215	310.01	214.056	553.877	558.047	255.819
ENSMUSG00000015133.17	207.768	401.602	233.572	245.234	379.31	440.147	380.476	419.15	336.721	424.136	305.799	374.86	234.319	403.208	451.767	356.248
ENSMUSG00000015134.15	12.38	12.861	8.906	15.341	2.328	12.489	22.53	12.379	17.875	12.239	5.011	7.851	20.8	3.106	19.412	10.184
ENSMUSG00000015143.15	794.547	585.071	858.127	491.397	917.522	1116.23	742.144	1067.41	719.3	738.242	926.261	761.473	777.403	838.33	780.617	625.054
ENSMUSG00000015149.14	1063.86	826.075	1148.98	997.806	1169.33	1181.21	1125.62	1180.65	1013.05	1076.03	1269.49	1046.48	1274.14	1042.41	920.67	1117.4
ENSMUSG00000015165.16	1673.31	1641.77	2141.73	2336.58	1979.12	2188.74	1903.82	2428.52	2231.48	2443.09	2662.78	1931.32	1946.66	2324.24	2306.03	2775.1
ENSMUSG00000015176.11	597.121	426.764	500.202	484.086	521.45	782.809	499.276	670.091	535.863	686.147	559.248	455.235	624.38	570.544	872.872	337.515
ENSMUSG00000015189.12	462.751	483.766	600.073	531.435	1108.63	773.516	704.929	941.949	719.26	717.962	429.743	574.3	547.819	628.132	637.695	351.736
ENSMUSG00000015202.13	120.164	121.196	206.979	142.554	208.423	199.306	209.685	184.171	208.943	213.84	182.489	114.829	192.65	195.681	194.455	145.842
ENSMUSG00000015214.14	659.94	681.596	728.882	785.146	868.86	1163.94	1091.75	1055.47	817.96	925.536	768.675	782.947	813.322	950.594	726.308	621.315
ENSMUSG00000015217.11	170.736	192.046	362.401	240.831	237.285	237.218	291.929	327.444	272.208	318.337	342.237	335.021	259.208	367.84	263.531	212.445
ENSMUSG00000015222.17	46.206	11.673	10.061	10.903	27.145	22.005	21.992	33.725	19.146	20.946	14.946	34.417	18.711	23.892	34.502	14.463
ENSMUSG00000015224.10	288.711	29.518	429.716	409.632	75.139	100.144	57.869	197.173	202.298	41.469	827.362	206.715	328.466	172.42	131.63	286.055
ENSMUSG00000015242.14	0	0	0	0	0	0	0	0	0	0	0	0	0	0	0	0
ENSMUSG00000015243.4	3563.56	4682.07	3457.2	2225.76	5831.35	8149.58	5675.06	5831.84	4419.3	6268.69	3014.44	3108.35	3149.65	4681.33	5710.84	2029.16
ENSMUSG00000015247.10	958.138	1054.28	1639	1069.55	1381.99	1403.44	1487.64	1399.39	1032.16	1258.95	1336.31	1201.45	1228.35	1218.19	1120.14	1145.91
ENSMUSG00000015289.4	175.917	202.203	291.948	280.66	295.586	318.709	271.631	285.981	230.919	318.357	263.667	284.345	252.101	273.33	227.334	249.964
ENSMUSG00000015290.15	482.831	556.954	552.284	500.84	583.393	702.371	763.66	507.946	514.389	608.072	513.831	516.151	559.159	474.072	584.946	436.184
ENSMUSG00000015291.10	1360.3	1248.46	1281.6	1160.13	1801.8	1419.2	1954.48	1167.39	1208.17	1178.98	1159.33	1117.01	1164.88	1212.96	1133.73	909.585
ENSMUSG00000015305.6	1125.13	602.485	814.056	660.61	1112.19	1178.36	1242.72	1364.71	888.577	943.722	718.427	792.291	1124.64	1384.36	1214.76	746.638
ENSMUSG00000015312.9	317.145	20.354	221.973	157.957	48.816	24.364	44.692	88.424	43.547	31.101	84.599	44.968	261.047	119.914	46.934	73.596
ENSMUSG00000015314.10	19.947	3.087	10.786	2.12	26.694	11.778	10.782	17.371	25.266	23.3	8.416	23.411	23.995	16.863	16.961	12.115
ENSMUSG00000015316.11	0	5.491	5.506	1.337	0	4.805	2.695	7.044	4.808	5.96	3.1	11.014	1.345	0.792	1.095	6.7
ENSMUSG00000015335.16	156.061	175.251	235.704	287.083	273.613	268.204	232.713	236.397	262.018	260.456	221.04	226.923	205.085	233.094	229.943	192.708
ENSMUSG00000015337.5	507.523	992.117	687.089	678.73	1056.09	1406.73	1250.46	821.544	809.637	1285.49	599.117	799.112	728.119	844.633	799.055	746.271
ENSMUSG00000015340.10	422.472	449.7	590.078	220.997	961.818	1396.62	778.315	1582.04	599.165	535.175	252.09	513.513	784.578	826.519	663.478	345.241
ENSMUSG00000015341.17	902.158	1249.4	1463.89	1128.68	1582.8	1786.39	1978.49	1745.83	1450.33	1656.96	1070.87	1252.03	1347.87	1579.85	1307.68	1091.56
ENSMUSG00000015342.6	65.066	142.251	137.864	76.393	109.381	145.356	170.124	138.113	146.349	136.197	78.581	91.879	106.877	143.63	110.343	138.409
ENSMUSG00000015354.8	58.518	48.334	41.798	54.756	125.758	165.778	101.649	128.852	112.991	33.351	18.023	89.058	108.288	135.027	51.132	63.823
ENSMUSG00000015355.13	41.004	61.863	75.563	19.856	70.411	86.401	80.06	120.098	62.709	94.091	46.973	45.429	47.933	60.206	55.147	51.961
ENSMUSG00000015357.10	1674.03	1648.02	7990.06	3691.4	2262.85	2252.72	3464.25	3270.13	3514.21	2928.27	1813.51	1531.78	2290.96	5656.89	2139.06	4104.91
ENSMUSG00000015363.13	1641.7	1325.68	1979.8	2102.93	2093.12	2092.71	1880.16	1732.8	1513.73	1702.19	1682.07	2046.8	1838.51	2060.5	2189.43	1097.39
ENSMUSG00000015365.15	0	0	0	0	0	0	0	0	0	0	0	0	0	0	0	0
ENSMUSG00000015377.10	63.841	99.576	136.626	160.364	123.787	129.899	119.307	93.89	157.472	128.224	135.306	149.959	71.903	156.388	154.892	190.367
ENSMUSG00000015396.4	30.241	39.824	35.249	32.402	51.773	61.755	44.407	81.971	41.797	30.423	39.75	95.247	29.376	42.291	24.933	42.463
ENSMUSG00000015401.12	0	1	38.838	12.929	3.022	0	0	0	0	0	23.538	0.99	0	3.016	1.005	0.982
ENSMUSG00000015405.15	4.527	3.943	20.64	17.95	5.945	8.162	10.856	8.147	3.603	18.015	16.873	13.531	13.552	13.626	9.073	3.551
ENSMUSG00000015437.5	15.015	38.981	11.931	14.899	28.165	23.097	12.015	36.053	29.915	25.044	12.743	17.841	22.985	25.109	9.031	34.348
ENSMUSG00000015441.4	0	0	0	0	0	0	0	0	0	0	0	0	0	0	0	0
ENSMUSG00000015443.9	0	0	0	0	0	0	0	0	0	0	0	0	0	0	0	0
ENSMUSG00000015451.16	89.799	175.069	88.169	255.558	220.223	528.14	445.333	165.043	234.956	626.057	131.824	82.555	181.845	192.787	267.96	98.189
ENSMUSG00000015452.14	13.052	8.416	3.915	19.598	9.977	1.79	8.931	8.283	7.858	5.649	29.099	7.232	11.428	4.629	9.535	5.6
ENSMUSG00000015461.15	196.278	408.819	343.716	307.522	524.51	641.786	666.232	411.723	424.102	582.452	237.526	316.295	363.01	488.389	420.298	289.16
ENSMUSG00000015467.14	21.589	7.099	5.6	20.797	5.059	3.727	2.202	14.759	2.924	13.473	14.348	6.447	5.926	7.407	4.558	0.719
ENSMUSG00000015468.14	123.3	84.089	114.981	143.096	157.163	58.719	79.371	247.491	167.459	66.237	138.451	96.518	61.03	89.211	122.231	40.349
ENSMUSG00000015474.16	446.904	453.303	608.16	534.766	742.895	801.958	780.315	694.387	615.602	712.23	555.183	566.01	720.277	678.457	574.85	566.26
ENSMUSG00000015476.6	8.519	2.629	7.514	3.755	4.751	7.591	0.946	4.734	4.711	5.683	5.566	1.88	1.889	7.397	1.897	3.712
ENSMUSG00000015478.13	1017.59	960.777	1351.66	1005.42	1511.27	1515.01	1464.77	1358.42	1306.43	1198.61	1069.73	1214.81	1332.64	1187.14	1020.58	1060.37
ENSMUSG00000015484.3	0	0	0	0	0	0	1	0	2.987	0	0	0	0.999	3.013	1.003	1.963
ENSMUSG00000015488.14	559.387	591.924	763.669	694.462	966.528	959.847	710.935	876.542	893.273	733.061	725.915	646.645	801.072	784.942	754.53	608.813
ENSMUSG00000015501.10	137.551	162.001	119.993	129.622	219.019	314.303	238.379	276.005	197.149	267.271	87.454	129.772	186.152	227.075	252.205	101.676
ENSMUSG00000015519.12	0	0	0	4.959	0	0	0	0	0	0	0	0	0	0	0	0
ENSMUSG00000015522.18	791.252	660.498	817.545	495.282	991.662	1150.03	1033.86	914.307	754.457	831.921	637.019	666.476	721.712	744.553	896.261	580.193
ENSMUSG00000015533.9	5.678	2.842	8.437	1.876	60.003	0.948	4.727	0.946	0.941	5.681	2.787	1.89	5.666	2.849	3.793	2.784
ENSMUSG00000015536.14	1552.22	2540.41	3303.13	2374.54	2742.93	2804.8	3049.96	2504.77	2520.43	2922.58	2585.51	2324.92	2696.91	2207.55	2163.79	2511.81
ENSMUSG00000015542.17	366.638	317.792	341.599	415.335	374.859	505.641	402.876	412.853	380.143	393.236	354.595	418.917	321.383	385.683	471.646	428.361
ENSMUSG00000015568.16	623.347	682.054	1104.21	571.557	935.716	949.564	478.488	1426.72	838.308	1154.34	1428.8	944.842	711.428	1010.44	775.363	975.807
ENSMUSG00000015575.15	437.118	533.563	586.752	565.564	697.615	723.175	635.421	644.91	508.314	714.026	413.967	479.003	603.558	648.94	632.064	415.621
ENSMUSG00000015579.5	0	0	0	0	0	0	0	0	0	0	0	0	0	0	0	0
ENSMUSG00000015597.17	677.225	452.308	988.951	464.587	1068.54	554.968	539.837	802.12	596.381	490.129	446.072	454.021	1030.97	704.443	690.149	393.62
ENSMUSG00000015599.9	10.374	14.049	27.533	8.411	35.058	42.853	23.821	14.973	39.045	9.323	12.959	5.978	17.241	48.691	23.588	8.869
ENSMUSG00000015605.6	228.842	193.593	242.649	244.483	327.924	342.13	181.326	321.117	236.361	250.33	239.357	171.054	297.841	260.126	208.673	219.656
ENSMUSG00000015619.10	1.833	13.754	9.087	3.635	8.274	2.755	8.244	21.257	2.736	2.751	33.354	0.913	5.489	10.117	5.512	3.595
ENSMUSG00000015627.5	1.001	4.006	2.977	2.977	0	7.02	0	1.001	0.996	1.002	0	0.997	1.998	5.022	2.006	1.963
ENSMUSG00000015647.9	108.446	65.863	57.529	37.448	44.882	489.016	114.702	69.963	71.672	52.509	353.265	269.717	40.5	413.655	283.953	65.201
ENSMUSG00000015652.9	6.446	0	4.577	0.914	8.334	0.924	1.843	1.843	0	6.451	1.935	2.73	2.758	1.848	1.991	4.514
ENSMUSG00000015653.13	271.171	256.674	418.785	284.694	197.131	177.706	254.949	275.905	150.576	327.051	565.769	273.558	294.46	404.65	189.789	379.535
ENSMUSG00000015656.17	19469.5	16216.9	22685	19391	23835.9	27135.4	20905.5	21117.4	13880	19959.7	15423.4	14817.4	36802.8	21892.6	17696.3	9591.59
ENSMUSG00000015659.12	63.666	46.019	60.039	75.145	54.595	94.282	72.265	61.907	48.381	42.476	87.985	67.417	45.897	77.733	100.809	24.286
ENSMUSG00000015665.8	0	0	0	0	0	0	0	0	0	0	0	0	0	0	0	0
ENSMUSG00000015668.13	121.003	376.087	307.798	273.954	390.423	456.232	450.626	312.652	303.58	456.513	262.929	317.403	242.907	280.836	334.675	248.915
ENSMUSG00000015671.11	887.833	1128.03	1582.65	1335.31	1473.98	1499.84	1433.07	1578.37	1522.43	1601.63	1477.22	1486.67	1272.4	1448.19	1447.58	1316.77
ENSMUSG00000015672.4	304.848	410.535	553.472	578.901	523.731	481.764	552.177	518.24	556.619	522.154	407.332	443.378	450.515	383.221	446.644	445.495
ENSMUSG00000015697.14	405.478	445.358	625.622	496.603	632.204	724.698	615.374	589.619	656.423	497.533	568.662	532.011	469.237	641.933	543.954	484.712
ENSMUSG00000015702.13	22.022	10.003	23.919	12.907	33.167	22.079	22.018	28.035	16.943	17.028	20.599	12.919	14.987	17.074	31.104	26.499
ENSMUSG00000015709.9	0	0	0	0	2.007	1.003	2	3.003	0	0	0.982	1.998	0	1.005	0	0
ENSMUSG00000015711.8	290.329	324.603	409.396	306.488	372.697	433.333	418.862	492.446	326.315	321.209	352.463	385.077	341.152	360.907	445.918	347.848
ENSMUSG00000015714.11	3735.79	5887.83	5545.23	4309.89	8547.05	9783.91	8707.93	7608.89	6454.12	7421.91	5089.93	5739.06	5099.34	5733.67	6715.19	4983.96
ENSMUSG00000015721.18	0	0	0	0	0	0	0	0	0	0	0	0	2.996	0	0	0
ENSMUSG00000015733.13	1434.35	1626.78	1718.16	1490.32	2036.73	2833.28	2222.46	2525.53	1532.69	2107.32	1133.42	1408.34	2004.77	1944.58	1800.97	1040.15
ENSMUSG00000015745.9	86.511	105.635	133.447	109.458	105.296	262.795	161.33	153.039	126.729	138.574	105.276	82.387	132.689	108.432	116.7	90.554
ENSMUSG00000015747.5	167.379	162.808	101.928	156.83	152.254	386.562	121.161	126.296	86.995	213.084	263.5	228.698	215.756	104.15	152.08	157.392
ENSMUSG00000015748.13	218.127	147.275	332.293	261.978	259.378	283.397	210.006	242.071	244.738	310.981	237.93	250.269	319.954	166.947	268.18	218.36
ENSMUSG00000015749.12	256.248	511.468	400.186	292.524	563.895	610.309	816.259	523.723	493.844	636.497	405.668	432.436	337.387	471.184	583.842	436.374
ENSMUSG00000015750.15	1588.42	1541.37	1859.46	2038.18	2192.21	2376.12	2330.67	2360.53	1886.88	2203.56	1867.66	1866.62	2006.93	2187	1687.05	1504.12
ENSMUSG00000015755.16	1306.94	1246.28	2639.02	1507.34	1317.19	1588.89	1967.02	2300.82	2212.91	1808.1	1629.84	1006.9	1716.53	2586.92	1550.02	2427.95
ENSMUSG00000015757.10	302.864	250.813	367.978	301.479	347.933	467.328	348.148	427.495	390.188	334.569	306.442	276.35	356.5	379.349	482.065	293.112
ENSMUSG00000015759.11	532.367	1265.83	969.958	905.188	1454.31	1682.06	1708.59	1196.99	1202.68	1636.23	905.85	1071.87	865.429	1230.58	1215.42	1039.11
ENSMUSG00000015766.14	40.875	47.989	69.409	57.755	70.28	57.997	53.276	110.718	54.479	51.722	87.418	31.962	63.095	49.302	55.486	47.032
ENSMUSG00000015776.12	362.001	533.027	561.99	548.971	696.742	804.294	619.248	647.244	522.491	752.528	441.261	493.568	497.935	549.728	434.829	435.487
ENSMUSG00000015787.15	0	0	0	0	3.008	0	0	0	0	0	0	0	0	0	0	0
ENSMUSG00000015790.16	510.454	572.022	755.011	687.384	757.874	814.191	705.31	652.617	640.005	658.188	791.627	616.929	637.58	648.742	639.075	520.038
ENSMUSG00000015804.14	214.685	306.368	370.038	364.961	423.291	381.977	509.496	453.549	294.509	456.342	335.306	289.833	278.252	380.118	303.088	234.424
ENSMUSG00000015806.12	4712.26	8408.33	5114.61	6034.19	12012	9546.82	11952.5	9131.97	9049.97	14399	5185.96	7239.5	5465.45	9440.51	12353	6975.52
ENSMUSG00000015812.8	4.89	1.216	2.391	2.899	4.403	0	5.576	4.492	2.496	4.982	1.603	3.144	0	3.357	9.924	2.432
ENSMUSG00000015829.13	0	0	0	0	1.003	0	0	0	0	0	0	0	0	0	0	0
ENSMUSG00000015837.15	5446.89	6576.96	8719.15	7404.95	7550.86	8023.5	8086.98	8275.61	7587.82	8312.19	6227.4	6493.9	6885.56	8665.18	11487.2	7005.31
ENSMUSG00000015839.6	1002.68	1336.44	1246.94	1410.38	1506.25	1976.22	1775.73	2307.21	1677.05	1660.26	1201.2	1159.25	1509.86	1858.38	1623.94	1240.83
ENSMUSG00000015843.10	57.126	167.189	159.2	127.221	142.946	135.685	129.287	118.302	171.592	146.424	122.722	88.444	77.66	97.54	146.671	129.703
ENSMUSG00000015846.14	5880.81	6530.83	6341.62	6281.06	9118.03	11651.7	9725.07	9280.38	6666.66	9213.37	6241.28	6669.88	8698.96	9190.45	8841.69	4262.45
ENSMUSG00000015850.11	83.826	18.301	161.01	70.145	62.186	77.868	50.63	81.39	53.678	47.582	82.549	46.498	88.158	66.074	73.886	174.401
ENSMUSG00000015852.13	4.002	2.001	0	0.992	1.004	6.017	1	0	1.992	4.004	0	0	2.996	2.008	4.011	0
ENSMUSG00000015854.7	2144.94	3429	4441.77	1607.45	4744.71	7671.31	5441.11	9891.68	4292.76	3153.1	2460.68	4616.54	6140.91	5193.28	3224.95	3194.74
ENSMUSG00000015869.16	975.918	1457.57	1338.72	1151.64	1327.15	1766.18	1678.46	1590.98	1565.64	1709.38	1437.46	1390.87	1360.42	1755.16	1357.46	1322.7
ENSMUSG00000015879.8	0	7.696	2.178	2.178	3.305	17.607	24.151	6.406	3.279	48.593	3.234	4.382	1.096	8.529	14.883	1.516
ENSMUSG00000015880.13	2.976	100.261	22.709	2.799	28.016	45.722	167.252	37.827	12.105	82.06	5.451	26.179	8.455	7.556	18.416	31.565
ENSMUSG00000015882.18	322.341	154.086	448.002	241.175	280.482	295.084	280.535	428.672	218.153	218.579	285.076	238.317	422.365	371.417	356.041	254.889
ENSMUSG00000015889.8	404.305	600.184	691.131	561.96	742.812	825.811	862.616	697.011	641.713	638.937	549.534	556.736	497.996	658.002	585.711	557.564
ENSMUSG00000015890.2	3403.01	3288.87	6227.59	5737.17	4525.04	4207.11	5120.43	5280.98	4957.15	6040.61	5643.35	4496.22	4553.77	5745.97	4887.25	4883.55
ENSMUSG00000015932.8	3210.23	2803.64	3684.1	3602.02	4369.6	3697.73	3925.32	4209.6	3799.3	3607.9	3593.39	3495.96	3607.92	3810.87	3820.67	3089.67
ENSMUSG00000015937.15	1075.24	1630.02	1484.38	1250.39	1618.86	1944.7	1971.47	2088.28	1580.99	1778.51	1352.33	1634.46	1538.01	1703.86	1816.32	1449.5
ENSMUSG00000015942.9	154.461	61.112	221.55	126.125	118.33	93.885	93.642	173.06	94.925	88.781	107.06	71.746	174.602	154.231	162.244	97.669
ENSMUSG00000015943.11	224.231	251.941	359.095	296.389	383.374	316.823	293.925	286.498	287.562	354.691	374.402	308.738	269.984	255.077	289.566	260.461
ENSMUSG00000015944.9	43.387	99.407	190.714	30.575	81.17	125.222	183.963	81.932	54.649	80.058	42.584	65.462	41.367	78.362	67.63	73.75
ENSMUSG00000015947.10	118.327	196.355	140.739	109.462	277.916	275.432	231.639	272.476	207.588	113.055	83.728	167.335	264.821	196.56	93.969	107.653
ENSMUSG00000015950.13	112.122	107.126	168.155	56.84	212.864	268.107	145.853	262.552	220.749	98.526	67.891	118.394	188.498	240.655	153.411	97.515
ENSMUSG00000015957.12	0	7.791	0	3.867	6.85	0.967	1.008	0	1.941	0	12.135	0	1.36	0	2.02	0
ENSMUSG00000015961.8	710.746	823.616	1055.37	944.173	993.876	1147	1146.21	1137	790.046	956.235	850.214	777.69	1004.83	990.364	868.445	705.325
ENSMUSG00000015962.5	0	0	0	0	1.005	1.002	0	0.998	0	0	0	0	0	0	0	0
ENSMUSG00000015966.17	115.792	123.744	112.441	194.299	117.202	124.374	155.943	115.117	116.292	239.169	107.175	132.327	140.666	134.423	143.8	103.309
ENSMUSG00000015968.18	84.858	42.737	38.755	51.849	108.551	49.443	15.169	36.511	57.803	33.343	131.58	75.264	62.6	39.94	39.377	42.532
ENSMUSG00000015970.19	2048.49	3216.25	3424.48	2809.49	3699.32	3920.53	4080.42	3349.21	2305.41	3619.96	2478.51	3148.94	3534.15	3666.1	4241.15	2113.77
ENSMUSG00000015971.5	568.349	356.818	593.556	523.907	483.007	623.068	471.811	572.55	381.516	477.223	573.947	522.06	483.551	586.615	494.322	390.911
ENSMUSG00000015980.14	45.039	8.275	3.372	7.034	3.662	16.379	0.881	20.058	2.631	19.071	3.123	19.933	6.786	11.854	5.549	7.041
ENSMUSG00000015981.12	0	6.419	1.092	6.368	6.444	5.516	5.502	9.174	0	7.709	8.628	10.927	9.155	5.521	9.194	5.395
ENSMUSG00000015994.10	756.095	487.944	837.951	733.012	766.129	780.847	649.826	802.395	692.889	663.167	902.702	806.951	724.215	722.229	717.299	692.079
ENSMUSG00000016018.4	375.473	498.902	426.97	445.445	544.675	642.67	673.352	639.086	470.755	623.542	427.889	361.068	488.29	617.107	579.033	364.97
ENSMUSG00000016024.9	6855.09	2084.46	5712.75	5006.17	4797.72	3518.19	1928.92	6548.76	3868.4	3911.47	5249.36	3313.63	6449.81	3750.64	3628.25	2837.55
ENSMUSG00000016028.10	432.328	439.506	380.278	131.677	533.86	539.579	393.664	238.27	358.469	512.644	137.957	111.59	565.589	625.313	679.065	204.121
ENSMUSG00000016087.13	69.713	63.844	87.598	45.748	101.429	150.493	103.024	151.199	102.568	128.784	70.308	56.737	77.408	68.964	88.56	82.802
ENSMUSG00000016128.14	250.598	329.606	652.747	375.249	503.129	642.029	478.89	560.05	459.12	486.214	265.573	433.186	595.931	550.955	527.681	362.256
ENSMUSG00000016150.15	0	0	0	0	0	0	1.162	1.499	1.157	0	0	0	0	0	0	0
ENSMUSG00000016179.11	0	0	0	0	0	0	0	0	0	0	0	0	0	1.004	0	0
ENSMUSG00000016181.9	157.21	87.408	234.946	204.595	144.657	291.555	210.32	185.336	148.804	166.823	178.072	200.292	180.683	164.22	314.043	95.258
ENSMUSG00000016194.14	12523.4	6971.61	18358.7	15569.9	16023.6	13553.1	11543.5	16246.3	12343.5	7315.59	14764.9	12535.5	20135.3	16772.5	12737.8	10263.9
ENSMUSG00000016200.14	1.557	0.779	0	3.858	0	2.339	2.333	6.893	0	5.452	0	3.11	7.226	0	0	0
ENSMUSG00000016206.6	63.063	56.972	82.524	43.704	101.596	120.503	100.123	109.161	77.78	83.146	88.22	88.214	89.94	83.361	53.183	54.957
ENSMUSG00000016239.11	109.07	33.887	97.38	40.781	34.958	46.498	71.942	42.593	47.304	68.676	34.401	20.274	79.119	87.641	41.919	39.868
ENSMUSG00000016252.7	1278.92	1753.05	2293.22	2276.9	2302.9	2190.34	2702.37	2086.64	1976.15	2424.28	2096.12	2186.81	1993.83	1877.54	2032.64	2345.84
ENSMUSG00000016253.12	403.459	491.558	514.474	455.177	485.503	683.464	584.916	569.902	657.468	526.445	525.961	494.422	571.564	415.725	434.306	501.366
ENSMUSG00000016255.5	0	0.999	5.962	1.985	2.01	1.004	1.001	3.002	11.958	7.007	5.877	0	0.999	1.004	4.011	6.864
ENSMUSG00000016256.10	4894.83	3922.63	5961.3	5250.36	4976.39	4814.08	4850.37	6555.74	5405.86	4874.86	6014.18	5321.75	7703.43	5485.86	5803.88	4791.08
ENSMUSG00000016257.15	591.402	735.874	713.469	786.184	842.996	931.858	864.317	886.754	795.811	1069.21	657.615	723.524	749.066	727.404	862.558	631.066
ENSMUSG00000016262.14	2	9.004	3.632	13.62	8.267	20.186	30.268	22.002	12.757	16.495	3.924	4.563	10.054	8.029	9.022	5.885
ENSMUSG00000016283.13	1.07	1.068	2.126	2.56	10.757	1.074	1.72	6.023	3.199	3.213	0	2.116	0	1.074	1.073	0.843
ENSMUSG00000016308.12	397.51	375.638	518.868	521.596	521.878	519.785	545.63	519	418.245	491.853	526.683	438.457	451.273	487.661	468.353	445.074
ENSMUSG00000016319.3	7775.59	10443.4	10552.4	8416.23	10733.6	11573.1	11454.3	10259	9555.14	11770.5	9359.74	10068.1	9720.15	9800.49	11155.3	8978.49
ENSMUSG00000016327.9	0	0	0	0	0	0	0	0	0	0	0	0	0	0	0	0
ENSMUSG00000016344.14	648.54	787.32	1096.79	926.218	1100.8	1021.75	1100.84	972.603	977.238	802.511	1097.9	945.161	856.62	882.601	950.054	1068.62
ENSMUSG00000016346.17	0	0	0	0	0	0	0	0	0	0	0	0	1.997	0	0	0
ENSMUSG00000016349.10	0	1	0.993	0	0	0	0	1.001	0	3.004	0	0	0	0	2.006	0
ENSMUSG00000016356.18	11.391	19.664	26.339	14.114	24.745	21.964	35.093	23.728	23.605	27.161	42.85	17.988	96.607	21.649	132.291	26.996
ENSMUSG00000016382.15	1491.32	1790.81	2523.27	1649.8	2961.41	3044.89	2421.64	2844.92	2243.24	2542.27	1979.51	1948.6	1849.59	2232.66	2403.1	1761.35
ENSMUSG00000016386.15	0	10.707	0.885	0	13.424	21.452	3.566	5.353	11.248	0	4.374	6.217	8.493	7.858	2.682	13.122
ENSMUSG00000016409.4	158.663	206.779	203.822	191.244	294.82	343.332	279.873	293.778	247.445	258.681	215.899	186.534	214.033	245.68	239.482	211.432
ENSMUSG00000016427.7	696.996	752.809	1193.53	1203.88	991.17	1078.58	1038.82	906.341	951.708	984.359	1146.43	1133.55	1140.05	1076.12	907.62	1112.21
ENSMUSG00000016458.14	15.779	7.383	0.915	6.597	2.071	10.624	4.613	3.692	0.919	0.696	4.525	0.918	6.448	10.284	3.7	3.62
ENSMUSG00000016477.18	117.437	151.274	186.227	102.285	162.919	157.976	239.291	175.435	99.339	141.488	185.195	131.099	184.365	208.575	110.544	104.27
ENSMUSG00000016481.15	812.466	975.053	1004.02	973.923	1369.28	1680.76	1275.62	1255.18	951.059	1545.11	907.791	1190.41	961.448	1189.72	1068.58	966.384
ENSMUSG00000016487.15	901.435	860.072	1091.87	986.654	1224.78	1201.14	1108.01	1781.15	1110.29	1186.58	909.684	649.172	1280	1509.83	1967.08	880.812
ENSMUSG00000016493.13	22.409	10.199	64.514	26.928	39.9	22.956	49.443	47.508	28.71	28.062	63.542	24.697	10.167	18.744	21.272	44.801
ENSMUSG00000016494.9	29.787	42.282	36.737	53.961	75.232	95.218	84.189	54.304	34.937	76.514	29.335	27.937	63.128	70.902	33.805	43.026
ENSMUSG00000016495.12	61.888	139.817	159.043	122.989	205.055	141.986	187.058	196.994	231.071	144.177	145.527	198.177	111.65	160.319	180.944	177.581
ENSMUSG00000016496.7	35.035	128.186	89.295	27.784	100.383	162.437	116.029	169.154	76.676	80.119	53.027	119.716	78.914	92.405	80.253	62.822
ENSMUSG00000016498.10	0	0	2.978	1.984	0	1.003	0	8.002	1.992	0	0	0	0	2.007	2.005	1.961
ENSMUSG00000016503.17	270.712	142.126	198.994	182.953	264.003	144.385	170.221	210.7	206.049	180.42	252.257	242.498	238.644	183.644	195.878	197.119
ENSMUSG00000016510.11	252.226	544.367	574.822	486.262	550.042	727.797	792.966	715.529	587.267	503.397	533.57	517.333	505.601	469.996	495.711	550.94
ENSMUSG00000016520.7	474.252	362.381	648.88	320.749	412.806	476.075	490.688	466.238	391.773	583.653	345.593	241.454	546.926	658.04	413.612	421.282
ENSMUSG00000016524.12	0	0	0	0	0	0	0	0	0	0	0	1.001	0	0	0	0
ENSMUSG00000016526.8	42.071	15.038	27.012	19.561	12.251	16.002	32.863	18.791	11.218	10.341	38.707	26.205	27.192	25.455	40.575	24.876
ENSMUSG00000016528.10	1055.39	4573.66	2253.96	2015.39	4749.03	6224.92	6968.29	5780.95	6718.17	6749.73	1363.31	3475.06	1714.19	3143.35	2456.63	5158.66
ENSMUSG00000016529.5	2.002	0.999	2.985	0.994	1.006	12.056	9.015	3.005	0	0	1.96	0.99	7.997	0	1.004	6.871
ENSMUSG00000016534.15	9410.82	13355.9	21350.5	14883.8	20291.5	22285.9	20052.1	21830.3	18513.4	16943	13537.8	15633.9	18436.1	16798.9	14158.6	13267.1
ENSMUSG00000016541.10	924.93	827.331	918.192	677.104	1154.85	1129.95	1022.8	1019.24	852.606	1130.85	750.484	705.83	865.348	928.041	1140.19	770.458
ENSMUSG00000016552.13	2.738	8.232	9.125	1.268	11.841	9.164	5.753	9.87	6.364	2.739	15.337	10.194	14.043	3.302	18.137	7.527
ENSMUSG00000016554.9	1152.22	1193.61	1433.43	1247.6	1511.16	1708.52	1833.35	1617.87	1438.17	1575.44	1361.31	1448.05	1361.04	1479.59	1454.79	1215.25
ENSMUSG00000016559.14	2275.98	3305.16	3241.58	3018.4	4498.88	5317.32	4999.29	4176.19	3725.67	5001.55	3194.19	3319.98	3062.14	3013.67	4388.59	3089.18
ENSMUSG00000016619.10	517.223	725.669	629.956	646.629	763.07	1039.54	912.159	1035.33	610.889	862.423	606.517	765.109	802.513	805.039	818.475	452.724
ENSMUSG00000016624.15	8.506	9.819	11.025	8.356	13.542	42.698	1.962	9.931	139.025	42.888	11.83	7.632	4.784	10.73	88.223	70.864
ENSMUSG00000016626.10	0	0	0	0	0	0	0	0	0	0	0	0	0	0	0	0
ENSMUSG00000016637.7	124.611	129.104	93.292	131.64	203.363	159.055	210.727	166.093	166.28	208.472	179.676	202.812	116.945	163.412	156.863	143.538
ENSMUSG00000016664.16	856.888	1302.93	1379.47	1008.51	1624.59	1841.12	1787.02	1753.73	1261.62	1760.24	1018.14	1037.12	1009.16	1618.94	1429.28	928.774
ENSMUSG00000016756.17	807.701	1847.52	1345.55	1020.28	3299.89	4365.54	3223.85	2075.61	2052.55	2689.47	956.886	1590.56	1363.3	1963.44	2836.78	1589.84
ENSMUSG00000016757.11	95.793	289.516	119.667	113.312	251.152	299.848	348.971	227.483	199.452	275.536	92.997	205.888	124.484	265.326	248.995	170.258
ENSMUSG00000016758.4	36.379	20.61	96.482	39.707	8.173	22.444	26.69	19.292	14.497	9.489	90.623	76.929	20.583	25.732	23.153	20.876
ENSMUSG00000016763.15	6.664	2.575	4.297	7.764	10.06	4.388	1.304	4.38	4.67	5.259	8.483	1.747	6.653	5.188	9.823	2.577
ENSMUSG00000016831.12	623.922	599.519	780.25	603.975	920.156	1054.66	876.457	945.97	787.821	815.777	559.208	617.417	915.517	852.452	879.687	567.481
ENSMUSG00000016833.14	346.196	542.631	529.063	524.443	556.066	695.002	638.909	549.438	467.642	606.147	493.517	623.246	468.66	479.906	491.927	472.574
ENSMUSG00000016918.15	20.563	8.66	13.836	7.35	11.199	27.467	14.881	29.731	0.926	5.002	7.307	13.568	19.766	15.207	27.986	59.687
ENSMUSG00000016921.14	2328.55	1673.85	2889.34	2448.97	2473.54	2590.42	2205.56	2556.03	2278.03	2407.51	2880.58	1930.71	2436.83	2710.75	2854.22	2443.98
ENSMUSG00000016933.17	903.105	978.298	975.901	844.994	1426.43	1525.52	1420.63	1458.55	1409.01	1337.13	1361.07	1043.96	1139.75	1185.43	1282.93	848.834
ENSMUSG00000016940.18	453.472	359.053	662.266	423.396	368.134	431.077	576.215	485.261	441.011	537.694	361.495	357.523	651.954	516.906	417.069	438.078
ENSMUSG00000016942.6	7789.73	7156.12	8061.41	7652.3	11654	10595.2	9980.32	9628.15	8535.33	9950.97	6961.99	8242.46	9918.86	9094.92	8211.02	5791.63
ENSMUSG00000016946.6	119.073	69.484	91.037	119.605	129.975	127.676	83.147	139.469	110.39	123.161	93.09	84.861	104.768	110.16	124.107	74.709
ENSMUSG00000016982.6	0	0	0	0	0	0	0	0	0	0	0	0	0	0	0	0
ENSMUSG00000016984.7	94.095	147.236	146.817	77.392	168.617	184.476	177.031	139.121	144.375	150.221	108.033	137.742	100.887	165.726	186.584	82.455
ENSMUSG00000016995.17	0	0	0	0	0.637	1.369	0	0	0	8.663	0	0	1.269	1.371	3.719	0
ENSMUSG00000016998.2	0	0	0	0	0	0	0	0	0	0	0	0	0	0	0	0
ENSMUSG00000017000.2	0	0	0	0	0	0	0	0	0	0	0	0	0	0	0	0
ENSMUSG00000017002.14	39.038	56.816	7.978	40.783	15.133	51.322	37.098	37.085	13.988	42.09	7.822	3.929	29.998	18.077	63.243	51.997
ENSMUSG00000017003.7	0	0	0	0	0	0	0	0	0	0	0	0	0	0	0	0
ENSMUSG00000017004.7	0	0	0	0	0	0	0	0	0	0	0	0	0	0	0	0
ENSMUSG00000017007.9	0	0	0	0	0	0	0	0	0	0	0	0	0	0	0	0
ENSMUSG00000017009.3	8513.43	3964.35	7607.98	10083.8	9802.06	7539.43	6025.31	11829.9	8762.09	6299.48	10094.7	7081.37	10392	7902.87	9578.25	5535.03
ENSMUSG00000017049.4	0	0	0	0	0	0	0	0	0	0	0	0	0	0	0	0
ENSMUSG00000017057.9	739.746	1042.54	1281.4	863.273	1752.64	1825.6	1223.29	1622.46	1374.17	1468.17	885.767	1076.55	1091	1398.12	1210.81	850.061
ENSMUSG00000017064.4	0	0	0	0	0	0	0	0	0	0	0	0	0	0	0	0
ENSMUSG00000017119.19	3241.42	3634.9	4509.94	4536.12	4864.46	6019.63	4778.44	5161.48	4503.15	4529.03	4225.22	4349.26	4637.97	4890.27	5832.6	4027.28
ENSMUSG00000017132.17	704.906	936.676	388.992	787.484	1433.44	1577.35	877.609	929.705	999.761	1205.33	857.659	701.785	886.699	924.256	1827.6	371.305
ENSMUSG00000017144.8	333.501	366.854	417	627.01	400.125	765.611	426.461	700.692	524.105	567.663	480.9	392.112	559.024	467.28	403.682	356.54
ENSMUSG00000017146.12	97.286	142.219	35.12	46.573	138.556	152.288	103.777	129.328	45.913	99.628	56.354	52.181	84.088	150.711	103.75	28.931
ENSMUSG00000017165.1	0	0	0	0	0	0	0	0	0	0	0	0	0	0	0	0
ENSMUSG00000017167.6	8.613	46.929	16.118	35.092	53.919	42.234	35.374	27.746	14.276	32.551	11.269	15.278	19.098	22.085	39.317	10.323
ENSMUSG00000017176.17	55.266	109.568	55.82	66.551	82.564	120.217	97.586	85.335	77.734	103.561	74.602	90.864	60.462	104.563	106.765	107.449
ENSMUSG00000017188.3	410.402	704.783	675.067	550.04	751.523	841.213	859.22	703.584	610.428	901.924	510.636	628.782	587.944	633.705	687.635	568.045
ENSMUSG00000017195.15	1.006	0	1.883	0	1.905	2.48	1.896	1.006	5.665	4.786	0.984	3.748	1.892	9.146	0	0
ENSMUSG00000017204.4	0	0	0	0	0	0	0	0	0	0	0	0	0	0	0	0
ENSMUSG00000017210.14	213.972	303.945	273.173	147.855	327.971	386.812	405.331	318.144	253.205	348.941	237.778	229.397	274.643	255.787	331.383	302.949
ENSMUSG00000017211.14	0	0	0	0	0	0	0	0	0	0	0	0	0	0	0	0
ENSMUSG00000017221.14	1023.5	1538.33	1817.28	1627.25	1730.42	2070.95	2117.47	2058.46	1918.4	2210.71	1477.6	1653.25	1411.17	2060.12	2036.94	1453.33
ENSMUSG00000017264.16	382.755	501.003	464.887	449.171	606.113	673.856	520.549	549.005	523.014	587.259	482.996	444.951	361.698	458.807	545.285	447.654
ENSMUSG00000017286.15	472.26	639.964	717.755	563.565	792.211	867.148	774.955	770.335	630.528	807.907	744.75	672.257	682.45	818.193	674.939	578.284
ENSMUSG00000017288.15	367.793	551.504	614.412	492.218	734.758	872.256	875.471	726.362	559.279	845.718	522.814	577.976	533.503	578.386	678.111	489.507
ENSMUSG00000017291.13	1029.48	860.401	1192.7	899.508	1280.33	1467.98	1279.29	1620.26	1288.73	1304.43	951.858	926.386	1202.53	1344.53	1328.67	1025.27
ENSMUSG00000017299.13	225.51	213.73	286.872	287.804	329.091	248.278	309.639	332.706	260.505	316.389	315.97	307.439	279.029	256.199	251.289	317.618
ENSMUSG00000017300.9	0	0	0	0	0	0	0	0	0	0	0	1.001	0	0	0	0
ENSMUSG00000017307.16	164.499	219.567	290.494	204.715	244.306	296.555	367.755	279.593	231.335	301.261	211.751	264.012	306.978	259.245	198.704	214.656
ENSMUSG00000017309.11	352.234	284.233	281.399	297.129	407.692	464.411	373.286	417.06	280.497	331.659	271.386	236.052	414.827	487.731	432.567	143.509
ENSMUSG00000017310.7	0	0	0	0	0	0	0	0	0	0	0	0	0	0	0	0
ENSMUSG00000017311.15	0	0	0	0	0	0	0	0	0	0	0	0	0	0	0	0
ENSMUSG00000017314.12	7.807	6.835	4.467	1.935	11.3	11.729	9.751	3.903	10.678	4.882	2.872	7.784	1.948	6.783	3.912	0.957
ENSMUSG00000017316.13	0	0	0	2.975	0	0	0	0	0	0	0	0	0	0	0	0
ENSMUSG00000017344.4	35088.4	37720.8	39890.4	38648.2	56836.5	59408.1	44122.2	50186	46786.9	53048.3	48127.2	46242.3	51700.9	43163.9	40186.4	45512
ENSMUSG00000017376.15	171.728	198.065	231.507	161.906	241.027	307.789	357.517	267.038	296.045	308.371	422.597	230.562	218.991	397.222	191.602	215.137
ENSMUSG00000017386.10	792.62	812.664	899.492	980.181	907.474	988.113	1127.91	1289.84	1144.18	1023.41	1017.74	888.024	1084.71	846.033	721.949	891.386
ENSMUSG00000017390.15	325.178	272.569	206.003	388.872	512.728	199.444	398.125	288.422	275.356	475.86	273.377	343.498	163.109	346.373	387.33	226.49
ENSMUSG00000017400.10	1.001	0	0	0	1.004	0	1.001	0	0	2.004	2.946	3.989	4.997	1.005	0	0
ENSMUSG00000017404.12	6596.82	4865.33	7376.5	6921.32	6523.89	5492.29	5718.74	6293.88	5838.44	6456.5	7757.89	6680.17	6926.47	6230.56	6841.65	5766.19
ENSMUSG00000017405.14	134.393	56.734	95.965	138.855	97.229	102.886	110.241	116.737	132.353	84.272	286.98	131.062	96.676	72.17	91.796	144.205
ENSMUSG00000017412.15	1.002	3.009	3.97	2.979	1.004	4.013	1.001	1.002	3.978	3.007	0.983	1.001	1.999	1.005	0	5.896
ENSMUSG00000017417.14	7.518	3.392	31.681	10.249	2.27	11.299	27.237	11.277	7.481	11.283	3.687	12.164	7.503	17.993	12.953	5.529
ENSMUSG00000017418.13	1107.19	532.908	522.509	682.457	879.94	911.713	669.156	920.161	652.981	873.721	1233.39	1058.5	1012.37	653.044	799.911	1179.61
ENSMUSG00000017421.18	847.219	1258.64	1609.69	1693.48	1669.05	1877.77	1837.3	1962.11	1777.03	1803.39	1440.78	1454.99	1082.58	1654.45	1666.69	1562.03
ENSMUSG00000017428.16	971.722	1708.31	2116.17	1648.82	1872.49	1997.53	2324.91	1904.38	1880.04	2365.47	1382.7	1549.2	1423.38	2141.43	1667.99	1605.84
ENSMUSG00000017446.14	301.884	158.83	167.183	144.692	283.155	471.219	614.355	401.897	246.015	301.141	96.377	148.372	387.144	407.033	263.466	146.017
ENSMUSG00000017453.4	3895.81	3940.21	5743.33	5095.28	5376.81	5505.08	4928.82	5581.36	4824.83	4428.06	6156.48	5214.78	5463.13	5818.66	4834.1	4125.85
ENSMUSG00000017466.9	207.42	132.631	259.627	193.269	219.756	529.832	428.318	574.608	225.176	245.415	183.134	222.918	407.211	323.043	229.559	275.935
ENSMUSG00000017478.15	1049.2	941.108	1197.33	1054.8	1098.37	1336.64	1081.61	1521.56	1162.8	1297.76	1164.63	783.64	1164.81	1189.34	1245.76	903.832
ENSMUSG00000017485.11	1303.02	743.685	1324.63	1204.54	1306.3	1372	1178.75	1308.96	1028.95	1224.47	1577.48	1527.26	1033.24	1037.35	1521.97	1584.71
ENSMUSG00000017491.9	71.168	235.705	55.197	54.658	118.478	163.799	313.929	91.142	69.208	150.268	60.602	109.055	83.479	85.946	100.029	80.836
ENSMUSG00000017493.12	25493	22117.1	20329.7	23895	30726.4	38971.6	28235.2	34326.9	27360	30790.5	25188.3	29679.1	29788.3	19979.9	22192.8	18583.1
ENSMUSG00000017499.15	5.026	57.665	7.477	3.738	25.215	30.313	59.256	4.859	5.932	17.644	7.607	3.966	8.597	14.134	7.556	13.812
ENSMUSG00000017548.15	644.352	559.964	617.214	501.508	779.879	702.609	752.609	729.757	577.106	670.802	606.978	559.473	671.455	763.389	620.224	508.876
ENSMUSG00000017550.14	17.396	68.052	100.86	15.611	76.88	87.671	115.605	43.93	41.676	50.933	43.184	63.458	18.199	29.091	40.678	54.905
ENSMUSG00000017561.16	176.45	199.313	217.007	189.497	208.99	332.436	255.38	329.578	299.365	252.305	202.827	176.946	239.338	260.632	261.747	189.18
ENSMUSG00000017588.2	0	0	0	0	0	0	0	0	0	0	0	0	0	0	0	0
ENSMUSG00000017607.9	3.16	32.545	13.308	9.397	20.594	28.484	23.68	30.188	94.784	33.49	2.326	7.093	8.672	20.611	16.246	10.847
ENSMUSG00000017615.12	645.108	697.839	659.629	578.988	983.746	1115.36	1091.01	1036.43	771.299	964.922	479.818	502.588	749.41	1044.56	861.42	610.745
ENSMUSG00000017631.19	91.522	148.657	125.466	80.84	181.341	178.885	230.878	310.575	162.939	139.083	100.116	156.261	111.59	205.787	126.561	119.624
ENSMUSG00000017639.13	339.748	189.071	486.447	370.674	386.558	183.61	164.114	390.527	367.701	446.458	281.084	100.075	253.729	489.649	150.765	213.839
ENSMUSG00000017652.16	7.788	13.379	24.9	5.62	23.966	51.137	20.587	53.348	32.62	7.209	21.847	24.012	8.343	52.563	26.783	13.054
ENSMUSG00000017664.16	431.092	888.04	874.406	761.991	915.185	1159.61	1325.6	1203.82	1000.46	1397.23	689.847	932.391	609.525	994.606	617.846	951.907
ENSMUSG00000017667.9	46.046	59.123	41.644	46.623	50.159	52.116	27.998	39.029	36.829	47.066	59.934	22.992	47.942	43.19	47.144	36.321
ENSMUSG00000017670.16	206.836	254.319	273.198	180.958	286.922	349.735	306.362	357.997	243.524	328.754	215.563	242.282	277.833	342.119	285.461	280.569
ENSMUSG00000017677.11	913.963	438.511	1766.74	735.409	1324.18	734.048	460.804	677.616	699.329	498.38	1077.28	425.18	859.217	601.206	604.855	665.833
ENSMUSG00000017679.16	417.564	292.722	349.713	752.095	631.907	579.473	418.945	665.375	398.191	593.378	224.475	255.466	481.517	576.058	598.722	170.962
ENSMUSG00000017686.17	618.766	592.052	919.031	783.952	851.761	930.095	772.719	872.15	790.873	881.835	812.23	807.816	854.436	806.959	777.778	676.335
ENSMUSG00000017688.14	0	0.983	1.027	1.95	0.987	1.971	3.103	8.28	1.03	12.788	2.942	9.777	3.099	10.851	8.868	12.532
ENSMUSG00000017692.8	2.002	0	3.968	0.992	5.019	6.016	6.001	7.006	1.991	2.003	2.946	4.988	3.995	6.026	1.003	2.945
ENSMUSG00000017697.3	35.035	42.001	30.805	22.839	39.208	38.144	32.031	57.075	50.837	43.072	34.324	27.801	44.965	41.179	56.189	22.573
ENSMUSG00000017707.9	7533.97	3291.74	5750.6	4741.24	6359.65	6688.91	5453.08	7872.56	5106.05	4970.71	4137.07	4073.82	8305.15	6355.49	5730.23	3071.89
ENSMUSG00000017713.9	77.325	71.766	95.448	219.025	119.892	133.343	134.665	119.328	110.361	116.169	121.528	144.511	131.146	126.375	141.569	89.947
ENSMUSG00000017715.11	209.377	227.289	201.982	165.242	330.189	275.298	246.82	272.215	229.684	209.951	244.56	163.975	280.471	308.098	303.745	172.12
ENSMUSG00000017716.15	13.677	154.603	45.49	20.963	55.949	137.34	382.119	69.798	21.75	121.508	18.226	24.784	36.32	18.386	24.606	30.672
ENSMUSG00000017718.15	3487.57	1808.92	3381.44	4319.31	4738.98	3482.24	4022.96	4147.35	4097.71	4601.26	4246.74	4195.5	3226.82	3816.76	4166.33	3267.62
ENSMUSG00000017720.2	0	0	0	0	0	0	0	0	0	0	0	0	0	0	0	0
ENSMUSG00000017721.15	302.417	631.201	425.812	545.719	937.819	1066.88	959.804	821.975	705.82	972.125	454.897	652.37	534.916	793.445	698.323	520.363
ENSMUSG00000017723.11	30.406	71.892	89.627	68.941	69.93	34.396	93.19	58.252	31.305	79.911	61.243	57.755	53.158	87.742	52.549	71.452
ENSMUSG00000017724.14	4.062	3.999	3.557	2.371	0.6	1.198	5.661	2.391	3.171	0	10.37	9.392	10.028	3.197	3.648	0.586
ENSMUSG00000017733.4	0	0	0	0	0	0	0	0	0	0	0	0	0	0	0	0
ENSMUSG00000017734.15	69.7	189.255	135.862	123.695	160.872	169.678	203.192	190.997	112.793	198.608	90.507	187.096	102.493	213.448	135.868	113.73
ENSMUSG00000017737.2	7.576	17.998	19.715	1.878	12.348	36.051	38.801	41.666	20.728	15.16	53.985	22.639	11.341	19.954	15.185	18.572
ENSMUSG00000017740.17	25.202	25.642	29.691	18.418	57.996	64.588	56.827	47.988	35.517	64.595	20.451	31.407	42.323	74.009	71.126	41.716
ENSMUSG00000017747.13	318.239	418.909	333.858	301.046	510.008	474.018	468.084	484.327	360.87	447.174	320.31	337.021	332.454	360.183	465.913	312.64
ENSMUSG00000017754.13	579.666	901.998	1499.56	421.08	1062.36	1203.93	1400.74	1314.28	877.804	614.85	645.594	961.581	1524.53	1155.99	1120.48	899.966
ENSMUSG00000017756.9	1540.66	1828.4	1725.05	1460.16	1520.58	2932.7	2464.96	2062.21	1936.11	2148.01	2382.13	1894.66	1489.27	2287.79	1568.91	1785.8
ENSMUSG00000017760.16	2819.99	2307.43	3460.78	3294.69	3508.71	3522.8	2870.63	4096	2947.85	2701.64	2882.2	3277.51	4467.55	3371.16	3255.77	2651.75
ENSMUSG00000017764.2	39.894	26.93	55.382	32.633	50.029	72.953	75.757	53.858	56.915	104.779	34.232	44.671	41.805	53.039	45.98	23.471
ENSMUSG00000017765.17	1346.29	291.768	214.134	572.856	677.608	738.355	325.111	592.112	349.542	263.869	1002.28	903.762	963.509	330.214	527.866	162.844
ENSMUSG00000017767.3	0	0	0	0	0	0	0	0	0	0	0	2.002	0	0	0	0
ENSMUSG00000017774.19	1045.49	939.061	1035.85	657.858	1147.57	1371.36	1284.36	1289.15	956.18	1014.55	960.665	888.101	1347.87	1273.45	1269.02	770.292
ENSMUSG00000017776.15	1819.62	1381.28	2263.37	1809.48	1786.82	2185.54	1830.15	2327.67	1795.83	1567.98	1948.65	1514.88	2608.14	2211.59	1927.57	1380.17
ENSMUSG00000017778.14	2842.34	3263.24	4799.9	4638.06	3878.16	3793.99	4488.55	3281	3377.58	4136.16	4244.29	4257.36	3627.11	3686.4	3243.59	3840.38
ENSMUSG00000017781.17	999.226	1212.9	1265.72	920.138	1422.13	1786.73	1579.73	1579.68	1162.09	1462.42	1150.64	1100.64	1607.39	1217.46	1257.36	1019.47
ENSMUSG00000017801.15	441.935	779.977	663.505	539.651	1176.12	1270.13	813.883	794.846	838.449	1126.46	528.267	549.985	545.253	729.14	672.149	437.73
ENSMUSG00000017802.14	960.083	1083.32	1428.21	1030.98	1608.39	1786.63	1693.17	1655.5	1228.03	1356.38	1193.22	1285.8	1479.18	1514.08	1268.04	914.347
ENSMUSG00000017817.11	1.003	1.004	1.96	10.78	1.006	5.023	10.021	4.011	0	13.045	0.984	2	3.002	2.013	9.046	7.868
ENSMUSG00000017830.15	73.501	358.912	176.223	155.748	324.036	548.101	435.018	349.538	292.033	402.361	103.379	217.689	287.543	309.078	593.82	246.297
ENSMUSG00000017831.8	1084.4	1026.15	1513.62	1184.5	1400.79	1685.36	1354.16	1596.62	1456.46	1262.35	1345.05	1266.13	1405.08	1588.39	1438.91	1200.49
ENSMUSG00000017832.2	2.254	1.881	0	0.941	0	0	0	0	0	0	0	0	0	0	0	0
ENSMUSG00000017837.12	271.946	308.338	320.654	292.509	449.199	466.521	440.981	472.978	386.744	350.673	295.354	352.89	332.694	327.269	410.568	279.027
ENSMUSG00000017843.14	867.743	771.877	1308.74	909.525	1153.03	1349.62	1281.59	1282.29	947.545	1059.17	1102.03	872.403	1486.62	1271.27	1114.48	778.711
ENSMUSG00000017858.12	308.33	380.426	525.502	459.11	523.508	586.097	557.501	672.389	508.407	539.555	532.166	526.35	492.896	614.828	461.28	501.447
ENSMUSG00000017861.11	14.942	31.052	13.632	3.208	11.358	14.336	25.06	44.066	5.634	21.417	28.352	12.094	12.11	12.176	35.574	19.833
ENSMUSG00000017868.16	1007.77	1754.07	1693.09	1573.26	2006.52	1305.49	1834.83	1790.64	1125.28	1693.11	1640.29	1249.75	1322.42	1359.28	1484.3	986.36
ENSMUSG00000017897.18	0.893	2.694	4.454	0.891	2.846	1.789	1.795	2.695	0.894	0.899	1.761	4.609	3.586	1.802	1.79	0
ENSMUSG00000017922.14	0	0	0	0	0	0	0	0	0	0	0	0	0	0	0	0
ENSMUSG00000017929.13	764.771	466.766	712.256	835.434	469.715	959.159	674.114	868.752	553.602	1069.57	787.66	793.531	889.035	579.544	550.723	436.816
ENSMUSG00000017943.15	0	0	0	0	0	0	0	0	0	5.107	0	1.392	0	0	0	0
ENSMUSG00000017950.16	15227.9	9933.69	19243.5	16526.3	15029.5	13404.7	13406.6	17803.1	14185.6	12463.5	16358.5	12031.9	21681.7	15858.6	18144.2	8632.8
ENSMUSG00000017969.13	43.046	25.015	34.758	40.702	41.195	83.279	68.047	44.051	35.871	38.061	27.474	45.759	33.969	30.131	36.119	53.982
ENSMUSG00000017978.18	325.354	303.154	388.289	371.876	622.156	621.47	455.609	536.479	428.995	502.171	390.15	445.643	481.102	432.359	499.987	298.967
ENSMUSG00000017999.16	471.994	421.943	554.774	531.628	475.941	539.145	470.855	549.626	488.02	410.235	536.567	416.149	585.094	488.321	527.327	428.384
ENSMUSG00000018001.18	117.971	97.087	127.999	81.104	206.823	168.478	140.694	251.841	121.139	168.714	118.532	82.5	164.242	131.734	184.256	122.908
ENSMUSG00000018008.8	85.547	177.465	157.093	61.65	210.33	379.032	256.497	443.228	256.386	192.543	127.744	198.689	287.309	212.211	142.926	185.22
ENSMUSG00000018012.11	5.784	0.824	2.466	7.874	5.821	14.106	12.473	9.815	2.074	1.654	7.273	5.784	7.795	3.316	6.399	1.62
ENSMUSG00000018040.9	326.104	388.326	590.116	580.357	608.707	532.487	404.188	738.939	375.172	518.322	327.997	353.401	585.542	428.197	332.833	534.612
ENSMUSG00000018042.18	5453.64	6495.5	4276.51	4151.23	9354.48	8636.68	11239.4	8368.53	7544.11	8215.32	4648.09	6650.91	5909.43	8332.66	8762.16	5887.49
ENSMUSG00000018068.13	70.048	109.742	94.234	48.482	155.283	241.283	212.617	120.612	99.227	141.181	51.995	99.126	112.675	190.798	117.582	43.841
ENSMUSG00000018076.12	366.6	199.57	296.85	294.675	277.468	378.874	265.42	402.563	320.767	319.346	271.897	248.055	431.576	454.588	529.962	237.746
ENSMUSG00000018102.5	797.799	2005.09	3274.88	1976.56	2948.38	3057.89	2764.01	2746.56	2777.01	2294.04	1352.66	1830.85	2475.49	2280.62	2075.04	2528.65
ENSMUSG00000018126.15	0	0	24.524	1.491	0	0	0	1.503	0	1.241	2.543	0	0.647	0	0	0.636
ENSMUSG00000018143.10	192.485	212.135	230.187	233.85	359.709	262.612	341.643	315.39	274.688	292.911	289.551	387.816	276.622	271.601	344.28	217.179
ENSMUSG00000018160.15	490.358	476.669	613.937	553.635	622.589	799.1	609.061	796.896	590.576	635.357	581.327	411.797	678.712	646.121	565.958	386.918
ENSMUSG00000018166.8	2172.32	2194.14	3235.92	2254.95	2991.21	3297.81	3816.11	3241.55	3143.76	2576.69	2582.66	2949.3	2977.49	3038.44	3882.99	2844.79
ENSMUSG00000018167.10	356.878	286.122	340.045	326.489	439.233	412.581	267.941	388.131	328.077	310.973	387.784	319.473	453.488	420.006	369.494	253.928
ENSMUSG00000018168.8	2.508	7.528	39.081	51.262	16.767	32.878	11.695	34.317	19.96	7.528	11.482	21.664	18.926	57.467	2.513	27.053
ENSMUSG00000018169.12	31.058	22.866	47.434	19.168	27.256	34.4	28.134	34.267	17.979	51.145	26.77	38.718	39.457	22.035	19.852	19.415
ENSMUSG00000018171.9	2233.41	1739.21	2574.08	3402.1	2303.26	2118.3	2489.03	2212.12	1906.84	1742.7	1716.46	1948.5	2525.49	2187.97	2290.69	1824.19
ENSMUSG00000018189.12	350.689	378.42	555.601	304.703	383.216	435.482	465.869	468.042	362.021	364.382	333.935	398.244	507.384	405.526	315.388	356.039
ENSMUSG00000018196.18	413.722	482.784	493.447	351.459	612.668	588.556	621.815	598.412	581.231	553.872	420.938	611.892	474.617	586.627	509.813	532.422
ENSMUSG00000018199.9	119.719	125.592	182.768	145.044	198.689	186.419	223.789	191.119	147.52	166.365	93.824	131.236	152.002	185.828	139.683	121.08
ENSMUSG00000018209.15	368.805	420.793	525.806	337.412	604.222	769.61	563.269	631.362	601.935	590.016	353.878	474.063	528.634	623.593	544.244	393.692
ENSMUSG00000018211.13	1.086	3.262	7.811	5.579	3.341	2.198	1.092	4.36	1.091	6.529	12.532	0	0	1.089	4.133	3.19
ENSMUSG00000018217.12	70.027	86.918	122.611	89.027	122.219	223.176	164.783	216.29	120.49	121.008	73.519	131.061	142.794	151.566	154.817	119.663
ENSMUSG00000018238.6	4.667	0.933	7.411	4.629	12.288	3.743	2.8	5.602	7.435	3.736	0	3.705	35.403	19.666	1.871	2.745
ENSMUSG00000018239.9	51.749	37.418	59.285	62.977	57.029	60.782	52.901	76.956	43.111	47.145	51.753	44.664	98.867	59.803	48.19	49.008
ENSMUSG00000018259.13	0	0	0	0	0	0	0	0	0	0	0	0	0	0	0	0
ENSMUSG00000018263.11	0	0	0	0	0	0	0	0	0	0	0	4.004	0	0	0	0
ENSMUSG00000018286.6	1386.97	1926.99	2257.49	1911.61	2157.59	2233.09	2122.02	2062.88	2094.8	2276.15	2003.29	2059.01	1664.47	1924.95	2036.52	2130.96
ENSMUSG00000018287.12	397.408	423.487	525.291	405.785	623.413	545.282	608.783	668.855	578.109	532.302	537.025	458.149	511.643	480.7	519.837	554.944
ENSMUSG00000018293.4	2324.83	3115.19	3240.86	2394.07	3678.24	4253.69	4170.02	3739.81	3488.95	3917.73	3269.19	3362.7	3212.56	2986.72	3400.06	3351.53
ENSMUSG00000018322.10	167.233	227.123	232.964	177.93	294.025	277.13	306.064	316.999	291.706	262.235	288.561	224.942	184.511	298.067	232.35	178.62
ENSMUSG00000018326.9	1616.84	1976.22	2150.26	1539.09	2655.84	2805.96	2745.96	2634.55	2251.89	2504.05	1632.83	1846.13	2017.67	2383.86	2394.98	1716.72
ENSMUSG00000018334.18	36.303	44.401	50.166	23.671	77.57	73.623	46.768	81.188	62.708	89.492	76.851	48.619	40.037	91.155	92.065	43.095
ENSMUSG00000018339.11	189.94	138.847	873.91	730.97	129.542	189.491	112.065	225.012	90.601	158.061	829.428	108.022	171.645	157.477	151.314	171.521
ENSMUSG00000018340.13	2493.59	4383.1	3074.37	2666.84	4099.82	4428.05	4237.53	4091.12	3351.05	5553.67	2859.11	3351.78	3196.9	3226	4087.6	2960.1
ENSMUSG00000018341.12	8.493	0	0	4.015	7.801	8.162	1.809	5.298	9.489	3.026	3.117	5.272	9.517	3.189	1.814	2.078
ENSMUSG00000018347.16	88.161	70.188	96.393	105.307	123.665	134.545	75.107	135.262	98.715	121.292	108.036	114.552	101.989	83.432	132.541	102.162
ENSMUSG00000018362.14	812.768	1466.09	1136.71	893.391	1532.15	1801.03	1922.52	1337.23	1229.32	1482.78	953.032	1068.42	1139.68	1163.51	1059.19	888.711
ENSMUSG00000018363.16	981.902	782.276	1296.8	785.369	1236.06	1419.48	1063.22	1164.51	938.987	1077.18	809.263	679.085	1445.7	1244.44	1024.76	704.105
ENSMUSG00000018372.13	89.108	76.04	237.481	139.487	90.809	175.279	98.179	79.008	87.454	119.472	129.198	112.979	92.513	265.44	156.71	121.978
ENSMUSG00000018377.10	314.92	207.791	334.06	286.265	352.866	460.95	383.832	480.174	282.101	371.887	270.375	234.595	358.771	419.941	379.232	301.488
ENSMUSG00000018378.13	38.939	45.211	100.02	49.207	61.952	78.447	64.55	92.61	72.94	68.804	117.224	69.151	54.381	107.19	38.733	69.631
ENSMUSG00000018379.17	1240.59	1369.96	2691.48	1976.49	1960.1	2356.29	2346.18	2014.48	1673.47	2072.85	2609.96	1783.15	1902.29	2229.22	2539.55	1806.92
ENSMUSG00000018381.15	109.647	132.573	144.11	118.137	320.142	324.132	231.869	205.881	180.843	131.201	98.206	140.112	169.366	173.235	139.736	170.403
ENSMUSG00000018387.12	422.89	676.153	950.472	1135.5	903.477	1128.99	1010.27	934.106	1015.23	1275.15	871.658	635.859	519.883	1035.12	1064.64	888.979
ENSMUSG00000018395.19	48.215	87.911	61.446	57.075	117.365	112.467	94.769	141.367	110.307	99.915	62.104	102.98	86.98	115.193	92.679	84.679
ENSMUSG00000018398.18	71.552	132.259	92.364	76.427	153.699	244.619	164.317	162.551	98.95	154.719	80.607	72.908	119.468	202.814	172.159	111.649
ENSMUSG00000018401.17	667.19	863.645	1012.36	711.723	1243.28	1354.03	1601.19	1079.05	813.36	1430.04	698.632	621.253	825.623	909.747	734.064	612.536
ENSMUSG00000018405.7	66.802	27.904	85.345	80.285	54.253	85.811	56.658	53.2	53.809	44.501	87.751	50.779	87.431	78.924	31.465	49.242
ENSMUSG00000018411.17	106.043	46.243	91.903	43.14	91.65	96.45	86.654	115.273	130.546	59.139	76.23	61.786	104.381	73.947	139.499	52.339
ENSMUSG00000018412.16	712.022	469.666	428.719	457.756	710.091	820.727	505.431	612.467	485.654	711.576	530.03	502.734	805.306	765.868	592.189	609.419
ENSMUSG00000018415.14	716.84	541.695	1047.19	690.849	923.606	970.302	828.115	1026.04	793.739	676.79	811.349	680.141	1080.8	1008.24	756.996	655.081
ENSMUSG00000018417.14	2993.59	4197.3	4098.91	3692.15	6542.94	6479.4	5210.54	6353.88	5135.79	7514.72	3308.46	3299.8	3900.66	6084.84	5520.02	2614.98
ENSMUSG00000018425.18	842.638	498.983	1161.25	903.974	903.867	747.559	737.584	945.698	826.204	740.746	763.385	826.924	923.209	944.024	782.559	686.141
ENSMUSG00000018427.7	307.31	201.348	496.926	291.689	318.12	177.44	522.056	262.218	426.117	310.451	161.086	111.839	405.535	482.114	170.53	302.34
ENSMUSG00000018428.15	1704.89	2202.82	2377.05	2026.06	2512.84	2820.16	2567.79	2757.91	2148.08	2753.61	1808.58	1762.91	2628.63	2712.05	2610.98	1882.78
ENSMUSG00000018433.14	222.949	265.136	273.826	236.566	338.852	368.718	330.434	365.724	287.211	381.791	195.155	289.643	284.312	328.968	339.267	226.319
ENSMUSG00000018442.13	1235.57	2254.87	2153.13	2173.44	2698.84	3021.51	2543.14	2548.43	2291.87	2664.04	1486.14	2483.68	1886.98	2331.55	2473.75	1907.29
ENSMUSG00000018446.8	1198.71	1225.66	1373	1410.38	1343.81	1490.73	1694.93	1396.09	1355.35	1557.56	1474.64	1466.67	1248.65	1568.02	1699.36	1369.6
ENSMUSG00000018449.12	226.72	184.932	335.891	340.552	197.139	416.058	355.083	346.786	247.859	243.437	519.997	324.891	261.653	223.675	329.547	336.96
ENSMUSG00000018451.7	0	0	0.992	0	0	0	0	0	0	1	0	0	0	0	0	0
ENSMUSG00000018459.15	208.679	847.87	661.527	208.825	601.638	1241.43	832.992	1103.32	868.496	379.904	623.197	856.672	487.384	522.53	496.533	952.852
ENSMUSG00000018470.8	22.78	9.635	28.037	13.478	6.405	18.976	15.496	20.562	18.151	8.212	27.915	20.267	17.293	18.197	17.366	21.462
ENSMUSG00000018474.17	1655.03	2316.53	2214.49	1344.34	2202.9	3340.15	2070.65	2226.76	2035.43	2041.85	3018.43	2515.94	2211.73	1602.25	2588.37	2138.36
ENSMUSG00000018476.7	540.415	349.85	324.942	422.628	460.688	505.22	531.524	497.616	400.163	569.993	715.834	386.216	407.19	484.698	444.951	449.773
ENSMUSG00000018479.12	0	0	0	0	0	0	0	0	0	0	0	0	0	0	0	0
ENSMUSG00000018481.9	481.486	602.162	509.71	525.78	809.68	847.974	704.004	809.625	637.094	660.943	488.259	462.645	624.258	692.024	763.351	424.071
ENSMUSG00000018486.2	23.023	29.049	9.919	32.742	11.04	37.094	46.006	62.053	43.808	36.053	7.857	17.971	28.967	62.273	74.232	23.559
ENSMUSG00000018500.2	0	0	0	0	0	0	0	0	0	0	0.981	0	1.999	0	2.008	0
ENSMUSG00000018501.17	1354.85	1526.01	2030.55	1485.69	2049.63	2065.86	2030.95	2324.18	2139.76	1993.99	1877.68	1543.99	2996.39	2482.16	1908.53	1421.84
ENSMUSG00000018507.16	28.424	39.253	45.644	20.962	62.259	94.278	36.024	78.316	43.031	62.252	36.871	36.478	42.679	48.256	46.756	28.098
ENSMUSG00000018509.8	175.517	173.067	308.324	264.592	249.471	286.916	206.884	229.6	229.952	207.15	312.76	237.492	237.445	257.278	186.724	220.271
ENSMUSG00000018537.16	107.163	52.575	72.986	96.454	50.435	73.807	108.889	82.351	80.284	63.604	234.58	60.571	100.499	122.451	88.373	114.16
ENSMUSG00000018541.10	209.811	189.131	280.381	234.325	272.354	296.487	244.272	330.164	312.902	279.705	211.867	208.615	262.133	234.006	340.31	207.532
ENSMUSG00000018543.8	0	0	0	2.009	0	0	3.037	0	0	0	0	2.93	0	0	0	0
ENSMUSG00000018547.8	350.278	531.185	514.316	342.333	687.541	710.065	583.911	675.872	518.199	508.567	435.981	362.116	542.294	685.846	585.374	322.446
ENSMUSG00000018548.15	292.649	211.367	275.6	285.703	358.057	310.881	414.974	313.623	268.816	261.955	149.708	244.1	265.445	256.976	238.096	171.959
ENSMUSG00000018554.13	0	0	2.278	0	0	4.095	6.142	1.227	0	0	0	0	0	1.048	0	0
ENSMUSG00000018559.16	420.776	455.245	718.057	458.438	555.907	678.418	604.927	634.495	531.314	649.74	693.58	446.933	534.427	617.12	648.778	453.002
ENSMUSG00000018565.17	255.433	311.121	269.952	307.581	423.156	400.956	405.86	426.625	320.573	349.238	312.27	321.108	280.348	290.452	277.259	251.362
ENSMUSG00000018566.14	14.914	4.281	5.095	13.099	21.893	38.154	6.38	15.146	3.408	2.57	2.254	1.704	16.531	12.907	24.028	6.717
ENSMUSG00000018567.14	3140.86	3342.02	3995.87	3887.23	4593.12	4545.14	4587.45	3823.59	3550.14	4050.15	3501.05	3722.77	3870.16	3468.44	3796.15	3256.65
ENSMUSG00000018569.12	24.738	12.422	5.77	5.763	10.007	4.995	63.712	10.791	5.435	7.472	17.108	22.309	19.852	18.313	9.98	13.013
ENSMUSG00000018570.17	15.44	1.594	1.467	1.56	2.407	0.741	0	1.361	6.451	0.681	3.571	0.779	9.243	0	2.309	4.509
ENSMUSG00000018572.10	325.823	264.895	454.416	455.241	351.105	399.363	356.186	521.521	519.181	361.52	495.736	245.026	504.774	370.68	382.965	360.02
ENSMUSG00000018574.14	6380.75	7541.11	12390.1	9691.7	9499.33	8851.07	8346.82	8468.68	7554.48	7451.7	10089.1	9307.72	10411.7	8909.62	8564.16	7951.56
ENSMUSG00000018581.15	8.613	20.542	4.265	4.268	1.874	0	1.868	0.623	0	3.742	5.436	1.075	3.223	19.502	7.552	1.056
ENSMUSG00000018583.5	880.06	1451.98	1286.62	1091.85	1584.67	1886.3	1962.68	1601.24	1310.74	1815.41	911.889	951.489	1202.98	1481.95	1367.87	945.743
ENSMUSG00000018585.9	792.084	1309.98	1130.23	1183.36	1283.93	1424.53	1509.97	1281.34	1213.97	1346.04	1267.84	1338.19	1170.68	1151.74	1154.16	1430.71
ENSMUSG00000018589.8	0	0	0	0	0	0	0	0	0	0	0	0	0	0	0	0
ENSMUSG00000018593.13	935.888	1821.33	997.186	889.879	2147.95	3082.67	2771.72	2458.96	1683.17	2283.61	964.261	1573.57	1638.19	2121.78	1469.4	2046.31
ENSMUSG00000018595.6	0	0	0	0	0	0	0	0	0	0	0	0	0	0	0	0
ENSMUSG00000018599.5	267.728	421.726	349.654	225.164	314.218	428.92	466.235	327.162	357.43	344.312	301.054	384.015	410.408	318.132	258.953	377.697
ENSMUSG00000018604.18	334.956	533.207	730.521	291.358	435.6	609.275	601.029	638.587	533.126	544.888	359.235	365.665	503.843	715.892	473.72	600.791
ENSMUSG00000018620.3	0	0	0	0	0	0	0	0	0	0	0	0	0	0	0	0
ENSMUSG00000018623.9	8.013	1.997	0	4.973	5.04	2.012	0	6.015	3.995	0	14.693	0.987	11.002	11.054	2.008	4.909
ENSMUSG00000018634.10	0	0	0	0	0	0	0	0	0	0	0	0	0	0	0	0
ENSMUSG00000018648.15	22.892	28.666	26.548	9.823	14.922	33.765	37.627	30.703	28.547	8.916	12.602	24.508	13.836	27.812	45.649	25.234
ENSMUSG00000018651.14	76.687	134.145	130.153	89.561	113.42	113.556	110.734	139.129	99.67	156.882	135.51	125.331	67.288	88.184	185	99.326
ENSMUSG00000018654.17	51.928	93.951	99.988	48.236	102.376	250.631	149.07	258.976	116.066	66.723	54.624	95.317	167.726	105.653	100.325	107.109
ENSMUSG00000018656.5	0	0	0	0	0	0	0	0	0	0	0	0	0	0	0	0
ENSMUSG00000018659.12	1812.21	2166.25	2452.89	2350.08	2418.05	2760.65	2786.21	2734.98	2238.57	2411.66	1914.52	2255.68	2483.32	2675.96	2511.89	2072.97
ENSMUSG00000018661.17	353.451	253.243	388.971	318.398	450.088	405.564	390.456	376.103	390.691	413.996	318.968	303.62	365.337	399.897	332.806	379.157
ENSMUSG00000018666.13	445.998	602.329	681.956	417.346	809.935	813.092	823.846	756.411	624.554	827.618	612.731	494.517	675.617	756.029	773.55	540.585
ENSMUSG00000018669.14	1012.42	1126.46	1254.57	1126.56	1690.94	1548.78	1328.31	1253.06	1306.66	1504.01	1282.37	1600.76	956.487	1254.62	1818.1	1033.31
ENSMUSG00000018672.15	231.41	321.332	355.984	226.21	393.825	318.743	422.607	340.805	302.956	404.296	331.734	328.826	342.173	356.687	376.428	365.922
ENSMUSG00000018677.9	5303.26	7417.41	6605.97	7036.47	7369.78	8784.53	9658.59	8371.28	7559.89	10824.8	6462.63	7269.83	7042.02	7656.79	8402.17	5958.97
ENSMUSG00000018678.13	82.877	76.976	85.133	75.234	72.113	122.629	105.774	125.809	99.347	121.881	72.478	94.472	106.623	100.189	124.086	97.912
ENSMUSG00000018697.14	230.36	187.375	333.985	283.172	289.728	292.502	295.43	296.524	323.147	238.696	314.645	282.489	272.613	321.098	312.604	289.292
ENSMUSG00000018698.15	0	0	0	0	0	0	0	0	0	0	1.966	0	0	0	0	0
ENSMUSG00000018707.13	2488.15	1784.69	2050.47	1650.28	2525.65	3131.75	2327.05	3146.48	3379.01	2729.68	1732.19	2386.33	3339.17	3597.88	3063.14	2108.1
ENSMUSG00000018727.19	87.259	48.327	67.055	104.904	57.967	62.824	55.073	91.573	94.078	41.422	98.795	149.896	47.316	60.13	150.832	123.964
ENSMUSG00000018733.10	168.723	203.717	253.153	263.257	222.673	257.647	213.754	290.168	210.539	246.618	223.006	182.3	219.855	240.742	241.432	140.037
ENSMUSG00000018736.14	837.463	605.136	601.376	736.868	801.063	893.911	768.576	915.871	682.803	651.3	597.225	746.808	1083.12	741.438	785.56	531.971
ENSMUSG00000018740.14	1.172	51.333	9.297	18.448	44.925	60.048	40.437	28.472	15.743	55.047	12.214	11.616	8.3	21.633	31.96	23.373
ENSMUSG00000018750.14	329.236	238.169	519.666	283.684	561.088	576.722	651.267	587.973	479.113	456.597	277.369	297.567	368.2	744.615	515.144	244.685
ENSMUSG00000018752.19	115.899	57.173	51.375	82.519	36.796	44.843	72.781	63.447	48.136	75.302	55.452	83.637	41.164	60.945	66.328	40.987
ENSMUSG00000018761.14	630.125	635.906	726.797	813.811	861.578	1001.42	958.207	885.197	638.307	813.67	611.597	821.384	831.021	707.57	703.96	621.177
ENSMUSG00000018765.5	856.838	555.275	945.535	947.833	971.738	987.896	803.94	1098.24	911.834	1060.83	733.381	651.9	814.572	808.775	781.57	551.885
ENSMUSG00000018770.9	3622.26	5522.85	6117.53	5781.42	5886.57	6239.65	6800.62	5255.73	5166.97	6770.07	5829.33	6318.19	4852.51	5056.05	5229.65	5574.54
ENSMUSG00000018774.13	227.59	281.887	319.479	116.918	417.312	656.318	479.404	726.629	383.488	390.888	138.719	359.007	366.775	345.688	317.732	259.317
ENSMUSG00000018776.10	0	0	0	0	0	0	0	0	0	0	0	0	0	0	0	0
ENSMUSG00000018796.13	10303.8	12188	22808.6	15454.7	20594.8	14743.3	16716.3	17676	15437.3	13313	15342.6	14001.1	21247.8	16852.6	19619.9	12725.8
ENSMUSG00000018800.14	220.218	197.216	230.73	202.947	242.188	169.103	176.173	265.869	185.574	249.004	177.229	174.258	344.905	179.769	242.483	117.131
ENSMUSG00000018809.2	43.708	72.44	78.26	41.93	125.869	73.299	56.114	73.31	92.295	67.25	28.181	58.196	42.454	56.346	55.564	74.309
ENSMUSG00000018819.10	39.105	75.988	49.512	63.792	91.527	106.212	77.118	119.718	91.616	92.799	56.541	65.169	116.125	80.261	58.059	98.499
[truncated: 52,433 more rows]

## Sheet: Adar1ki_vs_WT
logFC	P.Value	adj.P.Val	AveExpr	Gene ID	name	WT_r1_L1	WT_r2_L2	WT_r3_L3	Adar1KI_r1_L5	Adar1KI_r2_L6	Adar1KI_r3_L7	Adar1_p150KI_r1_L8	Adar1_p150KI_r2_L9	Adar1_p150KI_r3_L10	Adar1_p110KI_r1_L11	Adar1_p110KI_r2_L12	Adar1_p110KI_r3_L13	E861AKI_r1_L14	E861AKI_r2_L15	E861AKI_r3_L16	Adar1KI_r1_L5.CPM	Adar1KI_r2_L6.CPM	Adar1KI_r3_L7.CPM	Adar1_p110KI_r1_L11.CPM	Adar1_p110KI_r2_L12.CPM	Adar1_p110KI_r3_L13.CPM	Adar1_p150KI_r1_L8.CPM	Adar1_p150KI_r2_L9.CPM	Adar1_p150KI_r3_L10.CPM	E861AKI_r1_L14.CPM	E861AKI_r2_L15.CPM	E861AKI_r3_L16.CPM	WT_r1_L1.CPM	WT_r2_L2.CPM	WT_r3_L3.CPM	Adar1ki.cpm.avg	Adar1_110ki.cpm.avg	Adar1_150ki.cpm.avg	Adar1_E861Aki.cpm.avg	WT.cpm.avg
-0.0431618	0.818521	0.999721	6.58643	ENSMUSG00000000001.4	Gnai3	1584.73	2205.93	2266.42	1597.78	2820.15	3003.38	3012.53	1482.62	1741.2	2740.56	2783.64	2117.26	2226.67	2652.36	2646.25	73.142	103.701	107.428	109.292	103.381	89.8087	127.994	65.1208	76.5474	87.7393	111.923	113.553	88.2219	117.178	90.2022	94.757	100.827	104.405	89.8873	98.5339
-0.269412	0.658782	0.999721	0.168329	ENSMUSG00000000028.15	Cdc45	13.916	60.072	22.245	15.121	25.207	45.85	35.899	20.048	15.692	61.867	41.616	26.784	44.724	14.152	9.889	0.692197	0.926899	1.64001	2.46721	1.54557	1.13611	1.52524	0.880566	0.689859	1.7623	0.597176	0.424346	0.774702	3.19099	0.885339	1.08637	1.7163	0.927939	1.03189	1.61701
0.0320859	0.910902	0.999721	10.9383	ENSMUSG00000000049.11	Apoh	39040.7	28398.4	63277.2	55386.3	53042.2	46623.9	38850	57694.9	50136.7	40042.2	49882.6	46222.2	54587.9	41931.2	41416.8	2535.43	1950.44	1667.69	1596.85	1852.58	1960.63	1650.62	2534.13	2204.13	2150.97	1769.38	1777.23	2173.39	1508.51	2518.4	2051.19	1803.36	1899.19	2129.63	2066.77
0.426947	0.118052	0.999721	5.53011	ENSMUSG00000000056.7	Narf	875.847	1102.21	704.318	1035.12	1715.84	1706.22	1185.78	1157.65	1361.46	1253.38	1344.79	781.479	1086.08	682.968	947.09	47.3849	63.0941	61.0298	49.9839	49.9439	33.1484	50.3802	50.8472	59.8531	42.7958	28.8194	40.6405	48.7583	58.5486	28.0315	57.1696	44.3588	37.4186	53.6935	45.1128
0.413276	0.171561	0.999721	2.14366	ENSMUSG00000000058.6	Cav2	106.456	62.312	84.339	83.57	144.861	184.958	109.84	63.042	62.02	142.337	134.508	90.54	105.612	162.747	106.059	3.8256	5.32676	6.61576	5.67629	4.99547	3.84048	4.66677	2.76899	2.72655	4.16151	6.86748	4.55109	5.9264	3.30998	3.35665	5.25604	4.83742	5.19336	3.38744	4.19767
0.116439	0.687575	0.999721	3.61492	ENSMUSG00000000078.7	Klf6	349.59	163.241	205.941	198.283	345.361	366.673	232.196	236.442	222.714	328.743	427.66	216.366	382.763	433.699	431.105	9.07684	12.6994	13.1155	13.11	15.8828	9.17771	9.86532	10.3852	9.79105	15.0823	18.3009	18.4991	19.4616	8.67127	8.19634	11.6306	12.7235	17.2941	10.0139	12.1098
-0.443676	0.15983	0.999721	3.02138	ENSMUSG00000000085.16	Scmh1	211.931	148.741	228.134	137.471	249.003	155.318	237.405	168.885	200.003	203.305	191.521	166.637	143.909	344.147	164.4	6.29303	9.15621	5.55557	8.10765	7.11287	7.06833	10.0866	7.41792	8.79262	5.67056	14.5221	7.05455	11.7982	7.90104	9.07961	7.0016	7.42962	9.0824	8.76572	9.59294
-0.0282918	0.834673	0.999721	6.75698	ENSMUSG00000000088.7	Cox5a	1809.08	2364.03	2604.65	2313.69	2784.18	3015.78	3203.02	2420.57	2869.29	3310.8	2614.88	2421.86	2361.42	2355.09	2209.7	105.914	102.379	107.871	132.032	97.1136	102.729	136.087	106.318	126.141	93.0488	99.3784	94.8201	100.711	125.576	103.664	105.388	110.625	95.7491	122.849	109.984
0.1726	0.539309	0.999721	2.22124	ENSMUSG00000000093.6	Tbx2	105.106	110.16	79.373	96.251	142.544	164.443	118.176	98.198	98.766	149.037	145.132	83.647	85.907	78.343	132.417	4.4061	5.24156	5.88196	5.94349	5.39004	3.5481	5.02095	4.31314	4.34199	3.38506	3.30586	5.68213	5.85124	5.85164	3.159	5.17654	4.96054	4.12435	4.55869	4.95396
0.422237	0.302543	0.999721	2.43728	ENSMUSG00000000120.6	Ngfr	49.049	105.146	126.014	65.493	221.861	192.528	151.227	68.735	138.642	231.065	217.202	132.447	127.863	159.699	102.324	2.99808	8.15816	6.88653	9.2147	8.06663	5.61807	6.42518	3.01904	6.09504	5.03829	6.73887	4.39081	2.73055	5.5853	5.01529	6.01426	7.63314	5.38932	5.17976	4.44371
0.149381	0.590576	0.999721	3.08473	ENSMUSG00000000127.15	Fer	124.291	201.266	148.643	115.918	268.345	277.579	251.806	119.634	191.308	249.455	279.197	256.459	189.614	240.767	207.599	5.3064	9.86745	9.92872	9.94808	10.3691	10.8784	10.6985	5.25467	8.41037	7.47151	10.1597	8.90826	6.91927	10.6911	5.91591	8.36752	10.3985	8.8465	8.12118	7.8421
0.188172	0.515499	0.999721	4.84271	ENSMUSG00000000131.15	Xpo6	342.761	525.818	728.799	899.581	587.73	722.187	719.612	1110.88	664.474	605.754	762.068	705.001	601.653	786.142	681.094	41.1803	21.6117	25.8319	24.157	28.3023	29.9044	30.5742	48.7931	29.2119	23.7074	33.1731	29.2264	19.0815	27.9312	29.0058	29.5413	27.4546	28.7023	36.193	25.3395
-0.119591	0.510055	0.999721	4.34891	ENSMUSG00000000134.17	Tfe3	351.44	389.578	495.231	301.851	564.106	563.577	566.236	320.791	414.442	562.357	692.951	480.069	527.905	541.981	624.812	13.8179	20.743	20.1586	22.4264	25.7354	20.3633	24.0577	14.0901	18.2199	20.8015	22.8701	26.8112	19.5646	20.6942	19.7099	18.2398	22.8417	23.4943	18.7892	19.9896
-0.403647	0.266356	0.999721	2.57323	ENSMUSG00000000142.15	Axin2	106.126	131.44	146.079	84.578	136.845	138.373	80.379	187.764	89.355	169.523	319.723	153.372	125.173	183.048	180.01	3.87174	5.032	4.94946	6.76045	11.8741	6.50566	3.41506	8.24714	3.92826	4.93229	7.72413	7.72439	5.90802	6.98202	5.81386	4.61773	8.38009	6.7936	5.19682	6.23464
0.192734	0.377375	0.999721	3.21183	ENSMUSG00000000148.17	Brat1	114.08	220.948	230.983	204.959	274.67	296.529	246.522	180.91	259.342	229.148	217.574	239.72	177.234	237.858	208.192	9.38244	10.1	10.6065	9.13825	8.08045	10.1683	10.474	7.94609	11.4013	6.98369	10.037	8.93371	6.35082	11.7366	9.193	10.0297	9.12901	8.65145	9.94046	9.09348
0.0105525	0.96442	0.999721	6.09893	ENSMUSG00000000149.10	Gna12	1295.32	1214.76	1672.84	1795.54	1421.66	1948.15	1289.96	1706.26	1689.5	1804.14	1845.32	1429.34	2315.76	1764.39	1397.36	82.1946	52.2765	69.6832	71.9479	68.533	60.6289	54.8065	74.9439	74.2744	91.2497	74.4525	59.9621	72.1106	64.5274	66.5781	68.0514	67.0366	75.2214	68.0082	67.7387
0.154299	0.336182	0.999721	6.12357	ENSMUSG00000000154.16	Slc22a18	1368.58	1573.02	1319.23	1517.02	2329.37	2058.82	2201.24	1492.56	1538.44	1812.08	1892.4	1634.07	1281.2	1549.13	1471.28	69.4447	85.6544	73.6418	72.2645	70.2816	69.3132	93.5241	65.5574	67.6337	50.4841	65.3693	63.134	76.1886	83.5577	52.5046	76.247	70.6198	59.6625	75.5717	70.7503
0.0522919	0.788358	0.999721	4.45105	ENSMUSG00000000159.16	Igsf5	307.194	406.463	676.051	485.489	632.652	593.606	541.278	561.772	579.332	501.164	621.805	471.4	543.584	437.111	501.231	22.2243	23.2636	21.2327	19.9861	23.0931	19.9956	22.9973	24.6747	25.4688	21.4193	18.4449	21.5083	17.1015	21.5911	26.9065	22.2402	21.0249	20.4575	24.3803	21.8663
0.182686	0.764359	0.999721	-0.911847	ENSMUSG00000000167.14	Pih1d2	4.796	8.051	34.115	22.999	14.867	15.814	17.878	8.082	11.235	9.014	16.456	8.433	5.431	13.954	13.369	1.05283	0.546682	0.565651	0.359472	0.611157	0.357707	0.759583	0.354985	0.493918	0.214002	0.588821	0.573676	0.266993	0.427665	1.35776	0.721721	0.442779	0.458833	0.536162	0.684139
-0.360556	0.0303952	0.999721	5.70083	ENSMUSG00000000168.9	Dlat	1101.28	1223.48	1338.54	895.008	1447.59	1218.88	1095.27	1027.25	933.169	1261.94	1602.73	1158.54	1222.16	1444.17	1701.71	40.9709	53.23	43.598	50.3252	59.5236	49.1422	46.5349	45.1197	41.0244	48.1578	60.9402	73.0221	61.3084	64.9903	53.2732	45.933	52.997	60.7067	44.2263	59.8573
-0.128966	0.346373	0.999721	7.60819	ENSMUSG00000000171.5	Sdhd	3248.48	4412	4954.01	4004.39	4580.06	5473.79	5442.98	3910.72	4457.74	5481.15	4880.85	4165	4882.71	4630	5085.58	183.31	168.416	195.792	218.584	181.269	176.669	231.256	171.77	195.973	192.397	195.373	218.227	180.843	234.363	197.167	182.506	192.174	201.999	199.666	204.124
0.518453	0.136203	0.999721	3.26718	ENSMUSG00000000184.12	Ccnd2	125.47	175.057	166.674	129.207	305.831	452.567	270.927	115.774	152.758	373.156	328.122	256.037	202.698	304.928	344.607	5.91473	11.2459	16.1879	14.8812	12.1861	10.8605	11.5109	5.08513	6.71561	7.98707	12.8671	14.7874	6.9849	9.29893	6.63353	11.1162	12.6426	11.8805	7.77054	7.63912
0.510096	0.0394669	0.999721	4.10505	ENSMUSG00000000194.13	Gpr107	255.135	364.425	333.736	491.864	590.929	577.075	404.292	241.985	289.278	477.147	656.202	283.881	403.455	467.296	524	22.5161	21.7293	20.6414	19.0283	24.3706	12.0415	17.1772	10.6287	12.7174	15.8977	19.7186	22.4853	14.2033	19.358	13.2825	21.629	18.4801	19.3672	13.5077	15.6146
-1.08886	0.198296	0.999721	-0.202189	ENSMUSG00000000204.16	Slfn4	17.012	52.179	20.513	6.011	27.362	16.962	26.355	20.306	8.441	19.186	23.241	26.203	62.074	6.084	29.227	0.275167	1.00614	0.606714	0.765124	0.863144	1.11147	1.11975	0.891899	0.371087	2.44595	0.256728	1.25416	0.947056	2.77172	0.816406	0.629341	0.913245	1.31895	0.794244	1.51173
0.440985	0.382291	0.999721	1.2452	ENSMUSG00000000247.11	Lhx2	38.73	20.108	71.523	39.868	94.107	71.789	30.175	72.355	61.641	38.361	87.647	49.962	70.404	94.815	61.214	1.82504	3.46046	2.56782	1.52981	3.25511	2.11926	1.28205	3.17804	2.70989	2.77418	4.00094	2.62675	2.1561	1.06813	2.84658	2.61777	2.30139	3.13396	2.38999	2.0236
-0.0100076	0.982012	0.999721	-0.0706258	ENSMUSG00000000253.13	Gmpr	20.687	24.599	14.672	16.615	27.709	26.676	22.674	12.544	13.671	35.467	24.637	20.604	35.597	33.606	16.787	0.760588	1.0189	0.954173	1.4144	0.91499	0.87397	0.963351	0.550969	0.60101	1.40266	1.41808	0.720345	1.15164	1.30668	0.583937	0.911221	1.06779	1.18036	0.70511	1.01409
0.105009	0.654861	0.999721	3.10116	ENSMUSG00000000266.11	Mid2	147.62	155.248	206.767	148.912	251.733	283.72	245.489	149.865	127.643	272.656	256.996	249.507	143.496	256.374	244.298	6.81677	9.2566	10.1484	10.8733	9.54454	10.5835	10.4301	6.58251	5.6115	5.65429	10.8183	10.483	8.21799	8.24669	8.22921	8.74058	10.3338	8.98521	7.54137	8.2313
-0.115783	0.557954	0.999721	6.47177	ENSMUSG00000000275.16	Trim25	1922.8	1776.58	2644.11	1921.37	2189.8	3133.74	2247.51	1280.84	1154.81	2131.48	2656.01	1888.16	2781.02	2668.68	2033.98	87.9547	80.5221	112.091	85.0018	98.6412	80.0909	95.49	56.2583	50.7682	109.583	112.611	87.2801	107.042	94.3711	105.234	93.5225	87.9113	103.158	67.5055	102.216
-0.594501	0.0981992	0.999721	1.70035	ENSMUSG00000000276.11	Dgke	83.999	53.944	109.09	32.791	85.091	87.405	89.044	72.327	47.559	73.863	83.165	68.998	80.599	145.827	89.493	1.50108	3.12892	3.12639	2.9456	3.08865	2.92672	3.78321	3.17681	2.09081	3.17591	6.15351	3.84022	4.67622	2.86547	4.34172	2.58546	2.98699	4.38988	3.01695	3.96114
0.0712797	0.764237	0.999721	5.88483	ENSMUSG00000000278.10	Scpep1	1048.06	1547.9	959.337	957.982	1905.2	1832.15	1752.82	961.567	1323	1777.22	1889.25	1557.68	1375.77	1479.44	1154.79	43.8537	70.0571	65.5341	70.8744	70.1647	66.0729	74.472	42.2348	58.1622	54.2106	62.4285	49.5532	58.3451	82.2237	38.1811	59.815	69.0373	55.3974	58.2897	59.5833
0.0926751	0.745897	0.999721	2.92011	ENSMUSG00000000282.12	Mnt	185.607	115.116	135.067	148.515	182.164	226.995	208.141	230.492	175.483	272.371	202.007	127.881	161.093	154.227	216.031	6.7986	6.69844	8.11938	10.862	7.50231	5.42439	8.84329	10.1239	7.71466	6.34768	6.50796	9.27008	10.3327	6.1149	5.37559	7.20547	7.92955	7.37524	8.89394	7.2744
-0.130674	0.768499	0.999721	3.56055	ENSMUSG00000000290.13	Itgb2	186.569	289.833	220.392	80.677	415.144	415.6	302.835	164.487	257.922	336.207	663.74	328.804	294.139	366.993	263.559	3.69317	15.2655	14.8656	13.4077	24.6505	13.947	12.8666	7.22475	11.3389	11.5902	15.4861	11.3096	10.3863	15.3958	8.77148	11.2747	17.3351	12.7953	10.4767	11.5178
-0.278781	0.550687	0.999721	0.830263	ENSMUSG00000000295.13	Hddc2	22.221	42.891	47.21	40.474	42.393	31.423	28.754	71.237	56.328	39.045	40.223	55.765	34.839	40.135	52.078	1.85279	1.55885	1.12397	1.55709	1.49384	2.36541	1.22167	3.12894	2.47632	1.37279	1.69359	2.23471	1.23704	2.27835	1.87893	1.51187	1.80544	1.76703	2.27564	1.79811
0.222956	0.407026	0.999721	2.74325	ENSMUSG00000000296.8	Tpd52l1	102.572	129.119	141.445	217.649	165.976	166.525	174.888	198.248	201.071	217.548	174.812	125.475	130.736	126.103	144.166	9.96336	6.10319	5.95643	8.67565	6.49232	5.32234	7.43047	8.70763	8.83957	5.15149	5.32121	6.18629	5.71017	6.85873	5.62943	7.34099	6.8301	5.553	8.32589	6.06611
-0.226119	0.700348	0.999721	6.1979	ENSMUSG00000000301.16	Pemt	4191.64	933.485	1290.55	1687.6	2769.18	1259.48	1591.95	2955.24	1442.27	845.557	1565.92	1151.28	1601.62	1737.11	4326.6	77.2534	101.827	45.0502	33.7202	58.1563	48.8343	67.6371	129.803	63.4055	63.1098	73.3014	185.658	233.348	49.5862	51.3632	74.7102	46.9036	107.357	86.9485	111.433
-0.232957	0.536556	0.999721	5.51596	ENSMUSG00000000303.12	Cdh1	805.768	1486.39	1150.21	573.726	1448.34	1873.64	2023.29	609.487	833.504	1619.57	1087.52	1039.11	679.389	1142.56	981.795	26.2636	53.2577	67.0183	64.5873	40.3891	44.0765	85.9635	26.7704	36.6429	26.7705	48.2131	42.1297	44.857	78.9563	45.7778	48.8465	49.6843	39.0378	49.7923	56.5304
0.304637	0.413181	0.999721	1.71403	ENSMUSG00000000317.11	Bcl6b	39.185	110.332	45.748	67.432	74.231	130.781	75.856	95.525	62.307	142.804	106.226	110.203	56.483	62.553	54.977	3.08685	2.72958	4.6779	5.69492	3.94511	4.67454	3.2229	4.19574	2.73917	2.22564	2.63957	2.35911	2.18143	5.86077	1.82075	3.49811	4.77152	2.40811	3.38593	3.28765
0.11104	0.853979	0.999721	-0.0237716	ENSMUSG00000000320.10	Alox12	18.131	35.526	13.933	19.712	20.758	44.951	42.854	5.535	9.749	49.336	28.462	15.86	29.355	23.618	34.247	0.90236	0.763303	1.60785	1.96748	1.05705	0.672742	1.82074	0.243113	0.42859	1.1567	0.996616	1.46957	1.00935	1.88712	0.554526	1.09117	1.23242	1.20763	0.830814	1.15033
-0.081982	0.817637	0.999721	3.73665	ENSMUSG00000000325.16	NA	243.654	173.78	445.102	272.524	338.306	338.991	209.252	554.505	321.536	298.302	324.637	269.225	384.53	344.427	367.949	12.4754	12.44	12.1254	11.8961	12.0566	11.4199	8.89049	24.3555	14.1355	15.1519	14.5339	15.789	13.5642	9.23109	17.7148	12.3469	11.7909	15.1583	15.7938	13.5034
0.200048	0.250915	0.999721	8.37895	ENSMUSG00000000326.13	Comt	5776.44	6190.57	8083.36	6895.78	10719.7	11028.3	6733.43	6118.47	6123.43	10794.5	8543.6	7026.05	10643.5	7891.46	8098.49	315.669	394.181	394.471	430.477	317.3	298.028	286.083	268.741	269.201	419.396	332.998	347.513	321.574	328.839	321.713	368.107	348.601	366.636	274.675	324.042
0.0207994	0.920599	0.999721	3.17856	ENSMUSG00000000339.14	Rtca	180.002	137.157	241.563	226.926	223.645	239.411	238.758	200.607	268.053	248.59	237.388	185.021	200.654	220.433	185.632	10.388	8.22376	8.56349	9.91359	8.81632	7.84813	10.1441	8.81124	11.7843	7.90653	9.30168	7.96564	10.0207	7.2857	9.61407	9.05843	8.85935	8.39128	10.2465	8.97349
0.116561	0.579673	0.999721	6.63543	ENSMUSG00000000340.10	Dbt	1758.14	2004.26	2291.32	2100.09	3148.01	2889.96	3913.59	1792.02	2010.21	2377.8	2473.01	2226.45	1834.11	2262.39	2965.72	96.1361	115.757	103.371	94.8247	91.8449	94.4404	166.277	78.7105	88.3736	72.2709	95.4667	127.261	97.8754	106.465	91.1933	105.088	93.7033	98.333	111.12	98.5113
0.0356309	0.881781	0.999721	6.83937	ENSMUSG00000000346.9	Dazap2	2198.69	1572.21	3479.97	2916.65	2746.39	2957.03	2319.39	3184.81	2687.27	2749.87	3449.97	2732.14	2824.24	2984.17	2364.64	133.516	100.989	105.77	109.663	128.128	115.891	98.5439	139.886	118.139	111.286	125.924	101.469	122.401	83.5148	138.501	113.425	117.894	112.893	118.856	114.805
-0.0441886	0.766507	0.999721	4.15631	ENSMUSG00000000355.13	Mcts1	312.88	337.965	465.483	348.698	484.133	498.02	418.315	486.481	359.599	459.434	465.088	384.307	417.692	484.98	438.096	15.9624	17.8023	17.8137	18.3219	17.2728	16.3013	17.773	21.3677	15.8088	16.4587	20.4648	18.7991	17.418	17.9525	18.526	17.1928	17.2987	18.5742	18.3165	17.9655
-0.0250347	0.903468	0.999721	4.50929	ENSMUSG00000000374.8	Trappc10	550.627	385.456	492.314	408.1	640.773	681.003	622.081	441.766	329.704	513.098	698.235	537.682	669.029	619.081	646.424	18.6817	23.5622	24.3588	20.462	25.9316	22.8071	26.4304	19.4036	14.4946	26.3623	26.1235	27.7386	30.6534	20.4752	19.5938	22.2009	23.0669	26.7415	20.1095	23.5741
-0.146049	0.486026	0.999721	4.03196	ENSMUSG00000000378.15	Ccm2	320.203	308.544	521.235	426.483	375.219	463.266	347.64	310.094	382.933	466.068	456.203	327.704	451.927	395.63	308.034	19.5232	13.7974	16.5706	18.5864	16.9429	13.9004	14.7702	13.6202	16.8347	17.8076	16.6945	13.218	17.8257	16.3897	20.7449	16.6304	16.4766	15.9067	15.075	18.3201
0.251689	0.189252	0.999721	4.73106	ENSMUSG00000000384.15	Tbrg4	445.705	469.047	601.835	767.315	586.558	890.606	746.899	567.126	522.769	674.01	806.418	540.388	564.631	633.59	744.993	35.1255	21.5686	31.8561	26.879	29.9494	22.9219	31.7335	24.9098	22.9822	22.2486	26.7358	31.9683	24.8124	24.9155	23.9527	29.5167	26.5835	26.9842	26.5418	24.5602
-0.844172	0.0145315	0.999721	3.23813	ENSMUSG00000000385.8	Tmprss2	189.092	356.18	288.874	147.029	236.693	181.413	206.406	219.674	194.191	250.993	289.632	262.036	134.535	361.577	154.669	6.73057	8.70356	6.48896	10.0094	10.7566	11.1149	8.76958	9.64872	8.53711	5.30119	15.2576	6.63699	10.5267	18.9201	11.497	7.3077	10.627	9.06525	8.98514	13.6479
0.111904	0.891631	0.999721	0.977666	ENSMUSG00000000386.16	Mx1	18.024	32.227	84.382	21.299	24.836	202.504	115.289	23.325	42.781	59.818	110.289	28.667	62.48	40.901	27.975	0.975008	0.913257	7.24336	2.3855	4.09601	1.21598	4.89829	1.0245	1.88076	2.46195	1.72591	1.20043	1.00339	1.71188	3.35836	3.04388	2.56583	1.7961	2.60118	2.02454
-0.145951	0.404384	0.999721	6.70701	ENSMUSG00000000399.10	Ndufa9	1800.88	2275.28	2974.56	2685.59	2503.97	2445.24	2775.34	2594.52	2829.08	2889.27	2380.44	2265.13	2284.3	2356.92	2154.16	122.939	92.0749	87.4636	115.222	88.4067	96.081	117.916	113.959	124.373	90.01	99.4557	92.4371	100.255	120.862	118.386	100.826	99.9032	93.9676	118.749	113.167
-0.472942	0.49855	0.999721	-0.132791	ENSMUSG00000000409.14	Lck	9.089	18.169	42.831	17.665	15.509	21.864	10.003	27.776	30.775	22.714	64.011	16.844	32.3	13.747	16.464	0.808654	0.570289	0.782053	0.905818	2.3773	0.714481	0.424998	1.22	1.35294	1.27274	0.580086	0.706485	0.505984	0.965127	1.70465	0.720332	1.33253	0.853105	0.999315	1.05859
-1.434	0.475049	0.999721	-1.74534	ENSMUSG00000000416.16	Cttnbp2	5.353	0	215.874	0.942	6.967	7.081	77.518	5.593	2.289	2.848	6.712	4.725	13.458	9.209	3.808	0.0431221	0.256187	0.25328	0.113576	0.249276	0.200423	3.29351	0.245661	0.10063	0.530296	0.388595	0.163405	0.298001	0	8.59167	0.184196	0.187758	0.360765	1.21327	2.96322
0.0016356	0.989808	0.999721	5.57799	ENSMUSG00000000420.15	Galnt1	828.06	980.186	1268.51	939.369	1332.29	1533.79	1151.78	907.271	934.721	1425.22	1485.85	1048.65	1160.27	1203.1	980.052	43.0017	48.9904	54.862	56.8369	55.1827	44.4811	48.9357	39.85	41.0926	45.7192	50.7674	42.0549	46.098	52.0669	50.4859	48.9513	52.1669	46.1805	43.2928	49.5503
0.354617	0.350693	0.999721	4.07437	ENSMUSG00000000439.9	Mkrn2	379.964	185.705	275.085	225.121	416.114	714.6	534.438	420.498	238.596	591.045	390.016	272.17	509.426	590.773	713.801	10.3054	15.3011	25.5605	23.5704	14.4847	11.5448	22.7067	18.4695	10.4893	20.0733	24.929	30.6298	21.1526	9.86454	10.9482	17.0557	16.5333	25.2107	17.2218	13.9884
-1.02048	0.0300439	0.999721	2.89413	ENSMUSG00000000440.12	Pparg	104.057	249.424	350.219	149.713	95.51	160.812	140.628	331.135	274.31	253.983	229.193	205.622	104.934	117.373	108.869	6.85344	3.51205	5.75208	10.1287	8.51197	8.72197	5.97486	14.5444	12.0593	4.1348	4.95282	4.67167	5.79284	13.2493	13.9385	5.37252	9.12086	4.58643	10.8595	10.9935
-0.265697	0.0384258	0.999721	6.08336	ENSMUSG00000000441.17	Raf1	1467.12	1413.4	1789.06	1292.68	1729.05	1772.75	1600.48	1333.66	1365.44	1748.53	1914.16	1371.31	1814.62	1906.31	1653.67	59.1753	63.5797	63.4096	69.7302	71.0896	58.1676	67.9997	58.5782	60.028	71.503	80.4413	70.9607	81.6745	75.0791	71.2036	62.0549	66.3291	74.3016	62.202	75.9857
-0.309135	0.585678	0.999721	0.697138	ENSMUSG00000000486.13	Septin1	11.576	33.44	61.146	35.543	18.747	43.592	29.404	46.958	49.95	38.814	85.958	59.15	30.139	35.642	42.921	1.62706	0.689355	1.55924	1.54787	3.19238	2.509	1.24929	2.06253	2.19592	1.18759	1.504	1.84178	0.644435	1.77631	2.43358	1.29189	2.41642	1.51112	1.83591	1.61811
0.663098	0.245987	0.999721	0.574437	ENSMUSG00000000489.7	Pdgfb	15.635	29.321	17.574	59.548	26.09	43.24	69.197	17.202	32.11	42.104	59.5	39.368	29.806	60.312	32.318	2.72594	0.959368	1.54665	1.67908	2.20976	1.66989	2.93997	0.755562	1.41163	1.17447	2.545	1.38679	0.870399	1.55751	0.699435	1.74399	1.85291	1.70209	1.70239	1.04245
-0.167788	0.714507	0.999721	1.89974	ENSMUSG00000000530.16	Acvrl1	93.334	74.887	100.824	41.65	99.072	190.626	104.897	31.507	80.776	105.096	149.543	75.409	138.842	88.91	61.011	1.90662	3.64303	6.8185	4.19115	5.55386	3.19866	4.45676	1.38388	3.55111	5.4709	3.75176	2.61804	5.1959	3.97795	4.01274	4.12271	4.31456	3.9469	3.13058	4.39553
-0.430771	0.358736	0.999721	0.65544	ENSMUSG00000000531.5	Tamalin	58.058	35.018	24.829	31.768	30.145	36.123	43.07	35.321	29.835	22.016	52.062	34.876	53.952	31.136	53.175	1.45425	1.10848	1.29208	0.877982	1.93352	1.47935	1.82992	1.5514	1.31162	2.12591	1.31386	2.28179	3.23208	1.86014	0.98818	1.28494	1.43029	1.90719	1.56431	2.0268
0.13061	0.615886	0.999721	3.60018	ENSMUSG00000000532.11	Acvr1b	171.173	293.485	215.254	161.725	351.266	424.077	301.441	317.238	331.436	374.773	363.31	336.532	205.768	272.193	317.993	7.40331	12.9166	15.1688	14.9457	13.4929	14.2749	12.8073	13.934	14.5707	8.10804	11.4858	13.6454	9.52919	15.5898	8.56699	11.8296	14.2378	11.0797	13.7707	11.2286
0.362816	0.0514375	0.999721	4.70919	ENSMUSG00000000538.18	Tom1l2	454.075	472.965	387.067	609.525	697.079	754.826	550.907	571.517	516.403	741.042	798.663	630.615	676.148	764.075	832.962	27.9023	25.6326	26.9994	29.5522	29.6614	26.7491	23.4064	25.1027	22.7023	26.6428	32.2419	35.7431	25.2783	25.1236	15.4051	26.8448	28.6543	31.5426	23.7371	21.9357
-0.8878	0.0455497	0.999721	3.92874	ENSMUSG00000000552.10	Zfp385a	482.889	236.746	656.239	292.618	285.287	278.987	220.541	572.083	334.297	263.709	404.425	329.177	537.479	438.547	338.303	13.3952	10.4904	9.97908	10.5165	15.0199	13.9629	9.37013	25.1276	14.6965	21.1787	18.5055	14.5169	26.8824	12.5758	26.1179	11.2882	13.1664	18.067	16.3981	21.8587
-0.280207	0.339475	0.999721	4.40627	ENSMUSG00000000555.8	Itga5	371.388	548.384	520.217	300.636	553.86	637.483	858.438	459.39	274.536	794.699	660.681	503.481	391.378	550.861	428.716	13.7623	20.3663	22.8021	31.692	24.5369	21.3564	36.4725	20.1777	12.0693	15.4218	23.2448	18.3966	20.6751	29.1298	20.7043	18.9769	25.8618	19.0211	22.9065	23.5031
-0.0218628	0.906629	0.999721	4.52993	ENSMUSG00000000561.14	Wdr77	484.678	366.816	623.357	511.812	684.863	568.68	577.716	519.241	487.615	542.068	680.06	397.704	630.435	621.58	580.731	23.4293	25.1834	20.3411	21.6173	25.2566	16.8696	24.5454	22.8066	21.4367	24.8415	26.229	24.9197	26.982	19.4851	24.8093	22.9846	21.2478	25.3301	22.9296	23.7588
-0.122478	0.421783	0.999721	8.14165	ENSMUSG00000000563.17	Atp5pb	4908.73	6421.72	7465.01	6815	6994.49	7020.72	7843.35	6162.59	6724.59	8093.7	6765.1	5907.52	6127.79	6897.22	6350.09	311.972	257.198	251.124	322.771	251.248	250.582	333.241	270.679	295.629	241.458	291.044	272.488	273.269	341.118	297.103	273.431	274.867	268.33	299.85	303.83
-0.733496	0.0799317	0.999721	1.61288	ENSMUSG00000000567.5	Sox9	91.092	59.094	89.282	72.431	56.206	51.132	138.203	69.729	35.931	58.01	72.063	64.72	79.911	93.409	94.295	3.31569	2.06678	1.82894	2.3134	2.67634	2.74526	5.87183	3.0627	1.57961	3.1488	3.94161	4.04628	5.07108	3.13904	3.55337	2.4038	2.57833	3.71223	3.50472	3.92117
-0.221628	0.457866	0.999721	5.50932	ENSMUSG00000000568.15	Hnrnpd	819.584	792.578	1317.45	1053.02	1035.11	932.858	1048.22	2061.06	1506.24	840.954	1355.33	1013.93	901.203	833.537	1167.78	48.2041	38.0625	33.3674	33.5366	50.3354	43.0084	44.5359	90.5277	66.218	35.5108	35.173	50.1103	45.6262	42.1013	52.4339	39.878	42.2935	40.2647	67.0938	46.7205
-1.00023	0.216356	0.999721	1.45213	ENSMUSG00000000579.14	Dynlt1c	78.531	46.391	81.429	37.641	20.719	82.907	63.356	159.185	81.763	21.41	138.772	75.273	34.997	60.14	161.223	1.7231	0.761869	2.9655	0.853815	5.15383	3.19289	2.69181	6.99187	3.5945	1.37901	2.53775	6.91822	4.37181	2.46426	3.24083	1.81682	3.06685	3.61166	4.42606	3.35897
0.207256	0.199436	0.999721	5.19912	ENSMUSG00000000581.8	C1d	497.164	736.901	872.253	822.374	974.734	1151.25	942.166	728.203	910.468	1088.11	995.015	814.453	751.143	1098.69	849.762	37.646	35.8424	41.1789	43.3929	36.9537	34.5471	40.0298	31.9848	40.0264	29.5979	46.3618	36.464	27.6771	39.1438	34.7152	38.2224	38.2979	37.4746	37.347	33.8453
0.10071	0.581284	0.999721	7.32877	ENSMUSG00000000594.7	Gm2a	2752.46	3014.07	3238.95	3465.88	4068.94	4357.33	4212.79	2380.62	3486.32	5106.43	5236	3867.49	4379.11	5309.64	3415.42	158.658	149.621	155.857	203.641	194.459	164.049	178.989	104.564	153.267	172.554	224.053	146.559	153.229	160.106	128.908	154.712	187.383	181.055	145.607	147.414
0.0950041	0.547393	0.999721	4.40267	ENSMUSG00000000600.15	Krit1	319.436	399.654	488.003	443.614	513.857	626.288	627.641	471.079	352.419	597.076	654.29	528.179	466.344	607.671	529.018	20.3074	18.8953	22.4017	23.811	24.2996	22.404	26.6666	20.6912	15.4932	18.3757	25.6421	22.7006	17.783	21.2294	19.4222	20.5348	23.5049	22.2395	20.9503	19.4782
0.10783	0.462432	0.999721	6.02014	ENSMUSG00000000605.9	Clcn4	1312.45	1100.46	1427.4	1201.32	1974.87	2020.45	1622.97	1174.68	1263.05	1612.11	1956.33	1464.28	1804.67	1808.9	1624.65	54.9932	72.6188	72.2696	64.2897	72.6557	62.1111	68.9554	51.5952	55.5266	71.111	76.3306	69.7154	73.064	58.4561	56.8096	66.6272	66.3522	72.3857	58.6924	62.7766
0.847026	0.0884386	0.999721	1.37948	ENSMUSG00000000628.10	Hk2	22.701	41.943	58.822	68.662	70.892	133.771	57.649	16.279	53.146	88.101	111.734	47.758	54.886	128.914	92.742	3.14315	2.6068	4.78485	3.5134	4.14967	2.02578	2.44933	0.715021	2.33643	2.16272	5.43982	3.97964	1.26376	2.22799	2.34108	3.5116	3.22962	3.86073	1.83359	1.94428
-0.29795	0.156893	0.999721	7.36588	ENSMUSG00000000631.20	Myo18a	3349.24	3253.52	3828.33	2435.97	4380.21	3934.08	4204.7	4140.32	3667.51	3285.15	6265.68	4416.4	3990.35	3935.51	4368.86	111.512	161.067	140.718	131.009	232.7	187.333	178.645	181.855	161.232	157.235	166.068	187.472	186.452	172.825	152.366	137.766	183.681	170.258	173.911	170.548
0.238224	0.143375	0.999721	8.44558	ENSMUSG00000000673.9	Haao	5409.64	6971.42	7206.44	7045.63	11342	10387.6	9667.2	6942.11	8945.92	10177.4	8806.66	8785.89	6761.72	8245.7	8809.53	322.529	417.062	371.553	405.866	327.069	372.676	410.73	304.918	393.285	266.437	347.946	378.025	301.154	370.318	286.812	370.381	368.537	330.803	369.644	319.428
-0.0716607	0.816005	0.999721	2.84394	ENSMUSG00000000682.7	Cd52	78.062	192.767	181.172	97.899	216.842	203.619	162.493	140.694	187.504	230.553	330.507	203.977	178.252	144.596	125.621	4.48154	7.9736	7.28324	9.19428	12.2747	8.6522	6.90384	6.17969	8.24313	7.02381	6.10156	5.39051	4.3457	10.2397	7.21055	6.57946	10.0404	6.17196	7.10889	7.26531
0.273544	0.347838	0.999721	4.64555	ENSMUSG00000000686.11	Abhd15	571.135	609.597	357.025	561.378	815.677	847.408	628.464	647.454	505.009	717.716	650.864	410.443	623.079	424.777	713.752	25.6983	29.9937	30.3109	28.622	24.1723	17.41	26.7016	28.4381	22.2014	24.5517	17.9244	30.6277	31.795	32.3814	14.2094	28.6676	23.4014	24.368	25.7804	26.1286
-0.311897	0.46677	0.999721	0.852574	ENSMUSG00000000693.10	Loxl3	62.631	37.638	39.026	21.678	70.171	49.066	36.758	56.788	38.378	70.763	79.24	42.619	31.426	32.477	16.656	0.992358	2.58029	1.75504	2.82198	2.94288	1.80779	1.56174	2.49429	1.68719	1.2383	1.37044	0.714724	3.48666	1.99931	1.55321	1.7759	2.52422	1.10782	1.91441	2.34639
-0.202272	0.349875	0.999721	6.43101	ENSMUSG00000000708.14	Kat2b	2131.03	1362.3	2388.98	1863.8	2079.63	2172.86	1811.41	1779.66	1733.46	1578.53	2479.53	1980.88	2729.58	2726.38	2220.18	85.3196	76.4712	77.7211	62.9505	92.0868	84.024	76.9616	78.168	76.207	107.556	115.046	95.2701	118.635	72.3644	95.0802	79.8373	79.6871	105.957	77.1122	95.3597
-0.0166281	0.897239	0.999721	6.73965	ENSMUSG00000000711.3	Rab5b	1865.44	2168.28	2442.7	1856.62	3130.59	3063.31	2569.81	1945.61	2200.24	2973.68	3331.86	2680.57	2451.43	2767.31	2970.7	84.9909	115.117	109.572	118.588	123.742	113.703	109.184	85.4569	96.728	96.5955	116.773	127.476	103.849	115.178	97.218	103.226	118.678	113.615	97.1228	105.415
0.0349529	0.943284	0.999721	1.72177	ENSMUSG00000000732.9	Icosl	30.693	71.532	81.645	58.764	60.895	105.658	72.736	55.288	83.141	94.867	172.53	154.936	74.999	140.537	33.821	2.69005	2.2392	3.77928	3.78323	6.40757	6.572	3.09034	2.42841	3.65508	2.95525	5.93028	1.45129	1.70868	3.79974	3.24943	2.90284	5.5876	3.44561	3.05794	2.91928
0.266839	0.0769288	0.999721	5.29851	ENSMUSG00000000738.18	Spg7	601.653	667.34	916.565	857.14	1212.26	1151.03	1090.14	902.261	857.777	1280.77	1033.63	800.891	834.936	975.9	998.587	39.2374	44.5765	41.1711	51.0763	38.3879	33.9718	46.3167	39.6299	37.71	32.8996	41.1803	42.8503	33.494	35.4487	36.4788	41.6617	41.1453	38.9768	41.2189	35.1405
0.78578	0.280843	0.999721	3.74174	ENSMUSG00000000739.14	Sult5a1	110.283	385.14	132.502	136.759	399.825	817.703	633.157	91.86	416.779	711.538	497.245	851.904	212.479	405.305	184.756	6.26044	14.7022	29.2484	28.3756	18.4671	36.1357	26.901	4.03476	18.3226	8.37248	17.1028	7.92805	6.13944	20.4584	5.27351	16.737	27.6595	11.1344	16.4194	10.6238
-0.25445	0.314286	0.999721	7.99262	ENSMUSG00000000740.12	Rpl13	6736.86	4625.31	6289.41	7068.83	6202.91	4824.43	6565.92	7454.12	6165.06	5408.91	5296.39	5191.94	6237.57	6240.46	6514.37	323.591	228.09	172.565	215.704	196.702	220.229	278.966	327.407	271.031	245.784	263.331	279.537	375.04	245.694	250.315	241.415	210.878	262.884	292.468	290.35
0.137231	0.5325	0.999721	6.20763	ENSMUSG00000000743.9	Chmp1a	952.861	1932.09	1533.05	1549.01	1915.85	2352.74	2841.48	1374.1	1780.54	2286.85	1983.15	1893.34	1536.02	1586.46	1428.88	70.9091	70.4487	84.1551	91.1978	73.652	80.3106	120.726	60.3543	78.277	60.5248	66.9443	61.3146	53.0457	102.631	61.0144	75.171	81.7201	62.9279	86.4524	72.2305
0.0494051	0.893228	0.999721	4.78049	ENSMUSG00000000751.13	Rpa1	342.091	882.448	495.746	354.807	783.673	1061.98	1044.94	405.18	608.056	1172.8	743.288	718.943	471.884	619.64	700.841	16.2421	28.8168	37.9858	46.7704	27.6049	30.4958	44.3965	17.7967	26.7316	18.594	26.1471	30.0737	19.0442	46.8751	19.7304	27.6816	34.957	24.9383	29.6416	28.5499
0.248525	0.182065	0.999721	8.79343	ENSMUSG00000000753.15	Serpinf1	5947.81	8270.24	10277.1	10662.3	11157.7	13091.7	10739.3	10185.4	10963.2	13468.9	11823.8	11675.3	12157.2	11007.8	8299.44	488.092	410.285	468.275	537.129	439.123	495.236	456.281	447.371	481.971	479.041	464.499	356.137	331.114	439.31	409.023	455.551	490.496	433.226	461.874	393.149
-0.0481154	0.852988	0.999721	3.96615	ENSMUSG00000000759.14	Tubgcp3	271.329	254.905	442.326	407.817	384.508	352.543	376.668	498.458	331.135	359.672	371.532	402.906	289.272	377.26	493.353	18.6687	14.1389	12.6101	14.3435	13.7983	17.0903	16.0035	21.8937	14.5575	11.3984	15.9194	21.1702	15.1049	13.5404	17.6043	15.1393	15.0773	16.1627	17.4849	15.4165
0.0935609	0.6929	0.999721	2.97357	ENSMUSG00000000776.13	Polr3d	139.708	129.004	173.878	166.759	175.645	241.969	188.765	276.138	187.4	176.256	247.558	195.676	165.701	201.5	159.123	7.63376	6.45873	8.65499	7.02896	9.19402	8.30009	8.02006	12.1288	8.23856	6.52925	8.50276	6.82811	7.77753	6.85262	6.92025	7.58249	8.17436	7.2867	9.46247	7.18347
-0.587615	0.227666	0.999721	1.90957	ENSMUSG00000000782.15	Tcf7	53.485	59.734	129.068	34.666	80.706	79.746	60.991	107.241	109.358	70.105	180.232	99.29	115.96	174.122	87.928	1.58691	2.96768	2.85243	2.79574	6.69361	4.21163	2.59133	4.71034	4.80764	4.56926	7.34748	3.77307	2.97751	3.17304	5.13684	2.46901	4.56699	5.22994	4.03644	3.76246
-0.443394	0.0148462	0.999721	7.69793	ENSMUSG00000000787.12	Ddx3x	4939.89	4330.46	6823.21	3931.54	4997.26	5469.85	4350.6	4584.42	3976.29	4348.69	6087.98	4628.77	5683.12	5220.51	4870.37	179.975	183.757	195.651	173.422	226.101	196.341	184.844	201.361	174.807	223.936	220.291	208.992	275.003	230.032	271.56	186.461	198.621	217.74	187.004	258.865
0.474178	0.426443	0.999721	-0.20075	ENSMUSG00000000791.9	Il12rb1	24.956	8.583	18.318	34.034	24.659	25.856	10.494	38.284	23.085	19.48	26.361	16.568	27.901	13.629	12.423	1.55798	0.906748	0.924843	0.776848	0.979017	0.702773	0.445859	1.68154	1.01487	1.09941	0.575107	0.533082	1.3893	0.455924	0.729046	1.12986	0.819546	0.735865	1.04743	0.85809
-0.309766	0.144831	0.999721	5.01832	ENSMUSG00000000804.14	Usp32	860.038	633.328	804.19	532.255	876.978	897.319	918.908	544.571	593.492	900.334	1019.13	585.067	894.59	898.681	738.373	24.3651	32.2478	32.0962	35.9047	37.8494	24.8171	39.0417	23.9191	26.0914	35.2502	37.9219	31.6842	47.8782	33.642	32.0063	29.5697	32.857	34.9521	29.6841	37.8422
-0.215651	0.455505	0.999721	3.13259	ENSMUSG00000000811.13	Txnrd3	178.049	146.058	222.159	220.161	218.751	154.34	193.154	253.09	217.102	191.938	280.075	257.781	211.629	193.705	199.492	10.0783	8.0438	5.52059	7.65435	10.4017	10.9344	8.20654	11.1164	9.54433	8.33899	8.17383	8.56038	9.91197	7.75852	8.84181	7.88091	9.66348	8.35773	9.62244	8.83743
0.131783	0.711234	0.999721	4.79712	ENSMUSG00000000823.16	Zfp512b	759.887	285.367	632.57	577.322	701.773	813.062	717.93	1277.76	698.415	507.311	748.5	764.506	529.724	564.755	691.131	26.4282	25.8052	29.0824	20.2312	27.7984	32.4284	30.5027	56.1231	30.704	20.8731	23.8311	29.6571	42.3028	15.1585	25.1759	27.1053	26.8194	24.7871	39.1099	27.5458
0.0170257	0.906584	0.999721	5.84305	ENSMUSG00000000826.16	Dnajc5	1130.94	941.473	1329.19	1050	1414.1	1830.95	1283.64	1127.48	1151.14	1556.97	1714.26	1332.62	1789.82	1546.11	1464.32	48.0659	51.9985	65.4912	62.091	63.6657	56.5265	54.5382	49.5222	50.6068	70.5256	65.2418	62.8351	62.9593	50.0105	52.9012	55.1852	60.761	66.2008	51.5557	55.2903
-0.096792	0.614767	0.999721	4.7713	ENSMUSG00000000827.18	Tpd52l2	558.783	524.153	788.974	754.074	757.733	631.184	739.961	670.944	638.69	487.114	669.181	512.179	652.337	625.227	738.519	34.5194	27.863	22.5768	19.4257	24.8526	21.7254	31.4387	29.4698	28.0784	25.7046	26.3829	31.6905	31.1074	27.8427	31.4007	28.3197	22.0012	27.926	29.6623	30.1169
-0.244614	0.110641	0.999721	4.78169	ENSMUSG00000000838.17	Fmr1	506.379	623.336	618.095	426.904	662.795	755.2	747.956	709.832	550.042	780.928	749.077	691.694	586.622	700.047	731.836	19.5425	24.372	27.0127	31.1428	27.8199	29.3399	31.7784	31.1779	24.1812	23.1151	29.5401	31.4037	28.1901	33.1113	24.5998	23.6424	29.4342	28.0197	29.0458	28.6337
-0.201238	0.261274	0.999721	6.34972	ENSMUSG00000000876.11	Pxmp4	1425.06	1644.95	2779.8	1994.99	1796.96	2194.34	1918.96	1520.85	1516.91	2122.12	1766.83	1811.27	2118.4	2602.93	2112.76	91.325	66.0771	78.4894	84.6285	65.6181	76.8296	81.5309	66.8	66.687	83.4729	109.837	90.6606	79.3327	87.3789	110.635	78.6305	75.6921	94.6567	71.6726	92.4487
0.00870931	0.961078	0.999721	4.21682	ENSMUSG00000000881.12	Dlg3	332.171	381.224	451.997	379.058	495.709	574.478	513.975	417.015	438.138	753.866	458.753	472.865	296.525	402.213	366.079	17.3522	18.228	20.5485	30.0636	17.0376	20.0578	21.8373	18.3165	19.2616	11.6842	16.9723	15.7088	18.4919	20.2504	17.9892	18.7096	22.3863	14.7884	19.8051	18.9105
0.890635	0.241358	0.999721	0.544169	ENSMUSG00000000884.17	Gnb1l	17.326	26.591	9.964	43.637	28.736	43.448	23.51	46.871	45.431	45.684	54.347	37.245	26.436	127.071	21.855	1.99758	1.05667	1.55409	1.82184	2.01839	1.57984	0.99887	2.05871	1.99726	1.04168	5.36205	0.937818	0.964537	1.4125	0.396562	1.53611	1.80669	2.44718	1.68495	0.924532
-0.106862	0.686424	0.999721	3.82263	ENSMUSG00000000902.13	Smarcb1	190.539	380.511	325.376	190.425	426.509	414.769	471.234	255.968	317.985	484.553	355.208	332.261	279.804	358.148	391.289	8.71712	15.6834	14.8359	19.3236	13.192	14.0937	20.0213	11.2429	13.9794	11.0253	15.1129	16.7906	10.6073	20.2125	12.9498	13.0788	15.5364	14.3096	15.0812	14.5899
-0.593249	0.039636	0.999721	4.40523	ENSMUSG00000000915.15	Hip1r	449.241	753.919	400.329	339.207	488.981	432.501	743.073	526.297	632.61	508.058	481.598	410.796	625.881	407.212	477.564	15.5279	17.9806	15.4701	20.261	17.886	17.4249	31.571	23.1165	27.8111	24.6621	17.1832	20.4927	25.0092	40.0477	15.9329	16.3262	18.524	20.7793	27.4995	26.9966
-0.134899	0.510096	0.999721	3.03115	ENSMUSG00000000916.15	Nsun5	154.282	134.044	228.295	182.313	177.816	213.853	231.313	192.849	165.647	168.83	190.861	206.654	214.929	215.999	239.979	8.34577	6.53856	7.6493	6.73282	7.08836	8.76575	9.8278	8.47049	7.28225	8.46902	9.11457	10.2977	8.58886	7.12034	9.08601	7.51121	7.52897	9.29377	8.52684	8.26507
-0.013007	0.93862	0.999721	4.51938	ENSMUSG00000000934.9	Top1mt	313.113	477.127	677.029	488.162	595.485	650.637	564.122	602.299	528.789	652.738	643.629	528.028	463.582	574.458	475.692	22.3467	21.8969	23.2726	26.0307	23.9036	22.3976	23.9679	26.4547	23.2469	18.2669	24.2406	20.4124	17.431	25.3447	26.9454	22.5054	24.1107	20.9733	24.5565	23.2404
0.671601	0.481997	0.999721	-0.149408	ENSMUSG00000000948.16	NA	3.538	31.795	21.021	14.03	32.819	43.559	77.193	18.236	12.346	46.758	11.498	21.998	5.296	15.656	60.205	0.642254	1.2068	1.55806	1.86467	0.427023	0.9331	3.2797	0.800978	0.54276	0.208683	0.660641	2.58345	0.19696	1.68893	0.836624	1.13571	1.07493	1.15092	1.54115	0.907506
-0.0742905	0.74283	0.999721	5.63586	ENSMUSG00000000957.11	Mmp14	826.92	953.697	1568.36	1098.99	1623.22	1107.98	1167.67	1312.47	979.234	993.823	1509.47	1306.63	1239.07	1123.01	1069.94	50.3087	59.6884	39.6313	39.6329	56.0602	55.4242	49.611	57.6475	43.0495	48.824	47.3882	45.9119	46.0346	50.6598	62.42	49.8761	50.3724	47.3747	50.1027	53.0381
0.117683	0.776918	0.999721	2.08581	ENSMUSG00000000958.10	Slc7a7	68.248	92.532	64.757	41.513	129.74	152.536	135.192	59.147	48.846	172.617	158.173	101.532	119.702	188.76	112.482	1.90035	4.77073	5.45606	6.88384	5.87436	4.30674	5.74391	2.59791	2.14739	4.71671	7.96516	4.8267	3.79936	4.91525	2.57729	4.04238	5.68831	5.83619	3.4964	3.76397
0.150031	0.603638	0.999721	4.38648	ENSMUSG00000000959.7	Oxa1l	468.417	255.16	393.51	446.887	597.083	443.893	667.367	455.434	369.653	619.109	810.224	797.724	326.077	534.843	554.341	20.4572	21.9556	15.8776	24.6896	30.0908	33.8375	28.3544	20.004	16.2508	12.8487	22.5689	23.7873	26.0767	13.554	15.6615	19.4302	29.5393	19.735	21.5364	18.4307
-0.504741	0.0380161	0.999721	3.50964	ENSMUSG00000000976.13	Heatr6	220.224	264.503	328.093	207.696	194.944	310.802	296.65	218.134	298.714	265.61	239.459	352.014	259.354	306.784	317.103	9.50774	7.16838	11.1171	10.5923	8.89323	14.9316	12.6038	9.58108	13.1322	10.2195	12.9455	13.6072	12.2599	14.0502	13.0579	9.2644	11.4724	12.2574	11.7723	13.1227
-0.183529	0.255328	0.999721	3.74618	ENSMUSG00000001016.12	Ilf2	268.639	276.435	345.409	282.976	292.778	395.047	404.752	346.78	262.835	377.408	353.14	288.223	297.521	309	282.095	12.9538	10.7659	14.1304	15.0508	13.1152	12.2257	17.1967	15.2316	11.5549	11.7235	13.039	12.1049	14.9551	14.6841	13.7471	12.6167	13.4639	12.2891	14.6611	14.4621
-0.0231647	0.858345	0.999721	5.61667	ENSMUSG00000001017.15	Chtop	793.193	967.092	1407.85	1006.25	1290.72	1476.88	1324.81	948.325	1017.48	1397.37	1228.34	1055.13	1162.67	1256.52	1251.7	46.0635	47.4616	52.8263	55.726	45.6192	44.7562	56.2872	41.6532	44.731	45.8135	53.0217	53.7115	44.157	51.3714	56.0316	48.7838	48.7005	50.8489	47.5572	50.52
0.221062	0.23466	0.999721	3.89728	ENSMUSG00000001018.15	Snapin	258.932	265.705	333.851	379.428	365.95	493.296	451.012	371.296	288.468	419.341	397.751	419.969	238.027	349.291	336.148	17.3691	13.4565	17.6447	16.723	14.772	17.814	19.1622	16.3084	12.6818	9.37917	14.7391	14.4244	14.4147	14.1141	13.2871	16.1568	16.4364	12.8476	16.0508	13.9386
0.309871	0.482023	0.999721	0.463941	ENSMUSG00000001025.8	S100a6	21.113	19.437	32.084	41.161	27.29	45.911	35.52	19.767	17.873	35.876	60.208	27.01	41.849	29.35	60.943	1.88423	1.00349	1.64219	1.43071	2.23606	1.1457	1.50914	0.868224	0.785741	1.64901	1.23849	2.61512	1.17536	1.03248	1.27693	1.50997	1.60415	1.83421	1.05437	1.16159
0.211047	0.653875	0.999721	1.74326	ENSMUSG00000001029.15	Icam2	27.997	89.009	84.98	42.984	105.49	132.138	129.04	33.915	50.967	142.871	80.778	100.096	101.185	86.302	89.735	1.96769	3.87903	4.72644	5.69759	3	4.24582	5.48252	1.48965	2.24063	3.98707	3.64171	3.85061	1.55859	4.72811	3.38216	3.52438	4.31447	3.82646	3.07093	3.22295
-0.230474	0.520636	0.999721	1.48205	ENSMUSG00000001034.17	Mapk7	37.262	68.176	67.776	39.037	53.2	92.172	82.256	96.807	36.511	80.065	79.019	64.101	70.992	83.903	72.342	1.787	1.95624	3.2969	3.19293	2.93468	2.71901	3.49481	4.25205	1.60511	2.79735	3.54048	3.10426	2.07437	3.62147	2.69745	2.34672	2.94887	3.14736	3.11732	2.79776
-0.168132	0.460005	0.999721	3.32462	ENSMUSG00000001036.17	Epn2	235.294	152.609	284.983	218.837	219.994	283.54	214.601	274.501	193.745	224.946	287.152	226.95	237.964	267.011	257.311	10.0177	8.08951	10.1419	8.97068	10.6645	9.62665	9.11776	12.0569	8.5175	9.37669	11.2671	11.0414	13.0988	8.1065	11.3422	9.4164	9.75394	10.5618	9.89738	10.8492
0.0388057	0.852663	0.999721	4.26185	ENSMUSG00000001052.15	Sec24b	398.93	321.152	400.227	527.435	439.036	456.623	433.038	481.326	464.547	444.352	552.03	440.65	461.648	490.178	515.671	24.1445	16.144	16.3329	17.7204	20.5018	18.6913	18.3985	21.1412	20.4226	18.1907	20.6842	22.1279	22.2084	17.0594	15.9288	18.8738	18.9712	20.3343	19.9875	18.3989
0.0850538	0.762679	0.999721	1.76986	ENSMUSG00000001053.15	N4bp3	46.096	90.018	68.959	66.584	103.707	92.273	89.795	52.239	51.817	105.18	109.933	111.364	66.298	112.18	80.446	3.04803	3.81346	3.30051	4.1945	4.08279	4.72378	3.81512	2.29449	2.278	2.61239	4.73369	3.45201	2.56616	4.7817	2.74453	3.38733	4.33369	3.59937	2.79587	3.36413
0.160014	0.498189	0.999721	3.22456	ENSMUSG00000001054.9	Rmnd5b	146.354	236.067	199.449	185.194	330.328	285.893	242.187	248.566	232.268	220.061	226.649	250.002	128.859	233.21	213.213	8.47766	12.1467	10.2261	8.77587	8.41748	10.6045	10.2898	10.9177	10.2111	5.07753	9.84083	9.14916	8.14751	12.5397	7.93796	10.2835	9.26594	8.02251	10.4729	9.54174
-0.00366703	0.98728	0.999721	4.0289	ENSMUSG00000001056.3	Nhp2	207.76	404.537	429.797	417.575	390.222	436.056	453.406	336.836	426.991	531.474	352.928	349.643	369.836	354.827	406.584	19.1154	14.349	15.5973	21.1948	13.1073	14.831	19.2639	14.7948	18.7716	14.5729	14.9727	17.4469	11.566	21.4888	17.1057	16.3539	16.3777	15.6642	17.6101	16.7201
0.203177	0.380713	0.999721	4.23043	ENSMUSG00000001062.18	Vps9d1	326.601	303.811	366.452	372.703	416.88	648.268	416.657	631.189	376.539	409.644	564.45	420.14	533.143	540.521	470.09	17.0613	15.3293	23.1879	16.3363	20.963	17.8213	17.7025	27.7237	16.5536	21.0079	22.8085	20.172	18.1818	16.1383	14.5846	18.5262	18.3735	21.3295	20.6599	16.3016
0.391288	0.282434	0.999721	5.24991	ENSMUSG00000001065.15	Zfp276	504.029	509.468	812.269	1121.56	758.255	1053.13	1184.51	892.562	781.605	661.733	992.182	1134.05	718.204	2199.9	1063.56	51.3417	27.8822	37.6694	26.3894	36.8485	48.1036	50.3263	39.2039	34.3613	28.3	92.8299	45.6385	28.0592	27.0626	32.3279	38.9644	37.1139	55.5895	41.2971	29.1499
-0.671304	0.0610314	0.999721	1.90988	ENSMUSG00000001082.12	Mfsd10	76.084	112.757	140.857	105.536	63.169	92.128	94.66	120.215	57.146	80.302	104.075	75.94	95.518	57.638	87.69	4.83114	2.32282	3.29533	3.20238	3.86523	3.22119	4.02182	5.28019	2.51228	3.76377	2.43217	3.76286	4.23559	5.98959	5.60603	3.48309	3.4296	3.3196	3.9381	5.27707
0.374415	0.234609	0.999721	3.98325	ENSMUSG00000001089.14	Luzp1	301.69	293.755	275.593	243.082	457.437	801.714	352.341	358.791	178.782	428.017	604.312	336.919	424.387	468.751	426.463	11.1276	16.8206	28.6765	17.069	22.4435	14.2913	14.9699	15.7591	7.85969	16.7225	19.78	18.2999	16.7951	15.6041	10.9684	18.8749	17.9346	18.2675	12.8629	14.4559
-0.228221	0.713745	0.999721	0.529914	ENSMUSG00000001095.5	Slc13a2	71.072	17.015	24.82	26.8	54.241	22.069	52.082	54.961	23.896	50.027	31.034	43.833	12.988	28.123	45.146	1.22683	1.99452	0.789386	1.99504	1.15257	1.85929	2.21281	2.41405	1.05053	0.511777	1.18671	1.93726	3.95657	0.903827	0.987822	1.33691	1.66896	1.21192	1.89246	1.94941
0.183919	0.300679	0.999721	3.9152	ENSMUSG00000001098.15	Kctd10	245.939	306.744	315.271	320.65	362.333	548.419	397.083	253.125	311.203	398.813	493.388	347.691	402.658	353.866	388.016	14.6785	13.3235	19.6164	15.9044	18.3239	14.7482	16.8709	11.118	13.6812	15.8663	14.9322	16.6501	13.6914	16.2941	12.5476	15.8728	16.3255	15.8162	13.89	14.1777
-0.0531499	0.654816	0.999721	6.1475	ENSMUSG00000001100.10	Poldip2	1367.58	1443.72	1569.55	1430.7	1896.29	1897.79	1782.27	1695.6	1734.69	1717.8	1843.99	1582.92	1677.19	1752.15	1778.45	65.4934	69.7292	67.8819	68.5044	68.4836	67.1437	75.7233	74.4756	76.2613	66.0876	73.9359	76.3149	76.1329	76.6896	62.4672	67.7015	68.0439	72.1128	75.4867	71.7632
0.0394291	0.80467	0.999721	5.0559	ENSMUSG00000001105.15	Ift20	467.956	758.092	830.972	678.205	929.705	951.559	687.236	665.561	749.618	925.651	855.186	762.734	876.778	828.61	965.106	31.0463	34.1866	34.0363	36.9143	31.7606	32.3533	29.1986	29.2334	32.955	34.5484	34.9651	41.4136	26.0511	40.2694	33.0722	33.0898	33.6761	36.9757	30.4623	33.1309
0.118764	0.62837	0.999721	3.3416	ENSMUSG00000001119.7	Col6a1	196.198	188.298	197.413	207.373	209.772	380.995	245.361	202.312	167.675	209.038	332.29	233.991	363.595	286.268	267.839	9.49295	7.71363	13.6278	8.33628	12.3409	9.92532	10.4247	8.88613	7.3714	14.327	12.0797	11.4932	10.9223	10.0023	7.85693	10.2781	10.2008	12.6333	8.89406	9.59385
0.410005	0.311317	0.999721	0.363774	ENSMUSG00000001120.15	Pcbp3	16.777	24.657	20.218	34.774	40.428	28.264	35.468	29.958	30.046	33.633	22.096	32.159	31.191	53.252	30.886	1.59186	1.4866	1.01097	1.34126	0.82062	1.3641	1.50693	1.31584	1.3209	1.22904	2.24709	1.32535	0.933974	1.30977	0.804665	1.36314	1.17533	1.60049	1.38122	1.01614
0.201572	0.582792	0.999721	8.87401	ENSMUSG00000001123.15	Lgals9	3532.95	12856.4	10744.9	6501.77	14155.7	14952.6	16300.7	7861.25	10517.4	15211	14043.6	13235.7	9043.27	13487.8	14437	297.632	520.526	534.84	606.604	521.564	561.427	692.568	345.289	462.37	356.339	569.148	619.503	196.679	682.924	427.641	451	563.198	514.997	500.076	435.748
0.0120199	0.923629	0.999721	5.85249	ENSMUSG00000001127.12	Araf	1086.86	1057.12	1461.86	1366.31	1441.4	1621.71	1643.82	1403.2	1313.14	1496.69	1422.96	1301.98	1156.44	1416.25	1381.29	62.5459	53.0025	58.007	59.687	52.8472	55.2269	69.8411	61.6327	57.7288	45.5682	59.7618	59.2722	60.5051	56.1534	58.1813	57.8518	55.9204	54.8674	63.0675	58.2799
-0.298707	0.355679	0.999721	5.44414	ENSMUSG00000001128.7	Cfp	574.813	980.923	1442.56	500.586	1099.62	1461.27	819.993	893.701	1366.12	1147.29	1717.7	1175.81	1174.74	1025.41	796.869	22.9154	40.4348	52.268	45.753	63.7935	49.8748	34.8391	39.2539	60.0579	46.2891	43.2694	34.1944	31.9998	52.1061	57.413	38.5394	53.1404	41.251	44.717	47.173
0.0490444	0.889247	0.999721	3.50091	ENSMUSG00000001134.9	Uxt	212.886	150.8	345.66	247.125	295.674	325.942	211.238	357.422	392.254	323.386	197.828	340.408	285.511	244.522	201.375	11.3127	10.8724	11.6586	12.8964	7.34711	14.4393	8.97487	15.699	17.2444	11.2502	10.3182	8.64118	11.8513	8.01041	13.7571	11.2812	11.5609	10.0699	13.9728	11.2063
-0.0708137	0.796587	0.999721	3.49851	ENSMUSG00000001138.13	Cnnm3	132.006	231.236	343.687	219.442	272.089	301.698	278.543	170.636	182.107	475.212	377.124	315.835	363.815	339.505	204.238	10.0454	10.0051	10.7914	18.9511	14.006	13.3969	11.8345	7.49483	8.00587	14.3357	14.3262	8.76404	7.34876	12.2831	13.6786	10.2807	15.4513	12.4753	9.11172	11.1035
0.198527	0.520801	0.999721	3.8343	ENSMUSG00000001143.13	Lman2l	194.11	286.07	340.564	214.235	390.678	607.299	425.954	243.834	275.843	454.354	320.265	348.48	460.952	487.036	246.138	9.80707	14.3658	21.7225	18.1193	11.8943	14.7817	18.0975	10.7099	12.1267	18.1633	20.5516	10.562	10.8061	15.1959	13.5543	15.2985	14.9317	16.4256	13.6447	13.1854
-0.0131264	0.968162	0.999721	4.41217	ENSMUSG00000001150.7	Mcm3ap	375.668	407.631	532.638	736.246	411.493	517.803	587.321	917.979	414.21	399.755	600.831	523.43	476.174	458.471	403.513	33.7033	15.1312	18.5213	15.9419	22.3142	22.2026	24.9535	40.3203	18.2097	18.7631	19.3462	17.3151	20.9134	21.6531	21.1987	22.4519	20.1529	18.4748	27.8278	21.2551
-0.41618	0.346188	0.999721	3.45208	ENSMUSG00000001151.10	Pcnt	410.047	165.129	278.939	206.027	309.814	225.124	215.819	515.236	160.336	253.78	304.754	179.235	260.386	384.408	214.504	9.43133	11.3923	8.05246	10.1206	11.3182	7.6027	9.16951	22.6307	7.04876	10.2602	16.221	9.20456	22.8273	8.77156	11.1016	9.62537	9.68049	11.8952	12.9496	14.2335
0.392371	0.030137	0.999721	8.60135	ENSMUSG00000001155.13	Ftcd	7072.02	5720.92	9213.83	10428.3	12412.9	12013.5	11209	8669.51	8558.78	9427.24	9978.56	9550.67	7846	7899.77	9856.73	477.377	456.441	429.709	375.951	370.592	405.116	476.236	380.79	376.265	309.162	333.349	422.961	393.699	303.892	366.705	454.509	383.886	355.157	411.097	354.765
-0.150024	0.621255	0.999721	2.40952	ENSMUSG00000001156.9	Mxd1	143.288	97.583	106.488	125.254	123.702	129.3	115.478	178.674	126.428	145.149	151.223	111.836	144.508	111.824	88.747	5.73377	4.54871	4.62493	5.78844	5.61625	4.74381	4.90632	7.84788	5.55808	5.69416	4.71867	3.80821	7.97683	5.18355	4.23816	4.96914	5.38283	4.74035	6.10409	5.79952
-0.0983503	0.596184	0.999721	3.47402	ENSMUSG00000001157.13	Gmcl1	221.16	213.817	259.785	232.635	283.136	284.464	349.813	197.113	231.001	329.11	320.102	313.481	202.488	299.956	246.401	10.6494	10.4113	10.175	13.1247	11.8882	13.2971	14.8625	8.65778	10.1554	7.9788	12.6573	10.5733	12.312	11.3578	10.3393	10.4119	12.77	10.4031	11.2252	11.3364
-0.0556122	0.718924	0.999721	3.65009	ENSMUSG00000001158.13	Snrnp27	217.982	249.533	351.159	298.708	288.074	381.695	384.821	280.688	295.77	290.973	311.847	281.103	261.845	288.475	293.735	13.674	10.5929	13.6528	11.6038	11.5816	11.9237	16.3499	12.3286	13.0028	10.3177	12.1729	12.6044	12.135	13.2551	13.9759	12.6399	11.703	11.6983	13.8938	13.122
0.156694	0.802417	0.999721	0.280168	ENSMUSG00000001166.17	Oas1c	16.459	20.112	26.303	7.254	36.706	63.717	36.598	44.765	18.185	48.444	30.179	16.382	39.243	28.442	43.991	0.332068	1.34973	2.27909	1.93191	1.12081	0.694884	1.55494	1.96621	0.799457	1.54632	1.20018	1.88769	0.916271	1.06834	1.04684	1.3203	1.2492	1.54473	1.4402	1.01048
0.336525	0.195478	0.999721	3.01885	ENSMUSG00000001173.15	Ocrl	126.105	174.337	143.947	154.549	210.421	340.848	236.358	234.852	156.787	169.848	272.845	204.315	154.603	189.225	186.517	7.07482	7.73749	12.1918	6.77341	10.1332	8.66653	10.0421	10.3154	6.89274	6.09195	7.98478	8.00361	7.02025	9.26068	5.72901	9.00137	8.52437	7.36011	9.08342	7.33665
0.111991	0.703827	0.999721	7.49669	ENSMUSG00000001175.15	Calm1	2604.26	4716.49	3535.54	2584.36	5847.94	6847.39	6387.51	2530.56	3780.9	5640.05	5267.35	3995.55	3509.09	4749.27	5001.64	118.305	215.037	244.924	224.921	195.623	169.481	271.386	111.15	166.217	138.271	200.406	214.625	144.979	250.537	140.713	192.755	196.675	184.434	182.918	178.743
0.102732	0.588206	0.999721	7.63931	ENSMUSG00000001211.15	Agpat3	2948.95	3569.02	5862.95	5415.65	4716.39	5454.63	5022.75	4295.37	4460.88	5308.5	5291.13	4164.36	5641.64	4970.37	4412.34	247.913	173.429	195.107	211.699	196.507	176.642	213.402	188.665	196.111	222.302	209.736	189.337	164.168	189.585	233.342	205.483	194.949	207.125	199.393	195.698
-0.174395	0.673799	0.999721	2.34831	ENSMUSG00000001227.12	Sema6b	187.735	49.639	167.193	123.766	141.383	119.235	95.57	121.85	60.553	114.455	169.172	102.821	149.569	148.65	141.959	5.66566	5.19886	4.26491	4.56438	6.28285	4.36141	4.06048	5.35201	2.66206	5.89359	6.27263	6.09159	10.4512	2.6368	6.65419	5.04315	5.06955	6.08593	4.02485	6.58072
0.105364	0.945279	0.999721	0.656686	ENSMUSG00000001228.14	Uhrf1	4.894	224.859	21.345	1.941	105.81	133.948	124.928	12.592	40.74	238.546	56.536	22.913	42.291	16.018	24.522	0.0888535	3.89079	4.79118	9.51304	2.09968	0.971913	5.30782	0.553077	1.79103	1.66643	0.675916	1.05226	0.272449	11.9444	0.849519	2.92361	4.19488	1.13153	2.55064	4.35545
-0.27956	0.241969	0.999721	5.32169	ENSMUSG00000001229.9	Dpp9	613.539	865.892	1152.01	558.232	1090.84	1039.3	1293.4	696.413	617.386	1088.91	1037.67	1117.57	879.901	1255.46	1356.61	25.5543	40.1116	37.1748	43.4251	38.538	47.4047	54.9528	30.5885	27.1418	34.6714	52.9769	58.2134	34.1557	45.9957	45.8494	34.2803	43.1226	48.6206	37.561	42.0003
0.335122	0.279517	0.999721	2.29259	ENSMUSG00000001240.13	Ramp2	103.326	100.555	73.489	93.165	150.721	183.246	137.451	131.904	87.67	122.514	124.021	80.728	173.971	103.575	116.919	4.26483	5.54224	6.55452	4.88577	4.606	3.42428	5.83988	5.79361	3.85419	6.85512	4.37059	5.0171	5.75215	5.34142	2.92482	5.45386	4.30535	5.41427	5.16256	4.6728
-0.313746	0.177012	0.999721	7.34889	ENSMUSG00000001247.16	Lsr	3363.67	3687.59	3441.28	2111.26	4223.1	4709.48	4683.05	2719.67	3315.47	4533.98	4345.77	3499.3	3385.41	5695.16	5808.4	96.6473	155.29	168.453	180.812	161.397	148.432	198.969	119.456	145.756	133.398	240.32	249.244	187.255	195.882	136.961	140.13	163.547	207.654	154.727	173.366
-0.226768	0.301231	0.999721	3.8788	ENSMUSG00000001248.15	Gramd1a	294.409	293.536	319.016	271.486	338.256	345.573	292.039	397.696	401.776	349.166	428.23	364.779	413.496	417.739	319.155	12.4279	12.4382	12.3608	13.9245	15.904	15.473	12.4079	17.468	17.6631	16.2933	17.6275	13.6952	16.3897	15.5925	12.6967	12.4089	15.1005	15.872	15.8463	14.8929
0.110155	0.552534	0.999721	8.2774	ENSMUSG00000001249.14	Hpn	6184.53	5035.34	6568.89	7269.56	8355.17	7830.4	7781.03	9266.29	7316.8	6710.13	8282.42	7720.33	6935.4	7448.62	8012.19	332.78	307.232	280.086	267.595	307.6	327.477	330.593	407.003	321.664	273.281	314.312	343.81	344.292	267.474	261.438	306.699	300.891	310.468	353.087	291.068
0.063109	0.848781	0.999721	3.30831	ENSMUSG00000001270.9	Ckb	106.947	254.714	221.357	109.017	283.575	381.331	312.585	163.788	260.902	350.647	366.644	266.908	221.124	212.454	210.167	4.99049	10.4275	13.6398	13.9835	13.6167	11.3216	13.2808	7.19405	11.4699	8.71313	8.96498	9.01845	5.95373	13.5303	8.80989	9.68593	12.974	8.89885	10.6482	9.43129
0.295979	0.310965	0.999721	5.30464	ENSMUSG00000001280.13	Sp1	682.48	656.22	896.505	665.723	2025.31	1015.35	1357.24	728.387	636.047	1094.7	1128.02	888.583	836.715	992.101	1084.36	30.4749	74.4737	36.3181	43.656	41.8935	37.6915	57.6653	31.9929	27.9622	32.9697	41.864	46.5307	37.9936	34.858	35.6804	47.0889	41.0803	40.4548	39.2068	36.1773
-0.938164	0.286923	0.999721	0.735324	ENSMUSG00000001281.10	Itgb7	11.83	138.751	38.542	20.945	24.584	33.867	26.208	96.764	60.83	29.558	63.374	21.02	36.261	28.826	90.737	0.958803	0.90399	1.21139	1.17875	2.35364	0.891616	1.1135	4.25016	2.67424	1.42882	1.21638	3.89361	0.658575	7.37037	1.53395	1.02473	1.47467	2.1796	2.6793	3.18763
-0.203753	0.299293	0.999721	3.9168	ENSMUSG00000001285.12	Myg1	264.014	300.754	440.475	304.708	412.089	351.923	378.651	459.402	412.875	349.76	335.858	328.028	320.477	321.677	413.545	13.9487	15.1531	12.5879	13.9482	12.4734	13.9141	16.0878	20.1783	18.151	12.628	13.5739	17.7456	14.6976	15.9759	17.5307	13.8966	13.4452	14.6492	18.139	16.0681
-0.560802	0.0382991	0.999721	3.09346	ENSMUSG00000001288.15	Rarg	160.325	184.216	158.699	104.532	121.094	201.027	305.991	226.088	233.627	290.098	203.169	169.887	208.819	283.595	300.128	4.78518	4.45281	7.19053	11.5689	7.54546	7.20618	13.0006	9.93044	10.2708	8.22826	11.9669	12.8788	8.92528	9.78545	6.31613	5.47617	8.77351	11.0247	11.0673	8.34229
-0.0783784	0.724727	0.999721	5.67095	ENSMUSG00000001289.12	Pfdn5	921.255	1150.53	1278.68	1601.96	1219.87	1099.06	1293.15	1440.16	1323.45	1238.59	1137.12	1160.61	1127.72	1077.76	1082.09	73.3331	44.8566	39.3122	49.394	42.2314	49.23	54.9423	63.2561	58.1821	44.4366	45.4786	46.4335	51.2862	61.1154	50.8907	52.5006	46.9518	45.4496	58.7935	54.4308
0.474461	0.141274	0.999721	1.96938	ENSMUSG00000001300.16	Efnb2	69.627	86.36	59.275	89.422	115.028	161.067	160.901	61.585	72.394	111.695	130.405	107.291	71.435	92.495	62.895	4.09349	4.22975	5.7612	4.45431	4.84309	4.55102	6.8362	2.70499	3.18262	2.81481	3.90304	2.69888	3.87613	4.58739	2.35911	4.69481	4.61614	3.13891	4.24127	3.60754
0.0778764	0.747999	0.999721	3.1732	ENSMUSG00000001305.5	Rrp15	185.031	127.893	213.957	239.432	211.297	229.437	257.357	179.597	156.32	199.745	263.991	194.906	216.979	259.391	320.967	10.9605	7.76971	8.20673	7.96568	9.80432	8.26743	10.9343	7.88842	6.87221	8.5498	10.9456	13.773	10.3007	6.7936	8.51537	8.97899	8.67914	11.0895	8.56499	8.53654
0.153385	0.514787	0.999721	4.12956	ENSMUSG00000001313.12	Rnd2	295.634	451.241	320.777	326.188	623.202	517.345	401.886	307.126	332.148	561.366	527.396	427.315	427.213	319.748	523.794	14.932	22.9161	18.5049	22.3869	19.5869	18.1256	17.0749	13.4899	14.602	16.8338	13.4925	22.4765	16.4579	23.9697	12.7667	18.7843	20.0331	17.6009	15.0556	17.7314
0.301715	0.160306	0.999721	6.10064	ENSMUSG00000001323.17	Srr	857.718	1309.69	1805.69	1322.55	2213.12	2423.61	1878.12	1151.49	1117.61	2826.11	2167.71	1583.08	1435.94	1690.5	1643.98	60.5427	81.3796	86.6901	112.703	80.5061	67.1502	79.7958	50.577	49.1329	56.5814	71.3344	70.5445	47.7491	69.57	71.8655	76.2041	86.7865	66.1534	59.8352	63.0616
0.0222434	0.897371	0.999721	6.84403	ENSMUSG00000001348.15	Acp5	2041.76	2025.74	3134.24	2346.91	3203.98	3340.31	2485.76	2378.95	2626.37	3115.28	3195.3	2945	3450	2633.91	2276.64	107.435	117.815	119.48	124.235	118.67	124.919	105.613	104.49	115.462	135.943	111.144	97.6927	113.664	107.606	124.741	114.91	122.608	114.927	108.521	115.337
2.30495	0.137039	0.999721	-1.75062	ENSMUSG00000001349.5	Cnn1	0	6.205	6.146	25.098	4.914	44.931	11.699	0.543	28.592	25.339	7.973	16.799	1.106	1.112	8.884	1.14892	0.180695	1.60714	1.0105	0.296108	0.712572	0.497056	0.0238501	1.25697	0.0435806	0.0469234	0.38122	0	0.329606	0.244607	0.978916	0.67306	0.157241	0.592627	0.191404
0.0692954	0.751912	0.999721	5.63507	ENSMUSG00000001366.14	Fbxo9	996.088	774.152	1480.41	1106.37	1425.41	1554.17	1152.28	1258.12	1078.86	975.742	1410.06	1279.88	1386.67	959.328	1035.91	50.6465	52.4146	55.5911	38.9119	52.3679	54.2893	48.9568	55.2602	47.4291	54.64	40.481	44.4517	55.4521	41.1225	58.9194	52.8841	48.523	46.5243	50.5487	51.8313
-0.313139	0.363821	0.999721	3.42105	ENSMUSG00000001376.17	Vps50	226.669	181.578	341.469	333.672	201.841	227.209	217.601	348.853	262.051	214.371	339.147	210.608	291.865	195.28	279.441	15.2746	7.422	8.12704	8.54896	12.5955	8.93347	9.24522	15.3226	11.5204	11.5006	8.24029	11.9911	12.6186	9.64532	13.5903	10.2745	10.026	10.5773	12.0294	11.9514
-0.0910585	0.450164	0.999721	4.92337	ENSMUSG00000001380.7	Hars	614.147	616.87	753.355	647.854	822.445	823.878	778.675	707.891	671.719	736.056	815.334	703.409	665.969	676.53	732.927	29.6569	30.2425	29.4693	29.3534	30.2806	29.8369	33.0836	31.0926	29.5304	26.2417	28.5477	31.4506	34.1895	32.7678	29.9831	29.7896	29.8236	28.7467	31.2355	32.3135
0.231153	0.177093	0.999721	4.74421	ENSMUSG00000001383.9	Zmat2	413.113	575.825	558.07	592.363	787.402	853.353	700.406	754.181	616.827	738.091	687.867	587.263	635.155	484.762	634.189	27.1167	28.9539	30.5236	29.4345	25.5466	24.9102	29.7582	33.1258	27.1172	25.0275	20.4556	27.2136	22.998	30.5875	22.2109	28.8647	26.6305	24.2323	30.0004	25.2654
1.19326	0.493727	0.999721	-0.0460901	ENSMUSG00000001403.13	Ube2c	0	141.668	13.952	9.945	30.246	71.419	88.192	16.636	20.68	308.015	47.104	23.97	26.998	12.054	2.008	0.455254	1.11219	2.55459	12.2834	1.74939	1.01675	3.74702	0.730702	0.909143	1.06382	0.508646	0.0861651	0	7.52532	0.555282	1.37401	5.01652	0.552878	1.79562	2.69354
-0.189913	0.310803	0.999721	5.03075	ENSMUSG00000001415.10	Smg5	565.332	652.564	948.233	754.659	637.78	926.553	828.093	832.971	660.209	749.905	801.421	741.173	970.843	749.87	857.869	34.5462	23.4521	33.1419	29.9057	29.7639	31.4387	35.1832	36.5865	29.0244	38.2549	31.6425	36.8119	31.472	34.6638	37.7391	30.38	30.3694	35.5698	33.598	34.625
-0.0744807	0.71028	0.999721	6.25134	ENSMUSG00000001416.13	Cct3	1076.67	1734.6	2066.89	1357.14	2097.58	2154.19	2273.65	1865.37	1870.77	2392.19	1659.83	1948.79	1229.38	1831.4	1972.17	62.1261	77.1311	77.0532	95.3986	61.6443	82.6628	96.6004	81.9325	82.2438	48.4423	77.28	84.6276	59.9381	92.1407	82.2612	72.1035	79.9019	70.1166	86.9256	78.1133
0.148494	0.379579	0.999721	5.42575	ENSMUSG00000001418.13	Glmp	871.675	811.51	944.594	969.423	1305.24	1328.94	1253.81	855.045	1135.45	1059.98	1024.46	801.599	1194.73	1022.18	827.816	44.3774	47.9956	47.5349	42.2713	38.0474	34.0018	53.2704	37.5561	49.9174	47.077	43.1334	35.5223	48.5261	43.1069	37.5943	46.636	38.1068	41.9109	46.9146	43.0758
-0.335993	0.281498	0.999721	4.65151	ENSMUSG00000001419.17	Mef2d	814.863	348.974	565.218	536.411	546.853	506.194	683.652	449.727	308.728	623.238	757.329	727.74	718.179	854.837	799.428	24.5554	20.1086	18.106	24.8543	28.1263	30.8689	29.0463	19.7533	13.5724	28.299	36.0718	34.3042	45.3633	18.5373	22.4954	20.9233	27.9498	32.8917	20.7907	28.7987
-0.180161	0.72255	0.999721	0.317501	ENSMUSG00000001420.13	Tmem79	31.75	24.899	23.747	54.569	14.966	32.358	36.819	25.374	29.384	25.897	19.034	30.833	36.627	25.029	41.91	2.49801	0.550322	1.15741	1.03275	0.706901	1.30786	1.56433	1.1145	1.29179	1.44324	1.05616	1.7984	1.76752	1.32262	0.945117	1.40192	1.01584	1.4326	1.32354	1.34509
-0.103532	0.613606	0.999721	7.1366	ENSMUSG00000001424.14	Snd1	2680.74	3183.72	2882.36	2147.13	4222.74	4117.16	4125.68	2555.76	3292.39	3920.3	3524.43	2979.03	3566.51	3030.4	4531.57	98.2895	155.277	147.267	156.339	130.893	126.363	175.288	112.256	144.741	140.534	127.875	194.454	149.236	169.118	114.716	133.611	137.865	154.288	144.095	144.357
0.0860162	0.621221	0.999721	9.56934	ENSMUSG00000001435.15	Col18a1	16471.5	12787.6	16223.6	17817.9	20534.8	20731.7	16989.1	16522.6	16508.1	17382.6	21558.2	17841	20653.9	18559.9	20203.1	815.653	755.094	741.552	693.207	800.648	756.772	721.817	725.722	725.736	813.843	783.178	866.933	916.965	679.271	645.69	770.766	750.209	821.318	724.425	747.309
-0.0433902	0.944161	0.999721	2.69595	ENSMUSG00000001436.15	Slc19a1	286.045	64.298	105.333	244.557	110.075	126.26	109.52	323.798	183.868	74.043	146.319	145.594	245.298	192.854	169.058	11.1951	4.04762	4.51619	2.95278	5.43412	6.17574	4.65318	14.2222	8.08329	9.66567	8.13792	7.25443	15.9241	3.41547	4.1922	6.58631	4.85421	8.35267	8.9862	7.84392
-0.055908	0.827035	0.999721	6.79996	ENSMUSG00000001440.5	Kpnb1	1696.04	3406.05	2236.32	1836.44	3161	3721.19	3739.3	1917.61	2040.86	3883.01	2857.02	2514.48	2240.17	2679.63	2835.76	84.0671	116.235	133.103	154.851	106.106	106.658	158.872	84.2268	89.7212	88.2711	113.073	121.685	94.4182	180.928	89.0043	111.135	122.539	107.676	110.94	121.45
-0.329633	0.248794	0.999721	4.72435	ENSMUSG00000001441.13	Npepps	639.303	392.044	718.277	439.027	534.875	709.544	515.004	917.474	537.593	603.832	843.895	630.764	778.323	599.242	713.684	20.0974	19.6682	25.3797	24.0804	31.3413	26.7554	21.881	40.2981	23.6339	30.6689	25.2864	30.6248	35.5899	20.8252	28.587	21.7151	27.3924	28.86	28.6043	28.334
0.00370861	0.978714	0.999721	5.01131	ENSMUSG00000001445.10	Mrpl10	476.479	703.667	859.514	671.262	874.616	929.486	896.503	646.297	757.677	871.057	819.074	683.791	693.483	843.123	819.751	30.7285	32.1609	33.2468	34.7371	30.4195	29.0047	38.0897	28.3872	33.3093	27.3259	35.5775	35.1762	26.5255	37.3784	34.2082	32.0454	31.3871	32.6932	33.2621	32.704
0.261093	0.625673	0.999721	7.93742	ENSMUSG00000001467.5	Cyp51	4405.3	6544.7	2582.75	4283.66	13913.5	4047.09	7660.41	2333.38	6435.56	8914.12	9906.79	8110.95	3352.54	7564.78	7079.33	196.094	511.621	144.76	355.489	367.927	344.047	325.468	102.489	282.923	132.103	319.213	303.78	245.243	347.651	102.792	284.159	355.821	251.699	236.96	231.895
0.0251224	0.859856	0.999721	7.07713	ENSMUSG00000001472.17	Tcf25	2651.29	2565.97	3215.26	3125.29	3599.56	3791.88	3101.19	3423.67	3283.13	3215.75	3452.57	2844.79	3423.36	3226.93	3051.35	143.067	132.361	135.632	128.242	128.225	120.669	131.76	150.378	144.334	134.893	136.168	130.936	147.597	136.303	127.966	137.02	125.712	133.999	142.157	137.289
-0.13574	0.825261	0.999721	2.9198	ENSMUSG00000001473.7	Tubb6	70.995	356	116.122	94.228	189.781	214.56	278.163	141.382	140.895	618.68	144.03	158.307	144.726	236.774	185.421	4.31349	6.97853	7.67459	24.6725	5.34911	6.71499	11.8183	6.20991	6.19409	5.70275	9.99122	7.95658	3.95229	18.9105	4.62159	6.32221	12.2455	7.88352	8.0741	9.16146
0.526012	0.109317	0.999721	5.13582	ENSMUSG00000001482.15	Def8	346.016	1023.91	646.525	788.99	1170.26	1384.22	1251.14	489.651	641.683	1204.05	965.128	901.282	659.27	821.711	902.504	36.1177	43.0323	49.5122	48.0165	35.8437	38.2301	53.1572	21.5069	28.2099	25.9777	34.674	38.7273	19.2627	54.3897	25.7313	42.8874	40.6968	33.1263	34.2913	33.1279
0.642879	0.343823	0.999721	2.91114	ENSMUSG00000001506.10	Col1a1	70.071	315.592	63.47	101.191	178.617	453.073	395.583	66.801	121.885	252.008	415.327	207.063	186.78	240.053	141.437	4.63224	6.56801	16.206	10.0499	15.4248	8.7831	16.8071	2.93409	5.35836	7.35984	10.1296	6.06919	3.90085	16.7641	2.52607	9.1354	11.4193	7.85287	8.36653	7.73033
-0.0658977	0.878016	0.999721	2.79138	ENSMUSG00000001507.16	Itga3	150.21	194.675	88.7	97.963	212.67	177.194	317.717	97.261	147.566	252.941	163.935	153.503	147.807	246.984	144.816	4.48447	7.82019	6.33805	10.0871	6.08836	6.51122	13.4988	4.27199	6.48736	5.82416	10.4221	6.21418	8.36218	10.341	3.53021	6.21424	7.56222	7.4868	8.08607	7.41114
0.235742	0.853497	0.999721	0.29811	ENSMUSG00000001517.14	Foxm1	4.534	106.038	15.724	8.238	35.691	65.774	103.647	28.752	12.813	280.186	49.096	39.748	36.946	10.38	4.543	0.377112	1.31241	2.35267	11.1736	1.82337	1.68601	4.40365	1.26287	0.563291	1.45581	0.438008	0.194944	0.252407	5.63268	0.625807	1.3474	4.89433	0.696255	2.0766	2.1703
0.0114548	0.958413	0.999721	3.06625	ENSMUSG00000001518.12	Itfg2	167.308	146.127	205.468	187.912	163.81	308.335	191.824	188.968	175.529	186.852	237.461	207.3	190.642	203.505	238.982	8.60208	6.02354	11.0288	7.45152	8.81903	8.79315	8.15003	8.30002	7.71668	7.51202	8.58736	10.2549	9.31402	7.76218	8.17751	8.55148	8.35457	8.78477	8.05558	8.41791
-0.10726	0.711359	0.999721	0.544928	ENSMUSG00000001521.12	Tulp3	34.631	32.57	40.593	35.993	40.476	47.085	40.887	30.723	30.463	33.787	37.007	24.578	20.839	42.979	26.75	1.64766	1.48836	1.68418	1.3474	1.3744	1.04254	1.73717	1.34944	1.33923	0.821136	1.8136	1.14787	1.9279	1.7301	1.61558	1.60673	1.25478	1.26087	1.47528	1.75786
0.13141	0.600734	0.999721	3.12084	ENSMUSG00000001524.14	Gtf2h4	111.511	169.468	229.508	211.211	235.398	229.595	215.364	284.486	198.883	253.613	184.301	239.62	167.519	188.119	214.522	9.66864	8.65594	8.21238	10.1139	6.84473	10.1641	9.15017	12.4955	8.74338	6.60088	7.93811	9.20533	6.20781	9.00204	9.13429	8.84565	9.0409	7.91478	10.1297	8.11471
-0.692853	0.0299942	0.999721	5.97971	ENSMUSG00000001525.10	Tubb5	1471.64	2000.03	1311.81	705.852	1481.4	1618.9	1880.26	1120.2	1077.53	2960.51	1694.56	1284.24	1666.17	1695.48	1417.31	32.3119	54.4733	57.9063	118.063	62.9339	54.4744	79.8867	49.2027	47.3707	65.6535	71.5448	60.8178	81.9259	106.241	52.2093	48.2305	78.4904	66.0054	58.82	80.1253
-0.106642	0.652909	0.999721	6.09807	ENSMUSG00000001542.7	Ell2	1849.4	999.629	1669.69	1525.04	1766.11	1699.36	1532.93	1499.62	1385.66	1264.39	1954.37	1676.66	1993.91	1832.72	1923.57	69.8122	64.9425	60.7845	50.4228	72.5831	71.1197	65.1295	65.8678	60.9172	78.5678	77.336	82.5421	102.956	53.0997	66.4529	65.1797	64.7085	79.482	63.9715	74.1695
0.107516	0.599746	0.999721	5.41731	ENSMUSG00000001552.14	Jup	704.57	1036.16	796.832	714.041	1078.21	1731.99	1303.87	824.857	904.817	1067.84	1230.7	1035.5	1053.52	998.663	1019.96	32.6868	39.6475	61.9515	42.5848	45.7066	43.9235	55.3976	36.2301	39.778	41.5127	42.1409	43.7673	39.2233	55.0401	31.7135	44.7619	44.0716	42.4736	43.8019	41.9923
0.617652	0.135237	0.999721	0.526039	ENSMUSG00000001555.10	Fkbp10	23.73	26.467	23.215	28.054	41.207	76.161	33.788	25.954	38.144	56.525	26.469	36.33	33.702	29.305	31.305	1.28423	1.51524	2.7242	2.25418	0.983028	1.54103	1.43555	1.13998	1.6769	1.32799	1.23659	1.34333	1.32105	1.40591	0.923944	1.84123	1.59274	1.30263	1.41748	1.21697
-0.24567	0.268078	0.999721	4.89765	ENSMUSG00000001569.10	Nom1	586.627	670.088	894.729	725.946	591.698	926.223	783.6	697.866	482.597	659.36	921.462	933.292	676.727	629.526	554.659	33.2318	21.7576	33.1301	26.2948	34.222	39.5879	33.2928	30.6523	21.2161	26.6656	26.5643	23.8009	32.6575	35.5947	35.6097	29.3731	33.3683	25.6769	28.3871	34.6206
0.176633	0.503401	0.999721	5.80775	ENSMUSG00000001576.15	Ergic1	755.309	1378.34	1030.33	804.793	1745.48	2047.76	1626.61	797.155	913.175	1914.24	1774.45	1441.88	1387.09	1411.29	1826.4	36.8412	64.1839	73.2463	76.3385	65.9011	61.1611	69.1098	35.0134	40.1454	54.6566	59.5525	78.3726	42.048	73.2166	41.0066	58.0905	67.8002	64.1939	48.0895	52.0904
-0.412373	0.292295	0.999721	1.5576	ENSMUSG00000001588.12	Acap1	52.289	48.867	100.424	58.445	44.146	83.342	70.651	97.572	94.608	64.474	86.17	85.542	94.326	49.458	46.363	2.67545	1.62331	2.98106	2.57118	3.20026	3.62848	3.00175	4.28565	4.1592	3.7168	2.08699	1.98948	2.91092	2.59579	3.99682	2.42661	3.1333	2.59776	3.81553	3.16784
-0.0193556	0.923165	0.999721	5.66457	ENSMUSG00000001604.14	Tcea3	828.814	1351.64	1115.91	898.186	1362.26	1819.32	1452.62	1095.51	1106.12	1612.07	1130.21	1160.51	915.422	1131.55	1345.27	41.1164	50.0923	65.0753	64.2882	41.9749	49.2259	61.7176	48.1182	48.6275	36.0711	47.7482	57.7268	46.14	71.7985	44.4127	52.0947	51.8297	47.182	52.8211	54.117
-0.065951	0.894371	0.999721	4.06464	ENSMUSG00000001627.12	Ifrd1	697.386	189.592	504.547	614.036	550.192	333.441	328.618	583.88	296.694	209.886	380.702	468.072	454.48	307.213	380.007	28.1088	20.2314	11.9268	8.3701	14.1388	19.8545	13.962	25.6457	13.0434	17.9082	12.9636	16.3064	38.8234	10.071	20.0807	20.089	14.1211	15.7261	17.5504	22.9917
-0.26521	0.296794	0.999721	4.6553	ENSMUSG00000001630.13	Stk38l	503.34	727.059	499.482	337.901	812.877	679.025	545.893	380.111	521.072	717.183	704.602	548.246	597.636	713.106	912.863	15.4682	29.8907	24.288	28.6007	26.1681	23.2552	23.1934	16.6956	22.9076	23.5491	30.0911	39.1718	28.0209	38.621	19.8791	23.2156	26.008	30.9373	20.9322	28.8403
-0.156629	0.598373	0.999721	3.9109	ENSMUSG00000001632.16	Brpf1	414.69	248.567	365.848	290.936	399.904	421.254	298.419	563.854	225.731	334.934	420.12	370.736	348.021	370.802	362.749	13.3182	14.7051	15.0678	13.3569	15.6028	15.7257	12.6789	24.7661	9.92368	13.7133	15.6468	15.5659	23.0858	13.2037	14.5605	14.3637	14.8951	14.9754	15.7896	16.95
0.393849	0.121511	0.999721	3.11619	ENSMUSG00000001642.18	Akr1b3	90.243	234.215	162.347	210.414	243.299	289.672	246.244	184.376	201.265	252.4	236.249	202.132	190.637	240.377	169.342	9.63216	8.94647	10.3613	10.0655	8.77402	8.57394	10.4622	8.09833	8.8481	7.51182	10.1433	7.26662	5.02382	12.4414	6.46132	9.64663	9.13783	8.30723	9.1362	7.9755
-0.173281	0.359353	0.999721	7.73813	ENSMUSG00000001663.10	Gstt1	3578.42	4878.77	6003.67	4007.33	5387.98	6270.88	5149.41	4229.42	5906.25	7660.21	5159.5	5123.43	4575.99	5071.54	3900.58	183.444	198.124	224.303	305.484	191.618	217.323	218.783	185.769	259.653	180.311	214.005	167.378	199.21	259.157	238.943	201.957	238.141	187.231	221.402	232.437
0.206763	0.538258	0.999721	6.59728	ENSMUSG00000001665.11	Gstt3	1424.75	2713.52	1416.19	1228.67	3836.85	3397.23	2603.76	1987.11	2286.49	3401.44	2774.84	2495.34	1587.97	2114.1	2872.89	56.2449	141.087	121.515	135.647	103.054	105.846	110.626	87.2795	100.52	62.5719	89.2092	123.278	79.3158	144.141	56.3635	106.282	114.849	91.6865	99.475	93.2733
0.184442	0.391763	0.999721	7.44132	ENSMUSG00000001666.8	Ddt	2879.32	4122.61	2978.1	3689.83	5089.53	5158.56	5724.09	3093.25	3929.3	5296.62	4174.27	4201.04	3352.51	4150.57	4962.24	168.91	187.149	184.516	211.225	155.028	178.198	243.199	135.865	172.741	132.102	175.143	212.934	160.291	218.991	118.527	180.192	181.484	173.393	183.935	165.936
-0.194331	0.702075	0.999721	10.3538	ENSMUSG00000001670.13	Tat	58877.3	27890.2	17997	22749	56943.2	28999.1	39783.6	31691.5	14555.5	29966	33000.7	28861.8	46227.2	20922.1	38559.9	1041.39	2093.89	1037.27	1195.02	1225.61	1224.25	1690.28	1391.98	639.896	1821.53	882.856	1654.64	3277.69	1481.51	716.269	1390.85	1214.96	1453.01	1240.72	1825.16
-0.057852	0.912676	0.999721	0.668661	ENSMUSG00000001672.14	Marveld3	42.233	40.249	32.925	74.256	30.358	44.44	55.112	39.439	11.903	23.625	38.025	21.641	65.979	31.068	55.388	3.39923	1.11631	1.58957	0.942148	1.4122	0.917957	2.34154	1.73228	0.523285	2.59982	1.31099	2.37675	2.35111	2.138	1.3104	2.03504	1.09077	2.09585	1.53237	1.93317
0.0820691	0.70741	0.999721	4.20801	ENSMUSG00000001674.11	Ddx18	316.651	307.672	584.733	474.045	570.879	487.525	523.143	282.522	427.471	546.977	456.344	392.569	377.71	441.794	486.739	21.7004	20.9921	17.4383	21.813	16.9481	16.6518	22.2268	12.4092	18.7927	14.8832	18.6425	20.8864	17.6279	16.3434	23.2721	20.0436	18.471	18.1374	17.8095	19.0811
-0.378835	0.115318	0.999721	5.88943	ENSMUSG00000001687.15	Ubl3	1700.01	922.053	1387.81	1020.74	1226.84	1464.53	1292.6	1370.19	1289.28	1572.75	1709.1	1433.99	1977.28	1624.99	1326.45	46.7264	45.1127	52.3847	62.7202	63.4738	60.8264	54.9189	60.1828	56.6797	77.9121	68.5703	56.9193	94.6396	48.9789	55.2339	48.0746	62.3402	67.8006	57.2605	66.2841
0.19627	0.297534	0.999721	5.09095	ENSMUSG00000001700.10	Gramd3	583.858	789.11	671.865	687.432	1108.16	1121.74	808.721	499.647	786.992	1103.97	884.044	848.527	787.513	794.014	848.688	31.4687	40.7488	40.1235	44.0253	32.8324	35.9924	34.3601	21.946	34.5981	31.031	33.5052	36.418	32.5033	41.9171	26.7399	37.447	37.6167	33.6514	30.3014	33.7201
0.0174395	0.95587	0.999721	3.02266	ENSMUSG00000001707.8	Eef1e1	114.829	217.829	185.077	284.153	201.439	174.745	230.606	220.246	184.489	127.337	239.049	148.585	225.695	188.02	197.092	13.0077	7.40721	6.25045	5.07811	8.87801	6.30261	9.79776	9.67385	8.11059	8.89324	7.93394	8.45739	6.39252	11.571	7.36596	8.88846	6.75291	8.42819	9.19406	8.44314
-0.354166	0.047415	0.999721	6.01969	ENSMUSG00000001729.14	Akt1	1275.57	1595.88	1711.65	1028.98	1536.92	1960.3	1355.57	1356.73	1445.84	1747.7	1933.73	1427.16	1937.12	1505.47	1435.86	47.1038	56.515	70.1179	69.6968	71.8167	60.5367	57.594	59.5915	63.5624	76.3298	63.5268	61.614	71.0109	84.7722	68.1228	57.9122	67.3501	67.1569	60.2493	74.6353
0.163501	0.536072	0.999721	2.18637	ENSMUSG00000001741.12	Il16	55.241	72.59	100.939	58.075	105.3	164.891	130.282	83.196	100.681	161.053	155.379	135.76	119.961	129.764	112.757	2.65851	3.87204	5.89798	6.42267	5.7706	5.7586	5.53529	3.65421	4.42618	4.72692	5.47569	4.8385	3.07526	3.85594	4.01732	4.14284	5.98396	5.0137	4.53856	3.64951
-0.340057	0.154685	0.999721	5.53977	ENSMUSG00000001750.16	Tcirg1	761.81	1511.65	1058.21	746.697	921.789	1611.24	1134.19	1005.08	956.642	1613.55	1207.1	1039.53	1094.98	1046.21	1152.71	34.1817	33.8956	57.6323	64.347	44.8303	44.0943	48.1883	44.146	42.0563	43.1462	44.1472	49.4636	42.4099	80.298	42.1162	41.9032	51.0905	45.5857	44.7969	54.9414
0.167355	0.428909	0.999721	4.79502	ENSMUSG00000001751.9	Naglu	551.256	530.552	445.945	454.829	897.382	804.38	768.63	653.671	753.568	747.115	788.952	660.449	736.385	561.088	652.185	20.8208	32.9981	28.7719	29.7944	29.3008	28.0146	32.6568	28.7111	33.1287	29.0164	23.6764	27.9858	30.6884	28.1826	17.7484	27.5302	29.0366	26.8929	31.4989	25.5398
-0.0577583	0.634204	0.999721	6.79594	ENSMUSG00000001755.12	Coasy	2044.09	2370.71	2686.92	2396.11	2941.88	3032.35	2658.75	2119.38	2552.14	2976.85	3132.28	2616.98	2366.28	2981.56	2699.24	109.687	108.177	108.464	118.715	116.329	111.006	112.962	93.0893	112.198	93.2404	125.814	115.827	113.794	125.931	106.938	108.776	115.35	111.627	106.083	115.554
0.351183	0.391679	0.999721	2.37634	ENSMUSG00000001761.7	Smo	69.826	105.082	61.719	77.171	167.646	125.361	196.789	120.461	130.645	158.682	124.378	230.244	84.048	194.446	114.26	3.53267	6.16459	4.48404	6.32812	4.61926	9.76638	8.36098	5.291	5.74347	3.31181	8.2051	4.903	3.88721	5.5819	2.45638	4.7271	6.90459	5.4733	6.46515	3.97516
-0.0523743	0.84939	0.999721	3.39349	ENSMUSG00000001763.14	Tspan33	231.624	177.12	305.815	207.572	314.168	319.118	259.724	268.795	173.069	352.802	281.047	244.127	263.371	295.852	131.522	9.50206	11.5524	11.4145	14.0695	10.4378	10.3553	11.0349	11.8063	7.60853	10.3778	12.4842	5.64373	12.8945	9.40851	12.1713	10.823	11.6208	9.5019	10.1499	11.4914
0.035637	0.853313	0.999721	3.8935	ENSMUSG00000001767.5	Crnkl1	268.815	289.271	361.903	340.597	374.944	446.687	405.219	302.009	227.006	361.918	461.453	373.872	277.873	412.252	448.409	15.5916	13.7873	15.9775	14.433	17.1378	15.8587	17.2165	13.2651	9.97974	10.9493	17.3959	19.2416	14.9649	15.3659	14.4035	15.1188	15.8099	15.8623	13.4871	14.9115
0.18736	0.549351	0.999721	4.16487	ENSMUSG00000001768.16	Rin2	232.433	281.376	379.721	407.956	381.387	458.511	871.311	260.214	414.307	430.747	631.171	460.433	430.492	484.07	555.35	18.6751	14.0242	16.4005	17.1779	23.441	19.5304	37.0194	11.4294	18.2139	16.963	20.4264	23.8306	12.9395	14.9465	15.1127	16.3666	20.0498	20.4067	22.2209	14.3329
0.208167	0.307264	0.999721	4.94774	ENSMUSG00000001774.8	Chordc1	557.451	718.4	709.436	601.683	953.57	1396.29	736.258	516.714	564.127	851.948	757.569	559.98	918.645	827.152	621.019	27.5433	35.0642	49.9439	33.9751	28.1352	23.753	31.2814	22.6956	24.8004	36.1981	34.9036	26.6485	31.0332	38.161	28.2352	37.5171	28.6211	32.5834	26.2591	32.4765
-0.0737846	0.588112	0.999721	5.97523	ENSMUSG00000001783.3	Rtcb	1064.01	1310.1	1634.62	1406.57	1682.05	1530.65	1529.61	1451.19	1396.65	1530.68	1703.65	1429.45	1533.86	1489.61	1676.68	64.3886	61.8516	54.7498	61.0424	63.2718	60.6336	64.9885	63.7404	61.4003	60.4398	62.8576	71.9477	59.2332	69.5918	65.0571	60.33	61.6493	65.0817	63.3764	64.6274
-0.0912403	0.594666	0.999721	3.8715	ENSMUSG00000001785.13	Pwp1	274.162	276.141	393.045	352.873	362.778	372.273	355.618	311.919	300.479	338.554	396.728	360.804	294.436	437.88	385.278	16.1535	13.3399	13.3158	13.5013	14.734	15.3044	15.1091	13.7004	13.2098	11.6019	18.4774	16.5326	15.2626	14.6685	15.643	14.2697	14.5132	15.5373	14.0064	15.1913
-0.118011	0.466416	0.999721	4.04847	ENSMUSG00000001786.14	Fbxo7	297.552	310.331	388.378	289.96	373.252	475.556	386.19	481.477	408.176	416.072	427.189	351.692	392.472	465.071	449.323	13.2736	13.725	17.0102	16.5926	15.8653	14.9179	16.4081	21.1479	17.9444	15.4649	19.6247	19.2809	16.5647	16.4846	15.4572	14.6696	15.792	18.1235	18.5001	16.1688
0.159803	0.255666	0.999721	6.24037	ENSMUSG00000001794.13	Capns1	1330	1569.27	1539.73	1525.11	2144.49	2552.99	2244.45	1489.87	1725.99	2087.77	1953.54	1943.73	1743.82	1676.44	1604.21	69.8153	78.8561	91.3178	83.2589	72.5524	82.4484	95.3599	65.4393	75.8789	68.7131	70.7412	68.8382	74.0409	83.3586	61.2806	79.9964	79.4199	69.4308	78.8927	72.8933
-0.0186105	0.957479	0.999721	3.76755	ENSMUSG00000001802.16	Lrp3	337.177	199.923	432.813	279.417	459.536	405.951	250.207	359.075	361.442	373.23	320.969	223.61	465.83	355.335	175.878	12.7909	16.8978	14.5205	14.8841	11.9204	9.48498	10.6305	15.7716	15.8899	18.3555	14.9942	7.54708	18.7706	10.6198	17.2257	14.7364	12.0965	13.6322	14.0973	15.5387
0.12063	0.495558	0.999721	5.02644	ENSMUSG00000001829.17	Clpb	444.009	852.185	686.14	649.976	895.105	1063.68	840.574	740.161	725.12	917.184	783.878	657.074	834.447	842.09	785.324	29.7541	32.9143	38.0467	36.5766	29.1123	27.8714	35.7135	32.51	31.878	32.8804	35.5339	33.699	24.7179	45.2676	27.308	33.5717	31.1868	34.0378	33.3672	32.4312
-0.171102	0.300675	0.999721	5.91358	ENSMUSG00000001833.17	Septin7	1049.96	1198.31	1663.76	883.006	1712.45	1799.48	1598.1	1090.04	1233.49	1843.39	1908.07	1351.38	1384.07	1480.62	1613.81	40.4215	62.9695	64.3655	73.5129	70.8637	57.3221	67.8987	47.8776	54.2272	54.5376	62.4782	69.2498	58.4511	63.6534	66.2167	55.9188	67.2329	62.0885	56.6678	62.7737
0.370977	0.0379245	0.999721	3.55777	ENSMUSG00000001844.10	Zdhhc4	197.957	184.556	214.376	258.009	321.671	372.918	307.311	323.654	276.066	321.031	366.075	307.561	277.277	242.378	268.114	11.8109	11.8283	13.3389	12.8025	13.5956	13.046	13.0567	14.2158	12.1365	10.9258	10.2277	11.505	11.0202	9.80351	8.53205	12.326	13.148	10.8862	13.1364	9.78527
-0.00391477	0.975301	0.999721	6.79822	ENSMUSG00000001847.14	Rac1	1968.08	2197.85	2421.16	1872.3	2966.21	3501.36	2879.52	2204.34	2382.13	3335.49	3254.85	2874.91	2726.09	2867.92	2534.7	85.7086	109.072	125.24	133.017	120.881	121.947	122.342	96.8212	104.724	107.418	121.019	108.766	109.563	116.749	96.3607	106.673	125.282	112.401	107.963	107.557
-0.426391	0.376782	0.999721	3.79904	ENSMUSG00000001855.15	Nup214	341.656	168.163	565.043	439.722	244.13	266.491	214.599	387.158	391.298	592.501	350.467	476.748	200.171	207.347	430.617	20.1292	8.97703	9.53211	23.6285	13.0159	20.2225	9.11767	17.0051	17.2024	7.8875	8.74948	18.4782	19.02	8.93272	22.4884	12.8795	18.9556	11.705	14.4417	16.8137
-0.201278	0.889858	0.999721	-1.75659	ENSMUSG00000001864.13	Aif1l	3.062	6.892	9.108	7.59	10.185	3.835	1.532	13.517	38.219	0.765	10.983	6.094	3.056	1.536	61.434	0.347449	0.374518	0.137174	0.0305076	0.407896	0.258492	0.0650901	0.593706	1.6802	0.120418	0.064815	2.63619	0.170461	0.366099	0.362493	0.28638	0.232299	0.940474	0.779665	0.299685
-0.585832	0.231484	0.999721	1.12178	ENSMUSG00000001870.16	Ltbp1	28.41	78.958	90.395	42.576	26.672	101.756	56.383	73.256	38.428	49.444	77.447	37.546	33.75	38.165	55.221	1.94901	0.980769	3.63971	1.97179	2.87629	1.59261	2.39555	3.21762	1.68939	1.32988	1.61046	2.36958	1.58158	4.1942	3.59767	2.18983	2.1469	1.76997	2.43418	3.12449
-0.12652	0.51073	0.999721	8.13189	ENSMUSG00000001891.16	Ugp2	6177.54	4737.8	7574.07	5785.9	6688.72	8164.44	5733.53	6731.72	6157.38	5817.98	7499.78	5376.93	9159.14	7007.88	8008.76	264.862	245.954	292.034	232.017	278.533	228.076	243.601	295.677	270.693	360.905	295.714	343.663	343.903	251.669	301.444	267.617	246.209	333.427	269.99	299.005
0.0212078	0.952366	0.999721	4.60443	ENSMUSG00000001909.16	Trmt1	594.021	308.576	773.379	738.45	603.694	638.684	487.931	827.98	466.343	459.902	719.956	433.96	776.307	450.844	611.882	33.8042	22.1987	22.8451	18.3406	26.7383	18.4075	20.7307	36.3673	20.5016	30.5894	19.0244	26.2564	33.0691	16.3914	30.7801	26.2827	21.1621	25.2901	25.8665	26.7468
0.105049	0.708602	0.999721	4.46939	ENSMUSG00000001910.5	Nacc1	380.039	590.539	403.026	329.028	655.983	910.625	593.067	337.183	369.705	756.403	576.51	411.505	732.942	603.219	550.314	15.062	24.1215	32.5721	30.1648	21.4109	17.455	25.1976	14.8101	16.2531	28.8807	25.4542	23.6145	21.1567	31.3691	16.0402	23.9185	23.0102	25.9831	18.7536	22.8553
0.145853	0.439647	0.999721	6.30025	ENSMUSG00000001911.16	Nfix	1233.79	1487.24	1539.53	1121.01	2142.84	2990.62	2246.81	1507.6	1866.72	2162.64	2496.3	1891.43	1876.04	2148.11	2032.37	51.3165	78.7955	106.971	86.2445	92.7096	80.2296	95.4603	66.2181	82.0658	73.9232	90.6446	87.2109	68.685	79.0016	61.2726	79.0278	86.3946	83.9263	81.2481	69.6531
0.194088	0.438434	0.999721	3.45725	ENSMUSG00000001918.17	Slc1a5	142.408	312.352	196.239	212.9	352.637	316.905	387.867	268.442	263.223	284.137	334.41	277.971	178.727	207.357	272.93	9.74596	12.967	11.3354	11.3312	12.4196	11.7908	16.4793	11.7908	11.5719	7.04252	8.7499	11.7117	7.92784	16.592	7.8102	11.3494	11.8472	9.16803	13.2807	10.7767
-0.0329175	0.876857	0.999721	7.34644	ENSMUSG00000001924.15	Uba1	2532.83	4129.11	3323.52	2478.52	4798.62	5124.79	5140.61	2713.61	3183.72	4527.98	4887.76	4131.72	3706.51	3917.94	4559.84	113.46	176.452	183.309	180.572	181.526	175.257	218.409	119.19	139.964	146.05	165.326	195.667	141.002	219.336	132.274	157.74	179.118	169.015	159.188	164.204
-0.184614	0.623983	0.999721	2.82165	ENSMUSG00000001930.17	Vwf	200.487	92.135	201.302	231.563	126.239	174.227	194.154	240.462	230.611	91.877	84.207	78.42	301.117	302.909	178.201	10.6003	4.642	6.23192	3.66399	3.12735	3.32638	8.24902	10.5618	10.1382	11.8652	12.7819	7.64676	11.1611	4.89416	8.01171	7.15807	3.37257	10.7646	9.64968	8.02232
0.206041	0.312642	0.999721	5.27618	ENSMUSG00000001942.8	Siae	647.9	837.229	774.604	690.429	1215.17	1410.49	985.098	574.556	806.23	1212.41	1175.92	917	920.609	1220.87	761.595	31.6059	44.6835	50.4519	48.3501	43.6722	38.8969	41.8539	25.2362	35.4438	36.2755	51.5176	32.6807	36.0685	44.4731	30.8288	42.2471	43.6397	40.1579	34.178	37.1235
0.175072	0.408154	0.999721	3.24708	ENSMUSG00000001946.14	Esam	214.709	151.561	165.398	184.874	265.283	277.546	224.305	183.88	167.032	317.389	275.588	246.172	278.351	255.313	220.465	8.46301	9.75485	9.92754	12.6572	10.235	10.442	9.53005	8.07654	7.34313	10.9681	10.7735	9.46035	11.9528	8.05083	6.58275	9.3818	11.1114	10.4007	8.31658	8.86214
-0.244827	0.176413	0.999721	4.18666	ENSMUSG00000001962.8	Fam50a	418.625	333.954	465.76	375.563	429.497	453.184	500.311	490.272	363.467	379.946	419.163	423.788	470.86	441.457	508.492	17.1922	15.7932	16.2099	15.152	15.5672	17.976	21.2567	21.5342	15.9789	18.5537	18.6283	21.8198	23.3048	17.7394	18.537	16.3985	16.2317	19.6673	19.5899	19.8604
-0.0999186	0.57976	0.999721	3.578	ENSMUSG00000001964.14	Emd	269.216	204.998	257.954	228.965	255.51	355.789	379.354	254.263	244.495	313.331	327.144	284.586	286.07	315.474	290.973	10.4814	9.39548	12.7262	12.4954	12.1498	12.0714	16.1176	11.168	10.7486	11.2722	13.3122	12.4859	14.9872	10.8894	10.2664	10.8677	12.2389	12.3568	12.6781	12.0477
0.137096	0.720238	0.999721	3.73601	ENSMUSG00000001983.7	Taco1	129.13	377.758	336.114	216.551	380.291	492.727	489.868	156.814	271.671	543.711	363.551	313.146	225.856	365.583	390.354	9.91309	13.9839	17.6243	21.6828	13.5019	13.2829	20.813	6.88773	11.9433	8.89958	15.4266	16.7504	7.18866	20.0663	13.3772	13.8404	16.1558	13.6922	13.2147	13.544
0.938384	0.0422799	0.999721	1.00545	ENSMUSG00000001986.16	Gria3	18.615	17.888	37.42	49.067	67.566	55.76	85.772	72.054	54.909	39.433	77.096	65.166	28.556	68.445	36.709	2.24615	2.4845	1.99448	1.57256	2.86326	2.76418	3.6442	3.16482	2.41393	1.12521	2.88819	1.57522	1.0363	0.9502	1.4893	2.24171	2.4	1.86287	3.07432	1.1586
0.0478746	0.88046	0.999721	2.2284	ENSMUSG00000001995.9	Sipa1l2	83.616	150.565	81.406	94.022	135.129	155.811	122.886	79.218	134.749	83.803	148.765	137.05	92.63	104.213	94.069	4.30406	4.9689	5.5732	3.342	5.52496	5.81332	5.22106	3.47949	5.92389	3.64997	4.39751	4.03659	4.6549	7.99793	3.23991	4.94872	4.89343	4.02802	4.87481	5.29758
-0.0629584	0.806728	0.999721	2.76453	ENSMUSG00000001998.15	Ap4e1	133.502	113.851	182.044	150.533	152.738	200.723	153.82	203.913	121.428	190.895	172.25	126.831	126.846	200.093	216.109	6.89098	5.6164	7.17966	7.61275	6.39717	5.37986	6.53535	8.95645	5.33827	4.99821	8.44338	9.27343	7.43204	6.0477	7.24525	6.56235	6.46326	7.57168	6.94336	6.90833
0.0915513	0.682143	0.999721	3.7548	ENSMUSG00000001999.15	Blvra	183.219	367.387	311.896	224.16	452.291	452.517	345.878	254.38	334.937	330.406	380.553	342.908	256.73	331.544	323.856	10.2614	16.6314	16.1861	13.1763	14.1333	14.5453	14.6953	11.1731	14.7246	10.1161	13.9903	13.897	10.1998	19.5154	12.4133	14.3596	13.9517	12.6678	13.531	14.0428
-0.0828832	0.560634	0.999721	5.40001	ENSMUSG00000002010.17	Idh3g	815.512	790.645	1131.36	968.109	1070.18	1106.34	1022.77	1096.1	1009.76	1024.49	1068.94	931.553	877.069	1004.54	1082.48	44.3173	39.3523	39.5728	40.8561	39.6991	39.5142	43.4544	48.1439	44.3916	34.5598	42.389	46.4504	45.3995	41.9986	45.0276	41.0808	40.0231	41.1331	45.3299	44.1419
0.102278	0.514928	0.999721	6.36711	ENSMUSG00000002014.12	Ssr4	1423.21	1672.85	1923.05	2114.45	2194.2	2250.81	2178.03	2292.03	2015.74	2281.99	1813.19	1749.21	1874.24	1706.08	1932.27	96.7937	80.6839	80.5092	91.004	67.3399	74.1973	92.538	100.672	88.617	73.8521	71.992	82.9154	79.2301	88.8608	76.5362	85.9956	77.5137	76.2532	93.9425	81.5424
-0.0364028	0.771818	0.999721	6.71121	ENSMUSG00000002015.5	Bcap31	1884.9	2230.59	2644.7	2309.2	2907.33	2837.67	2477.96	2421.57	2447.56	2702.27	2599.43	2434.3	2513.69	2480.55	2323.05	105.709	106.907	101.501	107.765	96.54	103.257	105.281	106.362	107.601	99.0489	104.672	99.6842	104.932	118.488	105.258	104.705	102.521	101.135	106.415	109.559
0.0985	0.572155	0.999721	4.61754	ENSMUSG00000002017.10	Fam98a	391.717	615.305	568.952	540.255	706.749	818.307	695.983	559.242	456.381	755.304	562.777	470.207	552.331	623.531	512.088	24.7313	25.9882	29.27	30.121	20.9009	19.945	29.5702	24.5635	20.0636	21.7639	26.3113	21.9742	21.8068	32.6847	22.644	26.6632	23.6556	23.3498	24.7325	25.7118
0.958864	0.370115	0.999721	-0.756474	ENSMUSG00000002020.15	Ltbp2	4.716	5.392	6.099	21.493	9.018	14.495	9.752	31.246	53.272	7.852	46.41	19.898	13.566	13.543	7.876	0.983889	0.331605	0.518471	0.313132	1.72361	0.844024	0.414333	1.37242	2.34197	0.534552	0.571478	0.337966	0.262539	0.28642	0.242737	0.611322	0.960257	0.481332	1.37624	0.263899
0.0983122	0.651669	0.999721	4.48126	ENSMUSG00000002028.13	Kmt2a	439.945	374.651	474.74	372.691	645.59	715.823	747.281	518.239	352.881	480.727	697.633	509.135	518.013	650.12	613.279	17.0607	23.7393	25.6043	19.171	25.9093	21.5962	31.7497	22.7626	15.5135	20.4117	27.4333	26.3164	24.4917	19.9012	18.8944	22.1348	22.2255	24.7204	23.3419	21.0958
0.0360455	0.854849	0.999721	4.38574	ENSMUSG00000002031.12	Ift46	379.607	365.167	522.956	581.349	533.099	488.335	535.763	587.281	510.575	604.222	497.856	474.198	469.03	437.024	466.487	26.6125	19.6028	17.4672	24.0959	18.4898	20.1143	22.763	25.7951	22.4461	18.4816	18.4412	20.0174	21.1327	19.3975	20.8134	21.2275	20.9	18.9801	23.6681	20.4478
0.55486	0.146722	0.999721	5.11453	ENSMUSG00000002032.17	Tmem25	448.127	988.292	458.435	688.88	1348.77	1255.83	1444.39	570.536	489.987	1208.25	868.178	920.355	749.671	1058.4	644.459	31.535	49.5963	44.9197	48.1842	32.2431	39.0392	61.3677	25.0596	21.541	29.5399	44.6617	27.6543	24.9472	52.4975	18.2455	42.017	39.8222	33.952	35.9894	31.8967
-0.205105	0.71161	0.999721	-0.455652	ENSMUSG00000002033.14	Cd3g	8.874	8.166	23.433	6.101	13.399	23.994	23.573	16.018	29.582	18.107	25.622	13.276	23.519	24.655	15.4	0.279287	0.492701	0.858241	0.722094	0.951572	0.563135	1.00155	0.703557	1.3005	0.926738	1.04037	0.660828	0.494015	0.433773	0.93262	0.54341	0.7456	0.87598	1.00187	0.620136
-0.149037	0.514659	0.999721	3.61907	ENSMUSG00000002043.17	Trappc6a	265.08	240.785	280.935	296.277	304.063	278.87	297.101	334.821	339.271	327.866	247.96	322.753	228.1	287.248	314.167	13.5627	11.1809	9.9749	13.0751	9.20895	13.6904	12.6229	14.7063	14.9152	8.98801	12.1211	13.4812	14.757	12.7904	11.1811	11.5728	11.9915	11.5301	14.0815	12.9095
0.143459	0.401605	0.999721	5.46075	ENSMUSG00000002052.6	Supt6	949.898	662.041	964.561	930.629	1223.11	1325.53	1121.3	998.68	822.934	1018.54	1382.79	1044.59	1158.13	1125.28	1071.17	42.6016	44.9755	47.4129	40.6185	51.3551	44.3088	47.6408	43.8649	36.1782	45.6347	47.4838	45.9648	52.8807	35.1672	38.389	44.9966	45.4275	46.3611	42.5613	42.1457
0.747931	0.546657	0.999721	-0.480643	ENSMUSG00000002055.9	Spag5	6.66	34.972	3.373	15.192	17.127	25.674	28.755	29.68	26.423	103.438	30.154	4.514	48.41	8.389	1.705	0.695447	0.629785	0.918333	4.12503	1.11989	0.191473	1.22171	1.30363	1.16162	1.90754	0.353993	0.0731631	0.370762	1.85769	0.134244	0.747855	1.81213	0.778231	1.22899	0.787566
-0.953985	0.0489213	0.999721	2.45818	ENSMUSG00000002058.13	Unc119	133.242	147.811	165.673	106.499	75.098	108.401	79.741	263.44	166.379	97.592	164.304	107.318	157.54	173.21	97.834	4.87522	2.76147	3.87739	3.8919	6.10206	4.55216	3.38796	11.5711	7.31443	6.20767	7.30899	4.19814	7.41757	7.85164	6.59369	3.83803	4.84871	5.90494	7.42448	7.28763
-0.170529	0.733429	0.999721	1.57512	ENSMUSG00000002059.18	Rab34	100.71	42.389	47.818	63.213	47.982	81.734	51.481	97.463	65.863	84.272	63.296	64.798	157.808	59.007	82.491	2.89371	1.76437	2.92354	3.36071	2.35074	2.74857	2.18727	4.28086	2.8955	6.21823	2.48994	3.53976	5.60652	2.25168	1.90313	2.52721	2.82001	4.08264	3.12121	3.25378
-0.100629	0.555983	0.999721	4.66416	ENSMUSG00000002064.10	Sdf2	535.079	482.481	684.093	551.693	711.406	681.715	640.227	497.547	582.7	698.98	614.887	526.896	747.091	559.708	524.737	25.2549	26.1595	24.3843	27.8748	22.8362	22.3496	27.2013	21.8537	25.6169	29.4382	23.6182	22.5169	29.7878	25.6291	27.2265	25.2662	24.3535	25.1911	24.8907	27.5478
-1.19486	0.18996	0.999721	-0.0708215	ENSMUSG00000002068.16	Ccne1	53.353	85.473	13.799	20.7	16.76	22.903	17.586	49.963	33.171	35.14	20.215	3.499	45.92	9.699	7.046	0.947588	0.61629	0.819217	1.40136	0.750762	0.148419	0.747177	2.19452	1.45828	1.80942	0.409272	0.30235	2.97016	4.54028	0.549193	0.794365	0.766846	0.840348	1.46666	2.68654
0.189679	0.729489	0.999721	2.50216	ENSMUSG00000002083.13	Bbc3	52.653	179.272	89.754	90.056	136.598	183.539	99.363	104.222	192.145	373.367	128.945	176.174	68.397	162.339	199.818	4.12251	5.02291	6.565	14.8896	4.78887	7.47286	4.22164	4.57773	8.44716	2.6951	6.85027	8.57437	2.93119	9.52283	3.57216	5.23681	9.05044	6.03991	5.74884	5.34206
0.149122	0.477942	0.999721	6.46941	ENSMUSG00000002102.15	Psmc3	1182.96	2308.95	1918.71	1986.72	2582.99	2577.87	2813.7	1660.02	2099.77	2617.3	2496.87	2126.44	1424.33	2153.34	2150.99	90.9463	94.9803	92.2077	104.376	92.7309	90.1984	119.546	72.9128	92.3111	56.1242	90.865	92.3011	65.8552	122.65	76.3636	92.7115	95.7684	79.7634	94.9231	88.2896
0.485845	0.0540566	0.999721	5.62495	ENSMUSG00000002103.15	Acp2	651.315	983.531	1047.29	921.817	1532.73	2438.38	1324.69	721.052	998.988	1731.05	1531	1107.33	896.593	1249.97	1317.39	42.1982	56.3609	87.2183	69.0329	56.8597	46.9701	56.2823	31.6707	43.9179	35.3292	52.7454	56.5306	36.2586	52.2446	41.6817	61.9258	57.6209	48.2017	43.957	43.395
0.2058	0.411146	0.999721	3.26586	ENSMUSG00000002105.15	Slc39a13	125.564	199.995	201.57	311.527	214.119	238.194	273.11	209.708	226.358	261.067	255.74	251.773	186.192	273.099	232.368	14.2608	7.87348	8.51996	10.4112	9.49789	10.6796	11.6036	9.21099	9.95125	7.33667	11.524	9.97112	6.99014	10.6236	8.02237	10.2181	10.1962	9.61061	10.2553	8.54538
0.00461365	0.985385	0.999721	3.43781	ENSMUSG00000002107.18	Celf2	236.182	161.609	282.045	150.352	354.46	353.797	219.247	188.714	237.424	373.586	367.122	256.866	214.397	264.493	311.708	6.88269	13.034	12.655	14.8983	13.6345	10.8956	9.31515	8.28887	10.4377	8.44806	11.1609	13.3757	13.1482	8.58458	11.2252	10.8572	13.1428	10.9949	9.34725	10.986
0.0565027	0.736872	0.999721	6.19389	ENSMUSG00000002108.10	Nr1h3	1133.24	1747.15	1721.2	1416.05	2130.44	2364.65	2219.21	1270.61	1647.37	2261.01	1872.38	1632.07	1585.6	1641.31	1748.65	64.8227	78.3396	84.5811	90.1675	69.5381	69.2284	94.2875	55.809	72.4223	62.4787	69.259	75.036	63.0873	92.8077	68.503	75.9145	76.3113	68.9246	74.1729	74.7993
-0.252544	0.501495	0.999721	2.15443	ENSMUSG00000002109.14	Ddb2	107.888	59.464	140.824	123.907	84.395	103.708	85.374	168.841	100.642	80.859	110.27	94.133	131.21	110.364	110.347	5.67211	3.10333	3.70953	3.2246	4.0953	3.99289	3.62729	7.41599	4.42447	5.17017	4.65706	4.73509	6.00612	3.15869	5.60472	4.16166	3.77093	4.85411	5.15591	4.92318
0.0260533	0.940456	0.999721	3.29937	ENSMUSG00000002111.8	Spi1	131.641	230.927	220.038	109.533	264.448	408.871	182.223	154.57	280.325	358.307	473.457	260.012	247.965	189.84	225.694	5.01411	9.72415	14.6249	14.289	17.5837	11.0291	7.74211	6.78916	12.3238	9.77076	8.01073	9.68473	7.32844	12.2667	8.75739	9.78772	14.3006	9.15541	8.95168	9.45085
0.121179	0.590299	0.999721	4.40352	ENSMUSG00000002129.11	Sf3a1	371.198	470.236	451.827	355.892	862.481	596.685	666.657	346.948	444.122	572.783	578.642	520.197	454.832	485.432	511.997	16.2917	31.7147	21.3428	22.8422	21.4901	22.0655	28.3243	15.239	19.5247	17.9221	20.4839	21.9702	20.6646	24.9787	17.9825	23.1164	22.1326	20.1254	21.0293	21.2086
0.174665	0.202208	0.999721	5.61988	ENSMUSG00000002147.18	Stat6	794.2	800.733	1099.38	967.297	1221.12	1580.7	1124.44	926.59	1147.72	1361.04	1510.25	1148.45	1223.12	1575.32	1277.02	44.2801	44.9025	56.5402	54.2772	56.0888	48.7143	47.774	40.6985	50.4565	48.1958	66.4742	54.798	44.213	42.5345	43.7546	48.5743	53.0267	56.4893	46.3097	43.5007
0.0734949	0.94305	0.999721	-0.501708	ENSMUSG00000002204.9	Napsa	8.651	3.84	111.674	27.657	12.623	37.464	10.581	71.553	17.197	9.613	38.464	6.702	7.676	13.53	6.745	1.26606	0.464167	1.34005	0.383359	1.42851	0.284282	0.449555	3.14282	0.756022	0.302464	0.570929	0.289434	0.4816	0.203979	4.44456	1.02343	0.698717	0.387609	1.44946	1.71005
-0.0906251	0.625334	0.999721	4.21222	ENSMUSG00000002205.16	Vrk3	349.537	359.864	442.343	499.552	399.286	447.09	523.033	355.7	375.579	481.28	505.586	454.048	504.636	462.863	441.467	22.8681	14.6823	15.992	19.1931	18.7769	19.2596	22.2221	15.6234	16.5114	19.8846	19.5316	18.9437	19.4587	19.1158	17.605	17.8475	19.0765	19.4533	18.119	18.7265
-0.116348	0.63345	0.999721	2.90094	ENSMUSG00000002210.11	Smg9	154.662	141.76	169.217	185.304	166.173	181.562	167.138	223.693	189.32	188.072	173.173	209.305	170.201	151.622	178.802	8.48269	6.11043	6.49429	7.50017	6.43145	8.8782	7.1012	9.82525	8.32297	6.70657	6.39804	7.67255	8.61002	7.53021	6.73474	7.02914	7.60327	6.92572	8.41647	7.62499
-0.0829953	0.711369	0.999721	3.9571	ENSMUSG00000002221.11	Paxip1	378.148	205.53	368.078	296.561	401.493	372.541	401.717	306.017	324.366	390.489	449.711	377.012	510.778	403.819	401.405	13.5757	14.7635	13.3254	15.5724	16.7018	15.9919	17.0678	13.4412	14.2599	20.1266	17.0401	17.2246	21.0515	10.9176	14.6493	13.8882	16.0887	18.1304	14.9229	15.5395
0.135503	0.36642	0.999721	7.17695	ENSMUSG00000002222.14	Rmnd5a	2617.45	2221.63	3388.67	3309.2	3706.55	3931.37	3005.99	2942.71	2992.45	3528.7	4319.63	3579.67	3928.67	4143.87	4376.34	151.486	136.295	140.621	140.722	160.426	151.841	127.716	129.252	131.555	154.804	174.86	187.793	145.713	118.012	134.867	142.801	150.996	172.486	129.508	132.864
-0.0523594	0.834552	0.999721	4.41575	ENSMUSG00000002227.15	Mov10	264.605	462.456	475.247	335.402	475.626	607.292	676.088	436.53	518.073	452.845	745.066	646.117	423.867	771.223	534.911	15.3538	17.4895	21.7222	18.0591	27.6709	27.4067	28.725	19.1737	22.7758	16.702	32.5435	22.9535	14.7305	24.5654	18.9146	18.1885	24.3789	24.0663	23.5581	19.4035
-0.600127	0.593663	0.999721	-1.14764	ENSMUSG00000002228.7	Ppm1j	4.677	10.904	7.738	0.773	14.092	10.162	20.521	4.583	6.96	10.913	48.584	53.109	8.56	15.535	7.032	0.0353858	0.518184	0.363484	0.435202	1.80435	2.25275	0.871876	0.201299	0.305979	0.337297	0.655535	0.301749	0.260368	0.579214	0.307968	0.305685	1.49744	0.431527	0.459718	0.382517
-0.20527	0.432894	0.999721	3.33747	ENSMUSG00000002233.13	Rhoc	227.596	256.754	199.909	209.087	331.832	202.033	221.836	231.295	180.792	304.396	223.425	222.054	296.17	257.022	250.19	9.57141	12.202	7.22652	12.1391	8.29775	9.41898	9.42515	10.1591	7.94806	11.6702	10.8456	10.7359	12.6702	13.6386	7.95627	9.66663	9.95194	11.0839	9.17745	11.4217
-0.152578	0.590603	0.999721	3.23124	ENSMUSG00000002249.21	Tead3	180.267	135.983	292.07	239.451	172.875	252.699	219.498	298.094	168.999	222.953	277.776	252.507	197.643	248.96	226.553	10.9614	6.35687	9.03879	8.8912	10.3163	10.7107	9.32582	13.0932	7.42961	7.78788	10.5054	9.72159	10.0354	7.22334	11.6242	8.78568	9.97273	9.33831	9.94953	9.62767
-0.213194	0.487209	0.999721	2.62285	ENSMUSG00000002250.16	Ppard	85.608	109.256	229.569	82.002	152.777	205.281	198.805	134.906	107.936	198.504	161.939	156.933	111.755	190.746	147.386	3.75382	5.61784	7.34269	7.91619	6.01423	6.65671	8.44663	5.92546	4.74513	4.40357	8.04897	6.32447	4.76579	5.80362	9.13672	5.57145	6.86238	6.259	6.37241	6.56871
-0.295209	0.738758	0.999721	-0.882654	ENSMUSG00000002257.8	Def6	2.578	17.39	40.78	11.414	29.041	8.568	38.163	30.244	10.2	6.267	8.55	27.53	9.101	6.143	3.427	0.522501	1.06788	0.306469	0.249923	0.317537	1.16775	1.62143	1.3284	0.448417	0.358614	0.259218	0.147056	0.143517	0.923747	1.62302	0.632283	0.578405	0.254963	1.13275	0.896762
-1.50664	0.061489	0.999721	3.75248	ENSMUSG00000002265.16	Peg3	513.086	175.793	1122.29	363.599	207.573	133.426	228.847	1390.42	495.715	198.023	199.827	172.401	312.636	315.213	303.521	16.6445	7.63277	4.77251	7.89701	7.42135	7.31282	9.72303	61.0715	21.7928	12.319	13.3011	13.0244	28.5635	9.33802	44.6667	9.68327	7.54373	12.8815	30.8625	27.5227
-0.0744156	0.860509	0.999721	2.99531	ENSMUSG00000002274.13	Metrn	144.866	233.528	195.967	130.606	222.282	337.033	259.441	164.804	235.792	383.612	187.04	265.632	143.819	177.35	38.561	5.97877	8.17364	12.0553	15.2982	6.94645	11.2674	11.0229	7.23867	10.366	5.66701	7.48369	1.65469	8.06468	12.4049	7.79938	8.73591	11.1707	4.93513	9.54251	9.42298
0.2904	0.0920564	0.999721	5.56418	ENSMUSG00000002279.19	Lmf1	813.571	886.091	929.979	966.905	1699.13	1378.53	1151.48	1066.5	1121.8	1314.07	1202.4	1269.96	1065.08	1241.98	914.963	44.2622	62.4797	49.3085	52.4042	44.6559	53.8685	48.9229	46.8438	49.3171	41.9681	52.4083	39.2619	45.2914	47.0686	37.0127	52.0168	50.3095	44.5461	48.3613	43.1242
0.143331	0.572329	0.999721	4.0809	ENSMUSG00000002280.11	Ciao3	332.447	273.974	399.101	560.925	320.825	528.037	416.522	422.025	375.042	450.658	417.663	400.812	454.896	359.312	358.457	25.6776	11.7972	18.8873	17.9719	15.5115	17.0014	17.6968	18.5366	16.4878	17.9246	15.162	15.3817	18.5073	14.5533	15.884	18.7874	16.8283	16.1561	17.5737	16.3149
-0.498704	0.609732	0.999721	6.1676	ENSMUSG00000002289.16	Angptl4	3381.29	448.754	3860.91	3441.69	1538.76	714.296	246.691	1983.06	1312.37	736.966	2995.34	1913.68	5551.46	3442.14	2346.72	157.551	56.5826	25.5496	29.3897	111.243	81.1736	10.4812	87.1016	57.6952	218.748	145.249	100.7	188.236	23.8376	153.662	79.8943	73.9355	154.899	51.7593	121.912
-0.55988	0.223016	0.999721	1.76687	ENSMUSG00000002297.16	Dbf4	68.156	109.164	63.974	67.133	56.628	72.179	71.281	79.066	64.547	232.945	88.702	83.76	96.791	85.159	48.786	3.07316	2.0823	2.58177	9.28967	3.29429	3.55289	3.02852	3.47281	2.83764	3.81393	3.59348	2.09345	3.79424	5.79873	2.54613	2.57908	5.37895	3.16695	3.11299	4.04637
0.257793	0.340874	0.999721	3.56343	ENSMUSG00000002307.16	Daxx	172.813	163.318	287.8	317.499	266.18	328.373	301.166	399.091	266.249	320.428	329.207	200.813	324.626	253.736	365.2	14.5342	9.78784	11.7456	12.7784	12.2264	8.51799	12.7956	17.5292	11.705	12.7915	10.707	15.6711	9.62048	8.67536	11.4543	12.0225	11.1743	13.0565	14.0099	9.91671
-0.056603	0.896726	0.999721	1.78156	ENSMUSG00000002308.16	Cd320	66.953	55.558	97.673	76.813	103.455	79.633	118.779	142.781	109.941	141.031	79.55	34.24	54.084	39.851	108.194	3.51628	3.8042	2.84839	5.62421	2.9544	1.45238	5.04657	6.27136	4.83327	2.13111	1.6816	4.6427	3.72727	2.95121	3.88733	3.38962	3.34366	2.81847	5.38373	3.52194
0.15016	0.6258	0.999721	4.76552	ENSMUSG00000002319.16	Ipo4	633.684	311.266	653.511	832.494	724.165	557.495	594.575	663.099	673.08	650.896	585.833	412.56	974.502	795.218	892.461	38.1092	26.6286	19.941	25.9573	21.7572	17.4998	25.2617	29.1252	29.5902	38.3991	33.5561	38.2963	35.2771	16.5343	26.0094	28.2263	21.7381	36.7505	27.9924	25.9403
0.119388	0.285219	0.999721	5.74701	ENSMUSG00000002320.15	Tm9sf1	904.293	1008.35	1248.9	1080.71	1428.08	1756.69	1436.01	1047.22	1134.97	1498.72	1554.07	1255.8	1269.12	1310.26	1327.41	49.4721	52.5128	62.8352	59.7679	57.7165	53.2679	61.0116	45.9969	49.896	50.0082	55.2894	56.9602	50.3419	53.5627	49.7056	54.94	56.9175	54.0859	52.3015	51.2034
-0.640815	0.233335	0.999721	1.94813	ENSMUSG00000002324.8	Rec8	61.883	92.889	106.569	24.585	90.31	115.712	36.749	112.701	119.787	93.236	124.405	139.315	132.88	124.456	104.651	1.12543	3.32083	4.1389	3.71818	4.62026	5.9094	1.56136	4.95016	5.26613	5.23598	5.25171	4.49067	3.44502	4.93421	4.24139	2.86172	4.74928	4.99278	3.92588	4.20687
0.00966167	0.955896	0.999721	5.20585	ENSMUSG00000002325.15	Irf9	522.535	834.743	940.086	701.937	935.022	1188.82	778.761	723.688	725.381	1185.65	884.702	828.787	1051.99	905.481	1127.9	32.1327	34.3822	42.523	47.2827	32.8568	35.1551	33.0872	31.7865	31.8895	41.4526	38.2089	48.3992	29.0895	44.3411	37.4149	36.346	38.4315	42.6869	32.2544	36.9485
0.131417	0.680581	0.999721	3.46054	ENSMUSG00000002326.6	Gmpr2	165.147	303.507	188.404	163.039	323.188	398.823	385.8	164.791	311.674	357.492	274.479	263.467	212.298	233.974	311.53	7.46347	11.8841	14.2655	14.2565	10.1938	11.1756	16.3915	7.2381	13.7019	8.36535	9.87307	13.368	9.19372	16.1221	7.49838	11.2044	11.8753	10.5355	12.4438	10.9381
-0.066633	0.774839	0.999721	3.70113	ENSMUSG00000002329.7	Mdp1	163.907	334.519	322.583	199.85	322.396	435.839	399.369	308.881	268.421	449.366	333.898	331.369	256.454	342.866	268.273	9.14857	11.855	15.5895	17.9204	12.4006	14.0558	16.968	13.567	11.8004	10.1053	14.468	11.5118	9.12469	17.7695	12.8386	12.1977	14.7923	12.0284	14.1118	13.2443
0.114888	0.535988	0.999721	6.67626	ENSMUSG00000002332.16	Dhrs1	1520.74	2076.22	2415.92	1636.34	3434.02	3223.58	2480.93	1873.66	2632.18	2937.79	2904.31	2453.61	2159.87	2510.45	2791.79	74.907	126.274	115.304	117.157	107.863	104.076	105.407	82.2966	115.717	85.1072	105.934	119.798	84.6594	110.288	96.1522	105.495	109.699	103.613	101.14	97.0331
0.0400886	0.842567	0.999721	3.65218	ENSMUSG00000002342.17	Tmem161a	227.518	257.806	267.317	317.081	301.572	338.769	250.256	305.345	240.814	336.415	492.834	345.104	243.842	300.85	295.424	14.5151	11.0893	12.1174	13.416	18.3033	14.6385	10.6326	13.4116	10.5868	9.6083	12.6951	12.6769	12.6659	13.6945	10.6391	12.5739	15.4526	11.6601	11.5437	12.3332
-0.0392833	0.890741	0.999721	1.8223	ENSMUSG00000002343.11	Armc6	87.537	72.371	63.43	92.872	89.229	82.987	87.381	60.807	83.778	100.021	83.849	64.93	77.721	114.199	99.667	4.25142	3.28108	2.96836	3.98876	3.11406	2.75417	3.71256	2.67082	3.68309	3.0625	4.81889	4.2768	4.87318	3.84431	2.52448	3.50029	3.28566	4.05273	3.35549	3.74732
-0.00300457	0.99123	0.99985	2.99249	ENSMUSG00000002345.18	Borcs8	121.396	187.324	172.991	112.989	246.794	246.022	281.702	127.42	152.76	233.239	184.271	194.65	220.503	248.858	176.323	5.17232	9.07498	8.79996	9.3014	6.84361	8.25657	11.9687	5.59666	6.7157	8.68866	10.5011	7.56618	6.7581	9.95054	6.88495	7.68242	8.13386	8.91866	8.09368	7.86453
-0.275356	0.482173	0.999721	6.02775	ENSMUSG00000002346.16	Slc25a42	856.12	921.116	3574.24	1509.49	1109.29	1753.27	1300.56	1802.09	1619.44	1808.8	1709.7	1388.62	1986.96	1946.4	1209.06	69.1001	40.7904	62.7125	72.1336	63.4964	58.9019	55.257	79.1532	71.1947	78.2938	82.133	51.8818	47.6601	48.9292	142.253	57.5343	64.844	70.7695	68.5349	79.614
0.072555	0.665361	0.999721	5.65607	ENSMUSG00000002365.10	Snx9	712.935	1196.04	1069.19	875.071	1378.11	1630.81	1203.68	1005.96	1265.82	1480.33	1535.24	1406.64	1019.27	1225.11	1204.29	40.0583	50.6751	58.3323	59.0344	57.017	59.6661	51.1408	44.1846	55.6486	40.1631	51.6963	51.6773	39.689	63.5329	42.5531	49.6885	58.5725	47.8456	50.3247	48.5917
-0.0226228	0.871332	0.999721	4.97894	ENSMUSG00000002372.9	Ranbp3	536.444	761.795	713.726	592.505	832.677	1038.53	894.271	700.497	686.194	896.588	806.841	791.774	682.088	728.619	630.432	27.1232	30.6188	37.1471	35.7553	29.9652	33.5851	37.9949	30.7679	30.1668	26.8769	30.7458	27.0524	29.8638	40.4661	28.4059	31.6297	33.1018	28.225	32.9765	32.9119
0.0727518	0.671905	0.999721	5.3848	ENSMUSG00000002379.7	Ndufa11	589.663	1013.84	986.787	967.442	1129.92	1174.36	1329.4	982.246	1077.1	1267.47	935.662	914.832	822.174	864.006	957.581	44.2868	41.5488	42.0055	50.5458	34.7494	38.8049	56.4822	43.1431	47.352	32.3968	36.4587	41.0907	32.8265	53.8547	39.2736	42.6137	41.3667	36.6487	48.9924	41.9849
0.000784569	0.996267	0.99985	6.46872	ENSMUSG00000002393.14	Nr2f6	1172.54	1830.58	2421.26	1723.93	2258.49	2469.95	2633.33	2150.96	2037.96	2734.99	2321.88	2317.75	1876.25	2350.4	1652.84	78.9169	83.0479	88.3476	109.069	86.2321	98.3131	111.882	94.4764	89.5936	73.9313	99.1805	70.9246	65.2754	97.2395	96.3649	83.4375	97.8715	81.3455	98.6508	86.2933
-0.202825	0.419875	0.999721	5.09625	ENSMUSG00000002395.14	Use1	903.19	557.009	956.61	942.244	860.283	734.208	803.61	1060.44	794.863	740.033	728.723	722.54	770.678	812.012	825.803	43.1333	31.6339	26.2619	29.512	27.0639	30.6484	34.143	46.5777	34.9441	30.3676	34.2647	35.4359	50.2805	29.588	38.0725	33.6763	29.0748	33.3561	38.5549	39.3137
-0.204144	0.39713	0.999721	2.88091	ENSMUSG00000002396.8	Ocel1	108.124	126.104	209.236	135.272	143.262	187.754	166.375	193.875	172.426	181.303	186.705	232.592	170.135	227.435	212.895	6.19237	5.26796	6.71577	7.23023	6.93401	9.86597	7.06878	8.51555	7.58027	6.70397	9.59714	9.13552	6.01925	6.69857	8.32748	6.0587	8.01007	8.47887	7.72153	7.0151
-0.109176	0.617889	0.999721	2.99852	ENSMUSG00000002409.18	Dyrk1b	123.91	141.322	186.339	121.292	181.863	215.958	189.636	220.419	233.868	223.999	244.528	237.015	216.64	184.966	161.46	5.55241	6.68737	7.7246	8.93291	9.08149	10.0536	8.05707	9.68144	10.2814	8.53644	7.80507	6.92839	6.89806	7.50694	7.41619	6.65479	9.356	7.75663	9.33997	7.27373
-0.0124646	0.936712	0.999721	4.39801	ENSMUSG00000002413.15	Braf	425.556	369.303	536.479	503.942	576.288	535.019	492.622	465.681	378.341	521.449	550.23	415.268	527.438	665.411	574.509	23.069	21.191	19.1371	20.795	20.4349	17.6146	20.93	20.4541	16.6328	20.7831	28.0785	24.6527	23.6907	19.6172	21.3516	21.1324	19.6148	24.5048	19.339	21.5531
0.241909	0.235225	0.999721	5.10524	ENSMUSG00000002416.13	Ndufb2	523.96	631.663	960.567	946.684	1035.49	1014.79	1158.04	827.741	920.547	1075.21	651.135	716.935	720.968	710.893	597.47	43.3365	38.0766	36.2979	42.8784	24.1824	30.4106	49.2016	36.3568	40.4695	28.4089	29.9978	25.638	29.1688	33.5536	38.23	39.237	32.4905	28.0149	42.0093	33.6508
0.162069	0.375304	0.999721	3.91062	ENSMUSG00000002428.12	Hltf	187.511	315.074	308.229	286.058	371.397	448.881	482.983	307.607	372.252	462.225	424.782	427.38	301.666	413.929	339.603	13.0949	13.6568	16.056	18.4332	15.7759	18.1284	20.5205	13.511	16.3651	11.8868	17.4667	14.5727	10.4387	16.7366	12.2673	14.2693	17.4458	14.642	16.7989	13.1475
0.036777	0.782755	0.999721	5.59799	ENSMUSG00000002455.14	Prpf6	879.754	790.509	1271.4	1043.83	1222.63	1392.25	1302.35	910.173	969.052	1455.39	1371.95	1120.4	1112.27	1299.88	1236.98	47.7835	44.9581	49.7993	58.0398	50.9526	47.5247	55.3331	39.9774	42.6019	43.8276	54.8514	53.0801	48.9758	41.9914	50.6012	47.5136	52.1723	50.5864	45.9708	47.1895
0.140868	0.772926	0.999721	1.28857	ENSMUSG00000002458.13	Rgs19	28.963	62.414	42.547	49.342	46.259	83.496	43.438	32.294	115.52	62.634	92.88	58.986	71.965	87.506	42.761	2.25874	1.70101	2.98657	2.4978	3.44946	2.50204	1.84555	1.41845	5.07854	2.83569	3.69252	1.83491	1.61237	3.3154	1.69335	2.31544	2.81643	2.78771	2.78085	2.20704
0.055816	0.778681	0.999721	5.80183	ENSMUSG00000002475.16	Abhd3	711.352	1236.21	1651.34	1072.97	1546.48	1834.92	1267.66	1037.35	1353.47	1744.47	1523.32	1299.94	1343.05	1491.38	1105	49.1176	56.8663	65.6331	69.568	56.5743	55.1402	53.8589	45.5632	59.5018	52.9214	62.9324	47.4164	39.6009	65.6667	65.7224	57.2057	60.4275	54.4234	52.9746	56.9967
0.22107	0.288479	0.999721	3.28841	ENSMUSG00000002477.5	Snrpd1	133.011	227.802	211.774	186.263	336.999	298.071	263.758	239.506	238.293	303.353	230.804	239.315	175.874	226.203	217.406	8.52659	12.392	10.6617	12.0975	8.5718	10.1511	11.2063	10.5198	10.4759	6.9301	9.54516	9.32909	7.40471	12.1007	8.42849	10.5267	10.2735	8.60145	10.734	9.3113
0.134606	0.761477	0.999721	1.32716	ENSMUSG00000002486.15	Tchp	36.623	46.029	57.092	82.834	38.836	81.094	63.447	42.422	33.178	49.365	72.244	82.541	71.268	133.413	52.498	3.79191	1.42806	2.90065	1.96864	2.68306	3.50118	2.69567	1.8633	1.45859	2.80823	5.62967	2.25274	2.0388	2.44503	2.27223	2.70687	2.71763	3.56354	2.00585	2.25202
-0.840164	0.362004	0.999721	0.502194	ENSMUSG00000002489.16	Tiam1	9.904	151.811	35.045	4.698	38.908	65.555	53.425	30.322	15.652	51.545	70.455	34.375	17.492	31.773	45.948	0.215061	1.43071	2.34484	2.05558	2.61662	1.4581	2.26987	1.33183	0.6881	0.689251	1.34073	1.97167	0.551355	8.06411	1.39477	1.3302	2.04343	1.33389	1.42993	3.33675
0.250963	0.348265	0.999721	5.2588	ENSMUSG00000002496.10	Tsc2	477.234	849.898	749.533	1051.21	876.023	1048.95	806.165	1312.91	766.928	913.526	1000.01	953.336	992.526	1229.27	836.64	48.1213	32.2127	37.5199	36.4307	37.1392	40.4381	34.2515	57.6667	33.716	39.1093	51.8719	35.901	26.5676	45.1461	29.831	39.2846	38.0027	42.294	41.8781	33.8482
-0.239258	0.244539	0.999721	4.16534	ENSMUSG00000002504.15	Slc9a3r2	402.164	294.406	451.661	294.573	430.411	466.517	357.074	397.727	317.801	453.488	465.915	438.348	629.631	659.222	441.681	13.4847	15.8269	16.6868	18.0848	17.3035	18.5936	15.171	17.4693	13.9713	24.8099	27.8174	18.9529	22.3884	15.6387	17.9759	15.3328	17.994	23.8601	15.5372	18.6677
0.0621229	0.661363	0.999721	5.75242	ENSMUSG00000002524.17	Puf60	967.119	1015.02	1175.11	1108.84	1554.34	1411.37	1550.73	1142.87	1276.51	1311.47	1303.63	1303.49	1131.83	1413.68	1590.1	50.7593	57.1553	50.4832	52.3003	48.4155	55.2908	65.8858	50.1984	56.1184	44.5982	59.6533	68.2328	53.8394	53.9171	46.7687	52.7993	52.0022	57.4948	57.4008	51.5084
-0.098517	0.537518	0.999721	5.3525	ENSMUSG00000002546.16	Golga2	742.633	843.218	929.42	851.946	873.162	1184.58	1222.87	980.437	851.769	1102.94	1070.77	827.148	792.183	1134.8	1221.4	38.9997	32.1075	42.3714	43.9846	39.7673	35.0856	51.9563	43.0636	37.4458	31.215	47.8854	52.4115	41.3423	44.7913	36.9904	37.8262	39.6125	43.8373	44.1553	41.0413
0.0925074	0.865806	0.999721	5.01848	ENSMUSG00000002550.16	Uck1	234.668	1496.53	632.773	456.838	733.487	1485.7	716.129	440.357	995.485	2162.3	798.045	1005.64	550.382	788.093	664.51	20.9128	26.9714	53.1418	86.2308	29.6385	42.6566	30.4262	19.3418	43.7639	21.6871	33.2554	28.5147	13.0639	79.495	25.184	33.6753	52.842	27.8191	31.1773	39.2476
1.4446	0.125736	0.999721	0.261478	ENSMUSG00000002578.18	Ikzf4	6.221	30.099	8.764	21.575	37.376	72.435	132.782	16.234	19.113	34.797	73.498	21.994	15.963	27.572	41.657	0.987643	1.37437	2.59093	1.38768	2.72963	0.932931	5.64151	0.713045	0.840254	0.629003	1.16346	1.78754	0.346323	1.59884	0.348802	1.65098	1.68341	1.19334	2.39827	0.764656
0.311724	0.142984	0.999721	4.96395	ENSMUSG00000002580.7	Mien1	370.031	754.638	633.76	672.948	917.544	1024.64	825.313	596.573	705.555	1015.45	784.117	697.171	723.172	688.916	916.748	30.8057	33.7395	36.6502	40.4952	29.1212	29.5723	35.0651	26.2032	31.0179	28.4957	29.0704	39.3385	20.5996	40.0859	25.2233	33.7318	33.0629	32.3015	30.7621	28.6363
0.141393	0.568742	0.999721	9.14495	ENSMUSG00000002588.13	Pon1	7661.35	9945.97	17918.4	13280.3	16074.8	15676.5	10255.5	16069.2	15277.2	14312.1	15098.4	14085.7	13549.2	13745.5	11561.1	607.936	591.095	560.734	570.756	560.738	597.479	435.727	705.804	671.622	533.89	580.024	496.097	426.507	528.324	713.143	586.588	576.324	536.67	604.384	555.991
0.179865	0.606514	0.999721	5.17454	ENSMUSG00000002602.16	Axl	647.228	698.72	625.317	418.838	1111.24	1570.03	892.874	351.494	652.097	1129.87	1641.81	906.676	1194.29	1228.9	844.371	19.1732	40.8621	56.1584	45.0584	60.9748	38.4589	37.9356	15.4386	28.6678	47.0596	51.8562	36.2327	36.0311	37.1156	24.8873	38.7312	48.1641	45.0495	27.3473	32.678
0.158173	0.684448	0.999721	3.65423	ENSMUSG00000002603.15	Tgfb1	211.137	308.225	207.792	117.89	506.3	490.63	303.683	161.906	213.002	501.028	538.618	303.8	298.69	408.122	285.03	5.39667	18.6174	17.5493	19.9806	20.0037	12.8864	12.9026	7.11138	9.36409	11.7695	17.2216	12.2309	11.754	16.3727	8.27001	13.8545	17.6236	13.7407	9.79269	12.1322
0.204734	0.33682	0.999721	4.22764	ENSMUSG00000002608.8	Ccdc97	227.449	404.706	420.66	368.934	443.989	677.826	535.634	397.011	305.76	469.924	571.409	496.258	547.23	515.65	440.976	16.8888	16.3261	24.2451	18.7402	21.2215	21.05	22.7575	17.4379	13.442	21.5629	21.759	18.9227	12.6621	21.4978	16.742	19.1533	20.3372	20.7482	17.8791	16.9673
-0.139872	0.640011	0.999721	1.72866	ENSMUSG00000002617.14	Zfp40	50.265	76.184	79.963	71.032	80.497	78.056	133.639	105.978	85.828	81.577	68.069	84.401	41.118	74.528	93.037	3.25164	2.96	2.79198	3.25323	2.528	3.58008	5.67792	4.65486	3.77321	1.62021	3.14488	3.9923	2.79825	4.04685	3.18248	3.00121	3.12044	2.91913	4.702	3.34253
-0.379247	0.371174	0.999721	5.09052	ENSMUSG00000002625.10	Akap8l	997.978	436.766	1155.58	864.501	706.539	712.203	727.866	1628.34	688.882	632.909	673.838	971.376	766.977	656.819	985.491	39.5744	25.9805	25.4748	25.2399	25.0256	41.2034	30.9249	71.5216	30.2849	30.2218	27.716	42.2883	55.5573	23.2008	45.9913	30.3432	30.4896	33.4087	44.2438	41.5831
0.228285	0.410075	0.999721	2.69813	ENSMUSG00000002635.11	Pdcd2l	128.116	92.228	164.641	205.823	156.654	192.714	172.836	226.699	134.902	180.829	142.517	137.103	117.736	154.389	135.608	9.422	5.7604	6.89318	7.21133	5.29292	5.81557	7.34329	9.95728	5.93062	4.63925	6.5148	5.81906	7.13221	4.8991	6.55262	7.35853	6.1066	5.6577	7.74373	6.19464
-0.0490801	0.775741	0.999721	4.20916	ENSMUSG00000002658.9	Gtf2f1	309.311	415.034	408.387	339.601	435.292	585.188	527.884	345.22	448.959	582.549	465.609	503.368	431.602	392.707	445.497	15.546	16.0063	20.9316	23.2316	17.2922	21.3516	22.4282	15.1631	19.7373	17.0068	16.5712	19.1167	17.2193	22.0464	16.2536	17.4946	20.6251	17.5649	19.1095	18.5064
-0.226765	0.183991	0.999721	4.77787	ENSMUSG00000002660.8	Clpp	497.074	607.123	735.125	655.035	659.121	612.046	714.637	669.445	654.27	773.143	656.638	628.798	523.912	687.321	674.628	29.9857	24.2369	21.8923	30.8324	24.3868	26.672	30.3628	29.404	28.7633	20.6441	29.0031	28.9489	27.6721	32.25	29.2576	25.3716	27.2971	26.1987	29.51	29.7266
-0.193048	0.406739	0.999721	2.79615	ENSMUSG00000002661.14	Alkbh7	102.878	174.293	173.291	120.367	184.283	175.918	255.149	164.007	174.428	236.792	155.845	186.435	121.433	152.02	137.608	5.51006	6.77636	6.29241	9.44309	5.7879	7.90811	10.8405	7.20366	7.66828	4.78492	6.41483	5.90488	5.72721	9.25834	6.89689	6.19294	7.71303	5.70155	8.57082	7.29415
0.128786	0.823	0.999721	1.06922	ENSMUSG00000002668.8	Dennd1c	28.991	42.295	59.076	94.714	25.091	86.558	28.57	34.381	42.137	35.814	99.616	56.279	65.579	81.172	33.118	4.33574	0.922634	3.09609	1.42824	3.69962	2.38722	1.21385	1.51011	1.85245	2.58406	3.42524	1.42112	1.61393	2.24669	2.35119	2.78482	2.50503	2.47681	1.52547	2.0706
-0.260721	0.261804	0.999721	2.78581	ENSMUSG00000002679.14	Med6	107.789	130.581	234.139	153.316	131.342	190.907	194.324	165.063	158.672	180.124	194.863	183.497	124.22	181.251	148.561	7.01837	4.82964	6.82855	7.18321	7.23699	7.78349	8.25625	7.25005	6.97561	4.89474	7.6483	6.37489	6.0006	6.93639	9.3186	6.22552	7.40123	6.30598	7.49397	7.41853
0.202751	0.657614	0.999721	2.98695	ENSMUSG00000002699.13	Lcp2	94.685	174.318	139.727	60.785	217.031	409.649	210.319	96.829	165.643	278.324	396.64	241.799	189.923	271.638	194.431	2.78257	7.98055	14.6527	11.0994	14.7308	10.2565	8.93583	4.25301	7.28207	7.48369	11.4624	8.34321	5.27111	9.25967	5.56106	8.47195	12.0289	9.09643	6.82364	6.69728
-0.024165	0.887749	0.999721	4.97442	ENSMUSG00000002718.14	Cse1l	537.369	799.462	649.318	584.973	890.24	935.313	822.716	594.899	600.53	875.19	933.557	928.78	584.065	747.447	831.27	26.7784	32.7355	33.4552	34.9019	34.6712	39.3965	34.9548	26.1297	26.4008	23.0144	31.5402	35.6705	29.9153	42.467	25.8425	30.9897	36.3232	30.0751	29.1617	32.7416
-0.107924	0.561301	0.999721	3.61749	ENSMUSG00000002728.14	Naa20	187.14	325.033	336.228	271.139	346.119	335.56	314.841	278.543	279.565	341.873	256.051	288.35	250.639	282.462	286.232	12.412	12.7273	12.0026	13.6336	9.50944	12.2311	13.3767	12.2344	12.2904	9.87613	11.9191	12.2825	10.4181	17.2656	13.3817	12.3806	11.7914	11.3592	12.6338	13.6884
0.0526371	0.750443	0.999721	3.89562	ENSMUSG00000002731.6	Prkra	289.821	249.032	373.433	337.562	444.535	380.016	409.501	321.601	311.063	434.642	412.214	360.651	363.097	329.419	300.54	15.4526	16.3462	13.5928	17.3332	15.3092	15.2979	17.3985	14.1257	13.6751	14.3074	13.9006	12.8964	16.1343	13.2284	14.8624	15.1305	15.9801	13.7015	15.0664	14.7417
0.200289	0.570338	0.999721	1.11175	ENSMUSG00000002732.14	Fkbp7	36.153	60.984	34.434	54.936	43.325	86.182	59.368	51.349	47.068	67.183	74.178	41.597	31.512	43.704	54.024	2.51481	1.59313	3.08264	2.67921	2.75489	1.76444	2.52237	2.2554	2.06922	1.24169	1.84419	2.31822	2.01263	3.23944	1.37045	2.39686	2.39951	1.80137	2.28233	2.20751
-0.0312048	0.863495	0.999721	4.11409	ENSMUSG00000002733.8	Plekha3	333.838	279.145	420.519	313.834	423.863	507.002	414.054	421.117	437.518	433.932	515.397	417.687	464.017	487.22	333.965	14.3664	15.5861	18.1349	17.3049	19.1413	17.7172	17.5919	18.4967	19.2344	18.284	20.5594	14.3307	18.5847	14.828	16.7364	16.0292	18.0545	17.7247	18.441	16.7164
0.148693	0.36317	0.999721	5.68868	ENSMUSG00000002741.9	Ykt6	813.372	1142.47	1122.36	1001.19	1485.17	1774.02	1470.57	886.766	1129.09	1458.38	1484.96	1191.91	1339.03	1264.39	1047.63	45.8315	54.612	63.4547	58.159	55.1496	50.5577	62.4802	38.9493	49.6374	52.763	53.3539	44.9546	45.2803	60.6874	44.6692	54.6327	54.6221	50.3572	50.3556	50.2123
-0.0995084	0.599078	0.999721	5.92934	ENSMUSG00000002748.7	Baz1b	1526.99	1306.04	1205.83	1126.27	1548.08	2085.49	1465.15	1032.85	1287.35	1551.7	1476.47	1318.32	1847.22	1592.57	1497.56	51.5576	56.9253	74.5959	61.8806	54.8346	55.9198	62.2499	45.366	56.595	72.7875	67.202	64.2618	85.0075	69.3762	47.9913	61.0263	57.545	68.0837	54.7369	67.4583
-0.0999955	0.453993	0.999721	6.05825	ENSMUSG00000002763.16	Pex6	1356.98	1256.37	1767.63	1444	1630.46	1927.02	1706.98	1195.55	1447.89	1865.67	1653.67	1335.8	1619.56	1870.39	1717.65	66.1023	59.9543	68.9274	74.4014	61.4154	56.6612	72.5245	52.512	63.6529	63.8166	78.9256	73.7059	75.5432	66.7374	70.3509	64.9947	64.1593	72.1494	62.8965	70.8772
-0.0678107	0.691327	0.999721	5.11007	ENSMUSG00000002767.13	Mrpl2	601.998	617.477	977.45	843.578	807.586	877.097	821.517	872.241	944.488	886.862	798.123	707.307	775.025	927.796	852.799	38.6166	29.6961	31.3729	35.3674	29.6414	30.0022	34.9038	38.3114	41.522	30.5389	39.1505	36.5944	33.5132	32.8	38.902	33.2285	31.6703	35.4279	38.2457	35.0717
0.192431	0.239208	0.999721	5.09734	ENSMUSG00000002768.8	Mea1	503.817	778.64	771.855	829.734	991.758	1027.51	954.711	674.871	772.312	963.107	795.564	823.739	840.262	719.996	812.2	37.9829	36.4684	36.7528	38.408	29.5463	34.941	40.5628	29.6423	33.9527	33.1095	30.3819	34.8522	28.0474	41.3609	30.7194	37.0681	34.2984	32.7812	34.7193	33.3759
0.49373	0.116429	0.999721	9.86094	ENSMUSG00000002769.9	Gnmt	18331.9	12593.9	17776.5	35703.3	25221.5	23306.9	30567.2	16868.2	18097.1	30393.5	22784.7	19187.3	28329.3	19773.4	21557.4	1634.4	927.431	833.665	1212.07	846.196	813.879	1298.71	740.902	795.591	1116.28	834.385	925.046	1020.54	668.982	707.495	1131.83	957.382	958.57	945.067	799.005
-0.083385	0.471901	0.999721	6.17504	ENSMUSG00000002778.14	Kdelr1	1297.37	1535.39	1732.96	1417.2	1876.77	2025.57	1882.28	1554.71	1632.28	1863.84	1807.69	1766.2	1696.06	1692.81	1922.98	64.8752	69.0118	72.4527	74.3285	67.1355	74.918	79.9723	68.2872	71.7588	66.8313	71.4318	82.517	72.2246	81.5593	68.9707	68.7799	72.1274	73.5934	73.3394	74.2515
-0.000457889	0.997851	0.99985	3.86719	ENSMUSG00000002781.19	Tmem143	341.752	251.561	322.218	313.91	369.738	433.523	400.826	261.966	277.916	412.162	385.698	311.979	374.747	398.941	360.673	14.3699	13.5958	15.5067	16.4367	14.3244	13.2334	17.0299	11.5063	12.2179	14.7665	16.8342	15.4768	19.0253	13.3628	12.8241	14.4908	14.6648	15.6925	13.5847	15.0707
0.0410009	0.906788	0.999721	5.30484	ENSMUSG00000002797.9	Ggct	374.324	839.192	1289.71	866.162	828.367	1180.27	1226.14	819.312	1353.62	1083.23	1231.9	1393.74	708.565	1164.11	477.825	39.6505	30.4603	42.217	43.1986	45.7515	59.1192	52.095	35.9866	59.5087	27.9202	49.1223	20.5039	20.8386	44.5774	51.3299	37.4426	49.3564	32.5155	49.1968	38.9153
0.288768	0.492815	0.999721	3.30893	ENSMUSG00000002803.14	Btbd6	173.823	119.629	257.924	205.392	174.581	496.8	245.075	226.693	175.436	428.489	225.015	243.164	365.864	268.996	150.756	9.40227	6.4196	17.77	17.0878	8.3568	10.3144	10.4125	9.95702	7.71259	14.4164	11.3509	6.46907	9.67671	6.35462	10.2652	11.1973	11.9197	10.7455	9.36071	8.76552
0.180087	0.412817	0.999721	3.27571	ENSMUSG00000002804.4	Nudt14	178.738	175.15	219.873	248.663	302.416	255.159	242.407	285.664	286.752	232.893	203.266	258.018	188.418	213.925	177.759	11.3831	11.1203	9.12678	9.2876	7.54907	10.9445	10.2992	12.5472	12.6063	7.42438	9.02706	7.6278	9.95033	9.30387	8.75082	10.5434	9.26038	8.02641	11.8176	9.33501
-0.25919	0.786259	0.999721	-0.620943	ENSMUSG00000002808.7	Epdr1	7.358	47.816	5.473	13.68	8.306	17.512	42.33	9.919	11.891	29.417	14.035	9.153	5.507	18.456	44.221	0.626232	0.305424	0.626386	1.17313	0.521244	0.388248	1.79848	0.435671	0.522757	0.216997	0.778793	1.89756	0.409619	2.53996	0.217822	0.519347	0.694207	0.964451	0.918968	1.0558
-0.204612	0.283034	0.999721	5.73256	ENSMUSG00000002812.4	Flii	1048.32	1060.48	1344.51	1005.96	1244.91	1447.28	1466.41	1420.78	936.895	1149.27	1655.51	1339.71	1085.1	1701.88	1176.01	46.0501	45.7773	51.7678	45.8322	61.4839	56.8273	62.3033	62.4047	41.1882	42.7571	71.8148	50.4636	58.3601	56.3319	53.5109	47.8651	54.7144	55.0119	55.2988	56.0676
-0.384774	0.0921325	0.999721	2.68101	ENSMUSG00000002814.15	Top3a	127.97	148.403	153.725	101.761	134.021	172.957	173.595	220.032	155.751	189.403	169.469	132.412	151.496	128.085	137.818	4.65833	4.92815	6.1865	7.55325	6.29388	5.61659	7.37553	9.66445	6.84719	5.96952	5.40484	5.91389	7.12408	7.88308	6.11817	5.25766	6.48791	5.76275	7.96239	7.04178
-0.0300384	0.866348	0.999721	4.58676	ENSMUSG00000002820.6	Atg4d	558.08	461.799	517.584	584.116	587.384	675.187	597.671	553.655	577.995	651.467	610.503	564.896	619.786	507.718	466.162	26.7392	21.599	24.1508	25.98	22.6734	23.9615	25.3933	24.3181	25.4101	24.4219	21.4243	20.0034	31.0683	24.5305	20.5996	24.163	24.205	21.9499	25.0405	25.3994
-0.135857	0.752619	0.999721	1.20065	ENSMUSG00000002825.8	Qtrt1	43.082	29.077	85.866	52.765	75.307	43.277	37.759	85.78	58.7	53.301	51.573	51.671	63.978	52.425	52.302	2.41543	2.76915	1.54797	2.1256	1.91536	2.19176	1.60427	3.76771	2.5806	2.52098	2.21219	2.24433	2.39837	1.54455	3.41742	2.24419	2.07757	2.32583	2.65086	2.45345
-1.16212	0.187345	0.999721	2.68805	ENSMUSG00000002831.14	Plin4	644.71	78.202	261.371	455.68	71.36	81.191	89.974	283.526	80.09	67.172	99.847	93.417	392.726	211.333	134.008	20.8597	2.62401	2.90412	2.67877	3.7082	3.96252	3.82273	12.4533	3.52095	15.4749	8.91768	5.7504	35.8909	4.15405	10.4024	8.79596	3.44983	10.0477	6.59899	16.8158
-0.0729918	0.649758	0.999721	4.87512	ENSMUSG00000002833.11	Hdgfl2	460.489	546.388	848.852	670.069	681.692	766.671	832.81	807.101	705.913	865.968	743.381	723.917	620.045	681.816	559.773	30.6739	25.0668	27.423	34.5342	27.6083	30.7068	35.3836	35.4502	31.0337	24.4321	28.7708	24.0204	25.6354	29.0238	33.7838	27.7212	30.9497	25.7411	33.9558	29.481
-0.948546	0.360122	0.999721	1.24752	ENSMUSG00000002835.9	Chaf1a	25.323	328.161	34.403	14.569	42.337	89.917	103.721	27.571	31.827	271.619	51.02	53.167	47.728	83.649	32.524	0.666928	1.55679	3.21624	10.832	1.89482	2.25521	4.4068	1.211	1.39919	1.88066	3.52976	1.39563	1.40973	17.4317	1.36922	1.81332	4.994	2.26869	2.339	6.73689
0.0386714	0.930214	0.999721	2.75772	ENSMUSG00000002844.9	Adprh	81.082	205.248	125.047	66.492	223.914	247.715	320.489	101.12	115.627	244.092	202.199	212.143	127.868	147.646	181.579	3.04382	8.23365	8.86051	9.73421	7.50944	8.99858	13.6166	4.44148	5.08324	5.03848	6.23026	7.79172	4.51383	10.9027	4.9768	6.71266	8.74741	6.35349	7.71378	6.79776
0.360612	0.221102	0.999721	3.43874	ENSMUSG00000002845.14	Tmem39a	127.127	182.574	242.486	234.927	329.554	299.066	305.274	203.669	249.181	251.048	289.313	292.016	182.237	461.834	347.803	10.7543	12.1182	10.6973	10.0116	10.7448	12.3866	12.9702	8.94574	10.9546	7.18083	19.4881	14.9245	7.07715	9.69823	9.65081	11.1899	11.0477	13.8645	10.9568	8.80873
-0.162031	0.453149	0.999721	4.73067	ENSMUSG00000002846.9	Timmdc1	464.539	747.368	594.349	450.46	765.703	779.206	853.594	407.508	531.015	886.952	715.906	614.07	596.57	626.638	583.043	20.6208	28.156	27.8714	35.371	26.5879	26.0473	36.2667	17.8989	23.3447	23.5071	26.4424	25.0189	25.8608	39.6998	23.6548	25.5494	29.3354	24.9895	25.8368	29.7385
0.0929768	0.547085	0.999721	5.54614	ENSMUSG00000002847.7	Pla1a	885.891	943.42	974.379	940.18	1396.81	1389.81	1156.88	1167.53	1190.33	1082.82	1423.8	1039.36	1126.79	1083.18	900.977	43.0388	51.3629	49.7121	43.1821	52.8784	44.0871	49.1526	51.2813	52.3296	44.3996	45.7074	38.6617	49.3175	50.1139	38.7797	48.038	46.7159	42.9229	50.9212	46.0704
0.102949	0.895232	0.999721	2.16876	ENSMUSG00000002870.8	Mcm2	33.056	355.504	50.602	46.634	108.499	227.671	217.403	61.641	72.857	361.209	157.104	102.645	92.927	65.254	92.28	2.13477	3.98967	8.14356	14.4047	5.83466	4.35395	9.23681	2.70745	3.20297	3.66168	2.75354	3.95982	1.84022	18.8842	2.01393	4.756	8.19779	3.45835	5.04908	7.57944
-0.174208	0.528752	0.999721	3.47136	ENSMUSG00000002871.14	Tpra1	215.346	138.199	323.253	231.347	227.176	251.57	305.524	368.687	232.567	380.463	276.697	231.707	295.45	283.972	258.333	10.5904	8.3536	8.9984	15.1726	10.2762	9.82843	12.9808	16.1938	10.2242	11.6419	11.9829	11.0853	11.9883	7.34105	12.8653	9.31414	11.7591	11.57	13.1329	10.7315
-0.306553	0.10332	0.999721	6.52634	ENSMUSG00000002881.14	Nab1	2265.89	1885.55	2000.66	1549.09	2410.45	2262.24	2380	1834.12	1727.27	2205	2918.45	1964.98	2905.49	2384.85	2362.3	70.913	88.6357	80.9181	87.9339	108.388	83.3496	101.119	80.5601	75.9348	114.487	100.634	101.368	126.142	100.159	79.6253	80.1556	93.2239	105.497	85.8713	101.975
0.0126059	0.971213	0.999721	4.68709	ENSMUSG00000002885.14	Adgre5	463.719	399.744	636.905	237.423	798.528	1104.08	541.769	331.024	460.535	743.966	1178.5	571.296	776.783	880.593	790.289	10.8686	29.3631	39.4918	29.6688	43.7681	24.233	23.0182	14.5395	20.2462	30.6082	37.1586	33.912	25.8152	21.2342	25.3485	26.5745	32.5566	33.893	19.268	24.1326
-0.0273053	0.905563	0.999721	5.61047	ENSMUSG00000002897.5	Il17ra	1056.21	769.553	1399.63	1161.13	1112.66	1547.08	1047.4	1158.37	1353.12	938.453	1379.06	968.837	1459.31	1161.63	1036.18	53.1531	40.9141	55.3374	37.4248	51.2167	41.0957	44.5009	50.8791	59.4866	57.5024	49.0176	44.4634	58.7993	40.8782	55.7046	49.8015	43.2457	50.3278	51.6222	51.7941
0.232921	0.381642	0.999721	3.40333	ENSMUSG00000002900.16	Lamb1	134.963	200.48	217.733	152.737	244.974	445.443	348.232	299.729	202.948	299.146	370.156	286.653	197.453	255.287	260.437	6.99187	9.00806	15.933	11.9297	13.7472	12.1591	14.7953	13.165	8.92209	7.7804	10.7724	11.1756	7.51338	10.6494	8.66565	10.6443	12.612	9.90947	12.2941	8.9428
-0.3535	0.295948	0.999721	2.40076	ENSMUSG00000002908.17	Kcnn1	74.509	203.31	128.757	136.302	112.013	122.123	107.004	98.221	105.56	114.845	169.483	160.807	93.273	161.043	131.653	6.23952	4.11889	4.36822	4.57993	6.2944	6.82103	4.54628	4.31415	4.64067	3.67531	6.79558	5.64935	4.14791	10.7997	5.12446	4.90887	5.89846	5.37341	4.50037	6.69069
0.118977	0.772185	0.999721	4.21911	ENSMUSG00000002910.11	Arrdc2	477.03	299.224	331.657	344.952	872.245	358.665	309.58	478.728	322.702	485.282	531.86	839.241	571.576	377.077	371.754	15.7909	32.0738	12.8291	19.3527	19.7527	35.5985	13.1531	21.0271	14.1868	22.5223	15.9116	15.9523	26.5562	15.8946	13.1998	20.2313	24.9013	18.1287	16.1223	18.5502
-0.17951	0.582038	0.999721	5.81951	ENSMUSG00000002944.15	Cd36	631.953	1864.46	1908.32	1330.98	1260.99	1716	1403.52	1260.09	1090.48	2008.77	1861.6	979.183	1147.7	1540.04	894.56	60.9286	46.3684	61.3794	80.1084	69.1378	41.5345	59.6315	55.3469	47.9404	45.2237	64.9853	38.3864	35.1808	99.0393	75.9502	56.2255	63.5936	49.5318	54.3062	70.0568
0.0168561	0.924949	0.999721	5.10538	ENSMUSG00000002948.19	Map2k7	623.695	604.268	770.782	707.089	797.687	990.089	847.101	1000.12	727.363	770.336	1016.64	826.353	1017.42	774.596	842.623	32.3685	29.3321	35.4145	30.7204	37.757	35.0518	35.9908	43.9284	31.9766	40.0903	32.6859	36.1577	34.721	32.0984	30.6767	32.3717	34.5097	36.3113	37.2986	32.4987
-0.220025	0.203889	0.999721	5.21535	ENSMUSG00000002949.15	Timm44	729.74	817.409	1007.55	971.191	816.354	904.449	890.088	942.059	883.03	1012.16	919.446	793.761	823.135	823.442	844.221	44.4584	30.0186	32.3512	40.3644	34.1472	33.6694	37.8172	41.378	38.8202	32.4346	34.747	36.2263	40.6246	43.4203	40.1001	35.6094	36.0603	34.4693	39.3384	41.3817
-0.0963243	0.660806	0.999721	6.35106	ENSMUSG00000002957.11	Ap2a2	1090.11	1956.01	2394.49	1429.26	2090.3	2594.49	2361.51	1236.48	1469.58	2749.11	2498.56	1881.58	2039.3	2385.8	1704.72	65.4274	76.8636	92.8022	109.633	92.7938	79.812	100.333	54.31	64.6062	80.3563	100.674	73.151	60.6863	103.902	95.2993	78.3644	94.0795	84.7272	73.0832	86.6293
-0.132528	0.400951	0.999721	4.15606	ENSMUSG00000002963.17	Pnkp	332.892	346.661	414.681	323.335	422.321	489.283	433.935	471.104	358.908	510.517	548.308	506.159	373.688	493.513	359.089	14.8014	15.5294	17.5012	20.359	20.3635	21.47	18.4366	20.6923	15.7785	14.7247	20.8249	15.4088	18.5321	18.4144	16.5041	15.944	20.7309	16.9862	18.3024	17.8169
0.0295559	0.860218	0.999721	5.0775	ENSMUSG00000002968.9	Med25	504.799	601.815	851.569	760.048	726.805	941.428	961.369	790.698	941.651	848.208	1079.16	940.511	603.056	876.59	733.379	34.7929	26.7257	33.6739	33.8259	40.0788	39.8941	40.8457	34.7298	41.3973	23.7627	36.9897	31.4699	28.1021	31.9681	33.892	31.7308	37.933	30.7408	38.9909	31.3207
0.301106	0.351486	0.999721	2.01311	ENSMUSG00000002980.14	Bcam	82.949	104.922	60.246	105.043	94.265	171.709	66.997	78.389	62.628	134.854	99.946	69.621	107.721	109.301	134.218	4.80857	3.46627	6.14186	5.37788	3.71188	2.95315	2.8465	3.44307	2.75328	4.24462	4.61221	5.75941	4.61776	5.5734	2.39776	4.80556	4.0143	4.87208	3.01429	4.19631
0.136935	0.346123	0.999721	6.56893	ENSMUSG00000002981.10	Clptm1	1621.36	2169.15	1930.58	1932.16	2726.73	3199.78	2636.49	1825.92	2254.77	2567.34	2447.56	2105.33	2292.33	2199.34	2117.67	88.4489	100.266	114.453	102.384	90.8996	89.303	112.017	80.1999	99.1251	90.3264	92.8062	90.8712	90.2612	115.224	76.8362	101.056	94.1954	91.3346	97.1139	94.1071
-0.731319	0.0818357	0.999721	1.43859	ENSMUSG00000002983.17	Relb	55.209	56.128	84.54	53.966	36.267	58.127	79.955	44.017	49.016	74.767	186.924	68.433	60.199	68.536	52.312	2.47041	1.33359	2.07914	2.98165	6.94214	2.90276	3.39705	1.93335	2.15486	2.37207	2.89203	2.24475	3.07348	2.98149	3.36465	1.96105	4.27552	2.50295	2.49509	3.13987
0.206541	0.244021	0.999721	4.79772	ENSMUSG00000002984.17	Tomm40	401.257	601.775	502.639	604.477	739.421	773.961	1036.69	749.531	682.815	835.472	665.683	614.357	546.342	597.133	704.398	27.6713	27.1896	27.6838	33.318	24.7227	26.0595	44.0457	32.9216	30.0182	21.5279	25.1974	30.2263	22.3379	31.9659	20.0048	27.5149	28.0334	25.6506	35.6618	24.7695
-0.0803561	0.748244	0.999721	14.0316	ENSMUSG00000002985.16	Apoe	349383	264025	463646	394059	422304	400622	340706	457021	442270	333045	427393	392198	510521	396187	395364	18038.9	15528.7	14329.8	13281.6	15872.9	16636	14475.6	20073.7	19443.3	20116.5	16718	16965.4	19450.1	14024.9	18452.9	15965.8	15263.5	17933.3	17997.5	17309.3
0.0139826	0.95844	0.999721	7.06647	ENSMUSG00000002992.17	Apoc2	1487.95	3560.27	4308.31	3444.8	3645.34	3392.16	4594.99	2875.59	3160.18	3940.96	3256.56	2375.99	2790.81	2871.12	3124.52	157.693	134.045	121.334	157.162	120.945	100.784	195.228	126.305	138.929	109.968	121.153	134.076	82.8341	189.119	171.468	137.691	126.297	121.733	153.487	147.807
0.0655492	0.719547	0.999721	6.29914	ENSMUSG00000002996.17	Hbp1	1552.63	1177.42	2098.36	1883.48	1948.13	2211.69	1545.64	1795.96	1765.93	2046.46	2370.15	1770.2	2076.52	1995.72	1953.96	86.2204	71.6355	79.1099	81.6112	88.0245	75.0875	65.6697	78.884	77.6344	81.8228	84.2141	83.846	86.4346	62.544	83.5137	78.9886	81.5744	83.2943	74.0627	77.4974
-0.137063	0.45029	0.999721	4.69765	ENSMUSG00000003031.14	Cdkn1b	544.722	401.932	703.173	540.057	661.816	609.935	705.876	676.152	516.502	727.585	724.813	637.572	608.428	689.428	529.182	24.7223	24.336	21.8168	29.0156	26.9187	27.0442	29.9906	29.6986	22.7067	23.9744	29.092	22.7077	30.3246	21.3504	27.9859	23.625	27.6595	25.258	27.4653	26.5536
1.02368	0.181189	0.999721	0.224927	ENSMUSG00000003032.8	Klf4	47.047	11.014	6.947	55.574	24.098	40.115	23.035	49.089	13.956	31.011	37.036	13.943	29.969	31.136	62.198	2.54402	0.886119	1.43487	1.2367	1.37547	0.591427	0.978688	2.15613	0.61354	1.18089	1.31386	2.66897	2.6191	0.585057	0.276487	1.62167	1.06787	1.72124	1.24945	1.16022
-0.0265614	0.857803	0.999721	4.57253	ENSMUSG00000003033.15	Ap1m1	359.808	524.911	562.205	461.774	607.967	669.03	651.144	564.445	518.695	652.434	610.813	595.789	487.894	560.321	680.54	21.1387	22.3559	23.9305	26.0186	22.6849	25.2719	27.6652	24.7921	22.8031	19.2249	23.644	29.2026	20.0305	27.883	22.3754	22.475	24.6585	24.0238	25.0868	23.4296
-0.119299	0.463662	0.999721	5.91632	ENSMUSG00000003037.16	Rab8a	904.802	1410.68	1445.59	999.172	1468.82	1823.3	1635.31	1162.71	1226.05	1776.32	2015.9	1289.52	1614.05	1451.89	1589.19	45.7393	54.0107	65.2177	70.8383	74.8683	54.6983	69.4793	51.0696	53.9001	63.5998	61.266	68.1937	50.3702	74.9348	57.5338	54.9892	66.8016	64.3532	58.1496	60.9463
0.411433	0.278748	0.999721	4.85113	ENSMUSG00000003038.15	Hmgn2	373.5	846.849	380.364	488.707	936.691	1102.25	1136.63	560.281	786.599	1205.05	740.113	685.697	404.621	475.339	851.953	22.3716	34.4435	39.4264	48.0565	27.4869	29.0856	48.2921	24.6092	34.5808	15.9436	20.058	36.5581	20.7927	44.9841	15.1383	32.0805	34.8763	24.1866	35.8274	26.9717
0.234381	0.175138	0.999721	5.09862	ENSMUSG00000003039.9	Fam32a	506.298	756.043	741.964	900.147	964.87	998.062	973.212	711.765	847.669	929.44	736.262	864.867	723.924	864.053	748.204	41.2062	35.4797	35.6997	37.0654	27.3439	36.6855	41.3489	31.2628	37.2656	28.5254	36.4607	32.1061	28.1856	40.1606	29.5298	37.4619	33.6983	32.3641	36.6258	32.6253
-0.35492	0.311623	0.999721	8.95497	ENSMUSG00000003053.17	Cyp2c29	13561.4	11222.7	15793.1	11017.1	13515.8	14311.6	6460.39	13556.1	7968.65	15958.2	11370.1	5257.64	13712.9	14369.8	15563.1	504.332	496.995	511.91	636.399	422.271	223.016	274.483	595.422	350.321	540.341	606.365	667.825	754.962	596.143	628.558	504.412	427.229	604.844	406.742	659.888
0.242798	0.392839	0.999721	3.147	ENSMUSG00000003062.13	Stard3nl	125.07	216.861	185.919	174.328	254.78	338.872	322.155	135.502	208.768	274.952	228.922	186.363	134.323	242.58	226.794	7.98024	9.36864	12.1211	10.9649	8.5019	7.90506	13.6874	5.95164	9.17795	5.29284	10.2362	9.73193	6.96264	11.5195	7.39947	9.82333	9.12395	8.42033	9.60567	8.62721
-0.00792837	0.958439	0.999721	6.14467	ENSMUSG00000003068.16	Stk11	1077.35	1338.79	1896.56	1665.95	1742.71	1711.53	1919.53	1842.5	1948.99	1945.2	1779.8	1681.14	1484.34	1669.46	1574.86	76.2626	64.0821	61.2196	77.5733	66.0997	71.3099	81.5552	80.9279	85.6826	58.4885	70.4467	67.5787	59.9757	71.1159	75.482	67.1881	71.661	65.5046	82.7219	68.8579
-0.0869893	0.562722	0.999721	7.49527	ENSMUSG00000003072.15	Atp5d	3150.54	3881.06	4656.12	4259.65	4432.7	4629.14	4781.17	4256.85	4409.54	5157.16	4170.16	4042.83	4388.4	3960.03	3968.49	194.995	162.997	165.58	205.664	154.875	171.487	203.137	186.973	193.854	172.919	167.102	170.291	175.39	206.159	185.311	174.524	177.342	170.104	194.655	188.954
-0.142961	0.308228	0.999721	5.36406	ENSMUSG00000003099.11	Ppp5c	798.63	845.797	1065.68	757.38	1072.04	1218.89	1123.53	955.655	841.923	1179.5	978.431	832.422	1124.73	991.14	918.608	34.6707	39.4206	43.5985	47.0377	36.3378	35.3093	47.7355	41.9751	37.013	44.3185	41.8234	39.4183	44.4597	44.9283	42.4133	39.2299	39.5616	41.8534	42.2412	43.9337
0.0170661	0.914455	0.999721	4.17049	ENSMUSG00000003119.14	Cdk12	343.982	324.225	393.443	356.604	470.617	498.2	469.576	397.197	330.47	429.631	584.803	410.193	447.145	449.842	545.653	16.3243	17.3053	17.8201	17.1334	21.7189	17.3994	19.9509	17.446	14.5283	17.6192	18.9821	23.4145	19.1494	17.2226	15.6588	17.1499	18.7505	20.0053	17.3084	17.3436
0.202981	0.45261	0.999721	3.69674	ENSMUSG00000003123.15	Lipe	186.212	323.022	307.777	242.305	441.455	479.574	434.11	258.714	375.847	499.01	298.797	267.587	288.15	193.444	206.611	11.092	16.233	17.1539	19.9002	11.097	11.3504	18.444	11.3635	16.5231	11.3542	8.16281	8.86586	10.3664	17.1587	12.2494	14.8263	14.1158	9.46096	15.4436	13.2582
0.448646	0.143709	0.999721	4.93482	ENSMUSG00000003131.7	Pafah1b2	483.702	619.481	451.683	494.178	1137.26	1091.54	942.805	363.484	470.996	1116.52	1029.76	674.052	896.413	1031.97	757.739	22.6221	41.8186	39.0431	44.5259	38.2441	28.5916	40.057	15.9653	20.7061	35.3221	43.5464	32.5153	26.9276	32.9065	17.9767	34.4946	37.1205	37.1279	25.5761	25.937
-0.439198	0.222844	0.999721	3.96163	ENSMUSG00000003134.10	Tbc1d8	475.54	248.501	375.153	371.905	264.014	343.806	434.551	402.508	242.855	289.49	414.104	240.297	687.748	370.218	623.241	17.0248	9.70819	12.2976	11.5446	15.3793	10.1928	18.4628	17.6793	10.6765	27.0999	15.6222	26.7438	26.4733	13.2002	14.9309	13.0102	12.3723	23.1553	15.6062	18.2015
[truncated: 13,496 more rows]

## Sheet: Adarp110ki_vs_WT
logFC	P.Value	adj.P.Val	AveExpr	Gene ID	name	WT_r1_L1	WT_r2_L2	WT_r3_L3	Adar1KI_r1_L5	Adar1KI_r2_L6	Adar1KI_r3_L7	Adar1_p150KI_r1_L8	Adar1_p150KI_r2_L9	Adar1_p150KI_r3_L10	Adar1_p110KI_r1_L11	Adar1_p110KI_r2_L12	Adar1_p110KI_r3_L13	E861AKI_r1_L14	E861AKI_r2_L15	E861AKI_r3_L16	Adar1KI_r1_L5.CPM	Adar1KI_r2_L6.CPM	Adar1KI_r3_L7.CPM	Adar1_p110KI_r1_L11.CPM	Adar1_p110KI_r2_L12.CPM	Adar1_p110KI_r3_L13.CPM	Adar1_p150KI_r1_L8.CPM	Adar1_p150KI_r2_L9.CPM	Adar1_p150KI_r3_L10.CPM	E861AKI_r1_L14.CPM	E861AKI_r2_L15.CPM	E861AKI_r3_L16.CPM	WT_r1_L1.CPM	WT_r2_L2.CPM	WT_r3_L3.CPM
[truncated: 13,904 more rows]

[truncated: 2 more sheets: Adarp150ki_vs_WT, E861Aki_vs_WT]
