# Supplementary material for: Over-expression of ADAR1 in mice does not initiate or accelerate cancer formation in vivo
Source: NAR Cancer. 2023 Jun 1;5(2):zcad023. doi: 10.1093/narcan/zcad023 (PMC10233902; doi:10.1093/narcan/zcad023)
Supplement: zcad023_Supplemental_Files [file zcad023_supplemental_files.zip › supplemental_dataset_2_rna_editing_er_model_CW130423.xlsx]

## Sheet: method
Known editing sites (n=135697)
JACUSA2 call-2 editing calling (known)
Annotation of gene symbol, gene_part using goldmine
Editing from all reps combined for each genotype
editing_depth_filter = 50
editing_freq_filter = 0.01
jacusa_score_filter = 5

## Sheet: Adar1KI vs WT
chrom	position	position_plus_one	strand	ref	IGV	method	genome	gene	gene_part	overlapped_genes	nearest_genes	url	repeat_class	repeat_id	repeat_family	B1	B2	jacusa.statistic	sig	editing_freq_total_Adar1KI	editing_freq_total_WT	edited_Adar1KI	edited_WT	depth_Adar1KI	depth_WT	depth.pass_Adar1KI	depth.pass_WT	edited_reads_Adar1KI	edited_reads_WT	editing_freq_all_reps_Adar1KI	editing_freq_all_reps_WT	edited_reads_all_reps_Adar1KI	edited_reads_all_reps_WT	depth_all_reps_Adar1KI	depth_all_reps_WT
chr1	121308884	121308885	-	T	chr1:121308885	JACUSA_call2	mm10	Insig2	intron	Insig2	Insig2	http://genome.ucsc.edu/cgi-bin/hgTracks?db=mm10&position=chr1%3A121308884-121308885	SINE	B1_Mur3	Alu	TRUE	FALSE	0.085	FALSE	0.0556	0.0909	TRUE	TRUE	18	22	FALSE	FALSE	1	2	0.17,0,0	0.25,0,0.077	1,0,0	1,0,1	6,5,7	4,5,13
chr1	127766628	127766629	+	A	chr1:127766629	JACUSA_call2	mm10	Acmsd	3' end	Acmsd, 2900009J06Rik	2900009J06Rik, Acmsd	http://genome.ucsc.edu/cgi-bin/hgTracks?db=mm10&position=chr1%3A127766628-127766629				FALSE	FALSE	2.35	FALSE	0.86	0.667	TRUE	TRUE	43	27	FALSE	FALSE	37	18	0.75,0.8,1	0.29,0.93,0.5	9,12,16	2,13,3	12,15,16	7,14,6
chr1	128274556	128274557	+	A	chr1:128274557	JACUSA_call2	mm10	Ubxn4	intron	Ubxn4	Ubxn4	http://genome.ucsc.edu/cgi-bin/hgTracks?db=mm10&position=chr1%3A128274556-128274557	SINE	B1_Mur2	Alu	TRUE	FALSE	0.519	FALSE	0.0417	0	TRUE	FALSE	24	17	FALSE	FALSE	1	0	0,0,0.25	0,0,0	0,0,1	0,0,0	12,8,4	5,4,8
chr1	128274560	128274561	+	A	chr1:128274561	JACUSA_call2	mm10	Ubxn4	intron	Ubxn4	Ubxn4	http://genome.ucsc.edu/cgi-bin/hgTracks?db=mm10&position=chr1%3A128274560-128274561	SINE	B1_Mur2	Alu	TRUE	FALSE	0.519	FALSE	0.0417	0	TRUE	FALSE	24	15	FALSE	FALSE	1	0	0,0,0.25	0,0,0	0,0,1	0,0,0	13,7,4	4,3,8
chr1	133137543	133137544	+	A	chr1:133137544	JACUSA_call2	mm10	Ppp1r15b	exon	Ppp1r15b	Ppp1r15b	http://genome.ucsc.edu/cgi-bin/hgTracks?db=mm10&position=chr1%3A133137543-133137544	SINE	ID4_	ID	FALSE	FALSE	12.352	TRUE	0.647	0.136	TRUE	TRUE	317	243	TRUE	TRUE	205	33	0.48,0.72,0.65	0.06,0.29,0.072	29,87,89	5,22,6	60,121,136	84,76,83
chr1	133137560	133137561	+	A	chr1:133137561	JACUSA_call2	mm10	Ppp1r15b	exon	Ppp1r15b	Ppp1r15b	http://genome.ucsc.edu/cgi-bin/hgTracks?db=mm10&position=chr1%3A133137560-133137561	SINE	ID4_	ID	FALSE	FALSE	11.141	TRUE	0.268	0.0723	TRUE	TRUE	313	235	TRUE	TRUE	84	17	0.22,0.3,0.26	0,0.23,0.013	13,36,35	0,16,1	59,121,133	85,71,79
chr1	133137970	133137971	+	A	chr1:133137971	JACUSA_call2	mm10	Ppp1r15b	exon	Ppp1r15b	Ppp1r15b	http://genome.ucsc.edu/cgi-bin/hgTracks?db=mm10&position=chr1%3A133137970-133137971	scRNA	BC1_Mm	scRNA	FALSE	FALSE	0.209	FALSE	0.00474	0	FALSE	FALSE	211	171	TRUE	TRUE	1	0	0,0,0.012	0,0,0	0,0,1	0,0,0	49,82,80	63,48,60
chr1	133137981	133137982	+	A	chr1:133137982	JACUSA_call2	mm10	Ppp1r15b	exon	Ppp1r15b	Ppp1r15b	http://genome.ucsc.edu/cgi-bin/hgTracks?db=mm10&position=chr1%3A133137981-133137982	scRNA	BC1_Mm	scRNA	FALSE	FALSE	2.428	FALSE	0.187	0.0877	TRUE	TRUE	203	171	TRUE	TRUE	38	15	0.13,0.12,0.3	0.017,0.2,0.076	6,10,22	1,9,5	45,85,73	60,45,66
chr1	133137982	133137983	+	A	chr1:133137983	JACUSA_call2	mm10	Ppp1r15b	exon	Ppp1r15b	Ppp1r15b	http://genome.ucsc.edu/cgi-bin/hgTracks?db=mm10&position=chr1%3A133137982-133137983	scRNA	BC1_Mm	scRNA	FALSE	FALSE	2.193	FALSE	0.0784	0.0287	TRUE	TRUE	204	174	TRUE	TRUE	16	5	0.048,0.076,0.1	0,0.083,0.015	2,7,7	0,4,1	42,92,70	60,48,66
chr1	133137983	133137984	+	A	chr1:133137984	JACUSA_call2	mm10	Ppp1r15b	exon	Ppp1r15b	Ppp1r15b	http://genome.ucsc.edu/cgi-bin/hgTracks?db=mm10&position=chr1%3A133137983-133137984	scRNA	BC1_Mm	scRNA	FALSE	FALSE	4.381	FALSE	0.0769	0.0121	TRUE	TRUE	195	165	TRUE	TRUE	15	2	0.12,0.025,0.11	0,0.023,0.015	5,2,8	0,1,1	42,80,73	57,43,65
chr1	133138004	133138005	+	A	chr1:133138005	JACUSA_call2	mm10	Ppp1r15b	exon	Ppp1r15b	Ppp1r15b	http://genome.ucsc.edu/cgi-bin/hgTracks?db=mm10&position=chr1%3A133138004-133138005	scRNA	BC1_Mm	scRNA	FALSE	FALSE	11.907	TRUE	0.258	0.0429	TRUE	TRUE	260	210	TRUE	TRUE	67	9	0.26,0.23,0.29	0,0.14,0.014	16,23,28	0,8,1	61,101,98	82,57,71
chr1	133138008	133138009	+	A	chr1:133138009	JACUSA_call2	mm10	Ppp1r15b	exon	Ppp1r15b	Ppp1r15b	http://genome.ucsc.edu/cgi-bin/hgTracks?db=mm10&position=chr1%3A133138008-133138009	scRNA	BC1_Mm	scRNA	FALSE	FALSE	0.82	FALSE	0.0162	0.00444	TRUE	FALSE	247	225	TRUE	TRUE	4	1	0.034,0,0.022	0,0.016,0	2,0,2	0,1,0	59,98,90	83,62,80
chr1	133138009	133138010	+	A	chr1:133138010	JACUSA_call2	mm10	Ppp1r15b	exon	Ppp1r15b	Ppp1r15b	http://genome.ucsc.edu/cgi-bin/hgTracks?db=mm10&position=chr1%3A133138009-133138010	scRNA	BC1_Mm	scRNA	FALSE	FALSE	11.345	TRUE	0.779	0.444	TRUE	TRUE	271	223	TRUE	TRUE	211	99	0.77,0.75,0.82	0.35,0.65,0.38	46,81,84	29,41,29	60,108,103	84,63,76
chr1	133138017	133138018	+	A	chr1:133138018	JACUSA_call2	mm10	Ppp1r15b	exon	Ppp1r15b	Ppp1r15b	http://genome.ucsc.edu/cgi-bin/hgTracks?db=mm10&position=chr1%3A133138017-133138018	scRNA	BC1_Mm	scRNA	FALSE	FALSE	12.877	TRUE	0.289	0.0756	TRUE	TRUE	277	225	TRUE	TRUE	80	17	0.32,0.28,0.28	0.051,0.15,0.037	20,32,28	4,10,3	63,115,99	79,65,81
chr1	133138020	133138021	+	A	chr1:133138021	JACUSA_call2	mm10	Ppp1r15b	exon	Ppp1r15b	Ppp1r15b	http://genome.ucsc.edu/cgi-bin/hgTracks?db=mm10&position=chr1%3A133138020-133138021	scRNA	BC1_Mm	scRNA	FALSE	FALSE	9.23	TRUE	0.112	0.00957	TRUE	FALSE	250	209	TRUE	TRUE	28	2	0.16,0.059,0.14	0,0.036,0	10,6,12	0,2,0	64,102,84	71,56,82
chr1	13625005	13625006	-	T	chr1:13625006	JACUSA_call2	mm10	Lactb2	3' end	Lactb2	Lactb2	http://genome.ucsc.edu/cgi-bin/hgTracks?db=mm10&position=chr1%3A13625005-13625006	SINE	B2_Mm2	B2	FALSE	TRUE	11.45	TRUE	0.415	0.216	TRUE	TRUE	579	500	TRUE	TRUE	240	108	0.42,0.37,0.45	0.091,0.34,0.16	57,76,107	10,68,30	137,203,239	110,198,192
chr1	13625009	13625010	-	T	chr1:13625010	JACUSA_call2	mm10	Lactb2	3' end	Lactb2	Lactb2	http://genome.ucsc.edu/cgi-bin/hgTracks?db=mm10&position=chr1%3A13625009-13625010	SINE	B2_Mm2	B2	FALSE	TRUE	12.431	TRUE	0.772	0.539	TRUE	TRUE	583	505	TRUE	TRUE	450	272	0.74,0.76,0.8	0.39,0.68,0.48	102,157,191	43,135,94	137,206,240	111,200,194
chr1	13625012	13625013	-	T	chr1:13625013	JACUSA_call2	mm10	Lactb2	3' end	Lactb2	Lactb2	http://genome.ucsc.edu/cgi-bin/hgTracks?db=mm10&position=chr1%3A13625012-13625013	SINE	B2_Mm2	B2	FALSE	TRUE	12.702	TRUE	0.425	0.226	TRUE	TRUE	612	518	TRUE	TRUE	260	117	0.4,0.45,0.41	0.11,0.31,0.21	57,99,104	12,65,40	143,218,251	113,213,192
chr1	13625035	13625036	-	T	chr1:13625036	JACUSA_call2	mm10	Lactb2	3' end	Lactb2	Lactb2	http://genome.ucsc.edu/cgi-bin/hgTracks?db=mm10&position=chr1%3A13625035-13625036	SINE	B2_Mm2	B2	FALSE	TRUE	17.422	TRUE	0.722	0.313	TRUE	TRUE	712	617	TRUE	TRUE	514	193	0.68,0.74,0.73	0.17,0.48,0.22	114,192,208	23,119,51	167,259,286	138,246,233
chr1	13625740	13625741	-	T	chr1:13625741	JACUSA_call2	mm10	Lactb2	3' end	Lactb2	Lactb2	http://genome.ucsc.edu/cgi-bin/hgTracks?db=mm10&position=chr1%3A13625740-13625741	SINE	B3	B2	FALSE	TRUE	7.104	TRUE	0.921	0.857	TRUE	TRUE	822	663	TRUE	TRUE	757	568	0.91,0.89,0.95	0.83,0.88,0.85	182,253,322	140,241,187	199,283,340	169,273,221
chr1	139809762	139809763	-	T	chr1:139809763	JACUSA_call2	mm10	Cfhr2	3' end	Cfhr2	Cfhr2	http://genome.ucsc.edu/cgi-bin/hgTracks?db=mm10&position=chr1%3A139809762-139809763				FALSE	FALSE	16.69	TRUE	0.717	0.163	TRUE	TRUE	198	129	TRUE	TRUE	142	21	0.8,0.7,0.66	0.12,0.27,0.11	49,48,45	5,11,5	61,69,68	41,41,47
chr1	153220697	153220698	-	T	chr1:153220698	JACUSA_call2	mm10	Lamc1	exon	Lamc1	Lamc1	http://genome.ucsc.edu/cgi-bin/hgTracks?db=mm10&position=chr1%3A153220697-153220698				FALSE	FALSE	0.816	FALSE	0.0526	0.148	TRUE	TRUE	38	27	FALSE	FALSE	2	4	0,0.22,0	0.18,0.33,0	0,2,0	2,2,0	4,9,25	11,6,10
chr1	156007980	156007981	-	T	chr1:156007981	JACUSA_call2	mm10	Tor1aip1	intron	Tor1aip1	Tor1aip1	http://genome.ucsc.edu/cgi-bin/hgTracks?db=mm10&position=chr1%3A156007980-156007981	SINE	B1_Mur1	Alu	TRUE	FALSE	1.238	FALSE	0	0.105	FALSE	TRUE	20	19	FALSE	FALSE	0	2	0,0,0	0,0,0.25	0,0,0	0,0,2	6,4,10	3,8,8
chr1	162598197	162598198	+	A	chr1:162598198	JACUSA_call2	mm10	Vamp4	3' end	Vamp4	Vamp4	http://genome.ucsc.edu/cgi-bin/hgTracks?db=mm10&position=chr1%3A162598197-162598198	SINE	PB1D9	Alu	TRUE	FALSE	2.457	FALSE	0.333	0.05	TRUE	TRUE	15	20	FALSE	FALSE	5	1	0.5,0.67,0.12	0,0.17,0	2,2,1	0,1,0	4,3,8	9,6,5
chr1	172074325	172074326	-	T	chr1:172074326	JACUSA_call2	mm10	Ncstn	exon	Ncstn	Ncstn	http://genome.ucsc.edu/cgi-bin/hgTracks?db=mm10&position=chr1%3A172074325-172074326				FALSE	FALSE	3.002	FALSE	0.0355	0	TRUE	FALSE	169	113	TRUE	TRUE	6	0	0.067,0.027,0.031	0,0,0	2,2,2	0,0,0	30,74,65	54,29,30
chr1	172092347	172092348	+	A	chr1:172092348	JACUSA_call2	mm10	Copa	exon	Copa	Copa	http://genome.ucsc.edu/cgi-bin/hgTracks?db=mm10&position=chr1%3A172092347-172092348				FALSE	FALSE	1.7	FALSE	0.41	0.341	TRUE	TRUE	422	290	TRUE	TRUE	173	99	0.32,0.5,0.37	0.28,0.39,0.33	20,77,76	22,45,32	63,154,205	78,114,98
chr1	184800548	184800549	-	T	chr1:184800549	JACUSA_call2	mm10	Mtarc1	intron	Mtarc1	Mtarc1	http://genome.ucsc.edu/cgi-bin/hgTracks?db=mm10&position=chr1%3A184800548-184800549	LTR	ORR1D2	ERVL-MaLR	FALSE	FALSE	5.668	TRUE	0.206	0.0455	TRUE	TRUE	102	88	TRUE	TRUE	21	4	0.28,0.16,0.16	0.057,0.053,0.029	11,5,5	2,1,1	39,32,31	35,19,34
chr1	21263863	21263864	+	A	chr1:21263864	JACUSA_call2	mm10	Gsta3	intron	Gsta3	Gsta3	http://genome.ucsc.edu/cgi-bin/hgTracks?db=mm10&position=chr1%3A21263863-21263864	LTR	RLTR20A3_MM	ERVK	FALSE	FALSE	2.916	FALSE	0.331	0.359	TRUE	TRUE	420	329	TRUE	TRUE	139	118	0.39,0.32,0.3	0.26,0.53,0.3	45,41,53	46,61,11	115,130,175	176,116,37
chr1	27904295	27904296	+	A	chr1:27904296	JACUSA_call2	mm10		intergenic		Gm5524	http://genome.ucsc.edu/cgi-bin/hgTracks?db=mm10&position=chr1%3A27904295-27904296	LINE	Lx2	L1	FALSE	FALSE	0.048	FALSE	0.235	0.286	TRUE	TRUE	17	14	FALSE	FALSE	4	4	0,0.33,0.25	0.2,0.4,0.25	0,2,2	1,2,1	3,6,8	5,5,4
chr1	27904296	27904297	+	A	chr1:27904297	JACUSA_call2	mm10		intergenic		Gm5524	http://genome.ucsc.edu/cgi-bin/hgTracks?db=mm10&position=chr1%3A27904296-27904297	LINE	Lx2	L1	FALSE	FALSE	1.66	FALSE	0.562	0.231	TRUE	TRUE	16	13	FALSE	FALSE	9	3	0.33,0.8,0.5	0.2,0.5,0	1,4,4	1,2,0	3,5,8	5,4,4
chr1	27904301	27904302	+	A	chr1:27904302	JACUSA_call2	mm10		intergenic		Gm5524	http://genome.ucsc.edu/cgi-bin/hgTracks?db=mm10&position=chr1%3A27904301-27904302	LINE	Lx2	L1	FALSE	FALSE	-0.002	FALSE	0.333	0.333	TRUE	TRUE	21	15	FALSE	FALSE	7	5	0.25,0.33,0.36	0.2,0.67,0	1,2,4	1,4,0	4,6,11	5,6,4
chr1	27904443	27904444	+	A	chr1:27904444	JACUSA_call2	mm10		intergenic		Gm5524	http://genome.ucsc.edu/cgi-bin/hgTracks?db=mm10&position=chr1%3A27904443-27904444	LINE	Lx2	L1	FALSE	FALSE	0.029	FALSE	0.424	0.393	TRUE	TRUE	33	28	FALSE	FALSE	14	11	0.43,0.3,0.5	0,0.4,0.58	3,3,8	0,4,7	7,10,16	6,10,12
chr1	27904453	27904454	+	A	chr1:27904454	JACUSA_call2	mm10		intergenic		Gm5524	http://genome.ucsc.edu/cgi-bin/hgTracks?db=mm10&position=chr1%3A27904453-27904454	LINE	Lx2	L1	FALSE	FALSE	0.026	FALSE	0.531	0.5	TRUE	TRUE	32	28	FALSE	FALSE	17	14	0.43,0.36,0.71	0.6,0.73,0.25	3,4,10	3,8,3	7,11,14	5,11,12
chr1	4897688	4897689	+	A	chr1:4897689	JACUSA_call2	mm10	Tcea1	3' end	Tcea1	Tcea1	http://genome.ucsc.edu/cgi-bin/hgTracks?db=mm10&position=chr1%3A4897688-4897689	SINE	B1_Mus2	Alu	TRUE	FALSE	0.524	FALSE	0.0068	0	FALSE	FALSE	294	250	TRUE	TRUE	2	0	0,0.025,0	0,0,0	0,2,0	0,0,0	111,81,102	91,61,98
chr1	4897700	4897701	+	A	chr1:4897701	JACUSA_call2	mm10	Tcea1	3' end	Tcea1	Tcea1	http://genome.ucsc.edu/cgi-bin/hgTracks?db=mm10&position=chr1%3A4897700-4897701	SINE	B1_Mus2	Alu	TRUE	FALSE	0.474	FALSE	0.00307	0	FALSE	FALSE	326	293	TRUE	TRUE	1	0	0,0.011,0	0,0,0	0,1,0	0,0,0	124,88,114	103,73,117
chr1	4897715	4897716	+	A	chr1:4897716	JACUSA_call2	mm10	Tcea1	3' end	Tcea1	Tcea1	http://genome.ucsc.edu/cgi-bin/hgTracks?db=mm10&position=chr1%3A4897715-4897716	SINE	B1_Mus2	Alu	TRUE	FALSE	0.18	FALSE	0	0	FALSE	FALSE	312	265	TRUE	TRUE	0	0	0,0,0	0,0,0	0,0,0	0,0,0	115,91,106	92,68,105
chr1	4897719	4897720	+	A	chr1:4897720	JACUSA_call2	mm10	Tcea1	3' end	Tcea1	Tcea1	http://genome.ucsc.edu/cgi-bin/hgTracks?db=mm10&position=chr1%3A4897719-4897720	SINE	B1_Mus2	Alu	TRUE	FALSE	0.188	FALSE	0.00311	0.00352	FALSE	FALSE	322	284	TRUE	TRUE	1	1	0,0.011,0	0,0.014,0	0,1,0	0,1,0	119,91,112	96,72,116
chr1	58415988	58415989	-	T	chr1:58415989	JACUSA_call2	mm10	Clk1	intron	Clk1	Clk1	http://genome.ucsc.edu/cgi-bin/hgTracks?db=mm10&position=chr1%3A58415988-58415989	SINE	B2_Mm2	B2	FALSE	TRUE	0.45	FALSE	0.0244	0	TRUE	FALSE	41	43	FALSE	FALSE	1	0	0,0,0.062	0,0,0	0,0,1	0,0,0	16,9,16	17,11,15
chr1	60336911	60336912	+	A	chr1:60336912	JACUSA_call2	mm10		intergenic		Nbeal1	http://genome.ucsc.edu/cgi-bin/hgTracks?db=mm10&position=chr1%3A60336911-60336912	SINE	B4	B4	FALSE	FALSE	0.959	FALSE	0	0	FALSE	FALSE	66	56	TRUE	TRUE	0	0	0,0,0	0,0,0	0,0,0	0,0,0	17,23,26	21,13,22
chr1	60387824	60387825	+	A	chr1:60387825	JACUSA_call2	mm10	Cyp20a1	3' end	Cyp20a1	Cyp20a1	http://genome.ucsc.edu/cgi-bin/hgTracks?db=mm10&position=chr1%3A60387824-60387825	SINE	B1_Mur4	Alu	TRUE	FALSE	0.844	FALSE	0.0198	0	TRUE	FALSE	101	81	TRUE	TRUE	2	0	0,0.021,0.04	0,0,0	0,1,1	0,0,0	29,47,25	23,25,33
chr1	60387832	60387833	+	A	chr1:60387833	JACUSA_call2	mm10	Cyp20a1	3' end	Cyp20a1	Cyp20a1	http://genome.ucsc.edu/cgi-bin/hgTracks?db=mm10&position=chr1%3A60387832-60387833	SINE	B1_Mur4	Alu	TRUE	FALSE	0.846	FALSE	0.02	0	TRUE	FALSE	100	83	TRUE	TRUE	2	0	0.033,0.023,0	0,0,0	1,1,0	0,0,0	30,43,27	21,28,34
chr1	64724908	64724909	+	A	chr1:64724909	JACUSA_call2	mm10	Ccnyl1	3' end	Ccnyl1	Ccnyl1	http://genome.ucsc.edu/cgi-bin/hgTracks?db=mm10&position=chr1%3A64724908-64724909				FALSE	FALSE	0.543	FALSE	0.125	0.0417	TRUE	TRUE	24	24	FALSE	FALSE	3	1	0.25,0,0.25	0,0.17,0	1,0,2	0,1,0	4,12,8	12,6,6
chr1	64724927	64724928	+	A	chr1:64724928	JACUSA_call2	mm10	Ccnyl1	3' end	Ccnyl1	Ccnyl1	http://genome.ucsc.edu/cgi-bin/hgTracks?db=mm10&position=chr1%3A64724927-64724928				FALSE	FALSE	0.539	FALSE	0.05	0	TRUE	FALSE	20	24	FALSE	FALSE	1	0	0.25,0,0	0,0,0	1,0,0	0,0,0	4,10,6	10,7,7
chr1	74734336	74734337	+	A	chr1:74734337	JACUSA_call2	mm10	Cyp27a1	intron	Cyp27a1	Cyp27a1	http://genome.ucsc.edu/cgi-bin/hgTracks?db=mm10&position=chr1%3A74734336-74734337				FALSE	FALSE	2.424	FALSE	0.52	0.333	TRUE	TRUE	25	24	FALSE	FALSE	13	8	1,0.6,0.33	0.4,0,0.4	5,3,5	4,0,4	5,5,15	10,4,10
chr1	74734344	74734345	+	A	chr1:74734345	JACUSA_call2	mm10	Cyp27a1	intron	Cyp27a1	Cyp27a1	http://genome.ucsc.edu/cgi-bin/hgTracks?db=mm10&position=chr1%3A74734344-74734345	SINE	ID_B1	B4	FALSE	FALSE	0.481	FALSE	0.154	0.208	TRUE	TRUE	26	24	FALSE	FALSE	4	5	0.8,0,0	0,0,0.42	4,0,0	0,0,5	5,9,12	9,3,12
chr1	86345900	86345901	-	T	chr1:86345901	JACUSA_call2	mm10	Ncl	exon	Ncl	Ncl	http://genome.ucsc.edu/cgi-bin/hgTracks?db=mm10&position=chr1%3A86345900-86345901	SINE	B1_Mur2	Alu	TRUE	FALSE	0.118	FALSE	0.0667	0.118	TRUE	TRUE	15	17	FALSE	FALSE	1	2	0.2,0,0	0,0,0.33	1,0,0	0,0,2	5,6,4	6,5,6
chr1	86345903	86345904	-	T	chr1:86345904	JACUSA_call2	mm10	Ncl	exon	Ncl	Ncl	http://genome.ucsc.edu/cgi-bin/hgTracks?db=mm10&position=chr1%3A86345903-86345904	SINE	B1_Mur2	Alu	TRUE	FALSE	0.007	FALSE	0.0667	0.0556	TRUE	TRUE	15	18	FALSE	FALSE	1	1	0.2,0,0	0,0,0.14	1,0,0	0,0,1	5,6,4	5,6,7
chr1	86345907	86345908	-	T	chr1:86345908	JACUSA_call2	mm10	Ncl	exon	Ncl	Ncl	http://genome.ucsc.edu/cgi-bin/hgTracks?db=mm10&position=chr1%3A86345907-86345908	SINE	B1_Mur2	Alu	TRUE	FALSE	0.012	FALSE	0.0667	0.0526	TRUE	TRUE	15	19	FALSE	FALSE	1	1	0.2,0,0	0,0,0.12	1,0,0	0,0,1	5,6,4	6,5,8
chr1	86345910	86345911	-	T	chr1:86345911	JACUSA_call2	mm10	Ncl	exon	Ncl	Ncl	http://genome.ucsc.edu/cgi-bin/hgTracks?db=mm10&position=chr1%3A86345910-86345911	SINE	B1_Mur2	Alu	TRUE	FALSE	0.084	FALSE	0.438	0.368	TRUE	TRUE	16	19	FALSE	FALSE	7	7	0.4,0.43,0.5	0.5,0,0.5	2,3,2	3,0,4	5,7,4	6,5,8
chr1	86345915	86345916	-	T	chr1:86345916	JACUSA_call2	mm10	Ncl	exon	Ncl	Ncl	http://genome.ucsc.edu/cgi-bin/hgTracks?db=mm10&position=chr1%3A86345915-86345916	SINE	B1_Mur2	Alu	TRUE	FALSE	1.186	FALSE	0.375	0.15	TRUE	TRUE	16	20	FALSE	FALSE	6	3	0.2,0.57,0.25	0.33,0,0.12	1,4,1	2,0,1	5,7,4	6,6,8
chr1	86345929	86345930	-	T	chr1:86345930	JACUSA_call2	mm10	Ncl	exon	Ncl	Ncl	http://genome.ucsc.edu/cgi-bin/hgTracks?db=mm10&position=chr1%3A86345929-86345930	SINE	B1_Mur2	Alu	TRUE	FALSE	0.966	FALSE	0.214	0.0526	TRUE	TRUE	14	19	FALSE	FALSE	3	1	0.4,0.17,0	0,0,0.14	2,1,0	0,0,1	5,6,3	6,6,7
chr1	86347925	86347926	-	T	chr1:86347926	JACUSA_call2	mm10	Ncl	exon	Ncl	Ncl	http://genome.ucsc.edu/cgi-bin/hgTracks?db=mm10&position=chr1%3A86347925-86347926	SINE	B1_Mur2	Alu	TRUE	FALSE	1.228	FALSE	0.1	0	TRUE	FALSE	20	16	FALSE	FALSE	2	0	0.4,0,0	0,0,0	2,0,0	0,0,0	5,4,11	6,4,6
chr1	86347926	86347927	-	T	chr1:86347927	JACUSA_call2	mm10	Ncl	exon	Ncl	Ncl	http://genome.ucsc.edu/cgi-bin/hgTracks?db=mm10&position=chr1%3A86347926-86347927	SINE	B1_Mur2	Alu	TRUE	FALSE	0.54	FALSE	0.05	0	TRUE	FALSE	20	17	FALSE	FALSE	1	0	0,0,0.091	0,0,0	0,0,1	0,0,0	5,4,11	6,4,7
chr1	86347927	86347928	-	T	chr1:86347928	JACUSA_call2	mm10	Ncl	exon	Ncl	Ncl	http://genome.ucsc.edu/cgi-bin/hgTracks?db=mm10&position=chr1%3A86347927-86347928	SINE	B1_Mur2	Alu	TRUE	FALSE	1.555	FALSE	0.7	0.412	TRUE	TRUE	20	17	FALSE	FALSE	14	7	0.8,1,0.55	0.17,0.5,0.57	4,4,6	1,2,4	5,4,11	6,4,7
chr1	86347966	86347967	-	T	chr1:86347967	JACUSA_call2	mm10	Ncl	exon	Ncl	Ncl	http://genome.ucsc.edu/cgi-bin/hgTracks?db=mm10&position=chr1%3A86347966-86347967	SINE	B1_Mur2	Alu	TRUE	FALSE	0.565	FALSE	0	0.0625	FALSE	TRUE	17	16	FALSE	FALSE	0	1	0,0,0	0,0,0.12	0,0,0	0,0,1	3,4,10	5,3,8
chr1	86349988	86349989	-	T	chr1:86349989	JACUSA_call2	mm10	Ncl	exon	Ncl	Ncl	http://genome.ucsc.edu/cgi-bin/hgTracks?db=mm10&position=chr1%3A86349988-86349989	SINE	B1_Mus1	Alu	TRUE	FALSE	0.444	FALSE	0	0.0233	FALSE	TRUE	76	43	TRUE	FALSE	0	1	0,0,0	0,0,0.083	0,0,0	0,0,1	14,25,37	15,16,12
chr1	86349991	86349992	-	T	chr1:86349992	JACUSA_call2	mm10	Ncl	exon	Ncl	Ncl	http://genome.ucsc.edu/cgi-bin/hgTracks?db=mm10&position=chr1%3A86349991-86349992	SINE	B1_Mus1	Alu	TRUE	FALSE	0.442	FALSE	0	0	FALSE	FALSE	76	43	TRUE	FALSE	0	0	0,0,0	0,0,0	0,0,0	0,0,0	15,26,35	15,15,13
chr1	86350048	86350049	-	T	chr1:86350049	JACUSA_call2	mm10	Ncl	exon	Ncl	Ncl	http://genome.ucsc.edu/cgi-bin/hgTracks?db=mm10&position=chr1%3A86350048-86350049	SINE	B1_Mus1	Alu	TRUE	FALSE	0.349	FALSE	0.0122	0	TRUE	FALSE	82	42	TRUE	FALSE	1	0	0.05,0,0	0,0,0	1,0,0	0,0,0	20,23,39	13,14,15
chr1	86350052	86350053	-	T	chr1:86350053	JACUSA_call2	mm10	Ncl	exon	Ncl	Ncl	http://genome.ucsc.edu/cgi-bin/hgTracks?db=mm10&position=chr1%3A86350052-86350053	SINE	B1_Mus1	Alu	TRUE	FALSE	0.345	FALSE	0.0119	0	TRUE	FALSE	84	43	TRUE	FALSE	1	0	0.048,0,0	0,0,0	1,0,0	0,0,0	21,25,38	14,15,14
chr1	86350067	86350068	-	T	chr1:86350068	JACUSA_call2	mm10	Ncl	exon	Ncl	Ncl	http://genome.ucsc.edu/cgi-bin/hgTracks?db=mm10&position=chr1%3A86350067-86350068	SINE	B1_Mus1	Alu	TRUE	FALSE	0.346	FALSE	0	0	FALSE	FALSE	84	43	TRUE	FALSE	0	0	0,0,0	0,0,0	0,0,0	0,0,0	24,25,35	14,14,15
chr1	86350095	86350096	-	T	chr1:86350096	JACUSA_call2	mm10	Ncl	exon	Ncl	Ncl	http://genome.ucsc.edu/cgi-bin/hgTracks?db=mm10&position=chr1%3A86350095-86350096	SINE	B1_Mus1	Alu	TRUE	FALSE	0.374	FALSE	0.0145	0	TRUE	FALSE	69	39	TRUE	FALSE	1	0	0.05,0,0	0,0,0	1,0,0	0,0,0	20,19,30	12,13,14
chr1	86350103	86350104	-	T	chr1:86350104	JACUSA_call2	mm10	Ncl	exon	Ncl	Ncl	http://genome.ucsc.edu/cgi-bin/hgTracks?db=mm10&position=chr1%3A86350103-86350104	SINE	B1_Mus1	Alu	TRUE	FALSE	0.368	FALSE	0.0139	0	TRUE	FALSE	72	46	TRUE	FALSE	1	0	0,0,0.03	0,0,0	0,0,1	0,0,0	21,18,33	18,14,14
chr1	86350104	86350105	-	T	chr1:86350105	JACUSA_call2	mm10	Ncl	exon	Ncl	Ncl	http://genome.ucsc.edu/cgi-bin/hgTracks?db=mm10&position=chr1%3A86350104-86350105	SINE	B1_Mus1	Alu	TRUE	FALSE	2.207	FALSE	0.0548	0	TRUE	FALSE	73	47	TRUE	FALSE	4	0	0.091,0,0.061	0,0,0	2,0,2	0,0,0	22,18,33	18,14,15
chr1	86350114	86350115	-	T	chr1:86350115	JACUSA_call2	mm10	Ncl	exon	Ncl	Ncl	http://genome.ucsc.edu/cgi-bin/hgTracks?db=mm10&position=chr1%3A86350114-86350115	SINE	B1_Mus1	Alu	TRUE	FALSE	1.602	FALSE	0.0469	0	TRUE	FALSE	64	47	TRUE	FALSE	3	0	0.05,0,0.077	0,0,0	1,0,2	0,0,0	20,18,26	17,14,16
chr1	88217592	88217593	+	A	chr1:88217593	JACUSA_call2	mm10	Ugt1a6a, Ugt1a2, Ugt1a1, Ugt1a9, Ugt1a7c, Ugt1a8, Ugt1a6b, Ugt1a5, Ugt1a10	intron	Ugt1a6a, Ugt1a2, Ugt1a1, Ugt1a9, Ugt1a7c, Ugt1a8, Ugt1a6b, Ugt1a5, Ugt1a10	Ugt1a6a, Ugt1a2, Ugt1a1, Ugt1a9, Ugt1a7c, Ugt1a8, Ugt1a6b, Ugt1a5, Ugt1a10	http://genome.ucsc.edu/cgi-bin/hgTracks?db=mm10&position=chr1%3A88217592-88217593	LTR	MLT1A1	ERVL-MaLR	FALSE	FALSE	0.508	FALSE	0.279	0.361	TRUE	TRUE	61	72	TRUE	TRUE	17	26	0.22,0.33,0.36	0.29,0.4,0.44	7,5,5	10,4,12	32,15,14	35,10,27
chr1	88259606	88259607	-	T	chr1:88259607	JACUSA_call2	mm10	Hjurp	3' end	Hjurp, Mroh2a	Mroh2a, Hjurp	http://genome.ucsc.edu/cgi-bin/hgTracks?db=mm10&position=chr1%3A88259606-88259607				FALSE	FALSE	0.86	FALSE	0.912	0.805	TRUE	TRUE	34	41	FALSE	FALSE	31	33	1,1,0.8	0.75,1,0.83	14,5,12	15,3,15	14,5,15	20,3,18
chr1	88272090	88272091	-	T	chr1:88272091	JACUSA_call2	mm10	A730008H23Rik, Hjurp	intron	A730008H23Rik, Hjurp	A730008H23Rik, Hjurp	http://genome.ucsc.edu/cgi-bin/hgTracks?db=mm10&position=chr1%3A88272090-88272091	SINE	B1_Mur1	Alu	TRUE	FALSE	0.398	FALSE	0.0169	0	TRUE	FALSE	59	55	TRUE	TRUE	1	0	0,0.043,0	0,0,0	0,1,0	0,0,0	17,23,19	13,24,18
chr1	9550208	9550209	+	A	chr1:9550209	JACUSA_call2	mm10	Adhfe1	intron	Adhfe1	Adhfe1	http://genome.ucsc.edu/cgi-bin/hgTracks?db=mm10&position=chr1%3A9550208-9550209	SINE	B3	B2	FALSE	TRUE	0.118	FALSE	0.588	0.5	TRUE	TRUE	17	14	FALSE	FALSE	10	7	0.4,1,0.56	0.67,0.62,0	2,3,5	2,5,0	5,3,9	3,8,3
chr2	104770534	104770535	-	T	chr2:104770535	JACUSA_call2	mm10	Qser1	intron	Qser1	Qser1	http://genome.ucsc.edu/cgi-bin/hgTracks?db=mm10&position=chr2%3A104770534-104770535	SINE	B1_Mur3	Alu	TRUE	FALSE	0.023	FALSE	0.05	0.0612	TRUE	TRUE	40	49	FALSE	FALSE	2	3	0.12,0,0	0.043,0.25,0	2,0,0	1,2,0	17,14,9	23,8,18
chr2	104770581	104770582	-	T	chr2:104770582	JACUSA_call2	mm10	Qser1	intron	Qser1	Qser1	http://genome.ucsc.edu/cgi-bin/hgTracks?db=mm10&position=chr2%3A104770581-104770582	SINE	B4A	B4	FALSE	FALSE	5.423	TRUE	0.5	0.121	TRUE	TRUE	34	33	FALSE	FALSE	17	4	0.67,0.44,0.3	0.062,0,0.23	10,4,3	1,0,3	15,9,10	16,4,13
chr2	104770595	104770596	-	T	chr2:104770596	JACUSA_call2	mm10	Qser1	intron	Qser1	Qser1	http://genome.ucsc.edu/cgi-bin/hgTracks?db=mm10&position=chr2%3A104770595-104770596	SINE	B4A	B4	FALSE	FALSE	0.475	FALSE	0	0.0294	FALSE	TRUE	39	34	FALSE	FALSE	0	1	0,0,0	0,0,0.077	0,0,0	0,0,1	15,11,13	17,4,13
chr2	11720264	11720265	+	A	chr2:11720265	JACUSA_call2	mm10	Il15ra	intron	Il15ra	Il15ra	http://genome.ucsc.edu/cgi-bin/hgTracks?db=mm10&position=chr2%3A11720264-11720265	SINE	B1_Mur4	Alu	TRUE	FALSE	2.235	FALSE	0.216	0.438	TRUE	TRUE	51	32	TRUE	FALSE	11	14	0.15,0.12,0.32	0.18,0.67,0.44	2,2,7	2,8,4	13,16,22	11,12,9
chr2	118869884	118869885	+	A	chr2:118869885	JACUSA_call2	mm10	Ivd	intron	Ivd	Ivd	http://genome.ucsc.edu/cgi-bin/hgTracks?db=mm10&position=chr2%3A118869884-118869885	SINE	B1F	Alu	TRUE	FALSE	1.895	FALSE	0	0.12	FALSE	TRUE	20	25	FALSE	FALSE	0	3	0,0,0	0,0.27,0	0,0,0	0,3,0	4,10,6	3,11,11
chr2	118869917	118869918	+	A	chr2:118869918	JACUSA_call2	mm10	Ivd	intron	Ivd	Ivd	http://genome.ucsc.edu/cgi-bin/hgTracks?db=mm10&position=chr2%3A118869917-118869918	SINE	B1F	Alu	TRUE	FALSE	2.712	FALSE	0	0.19	FALSE	TRUE	23	21	FALSE	FALSE	0	4	0,0,0	0.67,0.091,0.14	0,0,0	2,1,1	5,11,7	3,11,7
chr2	118869918	118869919	+	A	chr2:118869919	JACUSA_call2	mm10	Ivd	intron	Ivd	Ivd	http://genome.ucsc.edu/cgi-bin/hgTracks?db=mm10&position=chr2%3A118869918-118869919	SINE	B1F	Alu	TRUE	FALSE	0.602	FALSE	0.0455	0.143	TRUE	TRUE	22	21	FALSE	FALSE	1	3	0,0.1,0	0,0.27,0	0,1,0	0,3,0	5,10,7	3,11,7
chr2	118869923	118869924	+	A	chr2:118869924	JACUSA_call2	mm10	Ivd	intron	Ivd	Ivd	http://genome.ucsc.edu/cgi-bin/hgTracks?db=mm10&position=chr2%3A118869923-118869924	SINE	B1F	Alu	TRUE	FALSE	0.709	FALSE	0.0435	0.15	TRUE	TRUE	23	20	FALSE	FALSE	1	3	0,0.091,0	0,0.18,0.17	0,1,0	0,2,1	5,11,7	3,11,6
chr2	118869940	118869941	+	A	chr2:118869941	JACUSA_call2	mm10	Ivd	intron	Ivd	Ivd	http://genome.ucsc.edu/cgi-bin/hgTracks?db=mm10&position=chr2%3A118869940-118869941	SINE	B1F	Alu	TRUE	FALSE	0.015	FALSE	0.76	0.783	TRUE	TRUE	25	23	FALSE	FALSE	19	18	0.75,0.75,0.78	1,0.91,0.5	3,9,7	4,10,4	4,12,9	4,11,8
chr2	118869941	118869942	+	A	chr2:118869942	JACUSA_call2	mm10	Ivd	intron	Ivd	Ivd	http://genome.ucsc.edu/cgi-bin/hgTracks?db=mm10&position=chr2%3A118869941-118869942	SINE	B1F	Alu	TRUE	FALSE	0.259	FALSE	0.462	0.565	TRUE	TRUE	26	23	FALSE	FALSE	12	13	0.75,0.46,0.33	0.5,0.82,0.25	3,6,3	2,9,2	4,13,9	4,11,8
chr2	118869957	118869958	+	A	chr2:118869958	JACUSA_call2	mm10	Ivd	intron	Ivd	Ivd	http://genome.ucsc.edu/cgi-bin/hgTracks?db=mm10&position=chr2%3A118869957-118869958	SINE	B1F	Alu	TRUE	FALSE	0.546	FALSE	0	0.0526	FALSE	TRUE	28	19	FALSE	FALSE	0	1	0,0,0	0,0,0.14	0,0,0	0,0,1	5,14,9	4,8,7
chr2	118869970	118869971	+	A	chr2:118869971	JACUSA_call2	mm10	Ivd	intron	Ivd	Ivd	http://genome.ucsc.edu/cgi-bin/hgTracks?db=mm10&position=chr2%3A118869970-118869971	SINE	B1F	Alu	TRUE	FALSE	1.218	FALSE	0	0.0952	FALSE	TRUE	30	21	FALSE	FALSE	0	2	0,0,0	0.5,0,0	0,0,0	2,0,0	6,15,9	4,9,8
chr2	120090558	120090559	-	T	chr2:120090559	JACUSA_call2	mm10	Ehd4	exon	Ehd4	Ehd4	http://genome.ucsc.edu/cgi-bin/hgTracks?db=mm10&position=chr2%3A120090558-120090559				FALSE	FALSE	0.342	FALSE	0.0116	0	TRUE	FALSE	86	71	TRUE	TRUE	1	0	0,0,0.019	0,0,0	0,0,1	0,0,0	11,22,53	10,50,11
chr2	120600866	120600867	+	A	chr2:120600867	JACUSA_call2	mm10	Snap23	3' end	Snap23	Snap23	http://genome.ucsc.edu/cgi-bin/hgTracks?db=mm10&position=chr2%3A120600866-120600867	SINE	B1_Mus2	Alu	TRUE	FALSE	0.658	FALSE	0.424	0.273	TRUE	TRUE	33	22	FALSE	FALSE	14	6	0.43,0.62,0.33	0,0.67,0.36	3,5,6	0,2,4	7,8,18	8,3,11
chr2	120600886	120600887	+	A	chr2:120600887	JACUSA_call2	mm10	Snap23	3' end	Snap23	Snap23	http://genome.ucsc.edu/cgi-bin/hgTracks?db=mm10&position=chr2%3A120600886-120600887	SINE	B1_Mus2	Alu	TRUE	FALSE	0.008	FALSE	0.0588	0.05	TRUE	TRUE	34	20	FALSE	FALSE	2	1	0,0.12,0.056	0,0.25,0	0,1,1	0,1,0	8,8,18	3,4,13
chr2	120600910	120600911	+	A	chr2:120600911	JACUSA_call2	mm10	Snap23	3' end	Snap23	Snap23	http://genome.ucsc.edu/cgi-bin/hgTracks?db=mm10&position=chr2%3A120600910-120600911	SINE	B1_Mus2	Alu	TRUE	FALSE	4.629	FALSE	0.367	0.0417	TRUE	TRUE	30	24	FALSE	FALSE	11	1	0.25,0.62,0.29	0,0.17,0	2,5,4	0,1,0	8,8,14	4,6,14
chr2	120600925	120600926	+	A	chr2:120600926	JACUSA_call2	mm10	Snap23	3' end	Snap23	Snap23	http://genome.ucsc.edu/cgi-bin/hgTracks?db=mm10&position=chr2%3A120600925-120600926	SINE	B1_Mus2	Alu	TRUE	FALSE	0.078	FALSE	0.424	0.478	TRUE	TRUE	33	23	FALSE	FALSE	14	11	0.38,0.5,0.4	0,0.57,0.58	3,5,6	0,4,7	8,10,15	4,7,12
chr2	120600927	120600928	+	A	chr2:120600928	JACUSA_call2	mm10	Snap23	3' end	Snap23	Snap23	http://genome.ucsc.edu/cgi-bin/hgTracks?db=mm10&position=chr2%3A120600927-120600928	SINE	B1_Mus2	Alu	TRUE	FALSE	0.024	FALSE	0.394	0.364	TRUE	TRUE	33	22	FALSE	FALSE	13	8	0.38,0.5,0.33	0,0.43,0.45	3,5,5	0,3,5	8,10,15	4,7,11
chr2	120600934	120600935	+	A	chr2:120600935	JACUSA_call2	mm10	Snap23	3' end	Snap23	Snap23	http://genome.ucsc.edu/cgi-bin/hgTracks?db=mm10&position=chr2%3A120600934-120600935	SINE	B1_Mus2	Alu	TRUE	FALSE	0.896	FALSE	0.333	0.174	TRUE	TRUE	33	23	FALSE	FALSE	11	4	0.12,0.5,0.33	0,0.33,0.17	1,5,5	0,2,2	8,10,15	5,6,12
chr2	120601485	120601486	+	A	chr2:120601486	JACUSA_call2	mm10	Snap23	3' end	Snap23	Snap23	http://genome.ucsc.edu/cgi-bin/hgTracks?db=mm10&position=chr2%3A120601485-120601486				FALSE	FALSE	1.889	FALSE	0.383	0.189	TRUE	TRUE	47	37	FALSE	FALSE	18	7	0.23,0.36,0.58	0,0.33,0.23	3,8,7	0,4,3	13,22,12	12,12,13
chr2	120601827	120601828	+	A	chr2:120601828	JACUSA_call2	mm10		intergenic		Snap23	http://genome.ucsc.edu/cgi-bin/hgTracks?db=mm10&position=chr2%3A120601827-120601828	SINE	B1_Mur4	Alu	TRUE	FALSE	0.152	FALSE	0.467	0.379	TRUE	TRUE	15	29	FALSE	FALSE	7	11	0.5,0.5,0.33	0.2,0.54,0.27	2,4,1	1,7,3	4,8,3	5,13,11
chr2	120601829	120601830	+	A	chr2:120601830	JACUSA_call2	mm10		intergenic		Snap23	http://genome.ucsc.edu/cgi-bin/hgTracks?db=mm10&position=chr2%3A120601829-120601830	SINE	B1_Mur4	Alu	TRUE	FALSE	0	FALSE	0.0625	0.0667	TRUE	TRUE	16	30	FALSE	FALSE	1	2	0,0.12,0	0,0.077,0.083	0,1,0	0,1,1	4,8,4	5,13,12
chr2	120601835	120601836	+	A	chr2:120601836	JACUSA_call2	mm10		intergenic		Snap23	http://genome.ucsc.edu/cgi-bin/hgTracks?db=mm10&position=chr2%3A120601835-120601836	SINE	B1_Mur4	Alu	TRUE	FALSE	-0.001	FALSE	0.714	0.72	TRUE	TRUE	14	25	FALSE	FALSE	10	18	0.67,0.71,0.75	0.8,0.83,0.5	2,5,3	4,10,4	3,7,4	5,12,8
chr2	120601865	120601866	+	A	chr2:120601866	JACUSA_call2	mm10		intergenic		Snap23	http://genome.ucsc.edu/cgi-bin/hgTracks?db=mm10&position=chr2%3A120601865-120601866	SINE	B1_Mur4	Alu	TRUE	FALSE	0.259	FALSE	0.667	0.562	TRUE	TRUE	18	32	FALSE	FALSE	12	18	0.75,0.62,0.67	0.62,0.67,0.33	3,5,4	5,10,3	4,8,6	8,15,9
chr2	120602199	120602200	+	A	chr2:120602200	JACUSA_call2	mm10		intergenic		Snap23	http://genome.ucsc.edu/cgi-bin/hgTracks?db=mm10&position=chr2%3A120602199-120602200	SINE	B1_Mus1	Alu	TRUE	FALSE	1.223	FALSE	0.341	0.196	TRUE	TRUE	41	51	FALSE	TRUE	14	10	0.38,0.2,0.44	0.2,0.12,0.26	3,3,8	3,2,5	8,15,18	15,17,19
chr2	120602210	120602211	+	A	chr2:120602211	JACUSA_call2	mm10		intergenic		Snap23	http://genome.ucsc.edu/cgi-bin/hgTracks?db=mm10&position=chr2%3A120602210-120602211	SINE	B1_Mus1	Alu	TRUE	FALSE	4.305	FALSE	0.238	0.0204	TRUE	TRUE	42	49	FALSE	FALSE	10	1	0.12,0.067,0.42	0.067,0,0	1,1,8	1,0,0	8,15,19	15,16,18
chr2	120602215	120602216	+	A	chr2:120602216	JACUSA_call2	mm10		intergenic		Snap23	http://genome.ucsc.edu/cgi-bin/hgTracks?db=mm10&position=chr2%3A120602215-120602216	SINE	B1_Mus1	Alu	TRUE	FALSE	1.233	FALSE	0.2	0.0833	TRUE	TRUE	40	48	FALSE	FALSE	8	4	0.12,0.14,0.28	0.067,0.062,0.12	1,2,5	1,1,2	8,14,18	15,16,17
chr2	120602216	120602217	+	A	chr2:120602217	JACUSA_call2	mm10		intergenic		Snap23	http://genome.ucsc.edu/cgi-bin/hgTracks?db=mm10&position=chr2%3A120602216-120602217	SINE	B1_Mus1	Alu	TRUE	FALSE	4.045	FALSE	0.526	0.229	TRUE	TRUE	38	48	FALSE	FALSE	20	11	0.5,0.43,0.62	0.21,0.12,0.35	4,6,10	3,2,6	8,14,16	14,17,17
chr2	120602232	120602233	+	A	chr2:120602233	JACUSA_call2	mm10		intergenic		Snap23	http://genome.ucsc.edu/cgi-bin/hgTracks?db=mm10&position=chr2%3A120602232-120602233	SINE	B1_Mus1	Alu	TRUE	FALSE	0.611	FALSE	0.333	0.222	TRUE	TRUE	36	45	FALSE	FALSE	12	10	0.14,0.2,0.57	0.14,0.19,0.33	1,3,8	2,3,5	7,15,14	14,16,15
chr2	120602235	120602236	+	A	chr2:120602236	JACUSA_call2	mm10		intergenic		Snap23	http://genome.ucsc.edu/cgi-bin/hgTracks?db=mm10&position=chr2%3A120602235-120602236	SINE	B1_Mus1	Alu	TRUE	FALSE	1.289	FALSE	0.278	0.133	TRUE	TRUE	36	45	FALSE	FALSE	10	6	0.14,0.21,0.4	0,0.12,0.27	1,3,6	0,2,4	7,14,15	14,16,15
chr2	120602236	120602237	+	A	chr2:120602237	JACUSA_call2	mm10		intergenic		Snap23	http://genome.ucsc.edu/cgi-bin/hgTracks?db=mm10&position=chr2%3A120602236-120602237	SINE	B1_Mus1	Alu	TRUE	FALSE	1.836	FALSE	0.412	0.213	TRUE	TRUE	34	47	FALSE	FALSE	14	10	0.29,0.36,0.54	0.067,0.18,0.4	2,5,7	1,3,6	7,14,13	15,17,15
chr2	120602257	120602258	+	A	chr2:120602258	JACUSA_call2	mm10		intergenic		Snap23	http://genome.ucsc.edu/cgi-bin/hgTracks?db=mm10&position=chr2%3A120602257-120602258	SINE	B1_Mus1	Alu	TRUE	FALSE	0.283	FALSE	0.2	0.135	TRUE	TRUE	40	37	FALSE	FALSE	8	5	0,0.27,0.27	0,0.13,0.27	0,4,4	0,2,3	10,15,15	11,15,11
chr2	120602264	120602265	+	A	chr2:120602265	JACUSA_call2	mm10		intergenic		Snap23	http://genome.ucsc.edu/cgi-bin/hgTracks?db=mm10&position=chr2%3A120602264-120602265	SINE	B1_Mus1	Alu	TRUE	FALSE	1.593	FALSE	0.475	0.302	TRUE	TRUE	40	43	FALSE	FALSE	19	13	0.2,0.47,0.67	0.38,0.35,0.15	2,7,10	5,6,2	10,15,15	13,17,13
chr2	120602270	120602271	+	A	chr2:120602271	JACUSA_call2	mm10		intergenic		Snap23	http://genome.ucsc.edu/cgi-bin/hgTracks?db=mm10&position=chr2%3A120602270-120602271	SINE	B1_Mus1	Alu	TRUE	FALSE	1.939	FALSE	0.425	0.256	TRUE	TRUE	40	43	FALSE	FALSE	17	11	0.22,0.33,0.62	0.23,0.38,0.14	2,5,10	3,6,2	9,15,16	13,16,14
chr2	120602381	120602382	+	A	chr2:120602382	JACUSA_call2	mm10		intergenic		Snap23	http://genome.ucsc.edu/cgi-bin/hgTracks?db=mm10&position=chr2%3A120602381-120602382	SINE	B2_Mm1t	B2	FALSE	TRUE	0.443	FALSE	0.0233	0	TRUE	FALSE	43	43	FALSE	FALSE	1	0	0,0,0.059	0,0,0	0,0,1	0,0,0	13,13,17	16,12,15
chr2	120602413	120602414	+	A	chr2:120602414	JACUSA_call2	mm10		intergenic		Snap23	http://genome.ucsc.edu/cgi-bin/hgTracks?db=mm10&position=chr2%3A120602413-120602414	SINE	B2_Mm1t	B2	FALSE	TRUE	-0.002	FALSE	0.027	0.0263	TRUE	TRUE	37	38	FALSE	FALSE	1	1	0,0,0.1	0,0.083,0	0,0,1	0,1,0	11,16,10	17,12,9
chr2	120602435	120602436	+	A	chr2:120602436	JACUSA_call2	mm10		intergenic		Snap23	http://genome.ucsc.edu/cgi-bin/hgTracks?db=mm10&position=chr2%3A120602435-120602436	SINE	B2_Mm1t	B2	FALSE	TRUE	0.454	FALSE	0.025	0	TRUE	FALSE	40	40	FALSE	FALSE	1	0	0,0,0.12	0,0,0	0,0,1	0,0,0	10,22,8	16,12,12
chr2	120620268	120620269	+	A	chr2:120620269	JACUSA_call2	mm10	Haus2	exon	Haus2	Haus2	http://genome.ucsc.edu/cgi-bin/hgTracks?db=mm10&position=chr2%3A120620268-120620269	SINE	B1_Mus2	Alu	TRUE	FALSE	4.216	FALSE	0.619	0.281	TRUE	TRUE	42	32	FALSE	FALSE	26	9	0.5,0.71,0.62	0.12,0.4,0.29	6,12,8	1,4,4	12,17,13	8,10,14
chr2	120620617	120620618	+	A	chr2:120620618	JACUSA_call2	mm10	Haus2	3' end	Haus2	Haus2	http://genome.ucsc.edu/cgi-bin/hgTracks?db=mm10&position=chr2%3A120620617-120620618	SINE	B1F	Alu	TRUE	FALSE	3.304	FALSE	0.0833	0	TRUE	FALSE	48	60	FALSE	TRUE	4	0	0.1,0,0.14	0,0,0	2,0,2	0,0,0	20,14,14	21,21,18
chr2	120620620	120620621	+	A	chr2:120620621	JACUSA_call2	mm10	Haus2	3' end	Haus2	Haus2	http://genome.ucsc.edu/cgi-bin/hgTracks?db=mm10&position=chr2%3A120620620-120620621	SINE	B1F	Alu	TRUE	FALSE	6.479	TRUE	0.333	0.0656	TRUE	TRUE	51	61	TRUE	TRUE	17	4	0.24,0.36,0.5	0,0.18,0	6,5,6	0,4,0	25,14,12	22,22,17
chr2	120620640	120620641	+	A	chr2:120620641	JACUSA_call2	mm10	Haus2	3' end	Haus2	Haus2	http://genome.ucsc.edu/cgi-bin/hgTracks?db=mm10&position=chr2%3A120620640-120620641	SINE	B1F	Alu	TRUE	FALSE	7.798	TRUE	0.446	0.103	TRUE	TRUE	56	68	TRUE	TRUE	25	7	0.39,0.44,0.53	0,0.24,0.056	9,8,8	0,6,1	23,18,15	25,25,18
chr2	120620641	120620642	+	A	chr2:120620642	JACUSA_call2	mm10	Haus2	3' end	Haus2	Haus2	http://genome.ucsc.edu/cgi-bin/hgTracks?db=mm10&position=chr2%3A120620641-120620642	SINE	B1F	Alu	TRUE	FALSE	0.398	FALSE	0.0169	0	TRUE	FALSE	59	66	TRUE	TRUE	1	0	0.043,0,0	0,0,0	1,0,0	0,0,0	23,18,18	24,24,18
chr2	120620684	120620685	+	A	chr2:120620685	JACUSA_call2	mm10	Haus2	3' end	Haus2	Haus2	http://genome.ucsc.edu/cgi-bin/hgTracks?db=mm10&position=chr2%3A120620684-120620685	SINE	B1F	Alu	TRUE	FALSE	6.218	TRUE	0.203	0.0156	TRUE	TRUE	59	64	TRUE	TRUE	12	1	0.15,0.11,0.35	0.043,0,0	3,2,7	1,0,0	20,19,20	23,21,20
chr2	120620690	120620691	+	A	chr2:120620691	JACUSA_call2	mm10	Haus2	3' end	Haus2	Haus2	http://genome.ucsc.edu/cgi-bin/hgTracks?db=mm10&position=chr2%3A120620690-120620691	SINE	B1F	Alu	TRUE	FALSE	3.022	FALSE	0.0909	0	TRUE	FALSE	55	62	TRUE	TRUE	5	0	0.053,0.053,0.18	0,0,0	1,1,3	0,0,0	19,19,17	20,20,22
chr2	121492421	121492422	-	T	chr2:121492422	JACUSA_call2	mm10	Mfap1a	3' end	Mfap1a	Mfap1a	http://genome.ucsc.edu/cgi-bin/hgTracks?db=mm10&position=chr2%3A121492421-121492422	SINE	B3A	B2	FALSE	TRUE	3.923	FALSE	0.366	0.0741	TRUE	TRUE	41	27	FALSE	FALSE	15	2	0.4,0.19,0.53	0.4,0,0	4,3,8	2,0,0	10,16,15	5,12,10
chr2	121492794	121492795	-	T	chr2:121492795	JACUSA_call2	mm10	Mfap1a	3' end	Mfap1a	Mfap1a	http://genome.ucsc.edu/cgi-bin/hgTracks?db=mm10&position=chr2%3A121492794-121492795	SINE	B1_Mus1	Alu	TRUE	FALSE	1.961	FALSE	0.15	0	TRUE	FALSE	20	25	FALSE	FALSE	3	0	0,0.29,0.11	0,0,0	0,2,1	0,0,0	4,7,9	14,7,4
chr2	121492868	121492869	-	T	chr2:121492869	JACUSA_call2	mm10	Mfap1a	3' end	Mfap1a	Mfap1a	http://genome.ucsc.edu/cgi-bin/hgTracks?db=mm10&position=chr2%3A121492868-121492869	SINE	B1_Mus1	Alu	TRUE	FALSE	2.258	FALSE	0.273	0.0455	TRUE	TRUE	22	22	FALSE	FALSE	6	1	0.33,0.17,0.3	0,0,0.12	2,1,3	0,0,1	6,6,10	9,5,8
chr2	121492873	121492874	-	T	chr2:121492874	JACUSA_call2	mm10	Mfap1a	3' end	Mfap1a	Mfap1a	http://genome.ucsc.edu/cgi-bin/hgTracks?db=mm10&position=chr2%3A121492873-121492874	SINE	B1_Mus1	Alu	TRUE	FALSE	1.644	FALSE	0.478	0.231	TRUE	TRUE	23	26	FALSE	FALSE	11	6	0.29,0.67,0.5	0,0.33,0.44	2,4,5	0,2,4	7,6,10	11,6,9
chr2	121492884	121492885	-	T	chr2:121492885	JACUSA_call2	mm10	Mfap1a	3' end	Mfap1a	Mfap1a	http://genome.ucsc.edu/cgi-bin/hgTracks?db=mm10&position=chr2%3A121492884-121492885	SINE	B1_Mus1	Alu	TRUE	FALSE	0.073	FALSE	0.15	0.111	TRUE	TRUE	20	27	FALSE	FALSE	3	3	0,0,0.33	0.17,0.17,0	0,0,3	2,1,0	5,6,9	12,6,9
chr2	121492902	121492903	-	T	chr2:121492903	JACUSA_call2	mm10	Mfap1a	3' end	Mfap1a	Mfap1a	http://genome.ucsc.edu/cgi-bin/hgTracks?db=mm10&position=chr2%3A121492902-121492903	SINE	B1_Mus1	Alu	TRUE	FALSE	4.048	FALSE	0.6	0.182	TRUE	TRUE	20	22	FALSE	FALSE	12	4	0.5,1,0.43	0,0.4,0.25	4,5,3	0,2,2	8,5,7	9,5,8
chr2	126891463	126891464	-	T	chr2:126891464	JACUSA_call2	mm10	Sppl2a	exon	Sppl2a	Sppl2a	http://genome.ucsc.edu/cgi-bin/hgTracks?db=mm10&position=chr2%3A126891463-126891464	SINE	B1_Mus2	Alu	TRUE	FALSE	6.573	TRUE	0.843	0.692	TRUE	TRUE	223	240	TRUE	TRUE	188	166	0.85,0.87,0.82	0.55,0.77,0.74	57,54,77	41,51,74	67,62,94	74,66,100
chr2	126891465	126891466	-	T	chr2:126891466	JACUSA_call2	mm10	Sppl2a	exon	Sppl2a	Sppl2a	http://genome.ucsc.edu/cgi-bin/hgTracks?db=mm10&position=chr2%3A126891465-126891466	SINE	B1_Mus2	Alu	TRUE	FALSE	8.356	TRUE	0.443	0.233	TRUE	TRUE	221	240	TRUE	TRUE	98	56	0.43,0.43,0.46	0.11,0.33,0.26	29,26,43	8,22,26	67,61,93	73,66,101
chr2	126891470	126891471	-	T	chr2:126891471	JACUSA_call2	mm10	Sppl2a	exon	Sppl2a	Sppl2a	http://genome.ucsc.edu/cgi-bin/hgTracks?db=mm10&position=chr2%3A126891470-126891471	SINE	B1_Mus2	Alu	TRUE	FALSE	9.149	TRUE	0.715	0.502	TRUE	TRUE	228	251	TRUE	TRUE	163	126	0.72,0.69,0.72	0.37,0.58,0.54	50,43,70	28,42,56	69,62,97	76,72,103
chr2	126891482	126891483	-	T	chr2:126891483	JACUSA_call2	mm10	Sppl2a	exon	Sppl2a	Sppl2a	http://genome.ucsc.edu/cgi-bin/hgTracks?db=mm10&position=chr2%3A126891482-126891483	SINE	B1_Mus2	Alu	TRUE	FALSE	4.083	FALSE	0.0672	0.0156	TRUE	TRUE	238	256	TRUE	TRUE	16	4	0.081,0.076,0.051	0.026,0.027,0	6,5,5	2,2,0	74,66,98	78,73,105
chr2	126891487	126891488	-	T	chr2:126891488	JACUSA_call2	mm10	Sppl2a	exon	Sppl2a	Sppl2a	http://genome.ucsc.edu/cgi-bin/hgTracks?db=mm10&position=chr2%3A126891487-126891488	SINE	B1_Mus2	Alu	TRUE	FALSE	6.355	TRUE	0.429	0.329	TRUE	TRUE	217	243	TRUE	TRUE	93	80	0.41,0.45,0.43	0.092,0.57,0.35	28,28,37	7,39,34	68,62,87	76,69,98
chr2	126891516	126891517	-	T	chr2:126891517	JACUSA_call2	mm10	Sppl2a	exon	Sppl2a	Sppl2a	http://genome.ucsc.edu/cgi-bin/hgTracks?db=mm10&position=chr2%3A126891516-126891517	SINE	B1_Mus2	Alu	TRUE	FALSE	2.796	FALSE	0.678	0.556	TRUE	TRUE	177	205	TRUE	TRUE	120	114	0.56,0.76,0.71	0.39,0.73,0.54	31,41,48	24,47,43	55,54,68	61,64,80
chr2	126892802	126892803	-	T	chr2:126892803	JACUSA_call2	mm10	Sppl2a	exon	Sppl2a	Sppl2a	http://genome.ucsc.edu/cgi-bin/hgTracks?db=mm10&position=chr2%3A126892802-126892803	Simple_repeat	(TTTTG)n	Simple_repeat	FALSE	FALSE	3.51	FALSE	0.164	0.095	TRUE	TRUE	335	337	TRUE	TRUE	55	32	0.2,0.13,0.17	0.11,0.11,0.074	19,14,22	14,8,10	95,108,132	125,76,136
chr2	126892841	126892842	-	T	chr2:126892842	JACUSA_call2	mm10	Sppl2a	exon	Sppl2a	Sppl2a	http://genome.ucsc.edu/cgi-bin/hgTracks?db=mm10&position=chr2%3A126892841-126892842	SINE	B1_Mus2	Alu	TRUE	FALSE	10.773	TRUE	0.36	0.151	TRUE	TRUE	303	292	TRUE	TRUE	109	44	0.3,0.37,0.39	0.12,0.26,0.11	25,36,48	13,19,12	82,97,124	111,73,108
chr2	126892902	126892903	-	T	chr2:126892903	JACUSA_call2	mm10	Sppl2a	exon	Sppl2a	Sppl2a	http://genome.ucsc.edu/cgi-bin/hgTracks?db=mm10&position=chr2%3A126892902-126892903	SINE	B1_Mus2	Alu	TRUE	FALSE	0.573	FALSE	0.0921	0.12	TRUE	TRUE	304	284	TRUE	TRUE	28	34	0.061,0.088,0.11	0.085,0.22,0.097	5,8,15	10,14,10	82,91,131	117,64,103
chr2	126892915	126892916	-	T	chr2:126892916	JACUSA_call2	mm10	Sppl2a	exon	Sppl2a	Sppl2a	http://genome.ucsc.edu/cgi-bin/hgTracks?db=mm10&position=chr2%3A126892915-126892916	SINE	B1_Mus2	Alu	TRUE	FALSE	0.196	FALSE	0.775	0.77	TRUE	TRUE	311	291	TRUE	TRUE	241	224	0.64,0.75,0.87	0.68,0.88,0.8	51,69,121	81,61,82	80,92,139	119,69,103
chr2	126892918	126892919	-	T	chr2:126892919	JACUSA_call2	mm10	Sppl2a	exon	Sppl2a	Sppl2a	http://genome.ucsc.edu/cgi-bin/hgTracks?db=mm10&position=chr2%3A126892918-126892919	SINE	B1_Mus2	Alu	TRUE	FALSE	0.735	FALSE	0.505	0.529	TRUE	TRUE	317	295	TRUE	TRUE	160	156	0.3,0.53,0.61	0.39,0.8,0.51	24,51,85	46,56,54	81,96,140	119,70,106
chr2	130879382	130879383	-	T	chr2:130879383	JACUSA_call2	mm10	A730017L22Rik	intron	A730017L22Rik	A730017L22Rik	http://genome.ucsc.edu/cgi-bin/hgTracks?db=mm10&position=chr2%3A130879382-130879383	LINE	Lx7	L1	FALSE	FALSE	5.142	TRUE	0.304	0	TRUE	FALSE	23	23	FALSE	FALSE	7	0	0.5,0.2,0.29	0,0,0	2,1,4	0,0,0	4,5,14	9,6,8
chr2	131026516	131026517	+	A	chr2:131026517	JACUSA_call2	mm10	Atrn	exon	Atrn	Atrn	http://genome.ucsc.edu/cgi-bin/hgTracks?db=mm10&position=chr2%3A131026516-131026517	SINE	B1_Mur1	Alu	TRUE	FALSE	1.004	FALSE	0.0142	0.0488	TRUE	TRUE	141	82	TRUE	TRUE	2	4	0,0.038,0	0.11,0,0.059	0,2,0	2,0,2	24,52,65	19,29,34
chr2	131248113	131248114	+	A	chr2:131248114	JACUSA_call2	mm10	Mavs	3' end	Mavs	Mavs	http://genome.ucsc.edu/cgi-bin/hgTracks?db=mm10&position=chr2%3A131248113-131248114	SINE	B1_Mus1	Alu	TRUE	FALSE	0.027	FALSE	0.766	0.741	TRUE	TRUE	47	27	FALSE	FALSE	36	20	0.58,0.89,0.76	0.78,1,0.64	7,16,13	7,4,9	12,18,17	9,4,14
chr2	131248120	131248121	+	A	chr2:131248121	JACUSA_call2	mm10	Mavs	3' end	Mavs	Mavs	http://genome.ucsc.edu/cgi-bin/hgTracks?db=mm10&position=chr2%3A131248120-131248121	SINE	B1_Mus1	Alu	TRUE	FALSE	2.393	FALSE	0.0851	0	TRUE	FALSE	47	30	FALSE	FALSE	4	0	0.077,0.059,0.12	0,0,0	1,1,2	0,0,0	13,17,17	10,5,15
chr2	131248177	131248178	+	A	chr2:131248178	JACUSA_call2	mm10	Mavs	3' end	Mavs	Mavs	http://genome.ucsc.edu/cgi-bin/hgTracks?db=mm10&position=chr2%3A131248177-131248178	SINE	B1_Mus1	Alu	TRUE	FALSE	4.445	FALSE	0.533	0.207	TRUE	TRUE	60	29	TRUE	FALSE	32	6	0.31,0.55,0.67	0.25,0.17,0.18	5,11,16	3,1,2	16,20,24	12,6,11
chr2	131251133	131251134	+	A	chr2:131251134	JACUSA_call2	mm10		intergenic		Mavs	http://genome.ucsc.edu/cgi-bin/hgTracks?db=mm10&position=chr2%3A131251133-131251134	SINE	B1_Mus1	Alu	TRUE	FALSE	2.204	FALSE	0.333	0.0588	TRUE	TRUE	18	17	FALSE	FALSE	6	1	0.17,0.5,0.33	0,0.2,0	1,3,2	0,1,0	6,6,6	6,5,6
chr2	132309625	132309626	+	A	chr2:132309626	JACUSA_call2	mm10	Cds2	exon	Cds2	Cds2	http://genome.ucsc.edu/cgi-bin/hgTracks?db=mm10&position=chr2%3A132309625-132309626	SINE	MIRb	MIR	FALSE	FALSE	0.037	FALSE	0.00769	0.0122	FALSE	TRUE	130	82	TRUE	TRUE	1	1	0,0.02,0	0,0.043,0	0,1,0	0,1,0	30,50,50	34,23,25
chr2	132309632	132309633	+	A	chr2:132309633	JACUSA_call2	mm10	Cds2	exon	Cds2	Cds2	http://genome.ucsc.edu/cgi-bin/hgTracks?db=mm10&position=chr2%3A132309632-132309633	SINE	MIRb	MIR	FALSE	FALSE	4.921	FALSE	0.586	0.369	TRUE	TRUE	140	84	TRUE	TRUE	82	31	0.56,0.59,0.6	0.24,0.45,0.46	18,33,31	8,10,13	32,56,52	34,22,28
chr2	132309633	132309634	+	A	chr2:132309634	JACUSA_call2	mm10	Cds2	exon	Cds2	Cds2	http://genome.ucsc.edu/cgi-bin/hgTracks?db=mm10&position=chr2%3A132309633-132309634	SINE	MIRb	MIR	FALSE	FALSE	4.659	FALSE	0.144	0.0247	TRUE	TRUE	139	81	TRUE	TRUE	20	2	0.094,0.2,0.12	0.03,0.045,0	3,11,6	1,1,0	32,56,51	33,22,26
chr2	132309635	132309636	+	A	chr2:132309636	JACUSA_call2	mm10	Cds2	exon	Cds2	Cds2	http://genome.ucsc.edu/cgi-bin/hgTracks?db=mm10&position=chr2%3A132309635-132309636	SINE	MIRb	MIR	FALSE	FALSE	1.66	FALSE	0.0657	0.0132	TRUE	TRUE	137	76	TRUE	TRUE	9	1	0.067,0.018,0.12	0,0,0.042	2,1,6	0,0,1	30,56,51	31,21,24
chr2	132309644	132309645	+	A	chr2:132309645	JACUSA_call2	mm10	Cds2	exon	Cds2	Cds2	http://genome.ucsc.edu/cgi-bin/hgTracks?db=mm10&position=chr2%3A132309644-132309645	SINE	MIRb	MIR	FALSE	FALSE	3.162	FALSE	0.0441	0	TRUE	FALSE	136	77	TRUE	TRUE	6	0	0.074,0.053,0.019	0,0,0	2,3,1	0,0,0	27,57,52	31,21,25
chr2	132309654	132309655	+	A	chr2:132309655	JACUSA_call2	mm10	Cds2	exon	Cds2	Cds2	http://genome.ucsc.edu/cgi-bin/hgTracks?db=mm10&position=chr2%3A132309654-132309655	SINE	MIRb	MIR	FALSE	FALSE	8.713	TRUE	0.583	0.215	TRUE	TRUE	127	79	TRUE	TRUE	74	17	0.62,0.56,0.59	0.091,0.55,0.12	15,29,30	3,11,3	24,52,51	33,20,26
chr2	132309655	132309656	+	A	chr2:132309656	JACUSA_call2	mm10	Cds2	exon	Cds2	Cds2	http://genome.ucsc.edu/cgi-bin/hgTracks?db=mm10&position=chr2%3A132309655-132309656	SINE	MIRb	MIR	FALSE	FALSE	1.863	FALSE	0.278	0.177	TRUE	TRUE	126	79	TRUE	TRUE	35	14	0.17,0.25,0.35	0.088,0.45,0.08	4,13,18	3,9,2	23,52,51	34,20,25
chr2	132309668	132309669	+	A	chr2:132309669	JACUSA_call2	mm10	Cds2	exon	Cds2	Cds2	http://genome.ucsc.edu/cgi-bin/hgTracks?db=mm10&position=chr2%3A132309668-132309669	SINE	MIRb	MIR	FALSE	FALSE	6.644	TRUE	0.487	0.235	TRUE	TRUE	119	81	TRUE	TRUE	58	19	0.46,0.46,0.53	0.13,0.29,0.31	11,21,26	4,7,8	24,46,49	31,24,26
chr2	132309671	132309672	+	A	chr2:132309672	JACUSA_call2	mm10	Cds2	exon	Cds2	Cds2	http://genome.ucsc.edu/cgi-bin/hgTracks?db=mm10&position=chr2%3A132309671-132309672	SINE	MIRb	MIR	FALSE	FALSE	1.355	FALSE	0.0246	0	TRUE	FALSE	122	84	TRUE	TRUE	3	0	0,0.062,0	0,0,0	0,3,0	0,0,0	25,48,49	33,25,26
chr2	132309872	132309873	+	A	chr2:132309873	JACUSA_call2	mm10	Cds2	exon	Cds2	Cds2	http://genome.ucsc.edu/cgi-bin/hgTracks?db=mm10&position=chr2%3A132309872-132309873	SINE	MIRb	MIR	FALSE	FALSE	9.577	TRUE	0.419	0.125	TRUE	TRUE	129	88	TRUE	TRUE	54	11	0.4,0.33,0.51	0.071,0.13,0.17	12,15,27	2,4,5	30,46,53	28,30,30
chr2	132309875	132309876	+	A	chr2:132309876	JACUSA_call2	mm10	Cds2	exon	Cds2	Cds2	http://genome.ucsc.edu/cgi-bin/hgTracks?db=mm10&position=chr2%3A132309875-132309876	SINE	MIRb	MIR	FALSE	FALSE	0.053	FALSE	0.015	0.0215	TRUE	TRUE	133	93	TRUE	TRUE	2	2	0,0.021,0.019	0,0.031,0.032	0,1,1	0,1,1	32,48,53	30,32,31
chr2	132309879	132309880	+	A	chr2:132309880	JACUSA_call2	mm10	Cds2	exon	Cds2	Cds2	http://genome.ucsc.edu/cgi-bin/hgTracks?db=mm10&position=chr2%3A132309879-132309880	SINE	MIRb	MIR	FALSE	FALSE	0.33	FALSE	0.817	0.772	TRUE	TRUE	131	92	TRUE	TRUE	107	71	0.81,0.85,0.79	0.8,0.78,0.73	25,40,42	24,25,22	31,47,53	30,32,30
chr2	132309883	132309884	+	A	chr2:132309884	JACUSA_call2	mm10	Cds2	exon	Cds2	Cds2	http://genome.ucsc.edu/cgi-bin/hgTracks?db=mm10&position=chr2%3A132309883-132309884	SINE	MIRb	MIR	FALSE	FALSE	4.312	FALSE	0.25	0.0978	TRUE	TRUE	132	92	TRUE	TRUE	33	9	0.26,0.17,0.31	0.11,0.091,0.097	8,8,17	3,3,3	31,47,54	28,33,31
chr2	132309898	132309899	+	A	chr2:132309899	JACUSA_call2	mm10	Cds2	exon	Cds2	Cds2	http://genome.ucsc.edu/cgi-bin/hgTracks?db=mm10&position=chr2%3A132309898-132309899	SINE	MIRb	MIR	FALSE	FALSE	0.674	FALSE	0.0376	0.0114	TRUE	TRUE	133	88	TRUE	TRUE	5	1	0,0.022,0.071	0,0,0.029	0,1,4	0,0,1	32,45,56	27,27,34
chr2	132310705	132310706	+	A	chr2:132310706	JACUSA_call2	mm10	Cds2	exon	Cds2	Cds2	http://genome.ucsc.edu/cgi-bin/hgTracks?db=mm10&position=chr2%3A132310705-132310706				FALSE	FALSE	1.951	FALSE	0.11	0.117	TRUE	TRUE	127	103	TRUE	TRUE	14	12	0.094,0.13,0.1	0.027,0.32,0.053	3,7,4	1,9,2	32,55,40	37,28,38
chr2	132529137	132529138	-	T	chr2:132529138	JACUSA_call2	mm10	Gpcpd1	3' end	Gpcpd1	Gpcpd1	http://genome.ucsc.edu/cgi-bin/hgTracks?db=mm10&position=chr2%3A132529137-132529138	SINE	B1_Mur4	Alu	TRUE	FALSE	0.17	FALSE	0.00341	0	FALSE	FALSE	293	146	TRUE	TRUE	1	0	0,0.015,0	0,0,0	0,1,0	0,0,0	144,65,84	46,37,63
chr2	14148012	14148013	+	A	chr2:14148013	JACUSA_call2	mm10	Stam	3' end	Stam	Stam	http://genome.ucsc.edu/cgi-bin/hgTracks?db=mm10&position=chr2%3A14148012-14148013	SINE	B1_Mus1	Alu	TRUE	FALSE	1.208	FALSE	0.0909	0	TRUE	FALSE	22	27	FALSE	FALSE	2	0	0.33,0,0.11	0,0,0	1,0,1	0,0,0	3,10,9	9,9,9
chr2	14148048	14148049	+	A	chr2:14148049	JACUSA_call2	mm10	Stam	3' end	Stam	Stam	http://genome.ucsc.edu/cgi-bin/hgTracks?db=mm10&position=chr2%3A14148048-14148049	SINE	B1_Mus1	Alu	TRUE	FALSE	0.051	FALSE	0.087	0.115	TRUE	TRUE	23	26	FALSE	FALSE	2	3	0,0.14,0.1	0.33,0,0	0,1,1	3,0,0	6,7,10	9,10,7
chr2	14148054	14148055	+	A	chr2:14148055	JACUSA_call2	mm10	Stam	3' end	Stam	Stam	http://genome.ucsc.edu/cgi-bin/hgTracks?db=mm10&position=chr2%3A14148054-14148055	SINE	B1_Mus1	Alu	TRUE	FALSE	0	FALSE	0.0476	0.0435	TRUE	TRUE	21	23	FALSE	FALSE	1	1	0,0,0.1	0.14,0,0	0,0,1	1,0,0	6,5,10	7,10,6
chr2	14148056	14148057	+	A	chr2:14148057	JACUSA_call2	mm10	Stam	3' end	Stam	Stam	http://genome.ucsc.edu/cgi-bin/hgTracks?db=mm10&position=chr2%3A14148056-14148057	SINE	B1_Mus1	Alu	TRUE	FALSE	0.002	FALSE	0.0476	0.0417	TRUE	TRUE	21	24	FALSE	FALSE	1	1	0,0,0.1	0.12,0,0	0,0,1	1,0,0	6,5,10	8,10,6
chr2	144539725	144539726	+	A	chr2:144539726	JACUSA_call2	mm10	Polr3f	exon	Polr3f	Polr3f	http://genome.ucsc.edu/cgi-bin/hgTracks?db=mm10&position=chr2%3A144539725-144539726	SINE	B2_Mm1a	B2	FALSE	TRUE	0.514	FALSE	0	0.04	FALSE	TRUE	31	25	FALSE	FALSE	0	1	0,0,0	0.25,0,0	0,0,0	1,0,0	9,11,11	4,6,15
chr2	144539732	144539733	+	A	chr2:144539733	JACUSA_call2	mm10	Polr3f	exon	Polr3f	Polr3f	http://genome.ucsc.edu/cgi-bin/hgTracks?db=mm10&position=chr2%3A144539732-144539733	SINE	B2_Mm1a	B2	FALSE	TRUE	0.483	FALSE	0.0312	0	TRUE	FALSE	32	23	FALSE	FALSE	1	0	0,0,0.1	0,0,0	0,0,1	0,0,0	11,11,10	4,7,12
chr2	144539787	144539788	+	A	chr2:144539788	JACUSA_call2	mm10	Polr3f	exon	Polr3f	Polr3f	http://genome.ucsc.edu/cgi-bin/hgTracks?db=mm10&position=chr2%3A144539787-144539788	SINE	B2_Mm1a	B2	FALSE	TRUE	0.534	FALSE	0	0.0476	FALSE	TRUE	33	21	FALSE	FALSE	0	1	0,0,0	0.17,0,0	0,0,0	1,0,0	10,7,16	6,7,8
chr2	144539813	144539814	+	A	chr2:144539814	JACUSA_call2	mm10	Polr3f	exon	Polr3f	Polr3f	http://genome.ucsc.edu/cgi-bin/hgTracks?db=mm10&position=chr2%3A144539813-144539814	SINE	B2_Mm1a	B2	FALSE	TRUE	0.518	FALSE	0	0.0417	FALSE	TRUE	29	24	FALSE	FALSE	0	1	0,0,0	0.14,0,0	0,0,0	1,0,0	10,5,14	7,8,9
chr2	144539894	144539895	+	A	chr2:144539895	JACUSA_call2	mm10	Polr3f	exon	Polr3f	Polr3f	http://genome.ucsc.edu/cgi-bin/hgTracks?db=mm10&position=chr2%3A144539894-144539895	SINE	B1_Mus1	Alu	TRUE	FALSE	0.499	FALSE	0	0	FALSE	FALSE	28	25	FALSE	FALSE	0	0	0,0,0	0,0,0	0,0,0	0,0,0	14,3,11	10,8,7
chr2	144539898	144539899	+	A	chr2:144539899	JACUSA_call2	mm10	Polr3f	exon	Polr3f	Polr3f	http://genome.ucsc.edu/cgi-bin/hgTracks?db=mm10&position=chr2%3A144539898-144539899	SINE	B1_Mus1	Alu	TRUE	FALSE	1.78	FALSE	0.296	0.087	TRUE	TRUE	27	23	FALSE	FALSE	8	2	0.23,0.33,0.36	0,0.4,0	3,1,4	0,2,0	13,3,11	11,5,7
chr2	144539909	144539910	+	A	chr2:144539910	JACUSA_call2	mm10	Polr3f	exon	Polr3f	Polr3f	http://genome.ucsc.edu/cgi-bin/hgTracks?db=mm10&position=chr2%3A144539909-144539910	SINE	B1_Mus1	Alu	TRUE	FALSE	1.058	FALSE	0.48	0.28	TRUE	TRUE	25	25	FALSE	FALSE	12	7	0.31,0.33,0.78	0.1,0.5,0.29	4,1,7	1,4,2	13,3,9	10,8,7
chr2	144539920	144539921	+	A	chr2:144539921	JACUSA_call2	mm10	Polr3f	exon	Polr3f	Polr3f	http://genome.ucsc.edu/cgi-bin/hgTracks?db=mm10&position=chr2%3A144539920-144539921	SINE	B1_Mus1	Alu	TRUE	FALSE	0.151	FALSE	0.12	0.0741	TRUE	TRUE	25	27	FALSE	FALSE	3	2	0.083,0,0.2	0,0.22,0	1,0,2	0,2,0	12,3,10	11,9,7
chr2	144539928	144539929	+	A	chr2:144539929	JACUSA_call2	mm10	Polr3f	exon	Polr3f	Polr3f	http://genome.ucsc.edu/cgi-bin/hgTracks?db=mm10&position=chr2%3A144539928-144539929	SINE	B1_Mus1	Alu	TRUE	FALSE	0.001	FALSE	0.0769	0.0714	TRUE	TRUE	26	28	FALSE	FALSE	2	2	0,0.33,0.091	0,0.2,0	0,1,1	0,2,0	12,3,11	11,10,7
chr2	144540437	144540438	+	A	chr2:144540438	JACUSA_call2	mm10	Polr3f	exon	Polr3f	Polr3f	http://genome.ucsc.edu/cgi-bin/hgTracks?db=mm10&position=chr2%3A144540437-144540438	SINE	PB1D9	Alu	TRUE	FALSE	0.314	FALSE	0.375	0.281	TRUE	TRUE	32	32	FALSE	FALSE	12	9	0.55,0.33,0.27	0.12,0.4,0.29	6,2,4	1,4,4	11,6,15	8,10,14
chr2	144540438	144540439	+	A	chr2:144540439	JACUSA_call2	mm10	Polr3f	exon	Polr3f	Polr3f	http://genome.ucsc.edu/cgi-bin/hgTracks?db=mm10&position=chr2%3A144540438-144540439	SINE	PB1D9	Alu	TRUE	FALSE	0.062	FALSE	0.121	0.152	TRUE	TRUE	33	33	FALSE	FALSE	4	5	0.25,0,0.067	0,0.27,0.14	3,0,1	0,3,2	12,6,15	8,11,14
chr2	144540473	144540474	+	A	chr2:144540474	JACUSA_call2	mm10	Polr3f	exon	Polr3f	Polr3f	http://genome.ucsc.edu/cgi-bin/hgTracks?db=mm10&position=chr2%3A144540473-144540474	SINE	PB1D9	Alu	TRUE	FALSE	3.986	FALSE	0.167	0	TRUE	FALSE	36	28	FALSE	FALSE	6	0	0.27,0,0.14	0,0,0	4,0,2	0,0,0	15,7,14	8,10,10
chr2	144540478	144540479	+	A	chr2:144540479	JACUSA_call2	mm10	Polr3f	exon	Polr3f	Polr3f	http://genome.ucsc.edu/cgi-bin/hgTracks?db=mm10&position=chr2%3A144540478-144540479	SINE	PB1D9	Alu	TRUE	FALSE	0.46	FALSE	0.0263	0	TRUE	FALSE	38	26	FALSE	FALSE	1	0	0.062,0,0	0,0,0	1,0,0	0,0,0	16,7,15	7,10,9
chr2	144540493	144540494	+	A	chr2:144540494	JACUSA_call2	mm10	Polr3f	exon	Polr3f	Polr3f	http://genome.ucsc.edu/cgi-bin/hgTracks?db=mm10&position=chr2%3A144540493-144540494	SINE	PB1D9	Alu	TRUE	FALSE	0.81	FALSE	0.216	0.0909	TRUE	TRUE	37	22	FALSE	FALSE	8	2	0.21,0.29,0.19	0,0.22,0	3,2,3	0,2,0	14,7,16	5,9,8
chr2	147941060	147941061	-	T	chr2:147941061	JACUSA_call2	mm10		intergenic		Foxa2	http://genome.ucsc.edu/cgi-bin/hgTracks?db=mm10&position=chr2%3A147941060-147941061				FALSE	FALSE	3.446	FALSE	0.244	0.0964	TRUE	TRUE	82	83	TRUE	TRUE	20	8	0.071,0.22,0.5	0.081,0,0.13	2,7,11	3,0,5	28,32,22	37,7,39
chr2	152273021	152273022	+	A	chr2:152273022	JACUSA_call2	mm10	Csnk2a1	intron	Csnk2a1	Csnk2a1	http://genome.ucsc.edu/cgi-bin/hgTracks?db=mm10&position=chr2%3A152273021-152273022	SINE	B1_Mur2	Alu	TRUE	FALSE	0.825	FALSE	0.333	0.158	TRUE	TRUE	21	19	FALSE	FALSE	7	3	0.44,0.25,0.25	0.2,0.2,0	4,2,1	1,2,0	9,8,4	5,10,4
chr2	152273351	152273352	+	A	chr2:152273352	JACUSA_call2	mm10	Csnk2a1	intron	Csnk2a1	Csnk2a1	http://genome.ucsc.edu/cgi-bin/hgTracks?db=mm10&position=chr2%3A152273351-152273352	SINE	B1_Mus1	Alu	TRUE	FALSE	0.103	FALSE	0.037	0.0714	TRUE	TRUE	27	14	FALSE	FALSE	1	1	0,0,0.1	0,0,0.17	0,0,1	0,0,1	10,7,10	3,5,6
chr2	152273375	152273376	+	A	chr2:152273376	JACUSA_call2	mm10	Csnk2a1	intron	Csnk2a1	Csnk2a1	http://genome.ucsc.edu/cgi-bin/hgTracks?db=mm10&position=chr2%3A152273375-152273376	SINE	B1_Mus1	Alu	TRUE	FALSE	0.496	FALSE	0.0345	0	TRUE	FALSE	29	15	FALSE	FALSE	1	0	0.1,0,0	0,0,0	1,0,0	0,0,0	10,10,9	4,7,4
chr2	153266343	153266344	+	A	chr2:153266344	JACUSA_call2	mm10	Pofut1	exon	Pofut1	Pofut1	http://genome.ucsc.edu/cgi-bin/hgTracks?db=mm10&position=chr2%3A153266343-153266344	SINE	PB1D10	Alu	TRUE	FALSE	0.551	FALSE	0	0.0556	FALSE	TRUE	22	18	FALSE	FALSE	0	1	0,0,0	0,0,0.17	0,0,0	0,0,1	3,10,9	5,7,6
chr2	153266571	153266572	+	A	chr2:153266572	JACUSA_call2	mm10	Pofut1	exon	Pofut1	Pofut1	http://genome.ucsc.edu/cgi-bin/hgTracks?db=mm10&position=chr2%3A153266571-153266572				FALSE	FALSE	0.038	FALSE	0.0244	0.037	TRUE	TRUE	41	27	FALSE	FALSE	1	1	0,0.062,0	0.091,0,0	0,1,0	1,0,0	8,16,17	11,10,6
chr2	153266608	153266609	+	A	chr2:153266609	JACUSA_call2	mm10	Pofut1	exon	Pofut1	Pofut1	http://genome.ucsc.edu/cgi-bin/hgTracks?db=mm10&position=chr2%3A153266608-153266609				FALSE	FALSE	0.464	FALSE	0.027	0	TRUE	FALSE	37	22	FALSE	FALSE	1	0	0,0,0.067	0,0,0	0,0,1	0,0,0	10,12,15	7,10,5
chr2	153618351	153618352	-	T	chr2:153618352	JACUSA_call2	mm10	Commd7	exon	Commd7	Commd7	http://genome.ucsc.edu/cgi-bin/hgTracks?db=mm10&position=chr2%3A153618351-153618352	SINE	B2_Mm1t	B2	FALSE	TRUE	0.672	FALSE	0.37	0.2	TRUE	TRUE	27	15	FALSE	FALSE	10	3	0.33,0.38,0.4	0,0.4,0.25	3,3,4	0,2,1	9,8,10	6,5,4
chr2	153618357	153618358	-	T	chr2:153618358	JACUSA_call2	mm10	Commd7	exon	Commd7	Commd7	http://genome.ucsc.edu/cgi-bin/hgTracks?db=mm10&position=chr2%3A153618357-153618358	SINE	B2_Mm1t	B2	FALSE	TRUE	0.37	FALSE	0.25	0.375	TRUE	TRUE	28	16	FALSE	FALSE	7	6	0.22,0.12,0.36	0.33,0.6,0.2	2,1,4	2,3,1	9,8,11	6,5,5
chr2	153618388	153618389	-	T	chr2:153618389	JACUSA_call2	mm10	Commd7	exon	Commd7	Commd7	http://genome.ucsc.edu/cgi-bin/hgTracks?db=mm10&position=chr2%3A153618388-153618389	SINE	B2_Mm1t	B2	FALSE	TRUE	0.099	FALSE	0.519	0.588	TRUE	TRUE	27	17	FALSE	FALSE	14	10	0.33,0.43,0.73	0.33,0.86,0.5	3,3,8	2,6,2	9,7,11	6,7,4
chr2	154537441	154537442	+	A	chr2:154537442	JACUSA_call2	mm10	Cbfa2t2	exon	Cbfa2t2	Cbfa2t2	http://genome.ucsc.edu/cgi-bin/hgTracks?db=mm10&position=chr2%3A154537441-154537442	SINE	B1_Mus1	Alu	TRUE	FALSE	1.147	FALSE	0.312	0.136	TRUE	TRUE	32	22	FALSE	FALSE	10	3	0.33,0.4,0.23	0.17,0.11,0.14	3,4,3	1,1,1	9,10,13	6,9,7
chr2	154537447	154537448	+	A	chr2:154537448	JACUSA_call2	mm10	Cbfa2t2	exon	Cbfa2t2	Cbfa2t2	http://genome.ucsc.edu/cgi-bin/hgTracks?db=mm10&position=chr2%3A154537447-154537448	SINE	B1_Mus1	Alu	TRUE	FALSE	0.482	FALSE	0.0312	0	TRUE	FALSE	32	25	FALSE	FALSE	1	0	0,0,0.1	0,0,0	0,0,1	0,0,0	10,12,10	7,10,8
chr2	154537923	154537924	+	A	chr2:154537924	JACUSA_call2	mm10	Cbfa2t2	exon	Cbfa2t2	Cbfa2t2	http://genome.ucsc.edu/cgi-bin/hgTracks?db=mm10&position=chr2%3A154537923-154537924	SINE	ID_B1	B4	FALSE	FALSE	0.842	FALSE	0.143	0.04	TRUE	TRUE	28	25	FALSE	FALSE	4	1	0.18,0.2,0.083	0,0,0.14	2,1,1	0,0,1	11,5,12	5,13,7
chr2	154537929	154537930	+	A	chr2:154537930	JACUSA_call2	mm10	Cbfa2t2	exon	Cbfa2t2	Cbfa2t2	http://genome.ucsc.edu/cgi-bin/hgTracks?db=mm10&position=chr2%3A154537929-154537930	SINE	ID_B1	B4	FALSE	FALSE	5.933	TRUE	0.667	0.2	TRUE	TRUE	27	25	FALSE	FALSE	18	5	0.73,0.6,0.64	0,0.33,0.14	8,3,7	0,4,1	11,5,11	6,12,7
chr2	154537954	154537955	+	A	chr2:154537955	JACUSA_call2	mm10	Cbfa2t2	exon	Cbfa2t2	Cbfa2t2	http://genome.ucsc.edu/cgi-bin/hgTracks?db=mm10&position=chr2%3A154537954-154537955	SINE	ID_B1	B4	FALSE	FALSE	0.501	FALSE	0.0357	0	TRUE	FALSE	28	25	FALSE	FALSE	1	0	0.12,0,0	0,0,0	1,0,0	0,0,0	8,6,14	9,8,8
chr2	154586334	154586335	-	T	chr2:154586335	JACUSA_call2	mm10	Pxmp4	3' end	Pxmp4	Pxmp4	http://genome.ucsc.edu/cgi-bin/hgTracks?db=mm10&position=chr2%3A154586334-154586335	SINE	B1_Mus2	Alu	TRUE	FALSE	14.08	TRUE	0.66	0.268	TRUE	TRUE	162	153	TRUE	TRUE	107	41	0.67,0.67,0.64	0.14,0.36,0.28	36,35,36	5,17,19	54,52,56	37,47,69
chr2	154586368	154586369	-	T	chr2:154586369	JACUSA_call2	mm10	Pxmp4	3' end	Pxmp4	Pxmp4	http://genome.ucsc.edu/cgi-bin/hgTracks?db=mm10&position=chr2%3A154586368-154586369	SINE	B1_Mus2	Alu	TRUE	FALSE	0.655	FALSE	0.177	0.208	TRUE	TRUE	130	120	TRUE	TRUE	23	25	0.05,0.24,0.23	0.033,0.38,0.18	2,10,11	1,15,9	40,42,48	30,40,50
chr2	154586386	154586387	-	T	chr2:154586387	JACUSA_call2	mm10	Pxmp4	3' end	Pxmp4	Pxmp4	http://genome.ucsc.edu/cgi-bin/hgTracks?db=mm10&position=chr2%3A154586386-154586387	SINE	B1_Mus2	Alu	TRUE	FALSE	0.017	FALSE	0.683	0.67	TRUE	TRUE	104	97	TRUE	TRUE	71	65	0.67,0.59,0.78	0.5,0.85,0.62	22,20,29	12,28,25	33,34,37	24,33,40
chr2	154586397	154586398	-	T	chr2:154586398	JACUSA_call2	mm10	Pxmp4	3' end	Pxmp4	Pxmp4	http://genome.ucsc.edu/cgi-bin/hgTracks?db=mm10&position=chr2%3A154586397-154586398	SINE	B1_Mus2	Alu	TRUE	FALSE	0.911	FALSE	0.3	0.213	TRUE	TRUE	100	89	TRUE	TRUE	30	19	0.24,0.17,0.47	0.13,0.23,0.25	9,5,16	3,7,9	37,29,34	23,30,36
chr2	154586609	154586610	-	T	chr2:154586610	JACUSA_call2	mm10	Pxmp4	3' end	Pxmp4	Pxmp4	http://genome.ucsc.edu/cgi-bin/hgTracks?db=mm10&position=chr2%3A154586609-154586610	SINE	B3	B2	FALSE	TRUE	18.635	TRUE	0.484	0.0586	TRUE	TRUE	252	256	TRUE	TRUE	122	15	0.56,0.5,0.39	0.044,0.094,0.053	56,32,34	4,5,6	100,64,88	90,53,113
chr2	154587159	154587160	+	T	chr2:154587160	JACUSA_call2	mm10	Pxmp4	3' end	Pxmp4	Pxmp4	http://genome.ucsc.edu/cgi-bin/hgTracks?db=mm10&position=chr2%3A154587159-154587160	SINE	B1_Mus1	Alu	TRUE	FALSE	2.437	FALSE	0.272	0.199	TRUE	TRUE	279	266	TRUE	TRUE	76	53	0.67,0.22,0,0.27,0.5,0.32	0,0.1,0.4,0.28,0.25,0.2	2,22,0,23,2,27	0,6,2,18,1,26	3,99,4,85,4,84	4,60,5,65,4,128
chr2	154587159	154587160	-	T	chr2:154587160	JACUSA_call2	mm10	Pxmp4	3' end	Pxmp4	Pxmp4	http://genome.ucsc.edu/cgi-bin/hgTracks?db=mm10&position=chr2%3A154587159-154587160	SINE	B1_Mus1	Alu	TRUE	FALSE	2.437	FALSE	0.272	0.199	TRUE	TRUE	279	266	TRUE	TRUE	76	53	0.67,0.22,0,0.27,0.5,0.32	0,0.1,0.4,0.28,0.25,0.2	2,22,0,23,2,27	0,6,2,18,1,26	3,99,4,85,4,84	4,60,5,65,4,128
chr2	154593412	154593413	-	T	chr2:154593413	JACUSA_call2	mm10	Pxmp4	intron	Pxmp4	Pxmp4	http://genome.ucsc.edu/cgi-bin/hgTracks?db=mm10&position=chr2%3A154593412-154593413	SINE	B1_Mur2	Alu	TRUE	FALSE	0.721	FALSE	0.171	0.294	TRUE	TRUE	35	34	FALSE	FALSE	6	10	0.2,0,0.29	0.17,0.4,0.35	4,0,2	2,2,6	20,8,7	12,5,17
chr2	154593417	154593418	-	T	chr2:154593418	JACUSA_call2	mm10	Pxmp4	intron	Pxmp4	Pxmp4	http://genome.ucsc.edu/cgi-bin/hgTracks?db=mm10&position=chr2%3A154593417-154593418	SINE	B1_Mur2	Alu	TRUE	FALSE	1.824	FALSE	0.139	0.333	TRUE	TRUE	36	33	FALSE	FALSE	5	11	0.15,0.12,0.12	0.1,0.6,0.39	3,1,1	1,3,7	20,8,8	10,5,18
chr2	154593427	154593428	-	T	chr2:154593428	JACUSA_call2	mm10	Pxmp4	intron	Pxmp4	Pxmp4	http://genome.ucsc.edu/cgi-bin/hgTracks?db=mm10&position=chr2%3A154593427-154593428	SINE	B1_Mur2	Alu	TRUE	FALSE	2.514	FALSE	0.0606	0.273	TRUE	TRUE	33	33	FALSE	FALSE	2	9	0.05,0.14,0	0,0,0.53	1,1,0	0,0,9	20,7,6	11,5,17
chr2	154593442	154593443	-	T	chr2:154593443	JACUSA_call2	mm10	Pxmp4	intron	Pxmp4	Pxmp4	http://genome.ucsc.edu/cgi-bin/hgTracks?db=mm10&position=chr2%3A154593442-154593443	SINE	B1_Mur2	Alu	TRUE	FALSE	0.82	FALSE	0.0741	0.188	TRUE	TRUE	27	32	FALSE	FALSE	2	6	0.062,0,0.2	0.2,0.5,0.11	1,0,1	2,2,2	16,6,5	10,4,18
chr2	157558109	157558110	-	T	chr2:157558110	JACUSA_call2	mm10	Blcap	exon	Blcap	Blcap	http://genome.ucsc.edu/cgi-bin/hgTracks?db=mm10&position=chr2%3A157558109-157558110				FALSE	FALSE	0.323	FALSE	0.0103	0	TRUE	FALSE	97	86	TRUE	TRUE	1	0	0.042,0,0	0,0,0	1,0,0	0,0,0	24,35,38	22,28,36
chr2	157558139	157558140	-	T	chr2:157558140	JACUSA_call2	mm10	Blcap	exon	Blcap	Blcap	http://genome.ucsc.edu/cgi-bin/hgTracks?db=mm10&position=chr2%3A157558139-157558140				FALSE	FALSE	0.26	FALSE	0.0566	0.0341	TRUE	TRUE	106	88	TRUE	TRUE	6	3	0,0.027,0.11	0.05,0.057,0	0,1,5	1,2,0	24,37,45	20,35,33
chr2	157558148	157558149	-	T	chr2:157558149	JACUSA_call2	mm10	Blcap	exon	Blcap	Blcap	http://genome.ucsc.edu/cgi-bin/hgTracks?db=mm10&position=chr2%3A157558148-157558149				FALSE	FALSE	0.173	FALSE	0.0588	0.0814	TRUE	TRUE	102	86	TRUE	TRUE	6	7	0.043,0.056,0.07	0.048,0.088,0.097	1,2,3	1,3,3	23,36,43	21,34,31
chr2	157558159	157558160	-	T	chr2:157558160	JACUSA_call2	mm10	Blcap	exon	Blcap	Blcap	http://genome.ucsc.edu/cgi-bin/hgTracks?db=mm10&position=chr2%3A157558159-157558160				FALSE	FALSE	0.869	FALSE	0	0.0217	FALSE	TRUE	107	92	TRUE	TRUE	0	2	0,0,0	0.045,0,0.029	0,0,0	1,0,1	25,37,45	22,36,34
chr2	163467362	163467363	-	T	chr2:163467363	JACUSA_call2	mm10		intergenic		Fitm2	http://genome.ucsc.edu/cgi-bin/hgTracks?db=mm10&position=chr2%3A163467362-163467363				FALSE	FALSE	0.277	FALSE	0.00758	0	FALSE	FALSE	132	138	TRUE	TRUE	1	0	0.023,0,0	0,0,0	1,0,0	0,0,0	43,43,46	33,51,54
chr2	163467416	163467417	-	T	chr2:163467417	JACUSA_call2	mm10		intergenic		Fitm2	http://genome.ucsc.edu/cgi-bin/hgTracks?db=mm10&position=chr2%3A163467416-163467417	Low_complexity	AT_rich	Low_complexity	FALSE	FALSE	0.74	FALSE	0	0	FALSE	FALSE	143	143	TRUE	TRUE	0	0	0,0,0	0,0,0	0,0,0	0,0,0	49,39,55	37,45,61
chr2	163467506	163467507	-	T	chr2:163467507	JACUSA_call2	mm10		intergenic		Fitm2	http://genome.ucsc.edu/cgi-bin/hgTracks?db=mm10&position=chr2%3A163467506-163467507	SINE	B1_Mur1	Alu	TRUE	FALSE	2.299	FALSE	0.0775	0.0179	TRUE	TRUE	129	112	TRUE	TRUE	10	2	0.08,0.028,0.12	0.048,0,0.018	4,1,5	1,0,1	50,36,43	21,35,56
chr2	163467512	163467513	-	T	chr2:163467513	JACUSA_call2	mm10		intergenic		Fitm2	http://genome.ucsc.edu/cgi-bin/hgTracks?db=mm10&position=chr2%3A163467512-163467513	SINE	B1_Mur1	Alu	TRUE	FALSE	0.282	FALSE	0.00781	0	FALSE	FALSE	128	114	TRUE	TRUE	1	0	0,0,0.023	0,0,0	0,0,1	0,0,0	48,36,44	22,35,57
chr2	163467514	163467515	-	T	chr2:163467515	JACUSA_call2	mm10		intergenic		Fitm2	http://genome.ucsc.edu/cgi-bin/hgTracks?db=mm10&position=chr2%3A163467514-163467515	SINE	B1_Mur1	Alu	TRUE	FALSE	1.348	FALSE	0.0242	0	TRUE	FALSE	124	109	TRUE	TRUE	3	0	0.065,0,0	0,0,0	3,0,0	0,0,0	46,36,42	20,35,54
chr2	163467522	163467523	-	T	chr2:163467523	JACUSA_call2	mm10		intergenic		Fitm2	http://genome.ucsc.edu/cgi-bin/hgTracks?db=mm10&position=chr2%3A163467522-163467523	SINE	B1_Mur1	Alu	TRUE	FALSE	5.502	TRUE	0.097	0.00794	TRUE	FALSE	134	126	TRUE	TRUE	13	1	0.12,0.029,0.12	0,0,0.017	6,1,6	0,0,1	48,35,51	26,41,59
chr2	163467536	163467537	-	T	chr2:163467537	JACUSA_call2	mm10		intergenic		Fitm2	http://genome.ucsc.edu/cgi-bin/hgTracks?db=mm10&position=chr2%3A163467536-163467537	SINE	B1_Mur1	Alu	TRUE	FALSE	0.274	FALSE	0	0.00741	FALSE	FALSE	134	135	TRUE	TRUE	0	1	0,0,0	0.037,0,0	0,0,0	1,0,0	49,35,50	27,41,67
chr2	163467538	163467539	-	T	chr2:163467539	JACUSA_call2	mm10		intergenic		Fitm2	http://genome.ucsc.edu/cgi-bin/hgTracks?db=mm10&position=chr2%3A163467538-163467539	SINE	B1_Mur1	Alu	TRUE	FALSE	1.797	FALSE	0.439	0.361	TRUE	TRUE	132	133	TRUE	TRUE	58	48	0.55,0.31,0.42	0.41,0.13,0.48	27,11,20	11,5,32	49,35,48	27,39,67
chr2	163467542	163467543	-	T	chr2:163467543	JACUSA_call2	mm10		intergenic		Fitm2	http://genome.ucsc.edu/cgi-bin/hgTracks?db=mm10&position=chr2%3A163467542-163467543	SINE	B1_Mur1	Alu	TRUE	FALSE	0.286	FALSE	0	0.00806	FALSE	FALSE	122	124	TRUE	TRUE	0	1	0,0,0	0,0,0.016	0,0,0	0,0,1	45,33,44	25,38,61
chr2	163467549	163467550	-	T	chr2:163467550	JACUSA_call2	mm10		intergenic		Fitm2	http://genome.ucsc.edu/cgi-bin/hgTracks?db=mm10&position=chr2%3A163467549-163467550	SINE	B1_Mur1	Alu	TRUE	FALSE	0.786	FALSE	0	0.0163	FALSE	TRUE	122	123	TRUE	TRUE	0	2	0,0,0	0,0,0.033	0,0,0	0,0,2	45,30,47	25,38,60
chr2	163468376	163468377	-	T	chr2:163468377	JACUSA_call2	mm10	Fitm2	3' end	Fitm2	Fitm2	http://genome.ucsc.edu/cgi-bin/hgTracks?db=mm10&position=chr2%3A163468376-163468377	SINE	PB1D9	Alu	TRUE	FALSE	0.246	FALSE	0.00606	0	FALSE	FALSE	165	156	TRUE	TRUE	1	0	0.02,0,0	0,0,0	1,0,0	0,0,0	51,52,62	41,54,61
chr2	163468378	163468379	-	T	chr2:163468379	JACUSA_call2	mm10	Fitm2	3' end	Fitm2	Fitm2	http://genome.ucsc.edu/cgi-bin/hgTracks?db=mm10&position=chr2%3A163468378-163468379	SINE	PB1D9	Alu	TRUE	FALSE	0.249	FALSE	0.00621	0	FALSE	FALSE	161	156	TRUE	TRUE	1	0	0,0,0.016	0,0,0	0,0,1	0,0,0	49,51,61	40,55,61
chr2	163468384	163468385	-	T	chr2:163468385	JACUSA_call2	mm10	Fitm2	3' end	Fitm2	Fitm2	http://genome.ucsc.edu/cgi-bin/hgTracks?db=mm10&position=chr2%3A163468384-163468385	SINE	PB1D9	Alu	TRUE	FALSE	0.757	FALSE	0.0256	0.00658	TRUE	FALSE	156	152	TRUE	TRUE	4	1	0.064,0.021,0	0,0,0.016	3,1,0	0,0,1	47,48,61	36,55,61
chr2	163468397	163468398	-	T	chr2:163468398	JACUSA_call2	mm10	Fitm2	3' end	Fitm2	Fitm2	http://genome.ucsc.edu/cgi-bin/hgTracks?db=mm10&position=chr2%3A163468397-163468398	SINE	PB1D9	Alu	TRUE	FALSE	0	FALSE	0.00595	0.00654	FALSE	FALSE	168	153	TRUE	TRUE	1	1	0.019,0,0	0,0,0.017	1,0,0	0,0,1	53,46,69	38,56,59
chr2	163468418	163468419	-	T	chr2:163468419	JACUSA_call2	mm10	Fitm2	3' end	Fitm2	Fitm2	http://genome.ucsc.edu/cgi-bin/hgTracks?db=mm10&position=chr2%3A163468418-163468419	SINE	PB1D9	Alu	TRUE	FALSE	2.681	FALSE	0.044	0.00581	TRUE	FALSE	182	172	TRUE	TRUE	8	1	0.14,0.018,0	0,0,0.016	7,1,0	0,0,1	50,56,76	49,62,61
chr2	163468422	163468423	-	T	chr2:163468423	JACUSA_call2	mm10	Fitm2	3' end	Fitm2	Fitm2	http://genome.ucsc.edu/cgi-bin/hgTracks?db=mm10&position=chr2%3A163468422-163468423	SINE	PB1D9	Alu	TRUE	FALSE	0.679	FALSE	0.0114	0	TRUE	FALSE	176	169	TRUE	TRUE	2	0	0,0.037,0	0,0,0	0,2,0	0,0,0	50,54,72	49,60,60
chr2	163468424	163468425	-	T	chr2:163468425	JACUSA_call2	mm10	Fitm2	3' end	Fitm2	Fitm2	http://genome.ucsc.edu/cgi-bin/hgTracks?db=mm10&position=chr2%3A163468424-163468425	SINE	PB1D9	Alu	TRUE	FALSE	2.367	FALSE	0.0287	0	TRUE	FALSE	174	168	TRUE	TRUE	5	0	0.06,0.019,0.014	0,0,0	3,1,1	0,0,0	50,53,71	48,59,61
chr2	163468428	163468429	-	T	chr2:163468429	JACUSA_call2	mm10	Fitm2	3' end	Fitm2	Fitm2	http://genome.ucsc.edu/cgi-bin/hgTracks?db=mm10&position=chr2%3A163468428-163468429	SINE	PB1D9	Alu	TRUE	FALSE	2.994	FALSE	0.0351	0	TRUE	FALSE	171	160	TRUE	TRUE	6	0	0.041,0.038,0.029	0,0,0	2,2,2	0,0,0	49,53,69	44,58,58
chr2	163468435	163468436	-	T	chr2:163468436	JACUSA_call2	mm10	Fitm2	3' end	Fitm2	Fitm2	http://genome.ucsc.edu/cgi-bin/hgTracks?db=mm10&position=chr2%3A163468435-163468436	SINE	PB1D9	Alu	TRUE	FALSE	0.244	FALSE	0.0237	0.0125	TRUE	TRUE	169	160	TRUE	TRUE	4	2	0.042,0,0.028	0,0.038,0	2,0,2	0,2,0	48,50,71	47,53,60
chr2	163468438	163468439	-	T	chr2:163468439	JACUSA_call2	mm10	Fitm2	3' end	Fitm2	Fitm2	http://genome.ucsc.edu/cgi-bin/hgTracks?db=mm10&position=chr2%3A163468438-163468439	SINE	PB1D9	Alu	TRUE	FALSE	0.239	FALSE	0.00581	0	FALSE	FALSE	172	155	TRUE	TRUE	1	0	0,0,0.014	0,0,0	0,0,1	0,0,0	48,51,73	45,52,58
chr2	163468443	163468444	-	T	chr2:163468444	JACUSA_call2	mm10	Fitm2	3' end	Fitm2	Fitm2	http://genome.ucsc.edu/cgi-bin/hgTracks?db=mm10&position=chr2%3A163468443-163468444	SINE	PB1D9	Alu	TRUE	FALSE	16.453	TRUE	0.494	0.0872	TRUE	TRUE	164	149	TRUE	TRUE	81	13	0.51,0.44,0.52	0.043,0.13,0.091	22,22,37	2,6,5	43,50,71	47,47,55
chr2	163468444	163468445	-	T	chr2:163468445	JACUSA_call2	mm10	Fitm2	3' end	Fitm2	Fitm2	http://genome.ucsc.edu/cgi-bin/hgTracks?db=mm10&position=chr2%3A163468444-163468445	SINE	PB1D9	Alu	TRUE	FALSE	13.416	TRUE	0.38	0.0676	TRUE	TRUE	166	148	TRUE	TRUE	63	10	0.39,0.42,0.35	0.11,0.1,0	17,21,25	5,5,0	44,50,72	47,49,52
chr2	163468885	163468886	-	T	chr2:163468886	JACUSA_call2	mm10	Fitm2	3' end	Fitm2	Fitm2	http://genome.ucsc.edu/cgi-bin/hgTracks?db=mm10&position=chr2%3A163468885-163468886	SINE	B1_Mus1	Alu	TRUE	FALSE	7.352	TRUE	0.116	0.00769	TRUE	FALSE	138	130	TRUE	TRUE	16	1	0.12,0.16,0.085	0.021,0,0	4,7,5	1,0,0	34,45,59	48,30,52
chr2	164425890	164425891	+	T	chr2:164425891	JACUSA_call2	mm10	Sdc4	exon	Sdc4	Sdc4	http://genome.ucsc.edu/cgi-bin/hgTracks?db=mm10&position=chr2%3A164425890-164425891	Simple_repeat	(TC)n	Simple_repeat	FALSE	FALSE	1.657	FALSE	0.0354	0.0339	TRUE	TRUE	1669	1270	TRUE	TRUE	59	43	0.14,0.039,0,0.033,0,0.032	0,0.041,0,0.037,0,0.027	3,21,0,18,0,17	0,22,0,9,0,12	21,539,17,543,16,533	21,538,12,245,6,448
chr2	164425890	164425891	-	T	chr2:164425891	JACUSA_call2	mm10	Sdc4	exon	Sdc4	Sdc4	http://genome.ucsc.edu/cgi-bin/hgTracks?db=mm10&position=chr2%3A164425890-164425891	Simple_repeat	(TC)n	Simple_repeat	FALSE	FALSE	1.657	FALSE	0.0354	0.0339	TRUE	TRUE	1669	1270	TRUE	TRUE	59	43	0.14,0.039,0,0.033,0,0.032	0,0.041,0,0.037,0,0.027	3,21,0,18,0,17	0,22,0,9,0,12	21,539,17,543,16,533	21,538,12,245,6,448
chr2	165827753	165827754	-	T	chr2:165827754	JACUSA_call2	mm10	Zmynd8	3' end	Zmynd8	Zmynd8	http://genome.ucsc.edu/cgi-bin/hgTracks?db=mm10&position=chr2%3A165827753-165827754	SINE	B2_Mm1t	B2	FALSE	TRUE	0.579	FALSE	0.0714	0	TRUE	FALSE	14	17	FALSE	FALSE	1	0	0,0.17,0	0,0,0	0,1,0	0,0,0	3,6,5	3,6,8
chr2	180719501	180719502	+	A	chr2:180719502	JACUSA_call2	mm10	Gid8	exon	Gid8	Gid8	http://genome.ucsc.edu/cgi-bin/hgTracks?db=mm10&position=chr2%3A180719501-180719502	SINE	B1_Mus2	Alu	TRUE	FALSE	1.739	FALSE	0	0.0714	FALSE	TRUE	58	42	TRUE	FALSE	0	3	0,0,0	0.062,0.17,0	0,0,0	1,2,0	9,20,29	16,12,14
chr2	180719507	180719508	+	A	chr2:180719508	JACUSA_call2	mm10	Gid8	exon	Gid8	Gid8	http://genome.ucsc.edu/cgi-bin/hgTracks?db=mm10&position=chr2%3A180719507-180719508	SINE	B1_Mus2	Alu	TRUE	FALSE	0.011	FALSE	0.0164	0.0208	TRUE	TRUE	61	48	TRUE	FALSE	1	1	0.077,0,0	0,0.077,0	1,0,0	0,1,0	13,19,29	17,13,18
chr2	181515405	181515406	+	A	chr2:181515406	JACUSA_call2	mm10	Tpd52l2	exon	Tpd52l2	Tpd52l2	http://genome.ucsc.edu/cgi-bin/hgTracks?db=mm10&position=chr2%3A181515405-181515406				FALSE	FALSE	5.522	TRUE	0.172	0.0476	TRUE	TRUE	134	126	TRUE	TRUE	23	6	0.24,0.15,0.13	0.022,0.048,0.077	11,5,7	1,2,3	45,34,55	45,42,39
chr2	181553742	181553743	+	A	chr2:181553743	JACUSA_call2	mm10	Dnajc5	3' end	Dnajc5	Dnajc5	http://genome.ucsc.edu/cgi-bin/hgTracks?db=mm10&position=chr2%3A181553742-181553743	SINE	B1_Mur2	Alu	TRUE	FALSE	1.948	FALSE	0.375	0.1	TRUE	TRUE	16	20	FALSE	FALSE	6	2	0.6,0.17,0.4	0,0.5,0	3,1,2	0,2,0	5,6,5	12,4,4
chr2	18214555	18214556	-	T	chr2:18214556	JACUSA_call2	mm10	Dnajc1	3' end	Dnajc1	Dnajc1	http://genome.ucsc.edu/cgi-bin/hgTracks?db=mm10&position=chr2%3A18214555-18214556				FALSE	FALSE	1.028	FALSE	0.04	0	TRUE	FALSE	50	31	TRUE	FALSE	2	0	0,0.12,0	0,0,0	0,2,0	0,0,0	12,17,21	14,8,9
chr2	18214610	18214611	-	T	chr2:18214611	JACUSA_call2	mm10	Dnajc1	3' end	Dnajc1	Dnajc1	http://genome.ucsc.edu/cgi-bin/hgTracks?db=mm10&position=chr2%3A18214610-18214611	SINE	ID_B1	B4	FALSE	FALSE	1.019	FALSE	0.0385	0	TRUE	FALSE	52	34	TRUE	FALSE	2	0	0,0,0.14	0,0,0	0,0,2	0,0,0	19,19,14	10,11,13
chr2	18214614	18214615	-	T	chr2:18214615	JACUSA_call2	mm10	Dnajc1	3' end	Dnajc1	Dnajc1	http://genome.ucsc.edu/cgi-bin/hgTracks?db=mm10&position=chr2%3A18214614-18214615	SINE	ID_B1	B4	FALSE	FALSE	1.062	FALSE	0.288	0.158	TRUE	TRUE	52	38	TRUE	FALSE	15	6	0.21,0.25,0.46	0,0.27,0.21	4,5,6	0,3,3	19,20,13	13,11,14
chr2	18214616	18214617	-	T	chr2:18214617	JACUSA_call2	mm10	Dnajc1	3' end	Dnajc1	Dnajc1	http://genome.ucsc.edu/cgi-bin/hgTracks?db=mm10&position=chr2%3A18214616-18214617	SINE	ID_B1	B4	FALSE	FALSE	0.387	FALSE	0.167	0.103	TRUE	TRUE	54	39	TRUE	FALSE	9	4	0.11,0.15,0.27	0.071,0.27,0	2,3,4	1,3,0	19,20,15	14,11,14
chr2	18214628	18214629	-	T	chr2:18214629	JACUSA_call2	mm10	Dnajc1	3' end	Dnajc1	Dnajc1	http://genome.ucsc.edu/cgi-bin/hgTracks?db=mm10&position=chr2%3A18214628-18214629	SINE	ID_B1	B4	FALSE	FALSE	0.941	FALSE	0.0962	0.0256	TRUE	TRUE	52	39	TRUE	FALSE	5	1	0,0.11,0.2	0.071,0,0	0,2,3	1,0,0	18,19,15	14,11,14
chr2	18214646	18214647	-	T	chr2:18214647	JACUSA_call2	mm10	Dnajc1	3' end	Dnajc1	Dnajc1	http://genome.ucsc.edu/cgi-bin/hgTracks?db=mm10&position=chr2%3A18214646-18214647	SINE	ID_B1	B4	FALSE	FALSE	0.285	FALSE	0.386	0.303	TRUE	TRUE	44	33	FALSE	FALSE	17	10	0.26,0.33,0.7	0.21,0.1,0.67	5,5,7	3,1,6	19,15,10	14,10,9
chr2	18214654	18214655	-	T	chr2:18214655	JACUSA_call2	mm10	Dnajc1	3' end	Dnajc1	Dnajc1	http://genome.ucsc.edu/cgi-bin/hgTracks?db=mm10&position=chr2%3A18214654-18214655	SINE	ID_B1	B4	FALSE	FALSE	0.656	FALSE	0.0889	0.0278	TRUE	TRUE	45	36	FALSE	FALSE	4	1	0,0.13,0.18	0,0,0.083	0,2,2	0,0,1	19,15,11	14,10,12
chr2	18214655	18214656	-	T	chr2:18214656	JACUSA_call2	mm10	Dnajc1	3' end	Dnajc1	Dnajc1	http://genome.ucsc.edu/cgi-bin/hgTracks?db=mm10&position=chr2%3A18214655-18214656	SINE	ID_B1	B4	FALSE	FALSE	1.634	FALSE	0.39	0.2	TRUE	TRUE	41	35	FALSE	FALSE	16	7	0.25,0.47,0.5	0.077,0.3,0.25	4,7,5	1,3,3	16,15,10	13,10,12
chr2	18214656	18214657	-	T	chr2:18214657	JACUSA_call2	mm10	Dnajc1	3' end	Dnajc1	Dnajc1	http://genome.ucsc.edu/cgi-bin/hgTracks?db=mm10&position=chr2%3A18214656-18214657	SINE	ID_B1	B4	FALSE	FALSE	0.627	FALSE	0.512	0.382	TRUE	TRUE	41	34	FALSE	FALSE	21	13	0.31,0.53,0.8	0.23,0.33,0.58	5,8,8	3,3,7	16,15,10	13,9,12
chr2	18214660	18214661	-	T	chr2:18214661	JACUSA_call2	mm10	Dnajc1	3' end	Dnajc1	Dnajc1	http://genome.ucsc.edu/cgi-bin/hgTracks?db=mm10&position=chr2%3A18214660-18214661	SINE	ID_B1	B4	FALSE	FALSE	0.006	FALSE	0.0476	0.0541	TRUE	TRUE	42	37	FALSE	FALSE	2	2	0,0.067,0.1	0.071,0.11,0	0,1,1	1,1,0	17,15,10	14,9,14
chr2	18214667	18214668	-	T	chr2:18214668	JACUSA_call2	mm10	Dnajc1	3' end	Dnajc1	Dnajc1	http://genome.ucsc.edu/cgi-bin/hgTracks?db=mm10&position=chr2%3A18214667-18214668	SINE	ID_B1	B4	FALSE	FALSE	1.752	FALSE	0.0732	0	TRUE	FALSE	41	37	FALSE	FALSE	3	0	0,0,0.3	0,0,0	0,0,3	0,0,0	16,15,10	14,9,14
chr2	18214672	18214673	-	T	chr2:18214673	JACUSA_call2	mm10	Dnajc1	3' end	Dnajc1	Dnajc1	http://genome.ucsc.edu/cgi-bin/hgTracks?db=mm10&position=chr2%3A18214672-18214673	SINE	ID_B1	B4	FALSE	FALSE	0.137	FALSE	0.0476	0.025	TRUE	TRUE	42	40	FALSE	FALSE	2	1	0,0.13,0	0,0,0.062	0,2,0	0,0,1	16,15,11	14,10,16
chr2	18214685	18214686	-	T	chr2:18214686	JACUSA_call2	mm10	Dnajc1	3' end	Dnajc1	Dnajc1	http://genome.ucsc.edu/cgi-bin/hgTracks?db=mm10&position=chr2%3A18214685-18214686	SINE	ID_B1	B4	FALSE	FALSE	0.446	FALSE	0.0238	0	TRUE	FALSE	42	40	FALSE	FALSE	1	0	0.071,0,0	0,0,0	1,0,0	0,0,0	14,17,11	14,10,16
chr2	18214688	18214689	-	T	chr2:18214689	JACUSA_call2	mm10	Dnajc1	3' end	Dnajc1	Dnajc1	http://genome.ucsc.edu/cgi-bin/hgTracks?db=mm10&position=chr2%3A18214688-18214689	LTR	ORR1D2	ERVL-MaLR	FALSE	FALSE	-0.001	FALSE	0.0244	0.0256	TRUE	TRUE	41	39	FALSE	FALSE	1	1	0,0.062,0	0,0.1,0	0,1,0	0,1,0	14,16,11	13,10,16
chr2	18214690	18214691	-	T	chr2:18214691	JACUSA_call2	mm10	Dnajc1	3' end	Dnajc1	Dnajc1	http://genome.ucsc.edu/cgi-bin/hgTracks?db=mm10&position=chr2%3A18214690-18214691	LTR	ORR1D2	ERVL-MaLR	FALSE	FALSE	0.35	FALSE	0.103	0.0513	TRUE	TRUE	39	39	FALSE	FALSE	4	2	0,0.13,0.2	0,0,0.12	0,2,2	0,0,2	14,15,10	13,10,16
chr2	18214695	18214696	-	T	chr2:18214696	JACUSA_call2	mm10	Dnajc1	3' end	Dnajc1	Dnajc1	http://genome.ucsc.edu/cgi-bin/hgTracks?db=mm10&position=chr2%3A18214695-18214696	LTR	ORR1D2	ERVL-MaLR	FALSE	FALSE	0.784	FALSE	0.0833	0.0256	TRUE	TRUE	36	39	FALSE	FALSE	3	1	0,0,0.38	0,0.083,0	0,0,3	0,1,0	14,14,8	11,12,16
chr2	18214704	18214705	-	T	chr2:18214705	JACUSA_call2	mm10	Dnajc1	3' end	Dnajc1	Dnajc1	http://genome.ucsc.edu/cgi-bin/hgTracks?db=mm10&position=chr2%3A18214704-18214705	LTR	ORR1D2	ERVL-MaLR	FALSE	FALSE	0.467	FALSE	0.0278	0	TRUE	FALSE	36	35	FALSE	FALSE	1	0	0,0.077,0	0,0,0	0,1,0	0,0,0	16,13,7	9,11,15
chr2	18214713	18214714	-	T	chr2:18214714	JACUSA_call2	mm10	Dnajc1	3' end	Dnajc1	Dnajc1	http://genome.ucsc.edu/cgi-bin/hgTracks?db=mm10&position=chr2%3A18214713-18214714	LTR	ORR1D2	ERVL-MaLR	FALSE	FALSE	2.568	FALSE	0.133	0	TRUE	FALSE	30	33	FALSE	FALSE	4	0	0,0.091,0.5	0,0,0	0,1,3	0,0,0	13,11,6	9,11,13
chr2	18214721	18214722	-	T	chr2:18214722	JACUSA_call2	mm10	Dnajc1	3' end	Dnajc1	Dnajc1	http://genome.ucsc.edu/cgi-bin/hgTracks?db=mm10&position=chr2%3A18214721-18214722	LTR	ORR1D2	ERVL-MaLR	FALSE	FALSE	0.047	FALSE	0.3	0.265	TRUE	TRUE	30	34	FALSE	FALSE	9	9	0.21,0.3,0.5	0.12,0.45,0.2	3,3,3	1,5,3	14,10,6	8,11,15
chr2	18214726	18214727	-	T	chr2:18214727	JACUSA_call2	mm10	Dnajc1	3' end	Dnajc1	Dnajc1	http://genome.ucsc.edu/cgi-bin/hgTracks?db=mm10&position=chr2%3A18214726-18214727	LTR	ORR1D2	ERVL-MaLR	FALSE	FALSE	1.082	FALSE	0.125	0.0294	TRUE	TRUE	32	34	FALSE	FALSE	4	1	0.17,0.17,0	0,0,0.071	2,2,0	0,0,1	12,12,8	9,11,14
chr2	18214727	18214728	-	T	chr2:18214728	JACUSA_call2	mm10	Dnajc1	3' end	Dnajc1	Dnajc1	http://genome.ucsc.edu/cgi-bin/hgTracks?db=mm10&position=chr2%3A18214727-18214728	LTR	ORR1D2	ERVL-MaLR	FALSE	FALSE	0.802	FALSE	0.281	0.152	TRUE	TRUE	32	33	FALSE	FALSE	9	5	0.23,0.27,0.38	0.22,0.1,0.14	3,3,3	2,1,2	13,11,8	9,10,14
chr2	18214728	18214729	-	T	chr2:18214729	JACUSA_call2	mm10	Dnajc1	3' end	Dnajc1	Dnajc1	http://genome.ucsc.edu/cgi-bin/hgTracks?db=mm10&position=chr2%3A18214728-18214729	LTR	ORR1D2	ERVL-MaLR	FALSE	FALSE	0.673	FALSE	0.182	0.0857	TRUE	TRUE	33	35	FALSE	FALSE	6	3	0.077,0.25,0.25	0.22,0.091,0	1,3,2	2,1,0	13,12,8	9,11,15
chr2	18214732	18214733	-	T	chr2:18214733	JACUSA_call2	mm10	Dnajc1	3' end	Dnajc1	Dnajc1	http://genome.ucsc.edu/cgi-bin/hgTracks?db=mm10&position=chr2%3A18214732-18214733	LTR	ORR1D2	ERVL-MaLR	FALSE	FALSE	0.06	FALSE	0.147	0.118	TRUE	TRUE	34	34	FALSE	FALSE	5	4	0,0.29,0.12	0.11,0.3,0	0,4,1	1,3,0	12,14,8	9,10,15
chr2	18214735	18214736	-	T	chr2:18214736	JACUSA_call2	mm10	Dnajc1	3' end	Dnajc1	Dnajc1	http://genome.ucsc.edu/cgi-bin/hgTracks?db=mm10&position=chr2%3A18214735-18214736	LTR	ORR1D2	ERVL-MaLR	FALSE	FALSE	1.804	FALSE	0.212	0.0571	TRUE	TRUE	33	35	FALSE	FALSE	7	2	0.27,0.21,0.12	0,0,0.13	3,3,1	0,0,2	11,14,8	9,11,15
chr2	18215291	18215292	-	T	chr2:18215292	JACUSA_call2	mm10	Dnajc1	exon	Dnajc1	Dnajc1	http://genome.ucsc.edu/cgi-bin/hgTracks?db=mm10&position=chr2%3A18215291-18215292	LTR	ORR1D2	ERVL-MaLR	FALSE	FALSE	0.44	FALSE	0.0227	0	TRUE	FALSE	44	21	FALSE	FALSE	1	0	0,0.062,0	0,0,0	0,1,0	0,0,0	12,16,16	8,6,7
chr2	18215294	18215295	-	T	chr2:18215295	JACUSA_call2	mm10	Dnajc1	exon	Dnajc1	Dnajc1	http://genome.ucsc.edu/cgi-bin/hgTracks?db=mm10&position=chr2%3A18215294-18215295	LTR	ORR1D2	ERVL-MaLR	FALSE	FALSE	2.877	FALSE	0.295	0.05	TRUE	TRUE	44	20	FALSE	FALSE	13	1	0.25,0.24,0.4	0.12,0,0	3,4,6	1,0,0	12,17,15	8,6,6
chr2	18215344	18215345	-	T	chr2:18215345	JACUSA_call2	mm10	Dnajc1	exon	Dnajc1	Dnajc1	http://genome.ucsc.edu/cgi-bin/hgTracks?db=mm10&position=chr2%3A18215344-18215345	SINE	ID_B1	B4	FALSE	FALSE	1.717	FALSE	0.0667	0	TRUE	FALSE	45	20	FALSE	FALSE	3	0	0,0.045,0.17	0,0,0	0,1,2	0,0,0	11,22,12	8,4,8
chr2	18215350	18215351	-	T	chr2:18215351	JACUSA_call2	mm10	Dnajc1	exon	Dnajc1	Dnajc1	http://genome.ucsc.edu/cgi-bin/hgTracks?db=mm10&position=chr2%3A18215350-18215351	SINE	ID_B1	B4	FALSE	FALSE	0.043	FALSE	0.0667	0.0476	TRUE	TRUE	45	21	FALSE	FALSE	3	1	0.091,0.045,0.083	0.11,0,0	1,1,1	1,0,0	11,22,12	9,4,8
chr2	18215354	18215355	-	T	chr2:18215355	JACUSA_call2	mm10	Dnajc1	exon	Dnajc1	Dnajc1	http://genome.ucsc.edu/cgi-bin/hgTracks?db=mm10&position=chr2%3A18215354-18215355	SINE	ID_B1	B4	FALSE	FALSE	0.008	FALSE	0.196	0.182	TRUE	TRUE	46	22	FALSE	FALSE	9	4	0.15,0.095,0.42	0.22,0.4,0	2,2,5	2,2,0	13,21,12	9,5,8
chr2	18215356	18215357	-	T	chr2:18215357	JACUSA_call2	mm10	Dnajc1	exon	Dnajc1	Dnajc1	http://genome.ucsc.edu/cgi-bin/hgTracks?db=mm10&position=chr2%3A18215356-18215357	SINE	ID_B1	B4	FALSE	FALSE	3.1	FALSE	0.106	0	TRUE	FALSE	47	23	FALSE	FALSE	5	0	0.077,0.091,0.17	0,0,0	1,2,2	0,0,0	13,22,12	10,5,8
chr2	18215358	18215359	-	T	chr2:18215359	JACUSA_call2	mm10	Dnajc1	exon	Dnajc1	Dnajc1	http://genome.ucsc.edu/cgi-bin/hgTracks?db=mm10&position=chr2%3A18215358-18215359	SINE	ID_B1	B4	FALSE	FALSE	1.482	FALSE	0.191	0.0455	TRUE	TRUE	47	22	FALSE	FALSE	9	1	0.29,0.045,0.36	0,0.2,0	4,1,4	0,1,0	14,22,11	10,5,7
chr2	18215362	18215363	-	T	chr2:18215363	JACUSA_call2	mm10	Dnajc1	exon	Dnajc1	Dnajc1	http://genome.ucsc.edu/cgi-bin/hgTracks?db=mm10&position=chr2%3A18215362-18215363	SINE	ID_B1	B4	FALSE	FALSE	0.01	FALSE	0.408	0.429	TRUE	TRUE	49	21	FALSE	FALSE	20	9	0.38,0.32,0.64	0.25,0.4,0.62	5,8,7	2,2,5	13,25,11	8,5,8
chr2	18215373	18215374	-	T	chr2:18215374	JACUSA_call2	mm10	Dnajc1	exon	Dnajc1	Dnajc1	http://genome.ucsc.edu/cgi-bin/hgTracks?db=mm10&position=chr2%3A18215373-18215374	SINE	ID_B1	B4	FALSE	FALSE	2.079	FALSE	0.413	0.174	TRUE	TRUE	46	23	FALSE	FALSE	19	4	0.38,0.35,0.6	0.2,0,0.22	5,8,6	2,0,2	13,23,10	10,4,9
chr2	18215376	18215377	-	T	chr2:18215377	JACUSA_call2	mm10	Dnajc1	exon	Dnajc1	Dnajc1	http://genome.ucsc.edu/cgi-bin/hgTracks?db=mm10&position=chr2%3A18215376-18215377	SINE	ID_B1	B4	FALSE	FALSE	1.711	FALSE	0.0652	0	TRUE	FALSE	46	21	FALSE	FALSE	3	0	0.077,0.043,0.1	0,0,0	1,1,1	0,0,0	13,23,10	9,3,9
chr2	18215377	18215378	-	T	chr2:18215378	JACUSA_call2	mm10	Dnajc1	exon	Dnajc1	Dnajc1	http://genome.ucsc.edu/cgi-bin/hgTracks?db=mm10&position=chr2%3A18215377-18215378	SINE	ID_B1	B4	FALSE	FALSE	1.043	FALSE	0.0426	0	TRUE	FALSE	47	21	FALSE	FALSE	2	0	0,0.077,0	0,0,0	0,2,0	0,0,0	12,26,9	10,3,8
chr2	18215387	18215388	-	T	chr2:18215388	JACUSA_call2	mm10	Dnajc1	exon	Dnajc1	Dnajc1	http://genome.ucsc.edu/cgi-bin/hgTracks?db=mm10&position=chr2%3A18215387-18215388	SINE	ID_B1	B4	FALSE	FALSE	0.05	FALSE	0.109	0.136	TRUE	TRUE	46	22	FALSE	FALSE	5	3	0.091,0.11,0.12	0,0.33,0.2	1,3,1	0,1,2	11,27,8	9,3,10
chr2	18215388	18215389	-	T	chr2:18215389	JACUSA_call2	mm10	Dnajc1	exon	Dnajc1	Dnajc1	http://genome.ucsc.edu/cgi-bin/hgTracks?db=mm10&position=chr2%3A18215388-18215389	SINE	ID_B1	B4	FALSE	FALSE	3.815	FALSE	0.125	0	TRUE	FALSE	48	22	FALSE	FALSE	6	0	0.091,0.15,0.1	0,0,0	1,4,1	0,0,0	11,27,10	9,3,10
chr2	18215389	18215390	-	T	chr2:18215390	JACUSA_call2	mm10	Dnajc1	exon	Dnajc1	Dnajc1	http://genome.ucsc.edu/cgi-bin/hgTracks?db=mm10&position=chr2%3A18215389-18215390	SINE	ID_B1	B4	FALSE	FALSE	1.698	FALSE	0.0625	0	TRUE	FALSE	48	21	FALSE	FALSE	3	0	0.091,0.037,0.1	0,0,0	1,1,1	0,0,0	11,27,10	8,3,10
chr2	18215393	18215394	-	T	chr2:18215394	JACUSA_call2	mm10	Dnajc1	exon	Dnajc1	Dnajc1	http://genome.ucsc.edu/cgi-bin/hgTracks?db=mm10&position=chr2%3A18215393-18215394	SINE	ID_B1	B4	FALSE	FALSE	-0.001	FALSE	0.292	0.286	TRUE	TRUE	48	21	FALSE	FALSE	14	6	0.36,0.3,0.2	0.43,0,0.27	4,8,2	3,0,3	11,27,10	7,3,11
chr2	18215394	18215395	-	T	chr2:18215395	JACUSA_call2	mm10	Dnajc1	exon	Dnajc1	Dnajc1	http://genome.ucsc.edu/cgi-bin/hgTracks?db=mm10&position=chr2%3A18215394-18215395	SINE	ID_B1	B4	FALSE	FALSE	4.557	FALSE	0.146	0	TRUE	FALSE	48	22	FALSE	FALSE	7	0	0.36,0.074,0.1	0,0,0	4,2,1	0,0,0	11,27,10	8,3,11
chr2	18215410	18215411	-	T	chr2:18215411	JACUSA_call2	mm10	Dnajc1	exon	Dnajc1	Dnajc1	http://genome.ucsc.edu/cgi-bin/hgTracks?db=mm10&position=chr2%3A18215410-18215411	SINE	ID_B1	B4	FALSE	FALSE	0.428	FALSE	0.0208	0	TRUE	FALSE	48	26	FALSE	FALSE	1	0	0,0.037,0	0,0,0	0,1,0	0,0,0	11,27,10	12,3,11
chr2	25066185	25066186	-	T	chr2:25066186	JACUSA_call2	mm10		intergenic		Nsmf	http://genome.ucsc.edu/cgi-bin/hgTracks?db=mm10&position=chr2%3A25066185-25066186	LTR	MTC	ERVL-MaLR	FALSE	FALSE	-0.002	FALSE	0.341	0.341	TRUE	TRUE	44	44	FALSE	FALSE	15	15	0.53,0.36,0.077	0.33,0.23,0.42	9,5,1	4,3,8	17,14,13	12,13,19
chr2	25066814	25066815	-	T	chr2:25066815	JACUSA_call2	mm10		intergenic		Nsmf	http://genome.ucsc.edu/cgi-bin/hgTracks?db=mm10&position=chr2%3A25066814-25066815	LTR	MTC	ERVL-MaLR	FALSE	FALSE	0.089	FALSE	0.219	0.258	TRUE	TRUE	73	31	TRUE	FALSE	16	8	0.28,0.18,0.19	0.75,0.23,0.14	7,3,6	3,3,2	25,17,31	4,13,14
chr2	25066840	25066841	-	T	chr2:25066841	JACUSA_call2	mm10		intergenic		Nsmf	http://genome.ucsc.edu/cgi-bin/hgTracks?db=mm10&position=chr2%3A25066840-25066841	LTR	MTC	ERVL-MaLR	FALSE	FALSE	1.374	FALSE	0.0702	0.194	TRUE	TRUE	57	31	TRUE	FALSE	4	6	0.11,0.067,0.043	0,0.45,0.067	2,1,1	0,5,1	19,15,23	5,11,15
chr2	25075207	25075208	-	T	chr2:25075208	JACUSA_call2	mm10		intergenic		Entpd8	http://genome.ucsc.edu/cgi-bin/hgTracks?db=mm10&position=chr2%3A25075207-25075208	SINE	B1_Mur4	Alu	TRUE	FALSE	1.402	FALSE	0.381	0.133	TRUE	TRUE	21	15	FALSE	FALSE	8	2	0.11,0.6,0.57	0,0,0.4	1,3,4	0,0,2	9,5,7	4,6,5
chr2	26396512	26396513	+	A	chr2:26396513	JACUSA_call2	mm10	Inpp5e, Pmpca	3' end	Inpp5e, Pmpca	Inpp5e, Pmpca	http://genome.ucsc.edu/cgi-bin/hgTracks?db=mm10&position=chr2%3A26396512-26396513	SINE	B1_Mus2	Alu	TRUE	FALSE	1.078	FALSE	0.013	0	TRUE	FALSE	231	228	TRUE	TRUE	3	0	0.036,0,0	0,0,0	3,0,0	0,0,0	83,57,91	64,83,81
chr2	26396525	26396526	+	A	chr2:26396526	JACUSA_call2	mm10	Inpp5e, Pmpca	3' end	Inpp5e, Pmpca	Inpp5e, Pmpca	http://genome.ucsc.edu/cgi-bin/hgTracks?db=mm10&position=chr2%3A26396525-26396526	SINE	B1_Mus2	Alu	TRUE	FALSE	0.357	FALSE	0.0115	0.0038	TRUE	FALSE	262	263	TRUE	TRUE	3	1	0.022,0.014,0	0.014,0,0	2,1,0	1,0,0	91,70,101	72,100,91
chr2	26396526	26396527	+	A	chr2:26396527	JACUSA_call2	mm10	Inpp5e, Pmpca	3' end	Inpp5e, Pmpca	Inpp5e, Pmpca	http://genome.ucsc.edu/cgi-bin/hgTracks?db=mm10&position=chr2%3A26396526-26396527	SINE	B1_Mus2	Alu	TRUE	FALSE	8.356	TRUE	0.0577	0	TRUE	FALSE	260	261	TRUE	TRUE	15	0	0.088,0.042,0.041	0,0,0	8,3,4	0,0,0	91,72,97	73,99,89
chr2	26396531	26396532	+	A	chr2:26396532	JACUSA_call2	mm10	Inpp5e, Pmpca	3' end	Inpp5e, Pmpca	Inpp5e, Pmpca	http://genome.ucsc.edu/cgi-bin/hgTracks?db=mm10&position=chr2%3A26396531-26396532	SINE	B1_Mus2	Alu	TRUE	FALSE	2.706	FALSE	0.0244	0	TRUE	FALSE	246	258	TRUE	TRUE	6	0	0.024,0.014,0.032	0,0,0	2,1,3	0,0,0	82,69,95	72,98,88
chr2	26396548	26396549	+	A	chr2:26396549	JACUSA_call2	mm10	Inpp5e, Pmpca	3' end	Inpp5e, Pmpca	Inpp5e, Pmpca	http://genome.ucsc.edu/cgi-bin/hgTracks?db=mm10&position=chr2%3A26396548-26396549	SINE	B1_Mus2	Alu	TRUE	FALSE	16.087	TRUE	0.287	0.0254	TRUE	TRUE	230	236	TRUE	TRUE	66	6	0.36,0.19,0.29	0.016,0.023,0.035	27,11,28	1,2,3	75,58,97	64,86,86
chr2	26396551	26396552	+	A	chr2:26396552	JACUSA_call2	mm10	Inpp5e, Pmpca	3' end	Inpp5e, Pmpca	Inpp5e, Pmpca	http://genome.ucsc.edu/cgi-bin/hgTracks?db=mm10&position=chr2%3A26396551-26396552	SINE	B1_Mus2	Alu	TRUE	FALSE	2.163	FALSE	0.0214	0	TRUE	FALSE	234	238	TRUE	TRUE	5	0	0.038,0,0.02	0,0,0	3,0,2	0,0,0	78,58,98	62,89,87
chr2	27263705	27263706	-	T	chr2:27263706	JACUSA_call2	mm10	Vav2	exon	Vav2	Vav2	http://genome.ucsc.edu/cgi-bin/hgTracks?db=mm10&position=chr2%3A27263705-27263706				FALSE	FALSE	2.507	FALSE	0.037	0	TRUE	FALSE	135	101	TRUE	TRUE	5	0	0,0,0.083	0,0,0	0,0,5	0,0,0	26,49,60	30,30,41
chr2	28506985	28506986	+	A	chr2:28506986	JACUSA_call2	mm10		intergenic		Gbgt1	http://genome.ucsc.edu/cgi-bin/hgTracks?db=mm10&position=chr2%3A28506985-28506986	SINE	B1_Mus1	Alu	TRUE	FALSE	-0.001	FALSE	0.5	0.5	TRUE	TRUE	12	12	FALSE	FALSE	6	6	0.33,0.25,0.8	0.33,0.6,0.5	1,1,4	1,3,2	3,4,5	3,5,4
chr2	30188801	30188802	-	T	chr2:30188802	JACUSA_call2	mm10	Kyat1	intron	Kyat1	Kyat1	http://genome.ucsc.edu/cgi-bin/hgTracks?db=mm10&position=chr2%3A30188801-30188802	SINE	B1_Mus1	Alu	TRUE	FALSE	0.055	FALSE	0.0578	0.0678	TRUE	TRUE	173	118	TRUE	TRUE	10	8	0.061,0.079,0.039	0.065,0.094,0.029	2,5,3	2,5,1	33,63,77	31,53,34
chr2	30188817	30188818	-	T	chr2:30188818	JACUSA_call2	mm10	Kyat1	intron	Kyat1	Kyat1	http://genome.ucsc.edu/cgi-bin/hgTracks?db=mm10&position=chr2%3A30188817-30188818	SINE	B1_Mus1	Alu	TRUE	FALSE	0.162	FALSE	0.0183	0.00909	TRUE	FALSE	164	110	TRUE	TRUE	3	1	0.032,0.032,0	0,0.02,0	1,2,0	0,1,0	31,63,70	27,49,34
chr2	30188833	30188834	-	T	chr2:30188834	JACUSA_call2	mm10	Kyat1	intron	Kyat1	Kyat1	http://genome.ucsc.edu/cgi-bin/hgTracks?db=mm10&position=chr2%3A30188833-30188834	SINE	B1_Mus1	Alu	TRUE	FALSE	0.318	FALSE	0.0136	0.0294	TRUE	TRUE	147	102	TRUE	TRUE	2	3	0.077,0,0	0,0.064,0	2,0,0	0,3,0	26,57,64	21,47,34
chr2	30188844	30188845	-	T	chr2:30188845	JACUSA_call2	mm10	Kyat1	intron	Kyat1	Kyat1	http://genome.ucsc.edu/cgi-bin/hgTracks?db=mm10&position=chr2%3A30188844-30188845	SINE	B1_Mus1	Alu	TRUE	FALSE	1.485	FALSE	0.0816	0.0294	TRUE	TRUE	147	102	TRUE	TRUE	12	3	0.15,0.088,0.048	0,0.039,0.032	4,5,3	0,2,1	27,57,63	20,51,31
chr2	30188866	30188867	-	T	chr2:30188867	JACUSA_call2	mm10	Kyat1	intron	Kyat1	Kyat1	http://genome.ucsc.edu/cgi-bin/hgTracks?db=mm10&position=chr2%3A30188866-30188867	SINE	B1_Mus1	Alu	TRUE	FALSE	0.919	FALSE	0.103	0.0538	TRUE	TRUE	145	93	TRUE	TRUE	15	5	0.21,0.074,0.09	0,0.1,0	5,4,6	0,5,0	24,54,67	16,49,28
chr2	30189194	30189195	-	T	chr2:30189195	JACUSA_call2	mm10	Kyat1	intron	Kyat1	Kyat1	http://genome.ucsc.edu/cgi-bin/hgTracks?db=mm10&position=chr2%3A30189194-30189195	SINE	B1_Mus2	Alu	TRUE	FALSE	0.732	FALSE	0.172	0.0556	TRUE	TRUE	29	18	FALSE	FALSE	5	1	0.1,0.3,0.11	0.25,0,0	1,3,1	1,0,0	10,10,9	4,7,7
chr2	30191470	30191471	-	T	chr2:30191471	JACUSA_call2	mm10	Kyat1	intron	Kyat1	Kyat1	http://genome.ucsc.edu/cgi-bin/hgTracks?db=mm10&position=chr2%3A30191470-30191471	SINE	B1_Mur4	Alu	TRUE	FALSE	0.006	FALSE	0.0288	0.0256	TRUE	TRUE	104	78	TRUE	TRUE	3	2	0,0.048,0.023	0,0.048,0	0,2,1	0,2,0	18,42,44	12,42,24
chr2	30191490	30191491	-	T	chr2:30191491	JACUSA_call2	mm10	Kyat1	intron	Kyat1	Kyat1	http://genome.ucsc.edu/cgi-bin/hgTracks?db=mm10&position=chr2%3A30191490-30191491	SINE	B1_Mur4	Alu	TRUE	FALSE	0.837	FALSE	0.0194	0	TRUE	FALSE	103	73	TRUE	TRUE	2	0	0.053,0.025,0	0,0,0	1,1,0	0,0,0	19,40,44	12,38,23
chr2	30199470	30199471	-	T	chr2:30199471	JACUSA_call2	mm10	Kyat1	intron	Kyat1	Kyat1	http://genome.ucsc.edu/cgi-bin/hgTracks?db=mm10&position=chr2%3A30199470-30199471	SINE	B2_Mm2	B2	FALSE	TRUE	1.057	FALSE	0.136	0.262	TRUE	TRUE	44	42	FALSE	FALSE	6	11	0.077,0.2,0.14	0.44,0.12,0.24	1,2,3	4,1,6	13,10,21	9,8,25
chr2	30201356	30201357	-	T	chr2:30201357	JACUSA_call2	mm10	Kyat1	intron	Kyat1	Kyat1	http://genome.ucsc.edu/cgi-bin/hgTracks?db=mm10&position=chr2%3A30201356-30201357	SINE	B1_Mus1	Alu	TRUE	FALSE	0.441	FALSE	0.128	0.212	TRUE	TRUE	39	33	FALSE	FALSE	5	7	0,0.17,0.12	0.33,0,0.2	0,4,1	4,0,3	8,23,8	12,6,15
chr2	30201374	30201375	-	T	chr2:30201375	JACUSA_call2	mm10	Kyat1	intron	Kyat1	Kyat1	http://genome.ucsc.edu/cgi-bin/hgTracks?db=mm10&position=chr2%3A30201374-30201375	SINE	B1_Mus1	Alu	TRUE	FALSE	0.684	FALSE	0.238	0.367	TRUE	TRUE	42	30	FALSE	FALSE	10	11	0.25,0.33,0	0.46,0.14,0.4	2,8,0	6,1,4	8,24,10	13,7,10
chr2	30201382	30201383	-	T	chr2:30201383	JACUSA_call2	mm10	Kyat1	intron	Kyat1	Kyat1	http://genome.ucsc.edu/cgi-bin/hgTracks?db=mm10&position=chr2%3A30201382-30201383	SINE	B1_Mus1	Alu	TRUE	FALSE	0.388	FALSE	0.167	0.0938	TRUE	TRUE	36	32	FALSE	FALSE	6	3	0.12,0.15,0.25	0,0.11,0.2	1,3,2	0,1,2	8,20,8	13,9,10
chr2	30201383	30201384	-	T	chr2:30201384	JACUSA_call2	mm10	Kyat1	intron	Kyat1	Kyat1	http://genome.ucsc.edu/cgi-bin/hgTracks?db=mm10&position=chr2%3A30201383-30201384	SINE	B1_Mus1	Alu	TRUE	FALSE	-0.002	FALSE	0.167	0.167	TRUE	TRUE	36	30	FALSE	FALSE	6	5	0,0.21,0.22	0.083,0.12,0.3	0,4,2	1,1,3	8,19,9	12,8,10
chr2	30201388	30201389	-	T	chr2:30201389	JACUSA_call2	mm10	Kyat1	intron	Kyat1	Kyat1	http://genome.ucsc.edu/cgi-bin/hgTracks?db=mm10&position=chr2%3A30201388-30201389	SINE	B1_Mus1	Alu	TRUE	FALSE	5.429	TRUE	0.314	0.0294	TRUE	TRUE	35	34	FALSE	FALSE	11	1	0.38,0.28,0.33	0,0,0.083	3,5,3	0,0,1	8,18,9	14,8,12
chr2	30201415	30201416	-	T	chr2:30201416	JACUSA_call2	mm10	Kyat1	intron	Kyat1	Kyat1	http://genome.ucsc.edu/cgi-bin/hgTracks?db=mm10&position=chr2%3A30201415-30201416	SINE	B1_Mus1	Alu	TRUE	FALSE	0.742	FALSE	0.139	0.258	TRUE	TRUE	36	31	FALSE	FALSE	5	8	0,0.056,0.4	0.15,0.25,0.4	0,1,4	2,2,4	8,18,10	13,8,10
chr2	30202103	30202104	-	T	chr2:30202104	JACUSA_call2	mm10	Kyat1	intron	Kyat1	Kyat1	http://genome.ucsc.edu/cgi-bin/hgTracks?db=mm10&position=chr2%3A30202103-30202104	SINE	B1_Mm	Alu	TRUE	FALSE	0.414	FALSE	0.182	0.2	TRUE	TRUE	22	30	FALSE	FALSE	4	6	0.5,0,0	0.2,0.12,0.24	4,0,0	1,1,4	8,8,6	5,8,17
chr2	30202110	30202111	-	T	chr2:30202111	JACUSA_call2	mm10	Kyat1	intron	Kyat1	Kyat1	http://genome.ucsc.edu/cgi-bin/hgTracks?db=mm10&position=chr2%3A30202110-30202111	SINE	B1_Mm	Alu	TRUE	FALSE	0.268	FALSE	0.227	0.321	TRUE	TRUE	22	28	FALSE	FALSE	5	9	0.25,0.33,0	0,0.25,0.5	2,3,0	0,2,7	8,9,5	6,8,14
chr2	30202141	30202142	-	T	chr2:30202142	JACUSA_call2	mm10	Kyat1	intron	Kyat1	Kyat1	http://genome.ucsc.edu/cgi-bin/hgTracks?db=mm10&position=chr2%3A30202141-30202142	SINE	B1_Mm	Alu	TRUE	FALSE	-0.002	FALSE	0.5	0.5	TRUE	TRUE	20	38	FALSE	FALSE	10	19	0.75,0.55,0.2	0.4,0.55,0.53	3,6,1	4,6,9	4,11,5	10,11,17
chr2	30202142	30202143	-	T	chr2:30202143	JACUSA_call2	mm10	Kyat1	intron	Kyat1	Kyat1	http://genome.ucsc.edu/cgi-bin/hgTracks?db=mm10&position=chr2%3A30202142-30202143	SINE	B1_Mm	Alu	TRUE	FALSE	0.005	FALSE	0.0952	0.105	TRUE	TRUE	21	38	FALSE	FALSE	2	4	0.25,0.091,0	0,0,0.24	1,1,0	0,0,4	4,11,6	10,11,17
chr2	30202149	30202150	-	T	chr2:30202150	JACUSA_call2	mm10	Kyat1	intron	Kyat1	Kyat1	http://genome.ucsc.edu/cgi-bin/hgTracks?db=mm10&position=chr2%3A30202149-30202150	SINE	B1_Mm	Alu	TRUE	FALSE	0.076	FALSE	0.087	0.0588	TRUE	TRUE	23	34	FALSE	FALSE	2	2	0,0.091,0.17	0.11,0,0.067	0,1,1	1,0,1	6,11,6	9,10,15
chr2	30202215	30202216	-	T	chr2:30202216	JACUSA_call2	mm10	Kyat1	intron	Kyat1	Kyat1	http://genome.ucsc.edu/cgi-bin/hgTracks?db=mm10&position=chr2%3A30202215-30202216	SINE	B1_Mur3	Alu	TRUE	FALSE	0.03	FALSE	0.2	0.233	TRUE	TRUE	15	30	FALSE	FALSE	3	7	0,0.43,0	0,0.43,0.33	0,3,0	0,3,4	3,7,5	11,7,12
chr2	30202227	30202228	-	T	chr2:30202228	JACUSA_call2	mm10	Kyat1	intron	Kyat1	Kyat1	http://genome.ucsc.edu/cgi-bin/hgTracks?db=mm10&position=chr2%3A30202227-30202228	SINE	B1_Mur3	Alu	TRUE	FALSE	2.003	FALSE	0.923	0.64	TRUE	TRUE	13	25	FALSE	FALSE	12	16	1,0.86,1	0.56,0.86,0.56	3,6,3	5,6,5	3,7,3	9,7,9
chr2	30203352	30203353	-	T	chr2:30203353	JACUSA_call2	mm10	Kyat1	intron	Kyat1	Kyat1	http://genome.ucsc.edu/cgi-bin/hgTracks?db=mm10&position=chr2%3A30203352-30203353	SINE	B1_Mus1	Alu	TRUE	FALSE	0.424	FALSE	0.143	0.25	TRUE	TRUE	28	20	FALSE	FALSE	4	5	0.14,0.083,0.22	0.3,0.4,0	1,1,2	3,2,0	7,12,9	10,5,5
chr2	30203358	30203359	-	T	chr2:30203359	JACUSA_call2	mm10	Kyat1	intron	Kyat1	Kyat1	http://genome.ucsc.edu/cgi-bin/hgTracks?db=mm10&position=chr2%3A30203358-30203359	SINE	B1_Mus1	Alu	TRUE	FALSE	0.24	FALSE	0.786	0.864	TRUE	TRUE	28	22	FALSE	FALSE	22	19	1,0.92,0.5	0.82,1,0.86	6,11,5	9,4,6	6,12,10	11,4,7
chr2	30203386	30203387	-	T	chr2:30203387	JACUSA_call2	mm10	Kyat1	intron	Kyat1	Kyat1	http://genome.ucsc.edu/cgi-bin/hgTracks?db=mm10&position=chr2%3A30203386-30203387	SINE	B1_Mus1	Alu	TRUE	FALSE	0.007	FALSE	0.481	0.5	TRUE	TRUE	27	20	FALSE	FALSE	13	10	1,0.5,0.25	0.5,0,0.71	5,5,3	5,0,5	5,10,12	10,3,7
chr2	30203406	30203407	-	T	chr2:30203407	JACUSA_call2	mm10	Kyat1	intron	Kyat1	Kyat1	http://genome.ucsc.edu/cgi-bin/hgTracks?db=mm10&position=chr2%3A30203406-30203407	SINE	B1_Mus1	Alu	TRUE	FALSE	2.816	FALSE	0.333	0.682	TRUE	TRUE	24	22	FALSE	FALSE	8	15	0.75,0.38,0.17	0.75,0.33,0.73	3,3,2	6,1,8	4,8,12	8,3,11
chr2	30204571	30204572	-	T	chr2:30204572	JACUSA_call2	mm10	Kyat1	intron	Kyat1	Kyat1	http://genome.ucsc.edu/cgi-bin/hgTracks?db=mm10&position=chr2%3A30204571-30204572	SINE	B2_Mm2	B2	FALSE	TRUE	0.023	FALSE	0.0278	0.0385	TRUE	TRUE	36	26	FALSE	FALSE	1	1	0,0.053,0	0,0.091,0	0,1,0	0,1,0	4,19,13	5,11,10
chr2	30278082	30278083	+	A	chr2:30278083	JACUSA_call2	mm10	Phyhd1	intron	Phyhd1	Phyhd1	http://genome.ucsc.edu/cgi-bin/hgTracks?db=mm10&position=chr2%3A30278082-30278083				FALSE	FALSE	0.446	FALSE	0	0.0238	FALSE	TRUE	45	42	FALSE	FALSE	0	1	0,0,0	0.077,0,0	0,0,0	1,0,0	23,11,11	13,12,17
chr2	30279123	30279124	+	A	chr2:30279124	JACUSA_call2	mm10	Phyhd1	intron	Phyhd1	Phyhd1	http://genome.ucsc.edu/cgi-bin/hgTracks?db=mm10&position=chr2%3A30279123-30279124	SINE	B1_Mus1	Alu	TRUE	FALSE	1.537	FALSE	0.0395	0	TRUE	FALSE	76	59	TRUE	TRUE	3	0	0.033,0.11,0	0,0,0	1,2,0	0,0,0	30,18,28	21,8,30
chr2	31030363	31030364	-	T	chr2:31030364	JACUSA_call2	mm10	Fnbp1	intron	Fnbp1	Fnbp1	http://genome.ucsc.edu/cgi-bin/hgTracks?db=mm10&position=chr2%3A31030363-31030364	SINE	B1F2	Alu	TRUE	FALSE	0.025	FALSE	0.292	0.321	TRUE	TRUE	24	28	FALSE	FALSE	7	9	0.67,0,0.42	0.25,0.38,0.33	2,0,5	2,3,4	3,9,12	8,8,12
chr2	31030368	31030369	-	T	chr2:31030369	JACUSA_call2	mm10	Fnbp1	intron	Fnbp1	Fnbp1	http://genome.ucsc.edu/cgi-bin/hgTracks?db=mm10&position=chr2%3A31030368-31030369	SINE	B1F2	Alu	TRUE	FALSE	2.657	FALSE	0	0.167	FALSE	TRUE	22	24	FALSE	FALSE	0	4	0,0,0	0.29,0.33,0	0,0,0	2,2,0	3,9,10	7,6,11
chr2	31030369	31030370	-	T	chr2:31030370	JACUSA_call2	mm10	Fnbp1	intron	Fnbp1	Fnbp1	http://genome.ucsc.edu/cgi-bin/hgTracks?db=mm10&position=chr2%3A31030369-31030370	SINE	B1F2	Alu	TRUE	FALSE	1.183	FALSE	0	0.08	FALSE	TRUE	23	25	FALSE	FALSE	0	2	0,0,0	0,0,0.18	0,0,0	0,0,2	3,9,11	8,6,11
chr2	31030383	31030384	-	T	chr2:31030384	JACUSA_call2	mm10	Fnbp1	intron	Fnbp1	Fnbp1	http://genome.ucsc.edu/cgi-bin/hgTracks?db=mm10&position=chr2%3A31030383-31030384	SINE	B1F2	Alu	TRUE	FALSE	0.343	FALSE	0.32	0.448	TRUE	TRUE	25	29	FALSE	FALSE	8	13	1,0.12,0.23	0.57,0.57,0.33	4,1,3	4,4,5	4,8,13	7,7,15
chr2	31030387	31030388	-	T	chr2:31030388	JACUSA_call2	mm10	Fnbp1	intron	Fnbp1	Fnbp1	http://genome.ucsc.edu/cgi-bin/hgTracks?db=mm10&position=chr2%3A31030387-31030388	SINE	B1F2	Alu	TRUE	FALSE	0.266	FALSE	0.13	0.069	TRUE	TRUE	23	29	FALSE	FALSE	3	2	0,0.12,0.18	0.22,0,0	0,1,2	2,0,0	4,8,11	9,6,14
chr2	31030388	31030389	-	T	chr2:31030389	JACUSA_call2	mm10	Fnbp1	intron	Fnbp1	Fnbp1	http://genome.ucsc.edu/cgi-bin/hgTracks?db=mm10&position=chr2%3A31030388-31030389	SINE	B1F2	Alu	TRUE	FALSE	0.518	FALSE	0.0417	0	TRUE	FALSE	24	29	FALSE	FALSE	1	0	0,0.12,0	0,0,0	0,1,0	0,0,0	4,8,12	9,6,14
chr2	31030407	31030408	-	T	chr2:31030408	JACUSA_call2	mm10	Fnbp1	intron	Fnbp1	Fnbp1	http://genome.ucsc.edu/cgi-bin/hgTracks?db=mm10&position=chr2%3A31030407-31030408	SINE	B1F2	Alu	TRUE	FALSE	0.515	FALSE	0.04	0	TRUE	FALSE	25	33	FALSE	FALSE	1	0	0,0,0.071	0,0,0	0,0,1	0,0,0	4,7,14	11,7,15
chr2	31030931	31030932	-	T	chr2:31030932	JACUSA_call2	mm10	Fnbp1	intron	Fnbp1	Fnbp1	http://genome.ucsc.edu/cgi-bin/hgTracks?db=mm10&position=chr2%3A31030931-31030932	SINE	B1_Mur4	Alu	TRUE	FALSE	0.523	FALSE	0.409	0.25	TRUE	TRUE	22	16	FALSE	FALSE	9	4	0.4,0.25,0.5	0.25,0.2,0.33	4,1,4	2,1,1	10,4,8	8,5,3
chr2	31030941	31030942	-	T	chr2:31030942	JACUSA_call2	mm10	Fnbp1	intron	Fnbp1	Fnbp1	http://genome.ucsc.edu/cgi-bin/hgTracks?db=mm10&position=chr2%3A31030941-31030942	SINE	B1_Mur4	Alu	TRUE	FALSE	2.731	FALSE	0.2	0	TRUE	FALSE	20	15	FALSE	FALSE	4	0	0.1,0.33,0.29	0,0,0	1,1,2	0,0,0	10,3,7	7,5,3
chr2	31030942	31030943	-	T	chr2:31030943	JACUSA_call2	mm10	Fnbp1	intron	Fnbp1	Fnbp1	http://genome.ucsc.edu/cgi-bin/hgTracks?db=mm10&position=chr2%3A31030942-31030943	SINE	B1_Mur4	Alu	TRUE	FALSE	0.09	FALSE	0.333	0.267	TRUE	TRUE	21	15	FALSE	FALSE	7	4	0.1,0.67,0.5	0.14,0.4,0.33	1,2,4	1,2,1	10,3,8	7,5,3
chr2	31031059	31031060	-	T	chr2:31031060	JACUSA_call2	mm10	Fnbp1	intron	Fnbp1	Fnbp1	http://genome.ucsc.edu/cgi-bin/hgTracks?db=mm10&position=chr2%3A31031059-31031060	SINE	B1_Mur2	Alu	TRUE	FALSE	3.719	FALSE	0.364	0.0455	TRUE	TRUE	22	22	FALSE	FALSE	8	1	0.29,0.5,0.29	0,0,0.1	2,4,2	0,0,1	7,8,7	8,4,10
chr2	31615904	31615905	+	A	chr2:31615905	JACUSA_call2	mm10	Fubp3	exon	Fubp3	Fubp3	http://genome.ucsc.edu/cgi-bin/hgTracks?db=mm10&position=chr2%3A31615904-31615905				FALSE	FALSE	0.007	FALSE	0.0667	0.0556	TRUE	TRUE	15	18	FALSE	FALSE	1	1	0.25,0,0	0,0.2,0	1,0,0	0,1,0	4,3,8	7,5,6
chr2	32047431	32047432	+	A	chr2:32047432	JACUSA_call2	mm10	Nup214	exon	Nup214	Nup214	http://genome.ucsc.edu/cgi-bin/hgTracks?db=mm10&position=chr2%3A32047431-32047432				FALSE	FALSE	1.093	FALSE	0.0526	0	TRUE	FALSE	38	33	FALSE	FALSE	2	0	0,0.091,0.071	0,0,0	0,1,1	0,0,0	13,11,14	12,13,8
chr2	32306749	32306750	+	A	chr2:32306750	JACUSA_call2	mm10	Golga2	exon	Golga2	Golga2	http://genome.ucsc.edu/cgi-bin/hgTracks?db=mm10&position=chr2%3A32306749-32306750	SINE	ID_B1	B4	FALSE	FALSE	2.716	FALSE	0.051	0	TRUE	FALSE	98	94	TRUE	TRUE	5	0	0.1,0,0.049	0,0,0	3,0,2	0,0,0	29,28,41	37,24,33
chr2	32306848	32306849	+	A	chr2:32306849	JACUSA_call2	mm10	Golga2	exon	Golga2	Golga2	http://genome.ucsc.edu/cgi-bin/hgTracks?db=mm10&position=chr2%3A32306848-32306849	SINE	ID_B1	B4	FALSE	FALSE	0.296	FALSE	0	0.00862	FALSE	FALSE	137	116	TRUE	TRUE	0	1	0,0,0	0.024,0,0	0,0,0	1,0,0	33,43,61	41,37,38
chr2	32689159	32689160	-	T	chr2:32689160	JACUSA_call2	mm10	Fpgs	intron	Fpgs	Fpgs	http://genome.ucsc.edu/cgi-bin/hgTracks?db=mm10&position=chr2%3A32689159-32689160	SINE	B2_Mm1a	B2	FALSE	TRUE	2.321	FALSE	0.25	0.625	TRUE	TRUE	16	16	FALSE	FALSE	4	10	0.33,0.4,0	0.33,1,0.56	2,2,0	1,4,5	6,5,5	3,4,9
chr2	37425938	37425939	-	T	chr2:37425939	JACUSA_call2	mm10	Zbtb6	3' end	Zbtb6	Zbtb6	http://genome.ucsc.edu/cgi-bin/hgTracks?db=mm10&position=chr2%3A37425938-37425939	SINE	B1F2	Alu	TRUE	FALSE	1.247	FALSE	0.173	0.0727	TRUE	TRUE	52	55	TRUE	TRUE	9	4	0.12,0.23,0.14	0.077,0.053,0.087	2,5,2	1,1,2	16,22,14	13,19,23
chr2	5019709	5019710	-	T	chr2:5019710	JACUSA_call2	mm10	Optn	3' end	Optn	Optn	http://genome.ucsc.edu/cgi-bin/hgTracks?db=mm10&position=chr2%3A5019709-5019710				FALSE	FALSE	0.395	FALSE	0.0167	0	TRUE	FALSE	60	44	TRUE	FALSE	1	0	0,0.056,0	0,0,0	0,1,0	0,0,0	16,18,26	12,18,14
chr2	5019712	5019713	-	T	chr2:5019713	JACUSA_call2	mm10	Optn	3' end	Optn	Optn	http://genome.ucsc.edu/cgi-bin/hgTracks?db=mm10&position=chr2%3A5019712-5019713				FALSE	FALSE	0.18	FALSE	0.138	0.0976	TRUE	TRUE	58	41	TRUE	FALSE	8	4	0.27,0.18,0.038	0,0.12,0.14	4,3,1	0,2,2	15,17,26	11,16,14
chr2	5019715	5019716	-	T	chr2:5019716	JACUSA_call2	mm10	Optn	3' end	Optn	Optn	http://genome.ucsc.edu/cgi-bin/hgTracks?db=mm10&position=chr2%3A5019715-5019716				FALSE	FALSE	0.008	FALSE	0.37	0.385	TRUE	TRUE	54	39	TRUE	FALSE	20	15	0.2,0.4,0.46	0.091,0.53,0.46	3,6,11	1,8,6	15,15,24	11,15,13
chr2	5019716	5019717	-	T	chr2:5019717	JACUSA_call2	mm10	Optn	3' end	Optn	Optn	http://genome.ucsc.edu/cgi-bin/hgTracks?db=mm10&position=chr2%3A5019716-5019717				FALSE	FALSE	0.102	FALSE	0.0769	0.105	TRUE	TRUE	52	38	TRUE	FALSE	4	4	0.13,0.071,0.043	0,0.071,0.23	2,1,1	0,1,3	15,14,23	11,14,13
chr2	5019718	5019719	-	T	chr2:5019719	JACUSA_call2	mm10	Optn	3' end	Optn	Optn	http://genome.ucsc.edu/cgi-bin/hgTracks?db=mm10&position=chr2%3A5019718-5019719				FALSE	FALSE	2.082	FALSE	0.24	0.0789	TRUE	TRUE	50	38	TRUE	FALSE	12	3	0.14,0.36,0.23	0.091,0.14,0	2,5,5	1,2,0	14,14,22	11,14,13
chr2	5019720	5019721	-	T	chr2:5019721	JACUSA_call2	mm10	Optn	3' end	Optn	Optn	http://genome.ucsc.edu/cgi-bin/hgTracks?db=mm10&position=chr2%3A5019720-5019721				FALSE	FALSE	0.275	FALSE	0.06	0.0263	TRUE	TRUE	50	38	TRUE	FALSE	3	1	0.071,0,0.091	0.091,0,0	1,0,2	1,0,0	14,14,22	11,14,13
chr2	5019722	5019723	-	T	chr2:5019723	JACUSA_call2	mm10	Optn	3' end	Optn	Optn	http://genome.ucsc.edu/cgi-bin/hgTracks?db=mm10&position=chr2%3A5019722-5019723				FALSE	FALSE	-0.001	FALSE	0.587	0.583	TRUE	TRUE	46	36	FALSE	FALSE	27	21	0.5,0.58,0.65	0.27,0.75,0.69	7,7,13	3,9,9	14,12,20	11,12,13
chr2	5019725	5019726	-	T	chr2:5019726	JACUSA_call2	mm10	Optn	3' end	Optn	Optn	http://genome.ucsc.edu/cgi-bin/hgTracks?db=mm10&position=chr2%3A5019725-5019726				FALSE	FALSE	2.377	FALSE	0.465	0.229	TRUE	TRUE	43	35	FALSE	FALSE	20	8	0.43,0.56,0.45	0.091,0.083,0.5	6,5,9	1,1,6	14,9,20	11,12,12
chr2	5019726	5019727	-	T	chr2:5019727	JACUSA_call2	mm10	Optn	3' end	Optn	Optn	http://genome.ucsc.edu/cgi-bin/hgTracks?db=mm10&position=chr2%3A5019726-5019727				FALSE	FALSE	-0.001	FALSE	0.512	0.514	TRUE	TRUE	43	35	FALSE	FALSE	22	18	0.36,0.78,0.5	0.27,0.58,0.67	5,7,10	3,7,8	14,9,20	11,12,12
chr2	5019727	5019728	-	T	chr2:5019728	JACUSA_call2	mm10	Optn	3' end	Optn	Optn	http://genome.ucsc.edu/cgi-bin/hgTracks?db=mm10&position=chr2%3A5019727-5019728				FALSE	FALSE	0.223	FALSE	0.256	0.324	TRUE	TRUE	43	37	FALSE	FALSE	11	12	0.21,0.44,0.2	0.18,0.23,0.54	3,4,4	2,3,7	14,9,20	11,13,13
chr2	5019730	5019731	-	T	chr2:5019731	JACUSA_call2	mm10	Optn	3' end	Optn	Optn	http://genome.ucsc.edu/cgi-bin/hgTracks?db=mm10&position=chr2%3A5019730-5019731				FALSE	FALSE	0.029	FALSE	0.395	0.368	TRUE	TRUE	43	38	FALSE	FALSE	17	14	0.36,0.44,0.4	0.18,0.5,0.38	5,4,8	2,7,5	14,9,20	11,14,13
chr2	5019732	5019733	-	T	chr2:5019733	JACUSA_call2	mm10	Optn	3' end	Optn	Optn	http://genome.ucsc.edu/cgi-bin/hgTracks?db=mm10&position=chr2%3A5019732-5019733				FALSE	FALSE	0.112	FALSE	0.0476	0.0732	TRUE	TRUE	42	41	FALSE	FALSE	2	3	0.071,0.11,0	0,0.13,0.071	1,1,0	0,2,1	14,9,19	12,15,14
chr2	5019737	5019738	-	T	chr2:5019738	JACUSA_call2	mm10	Optn	3' end	Optn	Optn	http://genome.ucsc.edu/cgi-bin/hgTracks?db=mm10&position=chr2%3A5019737-5019738				FALSE	FALSE	0.322	FALSE	0.325	0.244	TRUE	TRUE	40	41	FALSE	FALSE	13	10	0.25,0.33,0.37	0.23,0.13,0.38	3,3,7	3,2,5	12,9,19	13,15,13
chr2	5019739	5019740	-	T	chr2:5019740	JACUSA_call2	mm10	Optn	3' end	Optn	Optn	http://genome.ucsc.edu/cgi-bin/hgTracks?db=mm10&position=chr2%3A5019739-5019740				FALSE	FALSE	1.02	FALSE	0.25	0.125	TRUE	TRUE	40	40	FALSE	FALSE	10	5	0.17,0.38,0.25	0.077,0.14,0.15	2,3,5	1,2,2	12,8,20	13,14,13
chr2	5019741	5019742	-	T	chr2:5019742	JACUSA_call2	mm10	Optn	3' end	Optn	Optn	http://genome.ucsc.edu/cgi-bin/hgTracks?db=mm10&position=chr2%3A5019741-5019742				FALSE	FALSE	0.555	FALSE	0.0233	0.0732	TRUE	TRUE	43	41	FALSE	FALSE	1	3	0,0,0.045	0,0.14,0.071	0,0,1	0,2,1	12,9,22	13,14,14
chr2	5019748	5019749	-	T	chr2:5019749	JACUSA_call2	mm10	Optn	3' end	Optn	Optn	http://genome.ucsc.edu/cgi-bin/hgTracks?db=mm10&position=chr2%3A5019748-5019749				FALSE	FALSE	0.245	FALSE	0.0882	0.143	TRUE	TRUE	34	35	FALSE	FALSE	3	5	0.1,0.12,0.062	0,0.36,0.077	1,1,1	0,4,1	10,8,16	11,11,13
chr2	5019751	5019752	-	T	chr2:5019752	JACUSA_call2	mm10	Optn	3' end	Optn	Optn	http://genome.ucsc.edu/cgi-bin/hgTracks?db=mm10&position=chr2%3A5019751-5019752				FALSE	FALSE	0.297	FALSE	0.125	0.194	TRUE	TRUE	32	36	FALSE	FALSE	4	7	0,0.14,0.19	0.083,0.3,0.21	0,1,3	1,3,3	9,7,16	12,10,14
chr2	5019752	5019753	-	T	chr2:5019753	JACUSA_call2	mm10	Optn	3' end	Optn	Optn	http://genome.ucsc.edu/cgi-bin/hgTracks?db=mm10&position=chr2%3A5019752-5019753				FALSE	FALSE	0.081	FALSE	0.143	0.182	TRUE	TRUE	28	33	FALSE	FALSE	4	6	0,0.33,0.14	0.18,0.22,0.15	0,2,2	2,2,2	8,6,14	11,9,13
chr2	5019753	5019754	-	T	chr2:5019754	JACUSA_call2	mm10	Optn	3' end	Optn	Optn	http://genome.ucsc.edu/cgi-bin/hgTracks?db=mm10&position=chr2%3A5019753-5019754				FALSE	FALSE	0.574	FALSE	0.286	0.171	TRUE	TRUE	28	35	FALSE	FALSE	8	6	0.29,0.29,0.29	0.091,0.3,0.14	2,2,4	1,3,2	7,7,14	11,10,14
chr2	5019754	5019755	-	T	chr2:5019755	JACUSA_call2	mm10	Optn	3' end	Optn	Optn	http://genome.ucsc.edu/cgi-bin/hgTracks?db=mm10&position=chr2%3A5019754-5019755				FALSE	FALSE	0.145	FALSE	0.292	0.229	TRUE	TRUE	24	35	FALSE	FALSE	7	8	0.33,0.4,0.23	0.091,0.2,0.36	2,2,3	1,2,5	6,5,13	11,10,14
chr2	5019769	5019770	-	T	chr2:5019770	JACUSA_call2	mm10	Optn	3' end	Optn	Optn	http://genome.ucsc.edu/cgi-bin/hgTracks?db=mm10&position=chr2%3A5019769-5019770				FALSE	FALSE	1.216	FALSE	0.0952	0	TRUE	FALSE	21	34	FALSE	FALSE	2	0	0,0.2,0.091	0,0,0	0,1,1	0,0,0	5,5,11	11,8,15
chr2	5019807	5019808	-	T	chr2:5019808	JACUSA_call2	mm10	Optn	3' end	Optn	Optn	http://genome.ucsc.edu/cgi-bin/hgTracks?db=mm10&position=chr2%3A5019807-5019808				FALSE	FALSE	0.571	FALSE	0.0667	0	TRUE	FALSE	15	19	FALSE	FALSE	1	0	0.25,0,0	0,0,0	1,0,0	0,0,0	4,4,7	8,6,5
chr2	5019809	5019810	-	T	chr2:5019810	JACUSA_call2	mm10	Optn	3' end	Optn	Optn	http://genome.ucsc.edu/cgi-bin/hgTracks?db=mm10&position=chr2%3A5019809-5019810				FALSE	FALSE	1.771	FALSE	0.4	0.765	TRUE	TRUE	10	17	FALSE	FALSE	4	13	0.33,0.67,0.25	0.57,0.8,1	1,2,1	4,4,5	3,3,4	7,5,5
chr2	5019810	5019811	-	T	chr2:5019811	JACUSA_call2	mm10	Optn	3' end	Optn	Optn	http://genome.ucsc.edu/cgi-bin/hgTracks?db=mm10&position=chr2%3A5019810-5019811				FALSE	FALSE	0.118	FALSE	0.1	0.167	TRUE	TRUE	10	18	FALSE	FALSE	1	3	0.33,0,0	0.12,0,0.4	1,0,0	1,0,2	3,3,4	8,5,5
chr2	5019812	5019813	-	T	chr2:5019813	JACUSA_call2	mm10	Optn	3' end	Optn	Optn	http://genome.ucsc.edu/cgi-bin/hgTracks?db=mm10&position=chr2%3A5019812-5019813				FALSE	FALSE	0.832	FALSE	0.2	0.278	TRUE	TRUE	10	18	FALSE	FALSE	2	5	0,0.33,0.25	0,0.8,0.2	0,1,1	0,4,1	3,3,4	8,5,5
chr2	5019817	5019818	-	T	chr2:5019818	JACUSA_call2	mm10	Optn	3' end	Optn	Optn	http://genome.ucsc.edu/cgi-bin/hgTracks?db=mm10&position=chr2%3A5019817-5019818				FALSE	FALSE	0.314	FALSE	0.6	0.75	TRUE	TRUE	10	16	FALSE	FALSE	6	12	1,0.67,0.25	0.57,0.75,1	3,2,1	4,3,5	3,3,4	7,4,5
chr2	5019902	5019903	-	T	chr2:5019903	JACUSA_call2	mm10	Optn	3' end	Optn	Optn	http://genome.ucsc.edu/cgi-bin/hgTracks?db=mm10&position=chr2%3A5019902-5019903				FALSE	FALSE	0.667	FALSE	0.0667	0.214	TRUE	TRUE	15	14	FALSE	FALSE	1	3	0,0,0.17	0.12,0,0.67	0,0,1	1,0,2	5,4,6	8,3,3
chr2	5019909	5019910	-	T	chr2:5019910	JACUSA_call2	mm10	Optn	3' end	Optn	Optn	http://genome.ucsc.edu/cgi-bin/hgTracks?db=mm10&position=chr2%3A5019909-5019910				FALSE	FALSE	0.578	FALSE	0	0.0714	FALSE	TRUE	14	14	FALSE	FALSE	0	1	0,0,0	0,0.33,0	0,0,0	0,1,0	4,4,6	7,3,4
chr2	5019922	5019923	-	T	chr2:5019923	JACUSA_call2	mm10	Optn	3' end	Optn	Optn	http://genome.ucsc.edu/cgi-bin/hgTracks?db=mm10&position=chr2%3A5019922-5019923				FALSE	FALSE	0.367	FALSE	0.0833	0.2	TRUE	TRUE	12	15	FALSE	FALSE	1	3	0,0,0.17	0.14,0.25,0.25	0,0,1	1,1,1	3,3,6	7,4,4
chr2	5019960	5019961	-	T	chr2:5019961	JACUSA_call2	mm10	Optn	3' end	Optn	Optn	http://genome.ucsc.edu/cgi-bin/hgTracks?db=mm10&position=chr2%3A5019960-5019961				FALSE	FALSE	1.246	FALSE	0	0.111	FALSE	TRUE	14	18	FALSE	FALSE	0	2	0,0,0	0.29,0,0	0,0,0	2,0,0	3,6,5	7,6,5
chr2	5019962	5019963	-	T	chr2:5019963	JACUSA_call2	mm10	Optn	3' end	Optn	Optn	http://genome.ucsc.edu/cgi-bin/hgTracks?db=mm10&position=chr2%3A5019962-5019963				FALSE	FALSE	0.122	FALSE	0.643	0.556	TRUE	TRUE	14	18	FALSE	FALSE	9	10	0.33,0.67,0.8	0.29,0.83,0.6	1,4,4	2,5,3	3,6,5	7,6,5
chr2	5019963	5019964	-	T	chr2:5019964	JACUSA_call2	mm10	Optn	3' end	Optn	Optn	http://genome.ucsc.edu/cgi-bin/hgTracks?db=mm10&position=chr2%3A5019963-5019964				FALSE	FALSE	0.05	FALSE	0.143	0.105	TRUE	TRUE	14	19	FALSE	FALSE	2	2	0,0.33,0	0.14,0,0.17	0,2,0	1,0,1	3,6,5	7,6,6
chr2	5019965	5019966	-	T	chr2:5019966	JACUSA_call2	mm10	Optn	3' end	Optn	Optn	http://genome.ucsc.edu/cgi-bin/hgTracks?db=mm10&position=chr2%3A5019965-5019966				FALSE	FALSE	0.015	FALSE	0.286	0.316	TRUE	TRUE	14	19	FALSE	FALSE	4	6	0.33,0.33,0.2	0.29,0.17,0.5	1,2,1	2,1,3	3,6,5	7,6,6
chr2	5019966	5019967	-	T	chr2:5019967	JACUSA_call2	mm10	Optn	3' end	Optn	Optn	http://genome.ucsc.edu/cgi-bin/hgTracks?db=mm10&position=chr2%3A5019966-5019967				FALSE	FALSE	1.247	FALSE	0	0.111	FALSE	TRUE	15	18	FALSE	FALSE	0	2	0,0,0	0,0,0.33	0,0,0	0,0,2	3,7,5	7,5,6
chr2	5019970	5019971	-	T	chr2:5019971	JACUSA_call2	mm10	Optn	3' end	Optn	Optn	http://genome.ucsc.edu/cgi-bin/hgTracks?db=mm10&position=chr2%3A5019970-5019971				FALSE	FALSE	0.103	FALSE	0.0556	0.0952	TRUE	TRUE	18	21	FALSE	FALSE	1	2	0,0,0.14	0,0.14,0.17	0,0,1	0,1,1	3,8,7	8,7,6
chr2	5019977	5019978	-	T	chr2:5019978	JACUSA_call2	mm10	Optn	3' end	Optn	Optn	http://genome.ucsc.edu/cgi-bin/hgTracks?db=mm10&position=chr2%3A5019977-5019978				FALSE	FALSE	-0.001	FALSE	0.318	0.318	TRUE	TRUE	22	22	FALSE	FALSE	7	7	0.33,0.25,0.36	0.12,0.57,0.29	1,2,4	1,4,2	3,8,11	8,7,7
chr2	5019978	5019979	-	T	chr2:5019979	JACUSA_call2	mm10	Optn	3' end	Optn	Optn	http://genome.ucsc.edu/cgi-bin/hgTracks?db=mm10&position=chr2%3A5019978-5019979				FALSE	FALSE	0.518	FALSE	0.0417	0	TRUE	FALSE	24	22	FALSE	FALSE	1	0	0,0.11,0	0,0,0	0,1,0	0,0,0	3,9,12	8,7,7
chr2	5019980	5019981	-	T	chr2:5019981	JACUSA_call2	mm10	Optn	3' end	Optn	Optn	http://genome.ucsc.edu/cgi-bin/hgTracks?db=mm10&position=chr2%3A5019980-5019981				FALSE	FALSE	1.896	FALSE	0.304	0.0833	TRUE	TRUE	23	24	FALSE	FALSE	7	2	0,0.44,0.27	0,0.12,0.14	0,4,3	0,1,1	3,9,11	9,8,7
chr2	5019982	5019983	-	T	chr2:5019983	JACUSA_call2	mm10	Optn	3' end	Optn	Optn	http://genome.ucsc.edu/cgi-bin/hgTracks?db=mm10&position=chr2%3A5019982-5019983				FALSE	FALSE	1.199	FALSE	0.087	0	TRUE	FALSE	23	25	FALSE	FALSE	2	0	0,0.22,0	0,0,0	0,2,0	0,0,0	3,9,11	10,8,7
chr2	5019988	5019989	-	T	chr2:5019989	JACUSA_call2	mm10	Optn	3' end	Optn	Optn	http://genome.ucsc.edu/cgi-bin/hgTracks?db=mm10&position=chr2%3A5019988-5019989				FALSE	FALSE	1.955	FALSE	0.4	0.154	TRUE	TRUE	25	26	FALSE	FALSE	10	4	0.5,0.22,0.5	0,0.22,0.33	2,2,6	0,2,2	4,9,12	11,9,6
chr2	5019989	5019990	-	T	chr2:5019990	JACUSA_call2	mm10	Optn	3' end	Optn	Optn	http://genome.ucsc.edu/cgi-bin/hgTracks?db=mm10&position=chr2%3A5019989-5019990				FALSE	FALSE	0.501	FALSE	0	0.0357	FALSE	TRUE	25	28	FALSE	FALSE	0	1	0,0,0	0,0.11,0	0,0,0	0,1,0	4,9,12	11,9,8
chr2	5019993	5019994	-	T	chr2:5019994	JACUSA_call2	mm10	Optn	3' end	Optn	Optn	http://genome.ucsc.edu/cgi-bin/hgTracks?db=mm10&position=chr2%3A5019993-5019994				FALSE	FALSE	0.628	FALSE	0.24	0.115	TRUE	TRUE	25	26	FALSE	FALSE	6	3	0.5,0.22,0.17	0,0.38,0	2,2,2	0,3,0	4,9,12	10,8,8
chr2	5019995	5019996	-	T	chr2:5019996	JACUSA_call2	mm10	Optn	3' end	Optn	Optn	http://genome.ucsc.edu/cgi-bin/hgTracks?db=mm10&position=chr2%3A5019995-5019996				FALSE	FALSE	0.416	FALSE	0.16	0.0769	TRUE	TRUE	25	26	FALSE	FALSE	4	2	0,0.22,0.17	0,0.12,0.12	0,2,2	0,1,1	4,9,12	10,8,8
chr2	5020001	5020002	-	T	chr2:5020002	JACUSA_call2	mm10	Optn	3' end	Optn	Optn	http://genome.ucsc.edu/cgi-bin/hgTracks?db=mm10&position=chr2%3A5020001-5020002	LTR	MTEb	ERVL-MaLR	FALSE	FALSE	0.651	FALSE	0.5	0.333	TRUE	TRUE	22	24	FALSE	FALSE	11	8	0.33,0.71,0.42	0.2,0.33,0.5	1,5,5	2,2,4	3,7,12	10,6,8
chr2	5020002	5020003	-	T	chr2:5020003	JACUSA_call2	mm10	Optn	3' end	Optn	Optn	http://genome.ucsc.edu/cgi-bin/hgTracks?db=mm10&position=chr2%3A5020002-5020003	LTR	MTEb	ERVL-MaLR	FALSE	FALSE	0.258	FALSE	0.5	0.391	TRUE	TRUE	22	23	FALSE	FALSE	11	9	0.67,0.38,0.55	0.1,0.5,0.71	2,3,6	1,3,5	3,8,11	10,6,7
chr2	5020003	5020004	-	T	chr2:5020004	JACUSA_call2	mm10	Optn	3' end	Optn	Optn	http://genome.ucsc.edu/cgi-bin/hgTracks?db=mm10&position=chr2%3A5020003-5020004	LTR	MTEb	ERVL-MaLR	FALSE	FALSE	0	FALSE	0.182	0.174	TRUE	TRUE	22	23	FALSE	FALSE	4	4	0.67,0.12,0.091	0,0.29,0.29	2,1,1	0,2,2	3,8,11	9,7,7
chr2	5020005	5020006	-	T	chr2:5020006	JACUSA_call2	mm10	Optn	3' end	Optn	Optn	http://genome.ucsc.edu/cgi-bin/hgTracks?db=mm10&position=chr2%3A5020005-5020006	LTR	MTEb	ERVL-MaLR	FALSE	FALSE	1.131	FALSE	0.261	0.0909	TRUE	TRUE	23	22	FALSE	FALSE	6	2	0.33,0.1,0.4	0.12,0,0.14	1,1,4	1,0,1	3,10,10	8,7,7
chr2	5020009	5020010	-	T	chr2:5020010	JACUSA_call2	mm10	Optn	3' end	Optn	Optn	http://genome.ucsc.edu/cgi-bin/hgTracks?db=mm10&position=chr2%3A5020009-5020010	LTR	MTEb	ERVL-MaLR	FALSE	FALSE	0.649	FALSE	0.429	0.273	TRUE	TRUE	28	22	FALSE	FALSE	12	6	0.4,0.25,0.64	0.11,0.33,0.43	2,3,7	1,2,3	5,12,11	9,6,7
chr2	5020016	5020017	-	T	chr2:5020017	JACUSA_call2	mm10	Optn	3' end	Optn	Optn	http://genome.ucsc.edu/cgi-bin/hgTracks?db=mm10&position=chr2%3A5020016-5020017	LTR	MTEb	ERVL-MaLR	FALSE	FALSE	0.487	FALSE	0.0323	0	TRUE	FALSE	31	21	FALSE	FALSE	1	0	0,0.077,0	0,0,0	0,1,0	0,0,0	6,13,12	10,6,5
chr2	5021016	5021017	-	T	chr2:5021017	JACUSA_call2	mm10	Optn	3' end	Optn	Optn	http://genome.ucsc.edu/cgi-bin/hgTracks?db=mm10&position=chr2%3A5021016-5021017				FALSE	FALSE	0.081	FALSE	0.00557	0.00292	FALSE	FALSE	359	342	TRUE	TRUE	2	1	0,0,0.014	0,0,0.007	0,0,2	0,0,1	122,91,146	88,112,142
chr2	5021031	5021032	-	T	chr2:5021032	JACUSA_call2	mm10	Optn	3' end	Optn	Optn	http://genome.ucsc.edu/cgi-bin/hgTracks?db=mm10&position=chr2%3A5021031-5021032				FALSE	FALSE	0	FALSE	0.0147	0.0154	TRUE	TRUE	340	324	TRUE	TRUE	5	5	0,0.023,0.023	0.012,0.028,0.0076	0,2,3	1,3,1	121,86,133	85,107,132
chr2	5021037	5021038	-	T	chr2:5021038	JACUSA_call2	mm10	Optn	3' end	Optn	Optn	http://genome.ucsc.edu/cgi-bin/hgTracks?db=mm10&position=chr2%3A5021037-5021038				FALSE	FALSE	0.473	FALSE	0.0561	0.0614	TRUE	TRUE	321	293	TRUE	TRUE	18	18	0.009,0.036,0.11	0.065,0.073,0.05	1,3,14	5,7,6	111,83,127	77,96,120
chr2	5021038	5021039	-	T	chr2:5021039	JACUSA_call2	mm10	Optn	3' end	Optn	Optn	http://genome.ucsc.edu/cgi-bin/hgTracks?db=mm10&position=chr2%3A5021038-5021039				FALSE	FALSE	0	FALSE	0.00314	0.00346	FALSE	FALSE	318	289	TRUE	TRUE	1	1	0,0,0.0079	0,0.01,0	0,0,1	0,1,0	109,83,126	75,98,116
chr2	5021047	5021048	-	T	chr2:5021048	JACUSA_call2	mm10	Optn	3' end	Optn	Optn	http://genome.ucsc.edu/cgi-bin/hgTracks?db=mm10&position=chr2%3A5021047-5021048				FALSE	FALSE	0.032	FALSE	0.0538	0.049	TRUE	TRUE	316	286	TRUE	TRUE	17	14	0.0097,0.048,0.093	0.055,0.041,0.052	1,4,12	4,4,6	103,84,129	73,98,115
chr2	5021048	5021049	-	T	chr2:5021049	JACUSA_call2	mm10	Optn	3' end	Optn	Optn	http://genome.ucsc.edu/cgi-bin/hgTracks?db=mm10&position=chr2%3A5021048-5021049				FALSE	FALSE	0.299	FALSE	0.0409	0.0287	TRUE	TRUE	318	279	TRUE	TRUE	13	8	0.0097,0.035,0.069	0.043,0.041,0.0089	1,3,9	3,4,1	103,85,130	69,98,112
chr2	5021064	5021065	-	T	chr2:5021065	JACUSA_call2	mm10	Optn	3' end	Optn	Optn	http://genome.ucsc.edu/cgi-bin/hgTracks?db=mm10&position=chr2%3A5021064-5021065				FALSE	FALSE	0.162	FALSE	0.00321	0	FALSE	FALSE	312	283	TRUE	TRUE	1	0	0,0.013,0	0,0,0	0,1,0	0,0,0	107,79,126	70,103,110
chr2	5021071	5021072	-	T	chr2:5021072	JACUSA_call2	mm10	Optn	3' end	Optn	Optn	http://genome.ucsc.edu/cgi-bin/hgTracks?db=mm10&position=chr2%3A5021071-5021072				FALSE	FALSE	0.188	FALSE	0.0255	0.0345	TRUE	TRUE	314	290	TRUE	TRUE	8	10	0.0093,0,0.054	0.014,0.047,0.035	1,0,7	1,5,4	107,77,130	71,106,113
chr2	5021081	5021082	-	T	chr2:5021082	JACUSA_call2	mm10	Optn	3' end	Optn	Optn	http://genome.ucsc.edu/cgi-bin/hgTracks?db=mm10&position=chr2%3A5021081-5021082				FALSE	FALSE	0.104	FALSE	0.00932	0.0138	FALSE	TRUE	322	289	TRUE	TRUE	3	4	0,0.013,0.015	0.014,0.019,0.009	0,1,2	1,2,1	114,78,130	72,106,111
chr2	5021082	5021083	-	T	chr2:5021083	JACUSA_call2	mm10	Optn	3' end	Optn	Optn	http://genome.ucsc.edu/cgi-bin/hgTracks?db=mm10&position=chr2%3A5021082-5021083				FALSE	FALSE	0.703	FALSE	0.0185	0.0347	TRUE	TRUE	325	288	TRUE	TRUE	6	10	0.0087,0,0.038	0.056,0.029,0.027	1,0,5	4,3,3	115,79,131	72,104,112
chr2	5021083	5021084	-	T	chr2:5021084	JACUSA_call2	mm10	Optn	3' end	Optn	Optn	http://genome.ucsc.edu/cgi-bin/hgTracks?db=mm10&position=chr2%3A5021083-5021084				FALSE	FALSE	0.267	FALSE	0.0211	0.031	TRUE	TRUE	332	290	TRUE	TRUE	7	9	0.017,0,0.038	0.042,0.037,0.018	2,0,5	3,4,2	118,81,133	72,108,110
chr2	5021087	5021088	-	T	chr2:5021088	JACUSA_call2	mm10	Optn	3' end	Optn	Optn	http://genome.ucsc.edu/cgi-bin/hgTracks?db=mm10&position=chr2%3A5021087-5021088				FALSE	FALSE	1.702	FALSE	0.0089	0.0305	FALSE	TRUE	337	295	TRUE	TRUE	3	9	0,0,0.022	0.038,0.027,0.028	0,0,3	3,3,3	120,82,135	78,110,107
chr2	5021098	5021099	-	T	chr2:5021099	JACUSA_call2	mm10	Optn	3' end	Optn	Optn	http://genome.ucsc.edu/cgi-bin/hgTracks?db=mm10&position=chr2%3A5021098-5021099				FALSE	FALSE	0.22	FALSE	0.0178	0.0107	TRUE	TRUE	338	281	TRUE	TRUE	6	3	0.016,0.012,0.023	0.013,0.02,0	2,1,3	1,2,0	122,84,132	78,98,105
chr2	5021109	5021110	-	T	chr2:5021110	JACUSA_call2	mm10	Optn	3' end	Optn	Optn	http://genome.ucsc.edu/cgi-bin/hgTracks?db=mm10&position=chr2%3A5021109-5021110				FALSE	FALSE	0.176	FALSE	0	0.00361	FALSE	FALSE	345	277	TRUE	TRUE	0	1	0,0,0	0,0,0.0094	0,0,0	0,0,1	120,89,136	75,96,106
chr2	5021117	5021118	-	T	chr2:5021118	JACUSA_call2	mm10	Optn	3' end	Optn	Optn	http://genome.ucsc.edu/cgi-bin/hgTracks?db=mm10&position=chr2%3A5021117-5021118				FALSE	FALSE	0.006	FALSE	0.0028	0.00361	FALSE	FALSE	357	277	TRUE	TRUE	1	1	0,0,0.0072	0,0.01,0	0,0,1	0,1,0	126,92,139	71,96,110
chr2	5021126	5021127	-	T	chr2:5021127	JACUSA_call2	mm10	Optn	3' end	Optn	Optn	http://genome.ucsc.edu/cgi-bin/hgTracks?db=mm10&position=chr2%3A5021126-5021127				FALSE	FALSE	0.903	FALSE	0.0088	0	FALSE	FALSE	341	256	TRUE	TRUE	3	0	0,0,0.023	0,0,0	0,0,3	0,0,0	120,90,131	68,93,95
chr2	5021130	5021131	-	T	chr2:5021131	JACUSA_call2	mm10	Optn	3' end	Optn	Optn	http://genome.ucsc.edu/cgi-bin/hgTracks?db=mm10&position=chr2%3A5021130-5021131				FALSE	FALSE	0.19	FALSE	0	0.00403	FALSE	FALSE	339	248	TRUE	TRUE	0	1	0,0,0	0,0.011,0	0,0,0	0,1,0	123,87,129	65,88,95
chr2	5021135	5021136	-	T	chr2:5021136	JACUSA_call2	mm10	Optn	3' end	Optn	Optn	http://genome.ucsc.edu/cgi-bin/hgTracks?db=mm10&position=chr2%3A5021135-5021136				FALSE	FALSE	0.012	FALSE	0.00302	0.00418	FALSE	FALSE	331	239	TRUE	TRUE	1	1	0,0,0.0079	0,0.012,0	0,0,1	0,1,0	119,86,126	63,86,90
chr2	5021146	5021147	-	T	chr2:5021147	JACUSA_call2	mm10	Optn	3' end	Optn	Optn	http://genome.ucsc.edu/cgi-bin/hgTracks?db=mm10&position=chr2%3A5021146-5021147				FALSE	FALSE	0.167	FALSE	0.00962	0.00444	FALSE	FALSE	312	225	TRUE	TRUE	3	1	0,0,0.027	0,0.012,0	0,0,3	0,1,0	113,86,113	60,83,82
chr2	5021155	5021156	-	T	chr2:5021156	JACUSA_call2	mm10	Optn	3' end	Optn	Optn	http://genome.ucsc.edu/cgi-bin/hgTracks?db=mm10&position=chr2%3A5021155-5021156				FALSE	FALSE	0.208	FALSE	0	0.00463	FALSE	FALSE	294	216	TRUE	TRUE	0	1	0,0,0	0.018,0,0	0,0,0	1,0,0	102,84,108	56,80,80
chr2	5021163	5021164	-	T	chr2:5021164	JACUSA_call2	mm10	Optn	3' end	Optn	Optn	http://genome.ucsc.edu/cgi-bin/hgTracks?db=mm10&position=chr2%3A5021163-5021164				FALSE	FALSE	0.043	FALSE	0.0181	0.0144	TRUE	TRUE	276	209	TRUE	TRUE	5	3	0.01,0,0.038	0.035,0,0.013	1,0,4	2,0,1	96,76,104	57,74,78
chr2	5021164	5021165	-	T	chr2:5021165	JACUSA_call2	mm10	Optn	3' end	Optn	Optn	http://genome.ucsc.edu/cgi-bin/hgTracks?db=mm10&position=chr2%3A5021164-5021165				FALSE	FALSE	0.076	FALSE	0.014	0.00957	TRUE	FALSE	286	209	TRUE	TRUE	4	2	0,0,0.038	0.035,0,0	0,0,4	2,0,0	99,83,104	57,74,78
chr2	5021176	5021177	-	T	chr2:5021177	JACUSA_call2	mm10	Optn	3' end	Optn	Optn	http://genome.ucsc.edu/cgi-bin/hgTracks?db=mm10&position=chr2%3A5021176-5021177				FALSE	FALSE	0.24	FALSE	0.00601	0.00784	FALSE	FALSE	333	255	TRUE	TRUE	2	2	0,0,0.016	0,0.012,0.0098	0,0,2	0,1,1	113,94,126	68,85,102
chr2	5021179	5021180	-	T	chr2:5021180	JACUSA_call2	mm10	Optn	3' end	Optn	Optn	http://genome.ucsc.edu/cgi-bin/hgTracks?db=mm10&position=chr2%3A5021179-5021180				FALSE	FALSE	0.106	FALSE	0.018	0.024	TRUE	TRUE	333	250	TRUE	TRUE	6	6	0,0.011,0.04	0.046,0.024,0.01	0,1,5	3,2,1	113,94,126	65,85,100
chr2	5021182	5021183	-	T	chr2:5021183	JACUSA_call2	mm10	Optn	3' end	Optn	Optn	http://genome.ucsc.edu/cgi-bin/hgTracks?db=mm10&position=chr2%3A5021182-5021183				FALSE	FALSE	0.28	FALSE	0.0152	0.0248	TRUE	TRUE	328	242	TRUE	TRUE	5	6	0,0.011,0.032	0.045,0.025,0.01	0,1,4	3,2,1	114,90,124	66,79,97
chr2	5021183	5021184	-	T	chr2:5021184	JACUSA_call2	mm10	Optn	3' end	Optn	Optn	http://genome.ucsc.edu/cgi-bin/hgTracks?db=mm10&position=chr2%3A5021183-5021184				FALSE	FALSE	0.059	FALSE	0.0123	0.0161	TRUE	TRUE	326	248	TRUE	TRUE	4	4	0,0.011,0.024	0.015,0.024,0.01	0,1,3	1,2,1	111,89,126	66,82,100
chr2	5021187	5021188	-	T	chr2:5021188	JACUSA_call2	mm10	Optn	3' end	Optn	Optn	http://genome.ucsc.edu/cgi-bin/hgTracks?db=mm10&position=chr2%3A5021187-5021188				FALSE	FALSE	0.035	FALSE	0.00926	0.0119	FALSE	TRUE	324	252	TRUE	TRUE	3	3	0,0,0.024	0,0.036,0	0,0,3	0,3,0	117,82,125	65,83,104
chr2	5021191	5021192	-	T	chr2:5021192	JACUSA_call2	mm10	Optn	3' end	Optn	Optn	http://genome.ucsc.edu/cgi-bin/hgTracks?db=mm10&position=chr2%3A5021191-5021192				FALSE	FALSE	0.148	FALSE	0.00281	0	FALSE	FALSE	356	266	TRUE	TRUE	1	0	0,0,0.0074	0,0,0	0,0,1	0,0,0	123,98,135	70,94,102
chr2	5021193	5021194	-	T	chr2:5021194	JACUSA_call2	mm10	Optn	3' end	Optn	Optn	http://genome.ucsc.edu/cgi-bin/hgTracks?db=mm10&position=chr2%3A5021193-5021194				FALSE	FALSE	0.029	FALSE	0.0142	0.0116	TRUE	TRUE	352	258	TRUE	TRUE	5	3	0,0,0.037	0,0.023,0.0095	0,0,5	0,2,1	120,97,135	66,87,105
chr2	5021194	5021195	-	T	chr2:5021195	JACUSA_call2	mm10	Optn	3' end	Optn	Optn	http://genome.ucsc.edu/cgi-bin/hgTracks?db=mm10&position=chr2%3A5021194-5021195				FALSE	FALSE	0.029	FALSE	0.0233	0.02	TRUE	TRUE	344	250	TRUE	TRUE	8	5	0.0085,0.01,0.046	0,0.035,0.02	1,1,6	0,3,2	118,96,130	64,85,101
chr2	5021195	5021196	-	T	chr2:5021196	JACUSA_call2	mm10	Optn	3' end	Optn	Optn	http://genome.ucsc.edu/cgi-bin/hgTracks?db=mm10&position=chr2%3A5021195-5021196				FALSE	FALSE	0.211	FALSE	0.00291	0.00787	FALSE	FALSE	344	254	TRUE	TRUE	1	2	0,0,0.0078	0,0.012,0.0098	0,0,1	0,1,1	118,97,129	66,86,102
chr2	5021197	5021198	-	T	chr2:5021198	JACUSA_call2	mm10	Optn	3' end	Optn	Optn	http://genome.ucsc.edu/cgi-bin/hgTracks?db=mm10&position=chr2%3A5021197-5021198				FALSE	FALSE	0.212	FALSE	0.00294	0.00797	FALSE	FALSE	340	251	TRUE	TRUE	1	2	0,0.011,0	0,0.012,0.0099	0,1,0	0,1,1	115,95,130	66,84,101
chr2	5021201	5021202	-	T	chr2:5021202	JACUSA_call2	mm10	Optn	3' end	Optn	Optn	http://genome.ucsc.edu/cgi-bin/hgTracks?db=mm10&position=chr2%3A5021201-5021202				FALSE	FALSE	0.348	FALSE	0.018	0.0244	TRUE	TRUE	333	246	TRUE	TRUE	6	6	0.018,0.011,0.024	0,0.023,0.041	2,1,3	0,2,4	114,95,124	62,86,98
chr2	5021202	5021203	-	T	chr2:5021203	JACUSA_call2	mm10	Optn	3' end	Optn	Optn	http://genome.ucsc.edu/cgi-bin/hgTracks?db=mm10&position=chr2%3A5021202-5021203				FALSE	FALSE	0.184	FALSE	0	0.00386	FALSE	FALSE	340	259	TRUE	TRUE	0	1	0,0,0	0,0,0.0094	0,0,0	0,0,1	116,95,129	66,87,106
chr2	5021205	5021206	-	T	chr2:5021206	JACUSA_call2	mm10	Optn	3' end	Optn	Optn	http://genome.ucsc.edu/cgi-bin/hgTracks?db=mm10&position=chr2%3A5021205-5021206				FALSE	FALSE	0.026	FALSE	0.00587	0.00781	FALSE	FALSE	341	256	TRUE	TRUE	2	2	0,0,0.016	0,0.024,0	0,0,2	0,2,0	117,96,128	65,85,106
chr2	5021207	5021208	-	T	chr2:5021208	JACUSA_call2	mm10	Optn	3' end	Optn	Optn	http://genome.ucsc.edu/cgi-bin/hgTracks?db=mm10&position=chr2%3A5021207-5021208				FALSE	FALSE	0.408	FALSE	0.0118	0.00392	TRUE	FALSE	338	255	TRUE	TRUE	4	1	0.0086,0.021,0.0079	0,0.012,0	1,2,1	0,1,0	116,96,126	64,83,108
chr2	5021220	5021221	-	T	chr2:5021221	JACUSA_call2	mm10	Optn	3' end	Optn	Optn	http://genome.ucsc.edu/cgi-bin/hgTracks?db=mm10&position=chr2%3A5021220-5021221				FALSE	FALSE	0.019	FALSE	0.00595	0.0076	FALSE	FALSE	336	263	TRUE	TRUE	2	2	0,0.01,0.0078	0,0.025,0	0,1,1	0,2,0	111,97,128	68,80,115
chr2	5021229	5021230	-	T	chr2:5021230	JACUSA_call2	mm10	Optn	3' end	Optn	Optn	http://genome.ucsc.edu/cgi-bin/hgTracks?db=mm10&position=chr2%3A5021229-5021230				FALSE	FALSE	0.515	FALSE	0.0287	0.0142	TRUE	TRUE	279	211	TRUE	TRUE	8	3	0.01,0.026,0.048	0,0.03,0.01	1,2,5	0,2,1	97,78,104	48,66,97
chr2	5021238	5021239	-	T	chr2:5021239	JACUSA_call2	mm10	Optn	3' end	Optn	Optn	http://genome.ucsc.edu/cgi-bin/hgTracks?db=mm10&position=chr2%3A5021238-5021239				FALSE	FALSE	0.018	FALSE	0.0597	0.0609	TRUE	TRUE	268	197	TRUE	TRUE	16	12	0.011,0.029,0.12	0,0.15,0.033	1,2,13	0,9,3	91,70,107	43,62,92
chr2	5021245	5021246	-	T	chr2:5021246	JACUSA_call2	mm10	Optn	3' end	Optn	Optn	http://genome.ucsc.edu/cgi-bin/hgTracks?db=mm10&position=chr2%3A5021245-5021246				FALSE	FALSE	0.625	FALSE	0	0.00952	FALSE	FALSE	278	210	TRUE	TRUE	0	2	0,0,0	0,0.029,0	0,0,0	0,2,0	95,75,108	44,70,96
chr2	5021247	5021248	-	T	chr2:5021248	JACUSA_call2	mm10	Optn	3' end	Optn	Optn	http://genome.ucsc.edu/cgi-bin/hgTracks?db=mm10&position=chr2%3A5021247-5021248				FALSE	FALSE	0.176	FALSE	0.0036	0	FALSE	FALSE	278	210	TRUE	TRUE	1	0	0,0,0.0092	0,0,0	0,0,1	0,0,0	94,75,109	43,71,96
chr2	5021254	5021255	-	T	chr2:5021255	JACUSA_call2	mm10	Optn	3' end	Optn	Optn	http://genome.ucsc.edu/cgi-bin/hgTracks?db=mm10&position=chr2%3A5021254-5021255				FALSE	FALSE	0.639	FALSE	0	0.00995	FALSE	FALSE	269	201	TRUE	TRUE	0	2	0,0,0	0,0.029,0	0,0,0	0,2,0	90,72,107	41,69,91
chr2	5021256	5021257	-	T	chr2:5021257	JACUSA_call2	mm10	Optn	3' end	Optn	Optn	http://genome.ucsc.edu/cgi-bin/hgTracks?db=mm10&position=chr2%3A5021256-5021257				FALSE	FALSE	0.55	FALSE	0.00743	0	FALSE	FALSE	269	197	TRUE	TRUE	2	0	0,0.014,0.0093	0,0,0	0,1,1	0,0,0	93,69,107	39,69,89
chr2	5021257	5021258	-	T	chr2:5021258	JACUSA_call2	mm10	Optn	3' end	Optn	Optn	http://genome.ucsc.edu/cgi-bin/hgTracks?db=mm10&position=chr2%3A5021257-5021258				FALSE	FALSE	0.095	FALSE	0.0153	0.0101	TRUE	TRUE	261	198	TRUE	TRUE	4	2	0.011,0,0.03	0,0,0.022	1,0,3	0,0,2	90,70,101	40,68,90
chr2	5021258	5021259	-	T	chr2:5021259	JACUSA_call2	mm10	Optn	3' end	Optn	Optn	http://genome.ucsc.edu/cgi-bin/hgTracks?db=mm10&position=chr2%3A5021258-5021259				FALSE	FALSE	1.522	FALSE	0.0149	0	TRUE	FALSE	268	197	TRUE	TRUE	4	0	0,0.014,0.029	0,0,0	0,1,3	0,0,0	91,72,105	40,66,91
chr2	5021260	5021261	-	T	chr2:5021261	JACUSA_call2	mm10	Optn	3' end	Optn	Optn	http://genome.ucsc.edu/cgi-bin/hgTracks?db=mm10&position=chr2%3A5021260-5021261				FALSE	FALSE	1.968	FALSE	0.0543	0.019	TRUE	TRUE	276	211	TRUE	TRUE	15	4	0.011,0.056,0.092	0,0.028,0.02	1,4,10	0,2,2	95,72,109	41,72,98
chr2	5021263	5021264	-	T	chr2:5021264	JACUSA_call2	mm10	Optn	3' end	Optn	Optn	http://genome.ucsc.edu/cgi-bin/hgTracks?db=mm10&position=chr2%3A5021263-5021264				FALSE	FALSE	0.5	FALSE	0.00717	0.0184	FALSE	TRUE	279	217	TRUE	TRUE	2	4	0,0.027,0	0,0.054,0	0,2,0	0,4,0	97,73,109	41,74,102
chr2	5021265	5021266	-	T	chr2:5021266	JACUSA_call2	mm10	Optn	3' end	Optn	Optn	http://genome.ucsc.edu/cgi-bin/hgTracks?db=mm10&position=chr2%3A5021265-5021266				FALSE	FALSE	0.578	FALSE	0.0493	0.0367	TRUE	TRUE	284	218	TRUE	TRUE	14	8	0.01,0.013,0.11	0,0.082,0.019	1,1,12	0,6,2	98,75,111	42,73,103
chr2	5021267	5021268	-	T	chr2:5021268	JACUSA_call2	mm10	Optn	3' end	Optn	Optn	http://genome.ucsc.edu/cgi-bin/hgTracks?db=mm10&position=chr2%3A5021267-5021268				FALSE	FALSE	1.283	FALSE	0.0105	0.0324	TRUE	TRUE	286	216	TRUE	TRUE	3	7	0,0.026,0.0088	0.024,0.042,0.029	0,2,1	1,3,3	96,77,113	41,72,103
chr2	5021269	5021270	-	T	chr2:5021270	JACUSA_call2	mm10	Optn	3' end	Optn	Optn	http://genome.ucsc.edu/cgi-bin/hgTracks?db=mm10&position=chr2%3A5021269-5021270				FALSE	FALSE	0.587	FALSE	0.0521	0.0318	TRUE	TRUE	288	220	TRUE	TRUE	15	7	0.01,0.039,0.096	0,0.069,0.019	1,3,11	0,5,2	97,77,114	44,72,104
chr2	5021275	5021276	-	T	chr2:5021276	JACUSA_call2	mm10	Optn	3' end	Optn	Optn	http://genome.ucsc.edu/cgi-bin/hgTracks?db=mm10&position=chr2%3A5021275-5021276				FALSE	FALSE	0.125	FALSE	0.0439	0.0517	TRUE	TRUE	296	232	TRUE	TRUE	13	12	0,0.038,0.086	0,0.096,0.044	0,3,10	0,7,5	102,78,116	46,73,113
chr2	5021290	5021291	-	T	chr2:5021291	JACUSA_call2	mm10	Optn	3' end	Optn	Optn	http://genome.ucsc.edu/cgi-bin/hgTracks?db=mm10&position=chr2%3A5021290-5021291				FALSE	FALSE	3.253	FALSE	0.0359	0.00403	TRUE	FALSE	306	248	TRUE	TRUE	11	1	0.0094,0.026,0.065	0.02,0,0	1,2,8	1,0,0	106,77,123	49,80,119
chr2	5021296	5021297	-	T	chr2:5021297	JACUSA_call2	mm10	Optn	3' end	Optn	Optn	http://genome.ucsc.edu/cgi-bin/hgTracks?db=mm10&position=chr2%3A5021296-5021297				FALSE	FALSE	0.944	FALSE	0.00968	0	FALSE	FALSE	310	259	TRUE	TRUE	3	0	0,0,0.024	0,0,0	0,0,3	0,0,0	105,80,125	52,84,123
chr2	5021298	5021299	-	T	chr2:5021299	JACUSA_call2	mm10	Optn	3' end	Optn	Optn	http://genome.ucsc.edu/cgi-bin/hgTracks?db=mm10&position=chr2%3A5021298-5021299				FALSE	FALSE	0.904	FALSE	0.0282	0.0114	TRUE	TRUE	319	263	TRUE	TRUE	9	3	0,0.024,0.055	0,0.036,0	0,2,7	0,3,0	109,82,128	54,84,125
chr2	5021312	5021313	-	T	chr2:5021313	JACUSA_call2	mm10	Optn	3' end	Optn	Optn	http://genome.ucsc.edu/cgi-bin/hgTracks?db=mm10&position=chr2%3A5021312-5021313				FALSE	FALSE	0.184	FALSE	0	0.00385	FALSE	FALSE	310	260	TRUE	TRUE	0	1	0,0,0	0,0.012,0	0,0,0	0,1,0	115,80,115	54,83,123
chr2	5869133	5869134	+	A	chr2:5869134	JACUSA_call2	mm10	Nudt5	3' end	Nudt5	Nudt5	http://genome.ucsc.edu/cgi-bin/hgTracks?db=mm10&position=chr2%3A5869133-5869134	SINE	PB1D10	Alu	TRUE	FALSE	3.052	FALSE	0.0962	0	TRUE	FALSE	52	29	TRUE	FALSE	5	0	0.21,0.059,0.048	0,0,0	3,1,1	0,0,0	14,17,21	6,15,8
chr2	5869195	5869196	+	A	chr2:5869196	JACUSA_call2	mm10	Nudt5	3' end	Nudt5	Nudt5	http://genome.ucsc.edu/cgi-bin/hgTracks?db=mm10&position=chr2%3A5869195-5869196	SINE	B2_Mm1t	B2	FALSE	TRUE	0.471	FALSE	0	0	FALSE	FALSE	55	35	TRUE	FALSE	0	0	0,0,0	0,0,0	0,0,0	0,0,0	14,21,20	7,17,11
chr2	5897956	5897957	-	T	chr2:5897957	JACUSA_call2	mm10	Dhtkd1	3' end	Gm13267, Dhtkd1	Gm13267	http://genome.ucsc.edu/cgi-bin/hgTracks?db=mm10&position=chr2%3A5897956-5897957	SINE	B1_Mus2	Alu	TRUE	FALSE	3.444	FALSE	0.571	0.167	TRUE	TRUE	56	12	TRUE	FALSE	32	2	0.54,0.6,0.59	0,0.17,0.33	13,6,13	0,1,1	24,10,22	3,6,3
chr2	5898053	5898054	-	T	chr2:5898054	JACUSA_call2	mm10	Dhtkd1	3' end	Gm13267, Dhtkd1	Gm13267	http://genome.ucsc.edu/cgi-bin/hgTracks?db=mm10&position=chr2%3A5898053-5898054	SINE	ID_B1	B4	FALSE	FALSE	11.258	TRUE	0.53	0.195	TRUE	TRUE	151	113	TRUE	TRUE	80	22	0.49,0.59,0.52	0.14,0.05,0.31	24,23,33	6,1,15	49,39,63	44,20,49
chr2	6544755	6544756	-	T	chr2:6544756	JACUSA_call2	mm10	Celf2	exon	Celf2	Celf2	http://genome.ucsc.edu/cgi-bin/hgTracks?db=mm10&position=chr2%3A6544755-6544756	Simple_repeat	(T)n	Simple_repeat	FALSE	FALSE	0.307	FALSE	0.0833	0.2	TRUE	TRUE	12	10	FALSE	FALSE	1	2	0.2,0,0	0,0,0.5	1,0,0	0,0,2	5,3,4	3,3,4
chr2	69871217	69871218	+	A	chr2:69871218	JACUSA_call2	mm10	Ssb, Mettl5	3' end	Ssb, Mettl5	Ssb, Mettl5	http://genome.ucsc.edu/cgi-bin/hgTracks?db=mm10&position=chr2%3A69871217-69871218				FALSE	FALSE	0.111	FALSE	0.00195	0	FALSE	FALSE	512	404	TRUE	TRUE	1	0	0,0.0066,0	0,0,0	0,1,0	0,0,0	147,152,213	106,139,159
chr2	69871220	69871221	+	A	chr2:69871221	JACUSA_call2	mm10	Ssb, Mettl5	3' end	Ssb, Mettl5	Ssb, Mettl5	http://genome.ucsc.edu/cgi-bin/hgTracks?db=mm10&position=chr2%3A69871220-69871221				FALSE	FALSE	0.113	FALSE	0.002	0	FALSE	FALSE	501	386	TRUE	TRUE	1	0	0,0.0069,0	0,0,0	0,1,0	0,0,0	142,145,214	101,132,153
chr2	69871244	69871245	+	A	chr2:69871245	JACUSA_call2	mm10	Ssb, Mettl5	3' end	Ssb, Mettl5	Ssb, Mettl5	http://genome.ucsc.edu/cgi-bin/hgTracks?db=mm10&position=chr2%3A69871244-69871245				FALSE	FALSE	0.116	FALSE	0.00207	0	FALSE	FALSE	484	390	TRUE	TRUE	1	0	0,0.0072,0	0,0,0	0,1,0	0,0,0	136,139,209	97,138,155
chr2	69871251	69871252	+	A	chr2:69871252	JACUSA_call2	mm10	Ssb, Mettl5	3' end	Ssb, Mettl5	Ssb, Mettl5	http://genome.ucsc.edu/cgi-bin/hgTracks?db=mm10&position=chr2%3A69871251-69871252				FALSE	FALSE	0.118	FALSE	0.00211	0	FALSE	FALSE	474	381	TRUE	TRUE	1	0	0,0.0074,0	0,0,0	0,1,0	0,0,0	134,136,204	92,137,152
chr2	69871252	69871253	+	A	chr2:69871253	JACUSA_call2	mm10	Ssb, Mettl5	3' end	Ssb, Mettl5	Ssb, Mettl5	http://genome.ucsc.edu/cgi-bin/hgTracks?db=mm10&position=chr2%3A69871252-69871253				FALSE	FALSE	0.117	FALSE	0.00208	0	FALSE	FALSE	480	383	TRUE	TRUE	1	0	0,0.0073,0	0,0,0	0,1,0	0,0,0	134,137,209	95,135,153
chr2	69871272	69871273	+	A	chr2:69871273	JACUSA_call2	mm10	Ssb, Mettl5	3' end	Ssb, Mettl5	Ssb, Mettl5	http://genome.ucsc.edu/cgi-bin/hgTracks?db=mm10&position=chr2%3A69871272-69871273				FALSE	FALSE	0.12	FALSE	0.00214	0	FALSE	FALSE	468	351	TRUE	TRUE	1	0	0,0.008,0	0,0,0	0,1,0	0,0,0	143,125,200	93,122,136
chr2	69871279	69871280	+	A	chr2:69871280	JACUSA_call2	mm10	Ssb, Mettl5	3' end	Ssb, Mettl5	Ssb, Mettl5	http://genome.ucsc.edu/cgi-bin/hgTracks?db=mm10&position=chr2%3A69871279-69871280				FALSE	FALSE	0.413	FALSE	0.00455	0	FALSE	FALSE	440	338	TRUE	TRUE	2	0	0,0,0.011	0,0,0	0,0,2	0,0,0	138,120,182	91,118,129
chr2	69871283	69871284	+	A	chr2:69871284	JACUSA_call2	mm10	Ssb, Mettl5	3' end	Ssb, Mettl5	Ssb, Mettl5	http://genome.ucsc.edu/cgi-bin/hgTracks?db=mm10&position=chr2%3A69871283-69871284				FALSE	FALSE	0.152	FALSE	0	0	FALSE	FALSE	443	345	TRUE	TRUE	0	0	0,0,0	0,0,0	0,0,0	0,0,0	138,124,181	97,120,128
chr2	69871288	69871289	+	A	chr2:69871289	JACUSA_call2	mm10	Ssb, Mettl5	3' end	Ssb, Mettl5	Ssb, Mettl5	http://genome.ucsc.edu/cgi-bin/hgTracks?db=mm10&position=chr2%3A69871288-69871289				FALSE	FALSE	0.134	FALSE	0	0	FALSE	FALSE	403	319	TRUE	TRUE	0	0	0,0,0	0,0,0	0,0,0	0,0,0	128,107,168	86,111,122
chr2	74515537	74515538	-	T	chr2:74515538	JACUSA_call2	mm10	Lnpk	3' end	Lnpk	Lnpk	http://genome.ucsc.edu/cgi-bin/hgTracks?db=mm10&position=chr2%3A74515537-74515538				FALSE	FALSE	0.026	FALSE	0.136	0.111	TRUE	TRUE	22	18	FALSE	FALSE	3	2	0.33,0.1,0	0,0.12,0.25	2,1,0	0,1,1	6,10,6	6,8,4
chr2	84332774	84332775	-	T	chr2:84332775	JACUSA_call2	mm10	Calcrl	exon	Calcrl	Calcrl	http://genome.ucsc.edu/cgi-bin/hgTracks?db=mm10&position=chr2%3A84332774-84332775				FALSE	FALSE	1.284	FALSE	0.136	0.333	TRUE	TRUE	44	15	FALSE	FALSE	6	5	0.25,0.14,0.1	0.6,0.25,0.17	2,1,3	3,1,1	8,7,29	5,4,6
chr2	84332784	84332785	-	T	chr2:84332785	JACUSA_call2	mm10	Calcrl	exon	Calcrl	Calcrl	http://genome.ucsc.edu/cgi-bin/hgTracks?db=mm10&position=chr2%3A84332784-84332785				FALSE	FALSE	0.358	FALSE	0.14	0.0625	TRUE	TRUE	43	16	FALSE	FALSE	6	1	0.12,0.14,0.14	0,0,0.25	1,1,4	0,0,1	8,7,28	7,5,4
chr2	84332807	84332808	-	T	chr2:84332808	JACUSA_call2	mm10	Calcrl	exon	Calcrl	Calcrl	http://genome.ucsc.edu/cgi-bin/hgTracks?db=mm10&position=chr2%3A84332807-84332808				FALSE	FALSE	0.435	FALSE	0.0222	0	TRUE	FALSE	45	17	FALSE	FALSE	1	0	0,0.077,0	0,0,0	0,1,0	0,0,0	8,13,24	9,5,3
chr2	84768048	84768049	-	T	chr2:84768049	JACUSA_call2	mm10	Serping1	intron	Serping1	Serping1	http://genome.ucsc.edu/cgi-bin/hgTracks?db=mm10&position=chr2%3A84768048-84768049	SINE	B1_Mm	Alu	TRUE	FALSE	1.75	FALSE	0.184	0.037	TRUE	TRUE	38	27	FALSE	FALSE	7	1	0,0.12,0.24	0,0,0.056	0,1,6	0,0,1	5,8,25	5,4,18
chr2	84769152	84769153	-	T	chr2:84769153	JACUSA_call2	mm10	Serping1	intron	Serping1	Serping1	http://genome.ucsc.edu/cgi-bin/hgTracks?db=mm10&position=chr2%3A84769152-84769153	SINE	B1_Mus2	Alu	TRUE	FALSE	1.226	FALSE	0	0.1	FALSE	TRUE	29	20	FALSE	FALSE	0	2	0,0,0	0,0.25,0	0,0,0	0,2,0	7,6,16	4,8,8
chr2	84769153	84769154	-	T	chr2:84769154	JACUSA_call2	mm10	Serping1	intron	Serping1	Serping1	http://genome.ucsc.edu/cgi-bin/hgTracks?db=mm10&position=chr2%3A84769153-84769154	SINE	B1_Mus2	Alu	TRUE	FALSE	0.112	FALSE	0.103	0.15	TRUE	TRUE	29	20	FALSE	FALSE	3	3	0,0,0.19	0,0.25,0.12	0,0,3	0,2,1	7,6,16	4,8,8
chr2	84770521	84770522	-	T	chr2:84770522	JACUSA_call2	mm10	Serping1	intron	Serping1	Serping1	http://genome.ucsc.edu/cgi-bin/hgTracks?db=mm10&position=chr2%3A84770521-84770522	SINE	B1_Mur1	Alu	TRUE	FALSE	0.916	FALSE	0.0806	0.0274	TRUE	TRUE	62	73	TRUE	TRUE	5	2	0,0.059,0.16	0.048,0.05,0	0,1,4	1,1,0	20,17,25	21,20,32
chr2	84770536	84770537	-	T	chr2:84770537	JACUSA_call2	mm10	Serping1	intron	Serping1	Serping1	http://genome.ucsc.edu/cgi-bin/hgTracks?db=mm10&position=chr2%3A84770536-84770537	SINE	B1_Mur1	Alu	TRUE	FALSE	1.327	FALSE	0.05	0.134	TRUE	TRUE	60	67	TRUE	TRUE	3	9	0,0.059,0.08	0.14,0.18,0.1	0,1,2	3,3,3	18,17,25	21,17,29
chr2	84809596	84809597	+	A	chr2:84809597	JACUSA_call2	mm10	Ube2l6	3' end	Ube2l6	Ube2l6	http://genome.ucsc.edu/cgi-bin/hgTracks?db=mm10&position=chr2%3A84809596-84809597	LTR	LTRIS2	ERV1	FALSE	FALSE	0.429	FALSE	0	0	FALSE	FALSE	565	415	TRUE	TRUE	0	0	0,0,0	0,0,0	0,0,0	0,0,0	122,205,238	75,218,122
chr2	84809609	84809610	+	A	chr2:84809610	JACUSA_call2	mm10	Ube2l6	3' end	Ube2l6	Ube2l6	http://genome.ucsc.edu/cgi-bin/hgTracks?db=mm10&position=chr2%3A84809609-84809610	LTR	LTRIS2	ERV1	FALSE	FALSE	0.103	FALSE	0.00178	0	FALSE	FALSE	563	423	TRUE	TRUE	1	0	0.0083,0,0	0,0,0	1,0,0	0,0,0	121,207,235	73,223,127
chr2	84809671	84809672	+	A	chr2:84809672	JACUSA_call2	mm10	Ube2l6	3' end	Ube2l6	Ube2l6	http://genome.ucsc.edu/cgi-bin/hgTracks?db=mm10&position=chr2%3A84809671-84809672	LTR	LTRIS2	ERV1	FALSE	FALSE	11.271	TRUE	0.202	0.0705	TRUE	TRUE	411	298	TRUE	TRUE	83	21	0.23,0.16,0.22	0.018,0.093,0.069	23,23,37	1,13,7	101,144,166	56,140,102
chr2	84809737	84809738	+	A	chr2:84809738	JACUSA_call2	mm10	Ube2l6	3' end	Ube2l6	Ube2l6	http://genome.ucsc.edu/cgi-bin/hgTracks?db=mm10&position=chr2%3A84809737-84809738	LTR	LTRIS2	ERV1	FALSE	FALSE	1.3	FALSE	0.0104	0	TRUE	FALSE	386	303	TRUE	TRUE	4	0	0.027,0,0.0068	0,0,0	3,0,1	0,0,0	111,127,148	48,152,103
chr2	84809739	84809740	+	A	chr2:84809740	JACUSA_call2	mm10	Ube2l6	3' end	Ube2l6	Ube2l6	http://genome.ucsc.edu/cgi-bin/hgTracks?db=mm10&position=chr2%3A84809739-84809740	LTR	LTRIS2	ERV1	FALSE	FALSE	0.143	FALSE	0	0	FALSE	FALSE	368	299	TRUE	TRUE	0	0	0,0,0	0,0,0	0,0,0	0,0,0	108,116,144	44,149,106
chr2	90897419	90897420	-	A	chr2:90897420	JACUSA_call2	mm10	Ndufs3	intron	Ndufs3	Ndufs3	http://genome.ucsc.edu/cgi-bin/hgTracks?db=mm10&position=chr2%3A90897419-90897420	SINE	B1_Mur3	Alu	TRUE	FALSE	1.237	FALSE	0.105	0	TRUE	FALSE	19	22	FALSE	FALSE	2	0	0.22,0,0	0,0,0	2,0,0	0,0,0	9,5,5	5,10,7
chr2	90897465	90897466	-	T	chr2:90897466	JACUSA_call2	mm10	Ndufs3	intron	Ndufs3	Ndufs3	http://genome.ucsc.edu/cgi-bin/hgTracks?db=mm10&position=chr2%3A90897465-90897466	SINE	B1_Mur3	Alu	TRUE	FALSE	1.226	FALSE	0	0.1	FALSE	TRUE	16	20	FALSE	FALSE	0	2	0,0,0	0.2,0.1,0	0,0,0	1,1,0	5,5,6	5,10,5
chr2	90897479	90897480	-	T	chr2:90897480	JACUSA_call2	mm10	Ndufs3	intron	Ndufs3	Ndufs3	http://genome.ucsc.edu/cgi-bin/hgTracks?db=mm10&position=chr2%3A90897479-90897480	SINE	B1_Mur3	Alu	TRUE	FALSE	0.54	FALSE	0	0.05	FALSE	TRUE	18	20	FALSE	FALSE	0	1	0,0,0	0,0.1,0	0,0,0	0,1,0	7,5,6	4,10,6
chr2	91015869	91015870	+	A	chr2:91015870	JACUSA_call2	mm10	Celf1	exon	Celf1	Celf1	http://genome.ucsc.edu/cgi-bin/hgTracks?db=mm10&position=chr2%3A91015869-91015870				FALSE	FALSE	3.155	FALSE	0.371	0.157	TRUE	TRUE	62	51	TRUE	TRUE	23	8	0.47,0.05,0.57	0.077,0.27,0.15	9,1,13	1,3,4	19,20,23	13,11,27
chr2	91721421	91721422	+	A	chr2:91721422	JACUSA_call2	mm10	Harbi1	3' end	Harbi1	Harbi1	http://genome.ucsc.edu/cgi-bin/hgTracks?db=mm10&position=chr2%3A91721421-91721422	SINE	B2_Mm2	B2	FALSE	TRUE	2.909	FALSE	0.26	0.0862	TRUE	TRUE	50	58	TRUE	TRUE	13	5	0.15,0.37,0.22	0,0.2,0.037	2,7,4	0,4,1	13,19,18	11,20,27
chr2	91721422	91721423	+	A	chr2:91721423	JACUSA_call2	mm10	Harbi1	3' end	Harbi1	Harbi1	http://genome.ucsc.edu/cgi-bin/hgTracks?db=mm10&position=chr2%3A91721422-91721423	SINE	B2_Mm2	B2	FALSE	TRUE	0.384	FALSE	0.0962	0.0517	TRUE	TRUE	52	58	TRUE	TRUE	5	3	0.077,0.1,0.11	0.091,0.1,0	1,2,2	1,2,0	13,20,19	11,20,27
chr2	91721472	91721473	+	A	chr2:91721473	JACUSA_call2	mm10	Harbi1	3' end	Harbi1	Harbi1	http://genome.ucsc.edu/cgi-bin/hgTracks?db=mm10&position=chr2%3A91721472-91721473	SINE	B2_Mm2	B2	FALSE	TRUE	0.934	FALSE	0.167	0.0682	TRUE	TRUE	36	44	FALSE	FALSE	6	3	0.11,0.29,0.077	0,0.17,0	1,4,1	0,3,0	9,14,13	11,18,15
chr2	91721473	91721474	+	A	chr2:91721474	JACUSA_call2	mm10	Harbi1	3' end	Harbi1	Harbi1	http://genome.ucsc.edu/cgi-bin/hgTracks?db=mm10&position=chr2%3A91721473-91721474	SINE	B2_Mm2	B2	FALSE	TRUE	0.981	FALSE	0.167	0.0667	TRUE	TRUE	36	45	FALSE	FALSE	6	3	0.091,0.31,0.083	0,0.17,0	1,4,1	0,3,0	11,13,12	11,18,16
chr2	91722277	91722278	+	A	chr2:91722278	JACUSA_call2	mm10	Harbi1	3' end	Harbi1	Harbi1	http://genome.ucsc.edu/cgi-bin/hgTracks?db=mm10&position=chr2%3A91722277-91722278	SINE	B2_Mm2	B2	FALSE	TRUE	0.527	FALSE	0.769	0.556	TRUE	TRUE	13	9	FALSE	FALSE	10	5	0.4,1,1	0,0.67,1	2,3,5	0,2,3	5,3,5	3,3,3
chr3	100468476	100468477	-	T	chr3:100468477	JACUSA_call2	mm10		intergenic		Tent5c	http://genome.ucsc.edu/cgi-bin/hgTracks?db=mm10&position=chr3%3A100468476-100468477				FALSE	FALSE	0.195	FALSE	0.0909	0.0435	TRUE	TRUE	22	23	FALSE	FALSE	2	1	0.077,0.17,0	0,0,0.11	1,1,0	0,0,1	13,6,3	11,3,9
chr3	100470475	100470476	-	T	chr3:100470476	JACUSA_call2	mm10		intergenic		Tent5c	http://genome.ucsc.edu/cgi-bin/hgTracks?db=mm10&position=chr3%3A100470475-100470476				FALSE	FALSE	0.879	FALSE	0.2	0.0769	TRUE	TRUE	30	26	FALSE	FALSE	6	2	0.19,0.33,0.12	0,0.33,0.077	3,2,1	0,1,1	16,6,8	10,3,13
chr3	101921402	101921403	-	T	chr3:101921403	JACUSA_call2	mm10	Slc22a15	intron	Slc22a15	Slc22a15	http://genome.ucsc.edu/cgi-bin/hgTracks?db=mm10&position=chr3%3A101921402-101921403				FALSE	FALSE	1.217	FALSE	0.0952	0	TRUE	FALSE	21	32	FALSE	FALSE	2	0	0,0.29,0	0,0,0	0,2,0	0,0,0	5,7,9	5,15,12
chr3	103066083	103066084	+	A	chr3:103066084	JACUSA_call2	mm10	Nras	exon	Nras	Nras	http://genome.ucsc.edu/cgi-bin/hgTracks?db=mm10&position=chr3%3A103066083-103066084	SINE	PB1D10	Alu	TRUE	FALSE	5.017	TRUE	0.114	0	TRUE	FALSE	70	45	TRUE	FALSE	8	0	0.083,0.17,0.071	0,0,0	1,5,2	0,0,0	12,30,28	11,14,20
chr3	103066089	103066090	+	A	chr3:103066090	JACUSA_call2	mm10	Nras	exon	Nras	Nras	http://genome.ucsc.edu/cgi-bin/hgTracks?db=mm10&position=chr3%3A103066089-103066090	SINE	B4A	B4	FALSE	FALSE	1.865	FALSE	0.594	0.405	TRUE	TRUE	69	42	TRUE	FALSE	41	17	0.67,0.53,0.63	0.3,0.57,0.33	8,16,17	3,8,6	12,30,27	10,14,18
chr3	103066121	103066122	+	A	chr3:103066122	JACUSA_call2	mm10	Nras	exon	Nras	Nras	http://genome.ucsc.edu/cgi-bin/hgTracks?db=mm10&position=chr3%3A103066121-103066122	SINE	B4A	B4	FALSE	FALSE	3.572	FALSE	0.203	0.04	TRUE	TRUE	64	50	TRUE	TRUE	13	2	0,0.27,0.22	0,0.11,0	0,7,6	0,2,0	11,26,27	14,18,18
chr3	103066124	103066125	+	A	chr3:103066125	JACUSA_call2	mm10	Nras	exon	Nras	Nras	http://genome.ucsc.edu/cgi-bin/hgTracks?db=mm10&position=chr3%3A103066124-103066125	SINE	B4A	B4	FALSE	FALSE	0.388	FALSE	0.0159	0	TRUE	FALSE	63	47	TRUE	FALSE	1	0	0,0,0.038	0,0,0	0,0,1	0,0,0	11,26,26	14,18,15
chr3	103066725	103066726	+	A	chr3:103066726	JACUSA_call2	mm10	Nras	exon	Nras	Nras	http://genome.ucsc.edu/cgi-bin/hgTracks?db=mm10&position=chr3%3A103066725-103066726	SINE	B1_Mus2	Alu	TRUE	FALSE	0.019	FALSE	0.133	0.152	TRUE	TRUE	30	33	FALSE	FALSE	4	5	0,0,0.22	0.12,0.31,0	0,0,4	1,4,0	4,8,18	8,13,12
chr3	116744070	116744071	-	T	chr3:116744071	JACUSA_call2	mm10	Agl	exon	Agl	Agl	http://genome.ucsc.edu/cgi-bin/hgTracks?db=mm10&position=chr3%3A116744070-116744071	SINE	B1_Mm	Alu	TRUE	FALSE	0.292	FALSE	0	0.00833	FALSE	FALSE	127	120	TRUE	TRUE	0	1	0,0,0	0,0.03,0	0,0,0	0,1,0	40,38,49	35,33,52
chr3	116744073	116744074	-	T	chr3:116744074	JACUSA_call2	mm10	Agl	exon	Agl	Agl	http://genome.ucsc.edu/cgi-bin/hgTracks?db=mm10&position=chr3%3A116744073-116744074	SINE	B1_Mm	Alu	TRUE	FALSE	0.781	FALSE	0.016	0	TRUE	FALSE	125	120	TRUE	TRUE	2	0	0,0.026,0.02	0,0,0	0,1,1	0,0,0	38,38,49	36,34,50
chr3	116744081	116744082	-	T	chr3:116744082	JACUSA_call2	mm10	Agl	exon	Agl	Agl	http://genome.ucsc.edu/cgi-bin/hgTracks?db=mm10&position=chr3%3A116744081-116744082	SINE	B1_Mm	Alu	TRUE	FALSE	0.431	FALSE	0.0806	0.0504	TRUE	TRUE	124	119	TRUE	TRUE	10	6	0.11,0.053,0.083	0.062,0.061,0.037	4,2,4	2,2,2	38,38,48	32,33,54
chr3	116744082	116744083	-	T	chr3:116744083	JACUSA_call2	mm10	Agl	exon	Agl	Agl	http://genome.ucsc.edu/cgi-bin/hgTracks?db=mm10&position=chr3%3A116744082-116744083	SINE	B1_Mm	Alu	TRUE	FALSE	8.044	TRUE	0.105	0	TRUE	FALSE	124	121	TRUE	TRUE	13	0	0.16,0.11,0.061	0,0,0	6,4,3	0,0,0	38,37,49	33,34,54
chr3	116744083	116744084	-	T	chr3:116744084	JACUSA_call2	mm10	Agl	exon	Agl	Agl	http://genome.ucsc.edu/cgi-bin/hgTracks?db=mm10&position=chr3%3A116744083-116744084	SINE	B1_Mm	Alu	TRUE	FALSE	2.611	FALSE	0.817	0.692	TRUE	TRUE	126	120	TRUE	TRUE	103	83	0.74,0.95,0.78	0.64,0.76,0.68	29,35,39	21,26,36	39,37,50	33,34,53
chr3	116744086	116744087	-	T	chr3:116744087	JACUSA_call2	mm10	Agl	exon	Agl	Agl	http://genome.ucsc.edu/cgi-bin/hgTracks?db=mm10&position=chr3%3A116744086-116744087	SINE	B1_Mm	Alu	TRUE	FALSE	1.71	FALSE	0.0465	0.00794	TRUE	FALSE	129	126	TRUE	TRUE	6	1	0,0.027,0.098	0,0,0.018	0,1,5	0,0,1	41,37,51	33,36,57
chr3	116744095	116744096	-	T	chr3:116744096	JACUSA_call2	mm10	Agl	exon	Agl	Agl	http://genome.ucsc.edu/cgi-bin/hgTracks?db=mm10&position=chr3%3A116744095-116744096	SINE	B1_Mm	Alu	TRUE	FALSE	6.068	TRUE	0.685	0.455	TRUE	TRUE	130	123	TRUE	TRUE	89	56	0.65,0.66,0.73	0.31,0.66,0.41	28,25,36	10,23,23	43,38,49	32,35,56
chr3	116744096	116744097	-	T	chr3:116744097	JACUSA_call2	mm10	Agl	exon	Agl	Agl	http://genome.ucsc.edu/cgi-bin/hgTracks?db=mm10&position=chr3%3A116744096-116744097	SINE	B1_Mm	Alu	TRUE	FALSE	2.101	FALSE	0.814	0.702	TRUE	TRUE	129	121	TRUE	TRUE	105	85	0.72,0.92,0.82	0.62,0.79,0.69	31,34,40	20,27,38	43,37,49	32,34,55
chr3	116744145	116744146	-	T	chr3:116744146	JACUSA_call2	mm10	Agl	exon	Agl	Agl	http://genome.ucsc.edu/cgi-bin/hgTracks?db=mm10&position=chr3%3A116744145-116744146	SINE	B1_Mm	Alu	TRUE	FALSE	4.947	FALSE	0.519	0.202	TRUE	TRUE	133	104	TRUE	TRUE	69	21	0.5,0.68,0.38	0.22,0.41,0.062	18,32,19	6,12,3	36,47,50	27,29,48
chr3	116744158	116744159	-	T	chr3:116744159	JACUSA_call2	mm10	Agl	exon	Agl	Agl	http://genome.ucsc.edu/cgi-bin/hgTracks?db=mm10&position=chr3%3A116744158-116744159	SINE	B1_Mm	Alu	TRUE	FALSE	6.505	TRUE	0.515	0.24	TRUE	TRUE	136	96	TRUE	TRUE	70	23	0.45,0.67,0.42	0.27,0.36,0.16	17,31,22	7,9,7	38,46,52	26,25,45
chr3	116744162	116744163	-	T	chr3:116744163	JACUSA_call2	mm10	Agl	exon	Agl	Agl	http://genome.ucsc.edu/cgi-bin/hgTracks?db=mm10&position=chr3%3A116744162-116744163	SINE	B1_Mm	Alu	TRUE	FALSE	11.963	TRUE	0.553	0.184	TRUE	TRUE	141	103	TRUE	TRUE	78	19	0.55,0.62,0.49	0.1,0.3,0.17	23,30,25	3,8,8	42,48,51	29,27,47
chr3	116744170	116744171	-	T	chr3:116744171	JACUSA_call2	mm10	Agl	exon	Agl	Agl	http://genome.ucsc.edu/cgi-bin/hgTracks?db=mm10&position=chr3%3A116744170-116744171	SINE	B1_Mm	Alu	TRUE	FALSE	1.278	FALSE	0.0204	0	TRUE	FALSE	147	105	TRUE	TRUE	3	0	0.024,0.041,0	0,0,0	1,2,0	0,0,0	41,49,57	26,29,50
chr3	116744233	116744234	-	T	chr3:116744234	JACUSA_call2	mm10	Agl	exon	Agl	Agl	http://genome.ucsc.edu/cgi-bin/hgTracks?db=mm10&position=chr3%3A116744233-116744234				FALSE	FALSE	0.279	FALSE	0.00769	0	FALSE	FALSE	130	95	TRUE	TRUE	1	0	0,0.022,0	0,0,0	0,1,0	0,0,0	27,46,57	32,27,36
chr3	116744573	116744574	-	T	chr3:116744574	JACUSA_call2	mm10	Agl	exon	Agl	Agl	http://genome.ucsc.edu/cgi-bin/hgTracks?db=mm10&position=chr3%3A116744573-116744574	SINE	B1_Mur4	Alu	TRUE	FALSE	1.387	FALSE	0.0265	0	TRUE	FALSE	113	82	TRUE	TRUE	3	0	0.12,0,0	0,0,0	3,0,0	0,0,0	24,41,48	33,21,28
chr3	116744575	116744576	-	T	chr3:116744576	JACUSA_call2	mm10	Agl	exon	Agl	Agl	http://genome.ucsc.edu/cgi-bin/hgTracks?db=mm10&position=chr3%3A116744575-116744576	SINE	B1_Mur4	Alu	TRUE	FALSE	0.299	FALSE	0.00877	0	FALSE	FALSE	114	81	TRUE	TRUE	1	0	0.042,0,0	0,0,0	1,0,0	0,0,0	24,42,48	33,20,28
chr3	116744576	116744577	-	T	chr3:116744577	JACUSA_call2	mm10	Agl	exon	Agl	Agl	http://genome.ucsc.edu/cgi-bin/hgTracks?db=mm10&position=chr3%3A116744576-116744577	SINE	B1_Mur4	Alu	TRUE	FALSE	0.3	FALSE	0.00885	0	FALSE	FALSE	113	80	TRUE	TRUE	1	0	0.043,0,0	0,0,0	1,0,0	0,0,0	23,42,48	33,20,27
chr3	116744578	116744579	-	T	chr3:116744579	JACUSA_call2	mm10	Agl	exon	Agl	Agl	http://genome.ucsc.edu/cgi-bin/hgTracks?db=mm10&position=chr3%3A116744578-116744579	SINE	B1_Mur4	Alu	TRUE	FALSE	3.678	FALSE	0.168	0.05	TRUE	TRUE	113	80	TRUE	TRUE	19	4	0.17,0.18,0.16	0.032,0.048,0.071	4,7,8	1,1,2	23,39,51	31,21,28
chr3	116744579	116744580	-	T	chr3:116744580	JACUSA_call2	mm10	Agl	exon	Agl	Agl	http://genome.ucsc.edu/cgi-bin/hgTracks?db=mm10&position=chr3%3A116744579-116744580	SINE	B1_Mur4	Alu	TRUE	FALSE	2.579	FALSE	0.116	0.0326	TRUE	TRUE	121	92	TRUE	TRUE	14	3	0.16,0.15,0.073	0,0,0.094	4,6,4	0,0,3	25,41,55	38,22,32
chr3	116744580	116744581	-	T	chr3:116744581	JACUSA_call2	mm10	Agl	exon	Agl	Agl	http://genome.ucsc.edu/cgi-bin/hgTracks?db=mm10&position=chr3%3A116744580-116744581	SINE	B1_Mur4	Alu	TRUE	FALSE	4.56	FALSE	0.131	0.0215	TRUE	TRUE	122	93	TRUE	TRUE	16	2	0.19,0.12,0.11	0,0,0.062	5,5,6	0,0,2	26,41,55	38,23,32
chr3	116744581	116744582	-	T	chr3:116744582	JACUSA_call2	mm10	Agl	exon	Agl	Agl	http://genome.ucsc.edu/cgi-bin/hgTracks?db=mm10&position=chr3%3A116744581-116744582	SINE	B1_Mur4	Alu	TRUE	FALSE	5.157	TRUE	0.0667	0	TRUE	FALSE	135	103	TRUE	TRUE	9	0	0.03,0.12,0.051	0,0,0	1,5,3	0,0,0	33,43,59	44,25,34
chr3	116744582	116744583	-	T	chr3:116744583	JACUSA_call2	mm10	Agl	exon	Agl	Agl	http://genome.ucsc.edu/cgi-bin/hgTracks?db=mm10&position=chr3%3A116744582-116744583	SINE	B1_Mur4	Alu	TRUE	FALSE	9.719	TRUE	0.306	0.0693	TRUE	TRUE	134	101	TRUE	TRUE	41	7	0.33,0.33,0.28	0.07,0.12,0.03	11,14,16	3,3,1	33,43,58	43,25,33
chr3	116744583	116744584	-	T	chr3:116744584	JACUSA_call2	mm10	Agl	exon	Agl	Agl	http://genome.ucsc.edu/cgi-bin/hgTracks?db=mm10&position=chr3%3A116744583-116744584	SINE	B1_Mur4	Alu	TRUE	FALSE	6.977	TRUE	0.117	0.01	TRUE	FALSE	137	100	TRUE	TRUE	16	1	0.18,0.11,0.083	0.023,0,0	6,5,5	1,0,0	33,44,60	43,24,33
chr3	116744594	116744595	-	T	chr3:116744595	JACUSA_call2	mm10	Agl	exon	Agl	Agl	http://genome.ucsc.edu/cgi-bin/hgTracks?db=mm10&position=chr3%3A116744594-116744595	SINE	B1_Mur4	Alu	TRUE	FALSE	0.789	FALSE	0.0538	0.0206	TRUE	TRUE	130	97	TRUE	TRUE	7	2	0.057,0.051,0.054	0.024,0.042,0	2,2,3	1,1,0	35,39,56	42,24,31
chr3	116744597	116744598	-	T	chr3:116744598	JACUSA_call2	mm10	Agl	exon	Agl	Agl	http://genome.ucsc.edu/cgi-bin/hgTracks?db=mm10&position=chr3%3A116744597-116744598	SINE	B1_Mur4	Alu	TRUE	FALSE	0.278	FALSE	0.00763	0	FALSE	FALSE	131	100	TRUE	TRUE	1	0	0,0,0.018	0,0,0	0,0,1	0,0,0	34,40,57	43,25,32
chr3	116744599	116744600	-	T	chr3:116744600	JACUSA_call2	mm10	Agl	exon	Agl	Agl	http://genome.ucsc.edu/cgi-bin/hgTracks?db=mm10&position=chr3%3A116744599-116744600	SINE	B1_Mur4	Alu	TRUE	FALSE	0.281	FALSE	0.00775	0	FALSE	FALSE	129	101	TRUE	TRUE	1	0	0,0,0.018	0,0,0	0,0,1	0,0,0	34,39,56	44,25,32
chr3	116744601	116744602	-	T	chr3:116744602	JACUSA_call2	mm10	Agl	exon	Agl	Agl	http://genome.ucsc.edu/cgi-bin/hgTracks?db=mm10&position=chr3%3A116744601-116744602	SINE	B1_Mur4	Alu	TRUE	FALSE	0.474	FALSE	0.0687	0.0388	TRUE	TRUE	131	103	TRUE	TRUE	9	4	0.059,0.075,0.07	0,0.077,0.062	2,3,4	0,2,2	34,40,57	45,26,32
chr3	116744647	116744648	-	T	chr3:116744648	JACUSA_call2	mm10	Agl	exon	Agl	Agl	http://genome.ucsc.edu/cgi-bin/hgTracks?db=mm10&position=chr3%3A116744647-116744648	SINE	B1_Mur4	Alu	TRUE	FALSE	3.76	FALSE	0.0483	0	TRUE	FALSE	145	121	TRUE	TRUE	7	0	0.12,0.024,0.016	0,0,0	5,1,1	0,0,0	41,42,62	50,39,32
chr3	116744663	116744664	-	T	chr3:116744664	JACUSA_call2	mm10	Agl	exon	Agl	Agl	http://genome.ucsc.edu/cgi-bin/hgTracks?db=mm10&position=chr3%3A116744663-116744664	SINE	B1_Mur4	Alu	TRUE	FALSE	3.893	FALSE	0.271	0.134	TRUE	TRUE	144	127	TRUE	TRUE	39	17	0.17,0.34,0.28	0.18,0.077,0.12	6,14,19	10,3,4	36,41,67	55,39,33
chr3	116744667	116744668	-	T	chr3:116744668	JACUSA_call2	mm10	Agl	exon	Agl	Agl	http://genome.ucsc.edu/cgi-bin/hgTracks?db=mm10&position=chr3%3A116744667-116744668	SINE	B1_Mur4	Alu	TRUE	FALSE	0.669	FALSE	0.0714	0.0385	TRUE	TRUE	140	130	TRUE	TRUE	10	5	0.086,0,0.11	0,0.1,0.03	3,0,7	0,4,1	35,42,63	57,40,33
chr3	116744671	116744672	-	T	chr3:116744672	JACUSA_call2	mm10	Agl	exon	Agl	Agl	http://genome.ucsc.edu/cgi-bin/hgTracks?db=mm10&position=chr3%3A116744671-116744672	SINE	B1_Mur4	Alu	TRUE	FALSE	2.958	FALSE	0.0876	0.0244	TRUE	TRUE	137	123	TRUE	TRUE	12	3	0.083,0.1,0.081	0.019,0.053,0	3,4,5	1,2,0	36,39,62	54,38,31
chr3	116744672	116744673	-	T	chr3:116744673	JACUSA_call2	mm10	Agl	exon	Agl	Agl	http://genome.ucsc.edu/cgi-bin/hgTracks?db=mm10&position=chr3%3A116744672-116744673	SINE	B1_Mur4	Alu	TRUE	FALSE	1.357	FALSE	0.267	0.18	TRUE	TRUE	135	122	TRUE	TRUE	36	22	0.11,0.28,0.34	0.15,0.23,0.17	4,11,21	8,9,5	35,39,61	53,39,30
chr3	116744673	116744674	-	T	chr3:116744674	JACUSA_call2	mm10	Agl	exon	Agl	Agl	http://genome.ucsc.edu/cgi-bin/hgTracks?db=mm10&position=chr3%3A116744673-116744674	SINE	B1_Mur4	Alu	TRUE	FALSE	0.002	FALSE	0.0141	0.0155	TRUE	TRUE	142	129	TRUE	TRUE	2	2	0,0,0.031	0.018,0,0.03	0,0,2	1,0,1	37,40,65	56,40,33
chr3	116744680	116744681	-	T	chr3:116744681	JACUSA_call2	mm10	Agl	exon	Agl	Agl	http://genome.ucsc.edu/cgi-bin/hgTracks?db=mm10&position=chr3%3A116744680-116744681	SINE	B1_Mur4	Alu	TRUE	FALSE	0.092	FALSE	0.479	0.454	TRUE	TRUE	146	141	TRUE	TRUE	70	64	0.32,0.53,0.55	0.4,0.57,0.4	13,24,33	22,25,17	41,45,60	55,44,42
chr3	116744687	116744688	-	T	chr3:116744688	JACUSA_call2	mm10	Agl	exon	Agl	Agl	http://genome.ucsc.edu/cgi-bin/hgTracks?db=mm10&position=chr3%3A116744687-116744688	SINE	B1_Mur4	Alu	TRUE	FALSE	0.811	FALSE	0.114	0.0714	TRUE	TRUE	158	154	TRUE	TRUE	18	11	0.047,0.16,0.12	0.05,0.13,0.043	2,8,8	3,6,2	43,49,66	60,47,47
chr3	116744692	116744693	-	T	chr3:116744693	JACUSA_call2	mm10	Agl	exon	Agl	Agl	http://genome.ucsc.edu/cgi-bin/hgTracks?db=mm10&position=chr3%3A116744692-116744693	SINE	B1_Mur4	Alu	TRUE	FALSE	4.737	FALSE	0.369	0.214	TRUE	TRUE	168	159	TRUE	TRUE	62	34	0.24,0.4,0.44	0.19,0.27,0.19	12,21,29	12,13,9	49,53,66	64,48,47
chr3	116744693	116744694	-	T	chr3:116744694	JACUSA_call2	mm10	Agl	exon	Agl	Agl	http://genome.ucsc.edu/cgi-bin/hgTracks?db=mm10&position=chr3%3A116744693-116744694	SINE	B1_Mur4	Alu	TRUE	FALSE	0.431	FALSE	0.357	0.309	TRUE	TRUE	168	162	TRUE	TRUE	60	50	0.19,0.42,0.43	0.31,0.35,0.27	9,22,29	20,17,13	48,53,67	65,49,48
chr3	116744701	116744702	-	T	chr3:116744702	JACUSA_call2	mm10	Agl	exon	Agl	Agl	http://genome.ucsc.edu/cgi-bin/hgTracks?db=mm10&position=chr3%3A116744701-116744702	SINE	B1_Mur4	Alu	TRUE	FALSE	0.494	FALSE	0.0286	0.0122	TRUE	TRUE	175	164	TRUE	TRUE	5	2	0.02,0.02,0.041	0,0.039,0	1,1,3	0,2,0	51,51,73	65,51,48
chr3	116744703	116744704	-	T	chr3:116744704	JACUSA_call2	mm10	Agl	exon	Agl	Agl	http://genome.ucsc.edu/cgi-bin/hgTracks?db=mm10&position=chr3%3A116744703-116744704	SINE	B1_Mur4	Alu	TRUE	FALSE	1.59	FALSE	0.466	0.372	TRUE	TRUE	174	164	TRUE	TRUE	81	61	0.3,0.45,0.59	0.33,0.44,0.35	15,23,43	22,22,17	50,51,73	66,50,48
chr3	116744711	116744712	-	T	chr3:116744712	JACUSA_call2	mm10	Agl	exon	Agl	Agl	http://genome.ucsc.edu/cgi-bin/hgTracks?db=mm10&position=chr3%3A116744711-116744712	SINE	B1_Mur4	Alu	TRUE	FALSE	2.415	FALSE	0.0312	0	TRUE	FALSE	160	143	TRUE	TRUE	5	0	0.021,0.062,0.015	0,0,0	1,3,1	0,0,0	47,48,65	54,49,40
chr3	135406798	135406799	-	T	chr3:135406799	JACUSA_call2	mm10	Cisd2	3' end	Cisd2	Cisd2	http://genome.ucsc.edu/cgi-bin/hgTracks?db=mm10&position=chr3%3A135406798-135406799	SINE	B3	B2	FALSE	TRUE	0.237	FALSE	0	0	FALSE	FALSE	175	146	TRUE	TRUE	0	0	0,0,0	0,0,0	0,0,0	0,0,0	48,53,74	44,55,47
chr3	135406817	135406818	-	T	chr3:135406818	JACUSA_call2	mm10	Cisd2	3' end	Cisd2	Cisd2	http://genome.ucsc.edu/cgi-bin/hgTracks?db=mm10&position=chr3%3A135406817-135406818	SINE	B3	B2	FALSE	TRUE	0.68	FALSE	0.0114	0	TRUE	FALSE	175	159	TRUE	TRUE	2	0	0.02,0,0.013	0,0,0	1,0,1	0,0,0	49,50,76	59,55,45
chr3	135406818	135406819	-	T	chr3:135406819	JACUSA_call2	mm10	Cisd2	3' end	Cisd2	Cisd2	http://genome.ucsc.edu/cgi-bin/hgTracks?db=mm10&position=chr3%3A135406818-135406819	SINE	B3	B2	FALSE	TRUE	0.252	FALSE	0	0	FALSE	FALSE	181	158	TRUE	TRUE	0	0	0,0,0	0,0,0	0,0,0	0,0,0	51,51,79	59,55,44
chr3	135406823	135406824	-	T	chr3:135406824	JACUSA_call2	mm10	Cisd2	3' end	Cisd2	Cisd2	http://genome.ucsc.edu/cgi-bin/hgTracks?db=mm10&position=chr3%3A135406823-135406824	SINE	B3	B2	FALSE	TRUE	0.238	FALSE	0.00571	0	FALSE	FALSE	175	163	TRUE	TRUE	1	0	0,0,0.013	0,0,0	0,0,1	0,0,0	45,52,78	60,58,45
chr3	135406847	135406848	-	T	chr3:135406848	JACUSA_call2	mm10	Cisd2	3' end	Cisd2	Cisd2	http://genome.ucsc.edu/cgi-bin/hgTracks?db=mm10&position=chr3%3A135406847-135406848	SINE	B3	B2	FALSE	TRUE	0.243	FALSE	0.00592	0	FALSE	FALSE	169	148	TRUE	TRUE	1	0	0,0,0.015	0,0,0	0,0,1	0,0,0	45,56,68	58,52,38
chr3	135406858	135406859	-	T	chr3:135406859	JACUSA_call2	mm10	Cisd2	3' end	Cisd2	Cisd2	http://genome.ucsc.edu/cgi-bin/hgTracks?db=mm10&position=chr3%3A135406858-135406859	SINE	B3	B2	FALSE	TRUE	0.135	FALSE	0.00571	0.0118	FALSE	TRUE	175	169	TRUE	TRUE	1	2	0,0,0.014	0,0.017,0.021	0,0,1	0,1,1	45,57,73	62,60,47
chr3	135406869	135406870	-	T	chr3:135406870	JACUSA_call2	mm10	Cisd2	3' end	Cisd2	Cisd2	http://genome.ucsc.edu/cgi-bin/hgTracks?db=mm10&position=chr3%3A135406869-135406870	SINE	B3	B2	FALSE	TRUE	0.671	FALSE	0.0233	0.00637	TRUE	FALSE	172	157	TRUE	TRUE	4	1	0.023,0,0.043	0,0,0.024	1,0,3	0,0,1	44,58,70	62,53,42
chr3	145879130	145879131	+	A	chr3:145879131	JACUSA_call2	mm10	Ddah1	intron	Ddah1	Ddah1	http://genome.ucsc.edu/cgi-bin/hgTracks?db=mm10&position=chr3%3A145879130-145879131				FALSE	FALSE	0.411	FALSE	0	0	FALSE	FALSE	46	53	FALSE	TRUE	0	0	0,0,0	0,0,0	0,0,0	0,0,0	19,14,13	26,10,17
chr3	16214945	16214946	+	A	chr3:16214946	JACUSA_call2	mm10	Ythdf3	exon	Ythdf3	Ythdf3	http://genome.ucsc.edu/cgi-bin/hgTracks?db=mm10&position=chr3%3A16214945-16214946				FALSE	FALSE	0.779	FALSE	0	0.0159	FALSE	TRUE	157	126	TRUE	TRUE	0	2	0,0,0	0,0,0.039	0,0,0	0,0,2	50,33,74	40,35,51
chr3	32561470	32561471	+	A	chr3:32561471	JACUSA_call2	mm10	Mfn1	exon	Mfn1	Mfn1	http://genome.ucsc.edu/cgi-bin/hgTracks?db=mm10&position=chr3%3A32561470-32561471				FALSE	FALSE	0.173	FALSE	0.00352	0	FALSE	FALSE	284	264	TRUE	TRUE	1	0	0,0,0.0099	0,0,0	0,0,1	0,0,0	77,106,101	91,87,86
chr3	32579739	32579740	+	A	chr3:32579740	JACUSA_call2	mm10	Gnb4, Mfn1	3' end	Gnb4, Mfn1	Gnb4	http://genome.ucsc.edu/cgi-bin/hgTracks?db=mm10&position=chr3%3A32579739-32579740	SINE	B2_Mm2	B2	FALSE	TRUE	0.011	FALSE	0.0526	0.0417	TRUE	TRUE	19	24	FALSE	FALSE	1	1	0,0,0.12	0,0.17,0	0,0,1	0,1,0	7,4,8	10,6,8
chr3	35809360	35809361	+	A	chr3:35809361	JACUSA_call2	mm10	Atp11b	exon	Atp11b	Atp11b	http://genome.ucsc.edu/cgi-bin/hgTracks?db=mm10&position=chr3%3A35809360-35809361				FALSE	FALSE	0.369	FALSE	0	0.0139	FALSE	TRUE	95	72	TRUE	TRUE	0	1	0,0,0	0,0.04,0	0,0,0	0,1,0	20,35,40	22,25,25
chr3	35809471	35809472	+	A	chr3:35809472	JACUSA_call2	mm10	Atp11b	exon	Atp11b	Atp11b	http://genome.ucsc.edu/cgi-bin/hgTracks?db=mm10&position=chr3%3A35809471-35809472				FALSE	FALSE	0.338	FALSE	0.0112	0	TRUE	FALSE	89	77	TRUE	TRUE	1	0	0,0,0.036	0,0,0	0,0,1	0,0,0	25,36,28	28,23,26
chr3	35809495	35809496	+	A	chr3:35809496	JACUSA_call2	mm10	Atp11b	exon	Atp11b	Atp11b	http://genome.ucsc.edu/cgi-bin/hgTracks?db=mm10&position=chr3%3A35809495-35809496				FALSE	FALSE	0.358	FALSE	0	0.013	FALSE	TRUE	89	77	TRUE	TRUE	0	1	0,0,0	0,0,0.036	0,0,0	0,0,1	26,39,24	28,21,28
chr3	54799474	54799475	+	A	chr3:54799475	JACUSA_call2	mm10	Smad9	exon	Smad9	Smad9	http://genome.ucsc.edu/cgi-bin/hgTracks?db=mm10&position=chr3%3A54799474-54799475	SINE	B1_Mur2	Alu	TRUE	FALSE	0.191	FALSE	0.0588	0.0278	TRUE	TRUE	34	36	FALSE	FALSE	2	1	0.11,0,0	0.059,0,0	2,0,0	1,0,0	18,8,8	17,10,9
chr3	54799490	54799491	+	A	chr3:54799491	JACUSA_call2	mm10	Smad9	exon	Smad9	Smad9	http://genome.ucsc.edu/cgi-bin/hgTracks?db=mm10&position=chr3%3A54799490-54799491	SINE	B1_Mur2	Alu	TRUE	FALSE	0.452	FALSE	0	0	FALSE	FALSE	40	47	FALSE	FALSE	0	0	0,0,0	0,0,0	0,0,0	0,0,0	16,13,11	19,14,14
chr3	58590822	58590823	+	A	chr3:58590823	JACUSA_call2	mm10	Selenot	exon	Selenot	Selenot	http://genome.ucsc.edu/cgi-bin/hgTracks?db=mm10&position=chr3%3A58590822-58590823				FALSE	FALSE	16.166	TRUE	0.621	0.201	TRUE	TRUE	721	532	TRUE	TRUE	448	107	0.69,0.58,0.62	0.076,0.39,0.12	99,134,215	12,73,22	144,233,344	157,189,186
chr3	83032010	83032011	+	T	chr3:83032011	JACUSA_call2	mm10	Fga	exon	Fga	Fga	http://genome.ucsc.edu/cgi-bin/hgTracks?db=mm10&position=chr3%3A83032010-83032011				FALSE	FALSE	1.603	FALSE	0.000434	0.000243	FALSE	FALSE	9220	8214	TRUE	TRUE	4	2	0,0.011,0.00033,0.022,0.00033,0	0,0.014,0.0005,0,0,0	0,1,1,1,1,0	0,1,1,0,0,0	3000,91,3000,46,3000,83	3000,73,2017,52,3000,72
chr3	83032010	83032011	-	T	chr3:83032011	JACUSA_call2	mm10	Fga	exon	Fga	Fga	http://genome.ucsc.edu/cgi-bin/hgTracks?db=mm10&position=chr3%3A83032010-83032011				FALSE	FALSE	1.603	FALSE	0.000434	0.000243	FALSE	FALSE	9220	8214	TRUE	TRUE	4	2	0,0.011,0.00033,0.022,0.00033,0	0,0.014,0.0005,0,0,0	0,1,1,1,1,0	0,1,1,0,0,0	3000,91,3000,46,3000,83	3000,73,2017,52,3000,72
chr3	87921510	87921511	+	A	chr3:87921511	JACUSA_call2	mm10	Mrpl24	intron	Mrpl24	Mrpl24	http://genome.ucsc.edu/cgi-bin/hgTracks?db=mm10&position=chr3%3A87921510-87921511	SINE	B1F2	Alu	TRUE	FALSE	0.809	FALSE	0.0312	0.111	TRUE	TRUE	32	36	FALSE	FALSE	1	4	0,0,0.11	0.14,0,0.11	0,0,1	2,0,2	10,13,9	14,3,19
chr3	87921520	87921521	+	A	chr3:87921521	JACUSA_call2	mm10	Mrpl24	intron	Mrpl24	Mrpl24	http://genome.ucsc.edu/cgi-bin/hgTracks?db=mm10&position=chr3%3A87921520-87921521	SINE	B1F2	Alu	TRUE	FALSE	1.739	FALSE	0.281	0.1	TRUE	TRUE	32	40	FALSE	FALSE	9	4	0,0.5,0.33	0,0,0.2	0,6,3	0,0,4	11,12,9	17,3,20
chr3	87921524	87921525	+	A	chr3:87921525	JACUSA_call2	mm10	Mrpl24	intron	Mrpl24	Mrpl24	http://genome.ucsc.edu/cgi-bin/hgTracks?db=mm10&position=chr3%3A87921524-87921525	SINE	B1F2	Alu	TRUE	FALSE	0.482	FALSE	0.0312	0	TRUE	FALSE	32	39	FALSE	FALSE	1	0	0,0,0.11	0,0,0	0,0,1	0,0,0	11,12,9	17,3,19
chr3	87921525	87921526	+	A	chr3:87921526	JACUSA_call2	mm10	Mrpl24	intron	Mrpl24	Mrpl24	http://genome.ucsc.edu/cgi-bin/hgTracks?db=mm10&position=chr3%3A87921525-87921526	SINE	B1F2	Alu	TRUE	FALSE	1.812	FALSE	0.1	0.282	TRUE	TRUE	30	39	FALSE	FALSE	3	11	0,0,0.33	0.12,0.67,0.37	0,0,3	2,2,7	11,10,9	17,3,19
chr3	88352241	88352242	+	A	chr3:88352242	JACUSA_call2	mm10	Smg5	intron	Smg5	Smg5	http://genome.ucsc.edu/cgi-bin/hgTracks?db=mm10&position=chr3%3A88352241-88352242	SINE	B1_Mus1	Alu	TRUE	FALSE	0.603	FALSE	0.0909	0	TRUE	FALSE	11	17	FALSE	FALSE	1	0	0,0.33,0	0,0,0	0,1,0	0,0,0	3,3,5	7,4,6
chr3	88352276	88352277	+	A	chr3:88352277	JACUSA_call2	mm10	Smg5	intron	Smg5	Smg5	http://genome.ucsc.edu/cgi-bin/hgTracks?db=mm10&position=chr3%3A88352276-88352277	SINE	B1_Mus1	Alu	TRUE	FALSE	1.366	FALSE	0.2	0	TRUE	FALSE	10	19	FALSE	FALSE	2	0	0,0.5,0	0,0,0	0,2,0	0,0,0	3,4,3	8,3,8
chr3	90060369	90060370	+	A	chr3:90060370	JACUSA_call2	mm10	4933434E20Rik	intron	4933434E20Rik	4933434E20Rik	http://genome.ucsc.edu/cgi-bin/hgTracks?db=mm10&position=chr3%3A90060369-90060370	SINE	B2_Mm2	B2	FALSE	TRUE	0.203	FALSE	0.0698	0.0345	TRUE	TRUE	43	29	FALSE	FALSE	3	1	0,0,0.14	0,0.071,0	0,0,3	0,1,0	8,14,21	7,14,8
chr3	90060380	90060381	+	A	chr3:90060381	JACUSA_call2	mm10	4933434E20Rik	intron	4933434E20Rik	4933434E20Rik	http://genome.ucsc.edu/cgi-bin/hgTracks?db=mm10&position=chr3%3A90060380-90060381	SINE	B2_Mm2	B2	FALSE	TRUE	0.534	FALSE	0.0952	0.0333	TRUE	TRUE	42	30	FALSE	FALSE	4	1	0.12,0.14,0.05	0,0.071,0	1,2,1	0,1,0	8,14,20	8,14,8
chr3	90060386	90060387	+	A	chr3:90060387	JACUSA_call2	mm10	4933434E20Rik	intron	4933434E20Rik	4933434E20Rik	http://genome.ucsc.edu/cgi-bin/hgTracks?db=mm10&position=chr3%3A90060386-90060387	SINE	B2_Mm2	B2	FALSE	TRUE	0.443	FALSE	0.0233	0	TRUE	FALSE	43	30	FALSE	FALSE	1	0	0.12,0,0	0,0,0	1,0,0	0,0,0	8,14,21	7,14,9
chr3	90060393	90060394	+	A	chr3:90060394	JACUSA_call2	mm10	4933434E20Rik	intron	4933434E20Rik	4933434E20Rik	http://genome.ucsc.edu/cgi-bin/hgTracks?db=mm10&position=chr3%3A90060393-90060394	SINE	B2_Mm2	B2	FALSE	TRUE	0.025	FALSE	0.0769	0.0625	TRUE	TRUE	39	32	FALSE	FALSE	3	2	0.12,0.083,0.053	0,0.067,0.11	1,1,1	0,1,1	8,12,19	8,15,9
chr3	90060397	90060398	+	A	chr3:90060398	JACUSA_call2	mm10	4933434E20Rik	intron	4933434E20Rik	4933434E20Rik	http://genome.ucsc.edu/cgi-bin/hgTracks?db=mm10&position=chr3%3A90060397-90060398	SINE	B2_Mm2	B2	FALSE	TRUE	1.375	FALSE	0.205	0.0667	TRUE	TRUE	39	30	FALSE	FALSE	8	2	0.12,0.33,0.16	0,0.13,0	1,4,3	0,2,0	8,12,19	7,15,8
chr3	90060407	90060408	+	A	chr3:90060408	JACUSA_call2	mm10	4933434E20Rik	intron	4933434E20Rik	4933434E20Rik	http://genome.ucsc.edu/cgi-bin/hgTracks?db=mm10&position=chr3%3A90060407-90060408	SINE	B2_Mm2	B2	FALSE	TRUE	1.763	FALSE	0.0769	0	TRUE	FALSE	39	27	FALSE	FALSE	3	0	0,0.077,0.11	0,0,0	0,1,2	0,0,0	7,13,19	7,13,7
chr3	90060412	90060413	+	A	chr3:90060413	JACUSA_call2	mm10	4933434E20Rik	intron	4933434E20Rik	4933434E20Rik	http://genome.ucsc.edu/cgi-bin/hgTracks?db=mm10&position=chr3%3A90060412-90060413	SINE	B2_Mm2	B2	FALSE	TRUE	0.471	FALSE	0.0286	0	TRUE	FALSE	35	26	FALSE	FALSE	1	0	0,0.1,0	0,0,0	0,1,0	0,0,0	6,10,19	7,12,7
chr3	90060616	90060617	+	A	chr3:90060617	JACUSA_call2	mm10	4933434E20Rik	intron	4933434E20Rik	4933434E20Rik	http://genome.ucsc.edu/cgi-bin/hgTracks?db=mm10&position=chr3%3A90060616-90060617	SINE	PB1D10	Alu	TRUE	FALSE	1.927	FALSE	0.654	0.529	TRUE	TRUE	26	17	FALSE	FALSE	17	9	0.83,0.44,0.73	0.33,0.89,0	5,4,8	1,8,0	6,9,11	3,9,5
chr3	90060622	90060623	+	A	chr3:90060623	JACUSA_call2	mm10	4933434E20Rik	intron	4933434E20Rik	4933434E20Rik	http://genome.ucsc.edu/cgi-bin/hgTracks?db=mm10&position=chr3%3A90060622-90060623	SINE	PB1D10	Alu	TRUE	FALSE	0.246	FALSE	0.4	0.294	TRUE	TRUE	25	17	FALSE	FALSE	10	5	0.4,0.44,0.36	0,0.33,0.4	2,4,4	0,3,2	5,9,11	3,9,5
chr3	90060630	90060631	+	A	chr3:90060631	JACUSA_call2	mm10	4933434E20Rik	intron	4933434E20Rik	4933434E20Rik	http://genome.ucsc.edu/cgi-bin/hgTracks?db=mm10&position=chr3%3A90060630-90060631	SINE	PB1D10	Alu	TRUE	FALSE	0.572	FALSE	0	0.0667	FALSE	TRUE	27	15	FALSE	FALSE	0	1	0,0,0	0,0.11,0	0,0,0	0,1,0	6,6,15	3,9,3
chr3	94448554	94448555	+	A	chr3:94448555	JACUSA_call2	mm10	Mrpl9	3' end	Mrpl9	Mrpl9	http://genome.ucsc.edu/cgi-bin/hgTracks?db=mm10&position=chr3%3A94448554-94448555	SINE	B2_Mm1a	B2	FALSE	TRUE	0.743	FALSE	0	0.00787	FALSE	FALSE	232	254	TRUE	TRUE	0	2	0,0,0	0.022,0,0	0,0,0	2,0,0	86,54,92	91,50,113
chr3	94448590	94448591	+	A	chr3:94448591	JACUSA_call2	mm10	Mrpl9	3' end	Mrpl9	Mrpl9	http://genome.ucsc.edu/cgi-bin/hgTracks?db=mm10&position=chr3%3A94448590-94448591	SINE	B2_Mm1a	B2	FALSE	TRUE	0.634	FALSE	0	0.0098	FALSE	FALSE	185	204	TRUE	TRUE	0	2	0,0,0	0.027,0,0	0,0,0	2,0,0	64,46,75	73,42,89
chr3	95183455	95183456	-	T	chr3:95183456	JACUSA_call2	mm10	Gabpb2	exon	Gabpb2	Gabpb2	http://genome.ucsc.edu/cgi-bin/hgTracks?db=mm10&position=chr3%3A95183455-95183456	SINE	ID_B1	B4	FALSE	FALSE	0.398	FALSE	0	0	FALSE	FALSE	59	44	TRUE	FALSE	0	0	0,0,0	0,0,0	0,0,0	0,0,0	13,16,30	19,5,20
chr3	95183480	95183481	-	T	chr3:95183481	JACUSA_call2	mm10	Gabpb2	exon	Gabpb2	Gabpb2	http://genome.ucsc.edu/cgi-bin/hgTracks?db=mm10&position=chr3%3A95183480-95183481	SINE	B1_Mur2	Alu	TRUE	FALSE	0.915	FALSE	0.0256	0	TRUE	FALSE	78	51	TRUE	TRUE	2	0	0,0.087,0	0,0,0	0,2,0	0,0,0	18,23,37	18,10,23
chr3	95183481	95183482	-	T	chr3:95183482	JACUSA_call2	mm10	Gabpb2	exon	Gabpb2	Gabpb2	http://genome.ucsc.edu/cgi-bin/hgTracks?db=mm10&position=chr3%3A95183481-95183482	SINE	B1_Mur2	Alu	TRUE	FALSE	0.02	FALSE	0.0267	0.0204	TRUE	TRUE	75	49	TRUE	FALSE	2	1	0,0,0.054	0,0.1,0	0,0,2	0,1,0	16,22,37	18,10,21
chr3	95183482	95183483	-	T	chr3:95183483	JACUSA_call2	mm10	Gabpb2	exon	Gabpb2	Gabpb2	http://genome.ucsc.edu/cgi-bin/hgTracks?db=mm10&position=chr3%3A95183482-95183483	SINE	B1_Mur2	Alu	TRUE	FALSE	0.029	FALSE	0.0133	0.0196	TRUE	TRUE	75	51	TRUE	TRUE	1	1	0.067,0,0	0,0.1,0	1,0,0	0,1,0	15,23,37	18,10,23
chr3	95183502	95183503	-	T	chr3:95183503	JACUSA_call2	mm10	Gabpb2	exon	Gabpb2	Gabpb2	http://genome.ucsc.edu/cgi-bin/hgTracks?db=mm10&position=chr3%3A95183502-95183503	SINE	B1_Mur2	Alu	TRUE	FALSE	0.072	FALSE	0.123	0.1	TRUE	TRUE	65	50	TRUE	TRUE	8	5	0,0.11,0.19	0,0.077,0.2	0,2,6	0,1,4	15,19,31	17,13,20
chr3	95183544	95183545	-	T	chr3:95183545	JACUSA_call2	mm10	Gabpb2	exon	Gabpb2	Gabpb2	http://genome.ucsc.edu/cgi-bin/hgTracks?db=mm10&position=chr3%3A95183544-95183545	SINE	B1_Mur2	Alu	TRUE	FALSE	0.373	FALSE	0.0143	0	TRUE	FALSE	70	60	TRUE	TRUE	1	0	0,0,0.031	0,0,0	0,0,1	0,0,0	16,22,32	14,21,25
chr3	95183549	95183550	-	T	chr3:95183550	JACUSA_call2	mm10	Gabpb2	exon	Gabpb2	Gabpb2	http://genome.ucsc.edu/cgi-bin/hgTracks?db=mm10&position=chr3%3A95183549-95183550	SINE	B1_Mur2	Alu	TRUE	FALSE	0.369	FALSE	0.0139	0	TRUE	FALSE	72	59	TRUE	TRUE	1	0	0,0,0.03	0,0,0	0,0,1	0,0,0	16,23,33	13,22,24
chr3	95183560	95183561	-	T	chr3:95183561	JACUSA_call2	mm10	Gabpb2	exon	Gabpb2	Gabpb2	http://genome.ucsc.edu/cgi-bin/hgTracks?db=mm10&position=chr3%3A95183560-95183561	SINE	B1_Mur2	Alu	TRUE	FALSE	0.42	FALSE	0.338	0.263	TRUE	TRUE	74	57	TRUE	TRUE	25	15	0.19,0.48,0.3	0.077,0.18,0.45	3,12,10	1,4,10	16,25,33	13,22,22
chr3	95183561	95183562	-	T	chr3:95183562	JACUSA_call2	mm10	Gabpb2	exon	Gabpb2	Gabpb2	http://genome.ucsc.edu/cgi-bin/hgTracks?db=mm10&position=chr3%3A95183561-95183562	SINE	B1_Mur2	Alu	TRUE	FALSE	0.562	FALSE	0.0533	0.0175	TRUE	TRUE	75	57	TRUE	TRUE	4	1	0.062,0.04,0.059	0,0,0.048	1,1,2	0,0,1	16,25,34	14,22,21
chr3	95183577	95183578	-	T	chr3:95183578	JACUSA_call2	mm10	Gabpb2	exon	Gabpb2	Gabpb2	http://genome.ucsc.edu/cgi-bin/hgTracks?db=mm10&position=chr3%3A95183577-95183578	SINE	B1_Mur2	Alu	TRUE	FALSE	-0.002	FALSE	0.0641	0.0635	TRUE	TRUE	78	63	TRUE	TRUE	5	4	0,0.037,0.12	0.067,0,0.12	0,1,4	1,0,3	17,27,34	15,23,25
chr3	95183581	95183582	-	T	chr3:95183582	JACUSA_call2	mm10	Gabpb2	exon	Gabpb2	Gabpb2	http://genome.ucsc.edu/cgi-bin/hgTracks?db=mm10&position=chr3%3A95183581-95183582	SINE	B1_Mur2	Alu	TRUE	FALSE	8.417	TRUE	0.318	0.0597	TRUE	TRUE	85	67	TRUE	TRUE	27	4	0.33,0.33,0.29	0.062,0,0.12	7,10,10	1,0,3	21,30,34	16,25,26
chr3	95183592	95183593	-	T	chr3:95183593	JACUSA_call2	mm10	Gabpb2	exon	Gabpb2	Gabpb2	http://genome.ucsc.edu/cgi-bin/hgTracks?db=mm10&position=chr3%3A95183592-95183593	SINE	B1_Mur2	Alu	TRUE	FALSE	0.35	FALSE	0	0	FALSE	FALSE	81	63	TRUE	TRUE	0	0	0,0,0	0,0,0	0,0,0	0,0,0	19,29,33	14,24,25
chr3	95183939	95183940	-	T	chr3:95183940	JACUSA_call2	mm10	Gabpb2	exon	Gabpb2	Gabpb2	http://genome.ucsc.edu/cgi-bin/hgTracks?db=mm10&position=chr3%3A95183939-95183940	SINE	B1_Mus1	Alu	TRUE	FALSE	3.361	FALSE	0.379	0.167	TRUE	TRUE	66	54	TRUE	TRUE	25	9	0.25,0.31,0.5	0,0.3,0.13	3,8,14	0,6,3	12,26,28	11,20,23
chr3	95183940	95183941	-	T	chr3:95183941	JACUSA_call2	mm10	Gabpb2	exon	Gabpb2	Gabpb2	http://genome.ucsc.edu/cgi-bin/hgTracks?db=mm10&position=chr3%3A95183940-95183941	SINE	B1_Mus1	Alu	TRUE	FALSE	1.449	FALSE	0.343	0.204	TRUE	TRUE	67	54	TRUE	TRUE	23	11	0.17,0.27,0.48	0,0.4,0.13	2,7,14	0,8,3	12,26,29	11,20,23
chr3	95184248	95184249	-	T	chr3:95184249	JACUSA_call2	mm10	Gabpb2	exon	Gabpb2	Gabpb2	http://genome.ucsc.edu/cgi-bin/hgTracks?db=mm10&position=chr3%3A95184248-95184249	SINE	PB1D7	Alu	TRUE	FALSE	3.268	FALSE	0.152	0.0303	TRUE	TRUE	79	66	TRUE	TRUE	12	2	0.17,0.088,0.22	0.05,0.037,0	3,3,6	1,1,0	18,34,27	20,27,19
chr3	95184288	95184289	-	T	chr3:95184289	JACUSA_call2	mm10	Gabpb2	exon	Gabpb2	Gabpb2	http://genome.ucsc.edu/cgi-bin/hgTracks?db=mm10&position=chr3%3A95184288-95184289	SINE	PB1D7	Alu	TRUE	FALSE	1.546	FALSE	0.04	0	TRUE	FALSE	75	57	TRUE	TRUE	3	0	0.056,0.033,0.037	0,0,0	1,1,1	0,0,0	18,30,27	19,24,14
chr3	95186186	95186187	-	T	chr3:95186187	JACUSA_call2	mm10	Gabpb2	exon	Gabpb2	Gabpb2	http://genome.ucsc.edu/cgi-bin/hgTracks?db=mm10&position=chr3%3A95186186-95186187	SINE	B1F	Alu	TRUE	FALSE	2.335	FALSE	0.228	0.109	TRUE	TRUE	57	46	TRUE	FALSE	13	5	0.36,0.22,0.18	0,0.36,0	4,4,5	0,5,0	11,18,28	13,14,19
chr3	95187498	95187499	-	T	chr3:95187499	JACUSA_call2	mm10	Gabpb2	exon	Gabpb2	Gabpb2	http://genome.ucsc.edu/cgi-bin/hgTracks?db=mm10&position=chr3%3A95187498-95187499	SINE	B1_Mm	Alu	TRUE	FALSE	1.065	FALSE	0.0465	0	TRUE	FALSE	43	38	FALSE	FALSE	2	0	0,0.077,0.053	0,0,0	0,1,1	0,0,0	11,13,19	17,10,11
chr3	95187514	95187515	-	T	chr3:95187515	JACUSA_call2	mm10	Gabpb2	exon	Gabpb2	Gabpb2	http://genome.ucsc.edu/cgi-bin/hgTracks?db=mm10&position=chr3%3A95187514-95187515	SINE	B1_Mm	Alu	TRUE	FALSE	0.439	FALSE	0.0227	0	TRUE	FALSE	44	41	FALSE	FALSE	1	0	0.083,0,0	0,0,0	1,0,0	0,0,0	12,14,18	16,9,16
chr3	95187515	95187516	-	T	chr3:95187516	JACUSA_call2	mm10	Gabpb2	exon	Gabpb2	Gabpb2	http://genome.ucsc.edu/cgi-bin/hgTracks?db=mm10&position=chr3%3A95187515-95187516	SINE	B1_Mm	Alu	TRUE	FALSE	0.099	FALSE	0.0682	0.0952	TRUE	TRUE	44	42	FALSE	FALSE	3	4	0.091,0.14,0	0,0.2,0.12	1,2,0	0,2,2	11,14,19	16,10,16
chr3	95187524	95187525	-	T	chr3:95187525	JACUSA_call2	mm10	Gabpb2	exon	Gabpb2	Gabpb2	http://genome.ucsc.edu/cgi-bin/hgTracks?db=mm10&position=chr3%3A95187524-95187525	SINE	B1_Mm	Alu	TRUE	FALSE	0.453	FALSE	0.025	0	TRUE	FALSE	40	41	FALSE	FALSE	1	0	0,0,0.056	0,0,0	0,0,1	0,0,0	9,13,18	15,10,16
chr3	96578165	96578166	-	T	chr3:96578166	JACUSA_call2	mm10	Polr3gl	3' end	Polr3gl	Polr3gl	http://genome.ucsc.edu/cgi-bin/hgTracks?db=mm10&position=chr3%3A96578165-96578166	SINE	ID_B1	B4	FALSE	FALSE	0.424	FALSE	0	0	FALSE	FALSE	55	49	TRUE	FALSE	0	0	0,0,0	0,0,0	0,0,0	0,0,0	23,14,18	27,7,15
chr3	96632457	96632458	+	A	chr3:96632458	JACUSA_call2	mm10	Rbm8a	exon	Rbm8a	Rbm8a	http://genome.ucsc.edu/cgi-bin/hgTracks?db=mm10&position=chr3%3A96632457-96632458	SINE	B1_Mus1	Alu	TRUE	FALSE	0.003	FALSE	0.136	0.143	TRUE	TRUE	59	28	TRUE	FALSE	8	4	0.083,0.18,0.12	0.11,0.22,0.1	1,4,3	1,2,1	12,22,25	9,9,10
chr3	96632459	96632460	+	A	chr3:96632460	JACUSA_call2	mm10	Rbm8a	exon	Rbm8a	Rbm8a	http://genome.ucsc.edu/cgi-bin/hgTracks?db=mm10&position=chr3%3A96632459-96632460	SINE	B1_Mus1	Alu	TRUE	FALSE	0.656	FALSE	0.889	0.793	TRUE	TRUE	54	29	TRUE	FALSE	48	23	1,0.86,0.87	0.6,1,0.82	10,18,20	6,8,9	10,21,23	10,8,11
chr3	96632465	96632466	+	A	chr3:96632466	JACUSA_call2	mm10	Rbm8a	exon	Rbm8a	Rbm8a	http://genome.ucsc.edu/cgi-bin/hgTracks?db=mm10&position=chr3%3A96632465-96632466	SINE	B1_Mus1	Alu	TRUE	FALSE	2.691	FALSE	0.382	0.143	TRUE	TRUE	55	28	TRUE	FALSE	21	4	0.3,0.48,0.33	0,0.11,0.3	3,10,8	0,1,3	10,21,24	9,9,10
chr3	96632466	96632467	+	A	chr3:96632467	JACUSA_call2	mm10	Rbm8a	exon	Rbm8a	Rbm8a	http://genome.ucsc.edu/cgi-bin/hgTracks?db=mm10&position=chr3%3A96632466-96632467	SINE	B1_Mus1	Alu	TRUE	FALSE	0.073	FALSE	0.0909	0.0667	TRUE	TRUE	55	30	TRUE	FALSE	5	2	0.11,0.045,0.12	0,0,0.2	1,1,3	0,0,2	9,22,24	11,9,10
chr3	96632767	96632768	+	A	chr3:96632768	JACUSA_call2	mm10	Rbm8a	exon	Rbm8a	Rbm8a	http://genome.ucsc.edu/cgi-bin/hgTracks?db=mm10&position=chr3%3A96632767-96632768				FALSE	FALSE	1.13	FALSE	0.0625	0	TRUE	FALSE	32	26	FALSE	FALSE	2	0	0.22,0,0	0,0,0	2,0,0	0,0,0	9,6,17	8,13,5
chr4	103164711	103164712	+	A	chr4:103164712	JACUSA_call2	mm10	Mier1	exon	Mier1	Mier1	http://genome.ucsc.edu/cgi-bin/hgTracks?db=mm10&position=chr4%3A103164711-103164712	SINE	PB1D7	Alu	TRUE	FALSE	0.022	FALSE	0.0826	0.0745	TRUE	TRUE	121	94	TRUE	TRUE	10	7	0.14,0.036,0.06	0,0.18,0.1	6,1,3	0,3,4	43,28,50	37,17,40
chr4	103164725	103164726	+	A	chr4:103164726	JACUSA_call2	mm10	Mier1	exon	Mier1	Mier1	http://genome.ucsc.edu/cgi-bin/hgTracks?db=mm10&position=chr4%3A103164725-103164726	SINE	PB1D7	Alu	TRUE	FALSE	1.357	FALSE	0.0248	0	TRUE	FALSE	121	100	TRUE	TRUE	3	0	0.065,0,0	0,0,0	3,0,0	0,0,0	46,26,49	37,19,44
chr4	103164731	103164732	+	A	chr4:103164732	JACUSA_call2	mm10	Mier1	exon	Mier1	Mier1	http://genome.ucsc.edu/cgi-bin/hgTracks?db=mm10&position=chr4%3A103164731-103164732	SINE	PB1D7	Alu	TRUE	FALSE	1.669	FALSE	0.0526	0.00971	TRUE	FALSE	133	103	TRUE	TRUE	7	1	0.12,0,0.018	0,0,0.022	6,0,1	0,0,1	50,27,56	39,19,45
chr4	103164737	103164738	+	A	chr4:103164738	JACUSA_call2	mm10	Mier1	exon	Mier1	Mier1	http://genome.ucsc.edu/cgi-bin/hgTracks?db=mm10&position=chr4%3A103164737-103164738	SINE	PB1D7	Alu	TRUE	FALSE	0.746	FALSE	0.0143	0	TRUE	FALSE	140	107	TRUE	TRUE	2	0	0.038,0,0	0,0,0	2,0,0	0,0,0	52,28,60	41,22,44
chr4	103164738	103164739	+	A	chr4:103164739	JACUSA_call2	mm10	Mier1	exon	Mier1	Mier1	http://genome.ucsc.edu/cgi-bin/hgTracks?db=mm10&position=chr4%3A103164738-103164739	SINE	PB1D7	Alu	TRUE	FALSE	7.017	TRUE	0.19	0.0374	TRUE	TRUE	137	107	TRUE	TRUE	26	4	0.25,0.2,0.13	0,0.091,0.045	13,5,8	0,2,2	52,25,60	41,22,44
chr4	108230566	108230567	-	T	chr4:108230567	JACUSA_call2	mm10	Zyg11b	exon	Zyg11b	Zyg11b	http://genome.ucsc.edu/cgi-bin/hgTracks?db=mm10&position=chr4%3A108230566-108230567	SINE	B1_Mur2	Alu	TRUE	FALSE	0.327	FALSE	0.0105	0	TRUE	FALSE	95	88	TRUE	TRUE	1	0	0,0,0.034	0,0,0	0,0,1	0,0,0	35,31,29	24,24,40
chr4	108230567	108230568	-	T	chr4:108230568	JACUSA_call2	mm10	Zyg11b	exon	Zyg11b	Zyg11b	http://genome.ucsc.edu/cgi-bin/hgTracks?db=mm10&position=chr4%3A108230567-108230568	SINE	B1_Mur2	Alu	TRUE	FALSE	0.326	FALSE	0.0104	0	TRUE	FALSE	96	89	TRUE	TRUE	1	0	0,0,0.034	0,0,0	0,0,1	0,0,0	36,31,29	24,25,40
chr4	108230568	108230569	-	T	chr4:108230569	JACUSA_call2	mm10	Zyg11b	exon	Zyg11b	Zyg11b	http://genome.ucsc.edu/cgi-bin/hgTracks?db=mm10&position=chr4%3A108230568-108230569	SINE	B1_Mur2	Alu	TRUE	FALSE	1.713	FALSE	0.0202	0	TRUE	FALSE	99	89	TRUE	TRUE	2	0	0,0.067,0	0,0,0	0,2,0	0,0,0	38,30,31	24,25,40
chr4	108230605	108230606	-	T	chr4:108230606	JACUSA_call2	mm10	Zyg11b	exon	Zyg11b	Zyg11b	http://genome.ucsc.edu/cgi-bin/hgTracks?db=mm10&position=chr4%3A108230605-108230606	SINE	B1_Mur2	Alu	TRUE	FALSE	0.002	FALSE	0.00877	0.0101	FALSE	TRUE	114	99	TRUE	TRUE	1	1	0,0,0.023	0,0.031,0	0,0,1	0,1,0	36,35,43	30,32,37
chr4	108230609	108230610	-	T	chr4:108230610	JACUSA_call2	mm10	Zyg11b	exon	Zyg11b	Zyg11b	http://genome.ucsc.edu/cgi-bin/hgTracks?db=mm10&position=chr4%3A108230609-108230610	SINE	B1_Mur2	Alu	TRUE	FALSE	0.034	FALSE	0.0254	0.0196	TRUE	TRUE	118	102	TRUE	TRUE	3	2	0,0,0.065	0,0,0.053	0,0,3	0,0,2	36,36,46	31,33,38
chr4	108230619	108230620	-	T	chr4:108230620	JACUSA_call2	mm10	Zyg11b	exon	Zyg11b	Zyg11b	http://genome.ucsc.edu/cgi-bin/hgTracks?db=mm10&position=chr4%3A108230619-108230620	SINE	B1_Mur2	Alu	TRUE	FALSE	3.152	FALSE	0.263	0.125	TRUE	TRUE	114	96	TRUE	TRUE	30	12	0.37,0.26,0.17	0.074,0.19,0.11	14,9,7	2,6,4	38,34,42	27,31,38
chr4	108230875	108230876	-	T	chr4:108230876	JACUSA_call2	mm10	Zyg11b	exon	Zyg11b	Zyg11b	http://genome.ucsc.edu/cgi-bin/hgTracks?db=mm10&position=chr4%3A108230875-108230876	SINE	B1_Mus2	Alu	TRUE	FALSE	6.213	TRUE	0.2	0.027	TRUE	TRUE	85	74	TRUE	TRUE	17	2	0.25,0.17,0.2	0,0.042,0.037	5,6,6	0,1,1	20,35,30	23,24,27
chr4	108230935	108230936	-	T	chr4:108230936	JACUSA_call2	mm10	Zyg11b	exon	Zyg11b	Zyg11b	http://genome.ucsc.edu/cgi-bin/hgTracks?db=mm10&position=chr4%3A108230935-108230936	SINE	B1_Mus2	Alu	TRUE	FALSE	8.122	TRUE	0.536	0.235	TRUE	TRUE	112	85	TRUE	TRUE	60	20	0.43,0.55,0.57	0.19,0.38,0.12	10,27,23	6,11,3	23,49,40	31,29,25
chr4	108232672	108232673	-	T	chr4:108232673	JACUSA_call2	mm10	Zyg11b	exon	Zyg11b	Zyg11b	http://genome.ucsc.edu/cgi-bin/hgTracks?db=mm10&position=chr4%3A108232672-108232673	SINE	B1_Mur2	Alu	TRUE	FALSE	0.265	FALSE	0.357	0.333	TRUE	TRUE	56	51	TRUE	TRUE	20	17	0.58,0.39,0.23	0.095,0.54,0.47	7,7,6	2,7,8	12,18,26	21,13,17
chr4	108233292	108233293	-	T	chr4:108233293	JACUSA_call2	mm10	Zyg11b	exon	Zyg11b	Zyg11b	http://genome.ucsc.edu/cgi-bin/hgTracks?db=mm10&position=chr4%3A108233292-108233293	SINE	B1_Mus2	Alu	TRUE	FALSE	4.112	FALSE	0.231	0.0694	TRUE	TRUE	91	72	TRUE	TRUE	21	5	0.36,0.22,0.15	0.083,0.11,0	9,7,5	2,3,0	25,32,34	24,28,20
chr4	108341115	108341116	+	A	chr4:108341116	JACUSA_call2	mm10	Coa7	3' end	Coa7	Coa7	http://genome.ucsc.edu/cgi-bin/hgTracks?db=mm10&position=chr4%3A108341115-108341116	SINE	B1_Mus2	Alu	TRUE	FALSE	1.086	FALSE	0.484	0.68	TRUE	TRUE	31	25	FALSE	FALSE	15	17	0.5,0.5,0.45	0.88,0.67,0.5	5,5,5	7,6,4	10,10,11	8,9,8
chr4	109454049	109454050	-	T	chr4:109454050	JACUSA_call2	mm10	Rnf11	exon	Rnf11	Rnf11	http://genome.ucsc.edu/cgi-bin/hgTracks?db=mm10&position=chr4%3A109454049-109454050				FALSE	FALSE	7.347	TRUE	0.105	0.0318	TRUE	TRUE	372	346	TRUE	TRUE	39	11	0.17,0.12,0.065	0.021,0.043,0.03	14,14,11	2,5,4	81,121,170	97,116,133
chr4	116096208	116096209	+	T	chr4:116096209	JACUSA_call2	mm10	Rad54l, Lrrc41	3' end	Lrrc41, Rad54l	Lrrc41	http://genome.ucsc.edu/cgi-bin/hgTracks?db=mm10&position=chr4%3A116096208-116096209				FALSE	FALSE	0.261	FALSE	0.0068	0	FALSE	FALSE	147	130	TRUE	TRUE	1	0	0,0.022,0	0,0,0	0,1,0	0,0,0	41,46,60	34,41,55
chr4	116539389	116539390	+	A	chr4:116539390	JACUSA_call2	mm10		intergenic		Ipp	http://genome.ucsc.edu/cgi-bin/hgTracks?db=mm10&position=chr4%3A116539389-116539390	SINE	B3	B2	FALSE	TRUE	0.07	FALSE	0.375	0.389	TRUE	TRUE	24	18	FALSE	FALSE	9	7	0.17,0.57,0.36	0,0.83,0.22	1,4,4	0,5,2	6,7,11	3,6,9
chr4	116539390	116539391	+	A	chr4:116539391	JACUSA_call2	mm10		intergenic		Ipp	http://genome.ucsc.edu/cgi-bin/hgTracks?db=mm10&position=chr4%3A116539390-116539391	SINE	B3	B2	FALSE	TRUE	2.814	FALSE	0.583	0.222	TRUE	TRUE	24	18	FALSE	FALSE	14	4	0.67,0.57,0.55	0.33,0.17,0.22	4,4,6	1,1,2	6,7,11	3,6,9
chr4	116539481	116539482	+	A	chr4:116539482	JACUSA_call2	mm10		intergenic		Ipp	http://genome.ucsc.edu/cgi-bin/hgTracks?db=mm10&position=chr4%3A116539481-116539482				FALSE	FALSE	3.172	FALSE	0.364	0.0526	TRUE	TRUE	22	19	FALSE	FALSE	8	1	0.67,0.43,0.25	0,0.17,0	2,3,3	0,1,0	3,7,12	4,6,9
chr4	116540474	116540475	+	A	chr4:116540475	JACUSA_call2	mm10		intergenic		Ipp	http://genome.ucsc.edu/cgi-bin/hgTracks?db=mm10&position=chr4%3A116540474-116540475	SINE	B2_Mm2	B2	FALSE	TRUE	0.52	FALSE	0.194	0.109	TRUE	TRUE	31	46	FALSE	FALSE	6	5	0,0.25,0.2	0.077,0.21,0	0,3,3	1,4,0	4,12,15	13,19,14
chr4	116552173	116552174	-	T	chr4:116552174	JACUSA_call2	mm10	Tmem69	3' end	Tmem69	Tmem69	http://genome.ucsc.edu/cgi-bin/hgTracks?db=mm10&position=chr4%3A116552173-116552174	SINE	B2_Mm1a	B2	FALSE	TRUE	1.71	FALSE	0.312	0.19	TRUE	TRUE	16	21	FALSE	FALSE	5	4	0.25,0.43,0.2	0,0.67,0	1,3,1	0,4,0	4,7,5	8,6,7
chr4	116552238	116552239	-	T	chr4:116552239	JACUSA_call2	mm10	Tmem69	3' end	Tmem69	Tmem69	http://genome.ucsc.edu/cgi-bin/hgTracks?db=mm10&position=chr4%3A116552238-116552239	SINE	B2_Mm1a	B2	FALSE	TRUE	3.919	FALSE	0.326	0.129	TRUE	TRUE	46	70	FALSE	TRUE	15	9	0.24,0.31,0.44	0,0.32,0.036	4,4,7	0,8,1	17,13,16	17,25,28
chr4	116552243	116552244	-	T	chr4:116552244	JACUSA_call2	mm10	Tmem69	3' end	Tmem69	Tmem69	http://genome.ucsc.edu/cgi-bin/hgTracks?db=mm10&position=chr4%3A116552243-116552244	SINE	B2_Mm1a	B2	FALSE	TRUE	2.122	FALSE	0.426	0.243	TRUE	TRUE	47	70	FALSE	TRUE	20	17	0.35,0.43,0.5	0.059,0.4,0.21	6,6,8	1,10,6	17,14,16	17,25,28
chr4	116552244	116552245	-	T	chr4:116552245	JACUSA_call2	mm10	Tmem69	3' end	Tmem69	Tmem69	http://genome.ucsc.edu/cgi-bin/hgTracks?db=mm10&position=chr4%3A116552244-116552245	SINE	B2_Mm1a	B2	FALSE	TRUE	4.761	FALSE	0.477	0.2	TRUE	TRUE	44	70	FALSE	TRUE	21	14	0.38,0.43,0.64	0.059,0.32,0.18	6,6,9	1,8,5	16,14,14	17,25,28
chr4	116552250	116552251	-	T	chr4:116552251	JACUSA_call2	mm10	Tmem69	3' end	Tmem69	Tmem69	http://genome.ucsc.edu/cgi-bin/hgTracks?db=mm10&position=chr4%3A116552250-116552251	SINE	B2_Mm1a	B2	FALSE	TRUE	2.234	FALSE	0.0926	0.0127	TRUE	TRUE	54	79	TRUE	TRUE	5	1	0.11,0.062,0.11	0,0.033,0	2,1,2	0,1,0	19,16,19	20,30,29
chr4	116552271	116552272	-	T	chr4:116552272	JACUSA_call2	mm10	Tmem69	3' end	Tmem69	Tmem69	http://genome.ucsc.edu/cgi-bin/hgTracks?db=mm10&position=chr4%3A116552271-116552272	SINE	B2_Mm1a	B2	FALSE	TRUE	2.124	FALSE	0.132	0.0417	TRUE	TRUE	68	96	TRUE	TRUE	9	4	0.091,0.32,0.037	0,0.081,0.028	2,6,1	0,3,1	22,19,27	23,37,36
chr4	116552276	116552277	-	T	chr4:116552277	JACUSA_call2	mm10	Tmem69	3' end	Tmem69	Tmem69	http://genome.ucsc.edu/cgi-bin/hgTracks?db=mm10&position=chr4%3A116552276-116552277	SINE	B2_Mm1a	B2	FALSE	TRUE	2.696	FALSE	0.225	0.0594	TRUE	TRUE	71	101	TRUE	TRUE	16	6	0.042,0.2,0.41	0,0.15,0	1,4,11	0,6,0	24,20,27	23,41,37
chr4	116552281	116552282	-	T	chr4:116552282	JACUSA_call2	mm10	Tmem69	3' end	Tmem69	Tmem69	http://genome.ucsc.edu/cgi-bin/hgTracks?db=mm10&position=chr4%3A116552281-116552282	SINE	B2_Mm1a	B2	FALSE	TRUE	5.828	TRUE	0.521	0.253	TRUE	TRUE	71	99	TRUE	TRUE	37	25	0.42,0.6,0.56	0.14,0.5,0.054	10,12,15	3,20,2	24,20,27	22,40,37
chr4	116552289	116552290	-	T	chr4:116552290	JACUSA_call2	mm10	Tmem69	3' end	Tmem69	Tmem69	http://genome.ucsc.edu/cgi-bin/hgTracks?db=mm10&position=chr4%3A116552289-116552290	SINE	B2_Mm1a	B2	FALSE	TRUE	0.83	FALSE	0.0405	0.00943	TRUE	FALSE	74	106	TRUE	TRUE	3	1	0,0.14,0	0,0.024,0	0,3,0	0,1,0	23,21,30	26,42,38
chr4	116552356	116552357	-	T	chr4:116552357	JACUSA_call2	mm10	Tmem69	3' end	Tmem69	Tmem69	http://genome.ucsc.edu/cgi-bin/hgTracks?db=mm10&position=chr4%3A116552356-116552357	SINE	PB1D9	Alu	TRUE	FALSE	7.318	TRUE	0.329	0.0732	TRUE	TRUE	76	82	TRUE	TRUE	25	6	0.43,0.33,0.21	0.12,0.11,0	13,6,6	2,4,0	30,18,28	16,36,30
chr4	116552741	116552742	-	T	chr4:116552742	JACUSA_call2	mm10	Tmem69	exon	Tmem69	Tmem69	http://genome.ucsc.edu/cgi-bin/hgTracks?db=mm10&position=chr4%3A116552741-116552742	SINE	B3A	B2	FALSE	TRUE	0.804	FALSE	0.0174	0	TRUE	FALSE	115	90	TRUE	TRUE	2	0	0,0.033,0.02	0,0,0	0,1,1	0,0,0	36,30,49	23,27,40
chr4	116552777	116552778	-	T	chr4:116552778	JACUSA_call2	mm10	Tmem69	exon	Tmem69	Tmem69	http://genome.ucsc.edu/cgi-bin/hgTracks?db=mm10&position=chr4%3A116552777-116552778	SINE	B2_Mm2	B2	FALSE	TRUE	4.598	FALSE	0.77	0.566	TRUE	TRUE	100	83	TRUE	TRUE	77	47	0.67,0.78,0.84	0.45,0.76,0.5	22,18,37	10,19,18	33,23,44	22,25,36
chr4	116552786	116552787	-	T	chr4:116552787	JACUSA_call2	mm10	Tmem69	exon	Tmem69	Tmem69	http://genome.ucsc.edu/cgi-bin/hgTracks?db=mm10&position=chr4%3A116552786-116552787	SINE	B2_Mm2	B2	FALSE	TRUE	5.085	TRUE	0.848	0.631	TRUE	TRUE	92	84	TRUE	TRUE	78	53	0.91,0.84,0.8	0.42,0.81,0.64	29,16,33	10,22,21	32,19,41	24,27,33
chr4	116552790	116552791	-	T	chr4:116552791	JACUSA_call2	mm10	Tmem69	exon	Tmem69	Tmem69	http://genome.ucsc.edu/cgi-bin/hgTracks?db=mm10&position=chr4%3A116552790-116552791	SINE	B2_Mm2	B2	FALSE	TRUE	4.197	FALSE	0.231	0.0732	TRUE	TRUE	91	82	TRUE	TRUE	21	6	0.26,0.15,0.25	0,0.12,0.091	8,3,10	0,3,3	31,20,40	23,26,33
chr4	116552795	116552796	-	T	chr4:116552796	JACUSA_call2	mm10	Tmem69	exon	Tmem69	Tmem69	http://genome.ucsc.edu/cgi-bin/hgTracks?db=mm10&position=chr4%3A116552795-116552796	SINE	B2_Mm2	B2	FALSE	TRUE	8.672	TRUE	0.607	0.21	TRUE	TRUE	89	81	TRUE	TRUE	54	17	0.57,0.58,0.65	0,0.48,0.12	17,11,26	0,13,4	30,19,40	22,27,32
chr4	116552807	116552808	-	T	chr4:116552808	JACUSA_call2	mm10	Tmem69	exon	Tmem69	Tmem69	http://genome.ucsc.edu/cgi-bin/hgTracks?db=mm10&position=chr4%3A116552807-116552808	SINE	B2_Mm2	B2	FALSE	TRUE	1.984	FALSE	0.466	0.264	TRUE	TRUE	73	72	TRUE	TRUE	34	19	0.46,0.14,0.6	0.17,0.46,0.14	11,2,21	3,12,4	24,14,35	18,26,28
chr4	116552811	116552812	-	T	chr4:116552812	JACUSA_call2	mm10	Tmem69	exon	Tmem69	Tmem69	http://genome.ucsc.edu/cgi-bin/hgTracks?db=mm10&position=chr4%3A116552811-116552812	SINE	B2_Mm2	B2	FALSE	TRUE	5.922	TRUE	0.645	0.264	TRUE	TRUE	62	72	TRUE	TRUE	40	19	0.55,0.54,0.76	0.16,0.5,0.14	11,7,22	3,12,4	20,13,29	19,24,29
chr4	116552812	116552813	-	T	chr4:116552813	JACUSA_call2	mm10	Tmem69	exon	Tmem69	Tmem69	http://genome.ucsc.edu/cgi-bin/hgTracks?db=mm10&position=chr4%3A116552812-116552813	SINE	B2_Mm2	B2	FALSE	TRUE	2.905	FALSE	0.111	0.0139	TRUE	TRUE	63	72	TRUE	TRUE	7	1	0.05,0.15,0.13	0,0.043,0	1,2,4	0,1,0	20,13,30	20,23,29
chr4	116552816	116552817	-	T	chr4:116552817	JACUSA_call2	mm10	Tmem69	exon	Tmem69	Tmem69	http://genome.ucsc.edu/cgi-bin/hgTracks?db=mm10&position=chr4%3A116552816-116552817	SINE	B2_Mm2	B2	FALSE	TRUE	5.653	TRUE	0.581	0.29	TRUE	TRUE	62	69	TRUE	TRUE	36	20	0.56,0.5,0.62	0.11,0.36,0.34	10,6,20	2,8,10	18,12,32	18,22,29
chr4	116552838	116552839	-	T	chr4:116552839	JACUSA_call2	mm10	Tmem69	exon	Tmem69	Tmem69	http://genome.ucsc.edu/cgi-bin/hgTracks?db=mm10&position=chr4%3A116552838-116552839	SINE	B2_Mm2	B2	FALSE	TRUE	1.013	FALSE	0.0377	0	TRUE	FALSE	53	75	TRUE	TRUE	2	0	0,0.083,0.042	0,0,0	0,1,1	0,0,0	17,12,24	21,23,31
chr4	116552847	116552848	-	T	chr4:116552848	JACUSA_call2	mm10	Tmem69	exon	Tmem69	Tmem69	http://genome.ucsc.edu/cgi-bin/hgTracks?db=mm10&position=chr4%3A116552847-116552848	SINE	B2_Mm2	B2	FALSE	TRUE	0.758	FALSE	0.0727	0.0256	TRUE	TRUE	55	78	TRUE	TRUE	4	2	0,0.18,0.077	0,0.08,0	0,2,2	0,2,0	18,11,26	21,25,32
chr4	116552849	116552850	-	T	chr4:116552850	JACUSA_call2	mm10	Tmem69	exon	Tmem69	Tmem69	http://genome.ucsc.edu/cgi-bin/hgTracks?db=mm10&position=chr4%3A116552849-116552850	SINE	B2_Mm2	B2	FALSE	TRUE	0.926	FALSE	0	0.0267	FALSE	TRUE	51	75	TRUE	TRUE	0	2	0,0,0	0,0.043,0.032	0,0,0	0,1,1	16,11,24	21,23,31
chr4	116552854	116552855	-	T	chr4:116552855	JACUSA_call2	mm10	Tmem69	exon	Tmem69	Tmem69	http://genome.ucsc.edu/cgi-bin/hgTracks?db=mm10&position=chr4%3A116552854-116552855	SINE	B2_Mm2	B2	FALSE	TRUE	1.211	FALSE	0.146	0.0597	TRUE	TRUE	48	67	FALSE	TRUE	7	4	0.14,0.091,0.17	0,0.2,0	2,1,4	0,4,0	14,11,23	19,20,28
chr4	116552862	116552863	-	T	chr4:116552863	JACUSA_call2	mm10	Tmem69	exon	Tmem69	Tmem69	http://genome.ucsc.edu/cgi-bin/hgTracks?db=mm10&position=chr4%3A116552862-116552863	SINE	B2_Mm2	B2	FALSE	TRUE	3.667	FALSE	0.5	0.238	TRUE	TRUE	40	63	FALSE	TRUE	20	15	0.33,0.38,0.65	0.24,0.37,0.15	4,3,13	4,7,4	12,8,20	17,19,27
chr4	116552873	116552874	-	T	chr4:116552874	JACUSA_call2	mm10	Tmem69	exon	Tmem69	Tmem69	http://genome.ucsc.edu/cgi-bin/hgTracks?db=mm10&position=chr4%3A116552873-116552874	SINE	B2_Mm2	B2	FALSE	TRUE	0.449	FALSE	0.0244	0	TRUE	FALSE	41	56	FALSE	TRUE	1	0	0,0,0.045	0,0,0	0,0,1	0,0,0	13,6,22	16,16,24
chr4	116552875	116552876	-	T	chr4:116552876	JACUSA_call2	mm10	Tmem69	exon	Tmem69	Tmem69	http://genome.ucsc.edu/cgi-bin/hgTracks?db=mm10&position=chr4%3A116552875-116552876	SINE	B2_Mm2	B2	FALSE	TRUE	1.014	FALSE	0	0.0377	FALSE	TRUE	39	53	FALSE	TRUE	0	2	0,0,0	0.067,0.062,0	0,0,0	1,1,0	13,6,20	15,16,22
chr4	116552882	116552883	-	T	chr4:116552883	JACUSA_call2	mm10	Tmem69	exon	Tmem69	Tmem69	http://genome.ucsc.edu/cgi-bin/hgTracks?db=mm10&position=chr4%3A116552882-116552883	SINE	B2_Mm2	B2	FALSE	TRUE	8.05	TRUE	0.447	0.04	TRUE	TRUE	38	50	FALSE	TRUE	17	2	0.43,0.17,0.56	0.067,0.083,0	6,1,10	1,1,0	14,6,18	15,12,23
chr4	116552883	116552884	-	T	chr4:116552884	JACUSA_call2	mm10	Tmem69	exon	Tmem69	Tmem69	http://genome.ucsc.edu/cgi-bin/hgTracks?db=mm10&position=chr4%3A116552883-116552884	SINE	B2_Mm2	B2	FALSE	TRUE	2.557	FALSE	0.541	0.302	TRUE	TRUE	37	53	FALSE	TRUE	20	16	0.46,0.4,0.63	0.12,0.5,0.33	6,2,12	2,6,8	13,5,19	17,12,24
chr4	116552884	116552885	-	T	chr4:116552885	JACUSA_call2	mm10	Tmem69	exon	Tmem69	Tmem69	http://genome.ucsc.edu/cgi-bin/hgTracks?db=mm10&position=chr4%3A116552884-116552885	SINE	B2_Mm2	B2	FALSE	TRUE	0.295	FALSE	0.0476	0.0185	TRUE	TRUE	42	54	FALSE	TRUE	2	1	0,0.14,0.05	0,0.083,0	0,1,1	0,1,0	15,7,20	18,12,24
chr4	116552894	116552895	-	T	chr4:116552895	JACUSA_call2	mm10	Tmem69	exon	Tmem69	Tmem69	http://genome.ucsc.edu/cgi-bin/hgTracks?db=mm10&position=chr4%3A116552894-116552895	SINE	B2_Mm2	B2	FALSE	TRUE	1.505	FALSE	0.289	0.145	TRUE	TRUE	45	55	FALSE	TRUE	13	8	0.26,0.14,0.37	0.12,0.38,0.038	5,1,7	2,5,1	19,7,19	16,13,26
chr4	116552901	116552902	-	T	chr4:116552902	JACUSA_call2	mm10	Tmem69	exon	Tmem69	Tmem69	http://genome.ucsc.edu/cgi-bin/hgTracks?db=mm10&position=chr4%3A116552901-116552902	SINE	B2_Mm2	B2	FALSE	TRUE	3.102	FALSE	0.5	0.281	TRUE	TRUE	44	57	FALSE	TRUE	22	16	0.5,0.57,0.47	0.067,0.64,0.21	10,4,8	1,9,6	20,7,17	15,14,28
chr4	116552907	116552908	-	T	chr4:116552908	JACUSA_call2	mm10	Tmem69	exon	Tmem69	Tmem69	http://genome.ucsc.edu/cgi-bin/hgTracks?db=mm10&position=chr4%3A116552907-116552908	SINE	B2_Mm2	B2	FALSE	TRUE	3.517	FALSE	0.733	0.448	TRUE	TRUE	45	58	FALSE	TRUE	33	26	0.85,0.57,0.67	0.12,0.67,0.52	17,4,12	2,10,14	20,7,18	16,15,27
chr4	116552909	116552910	-	T	chr4:116552910	JACUSA_call2	mm10	Tmem69	exon	Tmem69	Tmem69	http://genome.ucsc.edu/cgi-bin/hgTracks?db=mm10&position=chr4%3A116552909-116552910	SINE	B2_Mm2	B2	FALSE	TRUE	1.652	FALSE	0.0545	0	TRUE	FALSE	55	61	TRUE	TRUE	3	0	0,0,0.12	0,0,0	0,0,3	0,0,0	23,7,25	17,16,28
chr4	116552914	116552915	-	T	chr4:116552915	JACUSA_call2	mm10	Tmem69	exon	Tmem69	Tmem69	http://genome.ucsc.edu/cgi-bin/hgTracks?db=mm10&position=chr4%3A116552914-116552915	SINE	B2_Mm2	B2	FALSE	TRUE	5.308	TRUE	0.636	0.338	TRUE	TRUE	55	65	TRUE	TRUE	35	22	0.71,0.67,0.56	0.22,0.56,0.28	15,6,14	4,10,8	21,9,25	18,18,29
chr4	116552922	116552923	-	T	chr4:116552923	JACUSA_call2	mm10	Tmem69	exon	Tmem69	Tmem69	http://genome.ucsc.edu/cgi-bin/hgTracks?db=mm10&position=chr4%3A116552922-116552923	SINE	B2_Mm2	B2	FALSE	TRUE	4.523	FALSE	0.407	0.111	TRUE	TRUE	54	63	TRUE	TRUE	22	7	0.62,0.45,0.11	0,0.12,0.17	15,5,2	0,2,5	24,11,19	17,17,29
chr4	118626807	118626808	+	A	chr4:118626808	JACUSA_call2	mm10	D4Ertd617e	promoter	D4Ertd617e, Ebna1bp2	D4Ertd617e, Ebna1bp2	http://genome.ucsc.edu/cgi-bin/hgTracks?db=mm10&position=chr4%3A118626807-118626808	LTR	MT2B2	ERVL	FALSE	FALSE	0.734	FALSE	0.562	0.364	TRUE	TRUE	16	22	FALSE	FALSE	9	8	0.25,0.56,1	0.5,0.25,0.17	1,5,3	6,1,1	4,9,3	12,4,6
chr4	119223470	119223471	-	T	chr4:119223471	JACUSA_call2	mm10		intergenic		AU022252	http://genome.ucsc.edu/cgi-bin/hgTracks?db=mm10&position=chr4%3A119223470-119223471	SINE	B1_Mur4	Alu	TRUE	FALSE	12.143	TRUE	0.3	0.0175	TRUE	TRUE	120	114	TRUE	TRUE	36	2	0.37,0.2,0.33	0,0.065,0	14,8,14	0,2,0	38,40,42	27,31,56
chr4	119223526	119223527	-	T	chr4:119223527	JACUSA_call2	mm10		intergenic		AU022252	http://genome.ucsc.edu/cgi-bin/hgTracks?db=mm10&position=chr4%3A119223526-119223527	SINE	B1_Mur4	Alu	TRUE	FALSE	0.15	FALSE	0.0222	0.0109	TRUE	TRUE	90	92	TRUE	TRUE	2	1	0.071,0,0	0,0.033,0	2,0,0	0,1,0	28,29,33	22,30,40
chr4	123286823	123286824	+	A	chr4:123286824	JACUSA_call2	mm10	Pabpc4	exon	Pabpc4	Pabpc4	http://genome.ucsc.edu/cgi-bin/hgTracks?db=mm10&position=chr4%3A123286823-123286824				FALSE	FALSE	0.278	FALSE	0	0	FALSE	FALSE	130	133	TRUE	TRUE	0	0	0,0,0	0,0,0	0,0,0	0,0,0	44,40,46	72,26,35
chr4	124943284	124943285	+	A	chr4:124943285	JACUSA_call2	mm10	9930104L06Rik	exon	9930104L06Rik	9930104L06Rik	http://genome.ucsc.edu/cgi-bin/hgTracks?db=mm10&position=chr4%3A124943284-124943285	SINE	B1_Mur1	Alu	TRUE	FALSE	1.812	FALSE	0.0909	0	TRUE	FALSE	33	28	FALSE	FALSE	3	0	0.17,0,0.13	0,0,0	1,0,2	0,0,0	6,12,15	6,13,9
chr4	124943287	124943288	+	A	chr4:124943288	JACUSA_call2	mm10	9930104L06Rik	exon	9930104L06Rik	9930104L06Rik	http://genome.ucsc.edu/cgi-bin/hgTracks?db=mm10&position=chr4%3A124943287-124943288	SINE	B1_Mur1	Alu	TRUE	FALSE	0.505	FALSE	0	0.037	FALSE	TRUE	32	27	FALSE	FALSE	0	1	0,0,0	0,0,0.1	0,0,0	0,0,1	5,12,15	5,12,10
chr4	124943290	124943291	+	A	chr4:124943291	JACUSA_call2	mm10	9930104L06Rik	exon	9930104L06Rik	9930104L06Rik	http://genome.ucsc.edu/cgi-bin/hgTracks?db=mm10&position=chr4%3A124943290-124943291	SINE	B1_Mur1	Alu	TRUE	FALSE	0.179	FALSE	0.121	0.0741	TRUE	TRUE	33	27	FALSE	FALSE	4	2	0,0.083,0.2	0,0.083,0.1	0,1,3	0,1,1	6,12,15	5,12,10
chr4	124943299	124943300	+	A	chr4:124943300	JACUSA_call2	mm10	9930104L06Rik	exon	9930104L06Rik	9930104L06Rik	http://genome.ucsc.edu/cgi-bin/hgTracks?db=mm10&position=chr4%3A124943299-124943300	SINE	B1_Mur1	Alu	TRUE	FALSE	1.655	FALSE	0.29	0.0909	TRUE	TRUE	31	22	FALSE	FALSE	9	2	0,0.31,0.38	0,0.083,0.17	0,4,5	0,1,1	5,13,13	4,12,6
chr4	124943360	124943361	+	A	chr4:124943361	JACUSA_call2	mm10	9930104L06Rik	exon	9930104L06Rik	9930104L06Rik	http://genome.ucsc.edu/cgi-bin/hgTracks?db=mm10&position=chr4%3A124943360-124943361	SINE	B1_Mur1	Alu	TRUE	FALSE	0.449	FALSE	0.139	0.0667	TRUE	TRUE	36	30	FALSE	FALSE	5	2	0,0.14,0.17	0,0,0.17	0,2,3	0,0,2	4,14,18	6,12,12
chr4	124944300	124944301	+	A	chr4:124944301	JACUSA_call2	mm10	9930104L06Rik	3' end	9930104L06Rik	9930104L06Rik	http://genome.ucsc.edu/cgi-bin/hgTracks?db=mm10&position=chr4%3A124944300-124944301	SINE	B1_Mur4	Alu	TRUE	FALSE	1.774	FALSE	0.5	0.25	TRUE	TRUE	30	24	FALSE	FALSE	15	6	0.58,0.5,0.42	0.33,0.27,0.14	7,3,5	2,3,1	12,6,12	6,11,7
chr4	124944327	124944328	+	A	chr4:124944328	JACUSA_call2	mm10	9930104L06Rik	3' end	9930104L06Rik	9930104L06Rik	http://genome.ucsc.edu/cgi-bin/hgTracks?db=mm10&position=chr4%3A124944327-124944328	SINE	B1_Mur4	Alu	TRUE	FALSE	0.496	FALSE	0.0345	0	TRUE	FALSE	29	23	FALSE	FALSE	1	0	0.091,0,0	0,0,0	1,0,0	0,0,0	11,6,12	7,10,6
chr4	124944332	124944333	+	A	chr4:124944333	JACUSA_call2	mm10	9930104L06Rik	3' end	9930104L06Rik	9930104L06Rik	http://genome.ucsc.edu/cgi-bin/hgTracks?db=mm10&position=chr4%3A124944332-124944333	SINE	B1_Mur4	Alu	TRUE	FALSE	1.144	FALSE	0.0667	0	TRUE	FALSE	30	25	FALSE	FALSE	2	0	0,0,0.15	0,0,0	0,0,2	0,0,0	11,6,13	8,10,7
chr4	124944372	124944373	+	A	chr4:124944373	JACUSA_call2	mm10	9930104L06Rik	3' end	9930104L06Rik	9930104L06Rik	http://genome.ucsc.edu/cgi-bin/hgTracks?db=mm10&position=chr4%3A124944372-124944373	SINE	B1_Mur4	Alu	TRUE	FALSE	0	FALSE	0.037	0.04	TRUE	TRUE	27	25	FALSE	FALSE	1	1	0,0.2,0	0,0.11,0	0,1,0	0,1,0	10,5,12	7,9,9
chr4	124944375	124944376	+	A	chr4:124944376	JACUSA_call2	mm10	9930104L06Rik	3' end	9930104L06Rik	9930104L06Rik	http://genome.ucsc.edu/cgi-bin/hgTracks?db=mm10&position=chr4%3A124944375-124944376	SINE	B1_Mur4	Alu	TRUE	FALSE	0.533	FALSE	0.222	0.115	TRUE	TRUE	27	26	FALSE	FALSE	6	3	0.1,0.4,0.25	0,0.2,0.11	1,2,3	0,2,1	10,5,12	7,10,9
chr4	124944381	124944382	+	A	chr4:124944382	JACUSA_call2	mm10	9930104L06Rik	3' end	9930104L06Rik	9930104L06Rik	http://genome.ucsc.edu/cgi-bin/hgTracks?db=mm10&position=chr4%3A124944381-124944382	SINE	B1_Mur4	Alu	TRUE	FALSE	0.51	FALSE	0	0.0385	FALSE	TRUE	26	26	FALSE	FALSE	0	1	0,0,0	0,0.1,0	0,0,0	0,1,0	10,5,11	7,10,9
chr4	127021949	127021950	+	T	chr4:127021950	JACUSA_call2	mm10	Sfpq	exon	Sfpq	Sfpq	http://genome.ucsc.edu/cgi-bin/hgTracks?db=mm10&position=chr4%3A127021949-127021950	Low_complexity	GC_rich	Low_complexity	FALSE	FALSE	0.887	FALSE	0	0	FALSE	FALSE	75	86	TRUE	TRUE	0	0	0,0,0	0,0,0	0,0,0	0,0,0	15,19,41	28,26,32
chr4	128752174	128752175	+	A	chr4:128752175	JACUSA_call2	mm10	Phc2	3' end	Phc2	Phc2	http://genome.ucsc.edu/cgi-bin/hgTracks?db=mm10&position=chr4%3A128752174-128752175				FALSE	FALSE	11.919	TRUE	0.456	0.125	TRUE	TRUE	103	120	TRUE	TRUE	47	15	0.5,0.41,0.45	0.1,0.18,0.093	20,13,14	4,7,4	40,32,31	39,38,43
chr4	129309890	129309891	-	T	chr4:129309891	JACUSA_call2	mm10	Rbbp4	exon	Rbbp4	Rbbp4	http://genome.ucsc.edu/cgi-bin/hgTracks?db=mm10&position=chr4%3A129309890-129309891				FALSE	FALSE	9.03	TRUE	0.235	0.0462	TRUE	TRUE	179	130	TRUE	TRUE	42	6	0.19,0.27,0.23	0.018,0.15,0	8,17,17	1,5,0	43,63,73	55,34,41
chr4	129309918	129309919	-	T	chr4:129309919	JACUSA_call2	mm10	Rbbp4	exon	Rbbp4	Rbbp4	http://genome.ucsc.edu/cgi-bin/hgTracks?db=mm10&position=chr4%3A129309918-129309919				FALSE	FALSE	9.003	TRUE	0.193	0.0204	TRUE	TRUE	140	98	TRUE	TRUE	27	2	0.24,0.17,0.18	0,0.11,0	10,7,10	0,2,0	41,42,57	49,19,30
chr4	129309919	129309920	-	T	chr4:129309920	JACUSA_call2	mm10	Rbbp4	exon	Rbbp4	Rbbp4	http://genome.ucsc.edu/cgi-bin/hgTracks?db=mm10&position=chr4%3A129309919-129309920				FALSE	FALSE	11.091	TRUE	0.464	0.0714	TRUE	TRUE	151	112	TRUE	TRUE	70	8	0.5,0.54,0.38	0.019,0.24,0.03	22,25,23	1,6,1	44,46,61	54,25,33
chr4	129309955	129309956	-	T	chr4:129309956	JACUSA_call2	mm10	Rbbp4	exon	Rbbp4	Rbbp4	http://genome.ucsc.edu/cgi-bin/hgTracks?db=mm10&position=chr4%3A129309955-129309956				FALSE	FALSE	1.784	FALSE	0.0235	0	TRUE	FALSE	170	132	TRUE	TRUE	4	0	0.026,0.017,0.027	0,0,0	1,1,2	0,0,0	38,59,73	57,31,44
chr4	129309956	129309957	-	T	chr4:129309957	JACUSA_call2	mm10	Rbbp4	exon	Rbbp4	Rbbp4	http://genome.ucsc.edu/cgi-bin/hgTracks?db=mm10&position=chr4%3A129309956-129309957				FALSE	FALSE	3.008	FALSE	0.0357	0	TRUE	FALSE	168	131	TRUE	TRUE	6	0	0.056,0.034,0.027	0,0,0	2,2,2	0,0,0	36,58,74	58,31,42
chr4	129309964	129309965	-	T	chr4:129309965	JACUSA_call2	mm10	Rbbp4	exon	Rbbp4	Rbbp4	http://genome.ucsc.edu/cgi-bin/hgTracks?db=mm10&position=chr4%3A129309964-129309965				FALSE	FALSE	0.241	FALSE	0.00585	0	FALSE	FALSE	171	146	TRUE	TRUE	1	0	0,0.018,0	0,0,0	0,1,0	0,0,0	35,57,79	60,32,54
chr4	129309970	129309971	-	T	chr4:129309971	JACUSA_call2	mm10	Rbbp4	exon	Rbbp4	Rbbp4	http://genome.ucsc.edu/cgi-bin/hgTracks?db=mm10&position=chr4%3A129309970-129309971				FALSE	FALSE	9.982	TRUE	0.089	0	TRUE	FALSE	191	165	TRUE	TRUE	17	0	0.17,0.065,0.068	0,0,0	7,4,6	0,0,0	41,62,88	65,36,64
chr4	129309972	129309973	-	T	chr4:129309973	JACUSA_call2	mm10	Rbbp4	exon	Rbbp4	Rbbp4	http://genome.ucsc.edu/cgi-bin/hgTracks?db=mm10&position=chr4%3A129309972-129309973				FALSE	FALSE	0.463	FALSE	0.00505	0	FALSE	FALSE	198	169	TRUE	TRUE	1	0	0,0,0.011	0,0,0	0,0,1	0,0,0	44,64,90	66,37,66
chr4	129309983	129309984	-	T	chr4:129309984	JACUSA_call2	mm10	Rbbp4	exon	Rbbp4	Rbbp4	http://genome.ucsc.edu/cgi-bin/hgTracks?db=mm10&position=chr4%3A129309983-129309984				FALSE	FALSE	11.204	TRUE	0.582	0.143	TRUE	TRUE	177	168	TRUE	TRUE	103	24	0.55,0.52,0.65	0.049,0.36,0.12	21,31,51	3,12,9	38,60,79	61,33,74
chr4	129309985	129309986	-	T	chr4:129309986	JACUSA_call2	mm10	Rbbp4	exon	Rbbp4	Rbbp4	http://genome.ucsc.edu/cgi-bin/hgTracks?db=mm10&position=chr4%3A129309985-129309986				FALSE	FALSE	6.653	TRUE	0.254	0.0629	TRUE	TRUE	177	175	TRUE	TRUE	45	11	0.11,0.27,0.3	0,0.18,0.067	4,17,24	0,6,5	35,62,80	66,34,75
chr4	129309986	129309987	-	T	chr4:129309987	JACUSA_call2	mm10	Rbbp4	exon	Rbbp4	Rbbp4	http://genome.ucsc.edu/cgi-bin/hgTracks?db=mm10&position=chr4%3A129309986-129309987				FALSE	FALSE	9.387	TRUE	0.174	0.0279	TRUE	TRUE	184	179	TRUE	TRUE	32	5	0.18,0.17,0.17	0,0.11,0.013	7,11,14	0,4,1	38,64,82	69,35,75
chr4	129309992	129309993	-	T	chr4:129309993	JACUSA_call2	mm10	Rbbp4	exon	Rbbp4	Rbbp4	http://genome.ucsc.edu/cgi-bin/hgTracks?db=mm10&position=chr4%3A129309992-129309993				FALSE	FALSE	2.405	FALSE	0.0408	0.00559	TRUE	FALSE	196	179	TRUE	TRUE	8	1	0.023,0.03,0.058	0,0.029,0	1,2,5	0,1,0	43,67,86	70,35,74
chr4	129309996	129309997	-	T	chr4:129309997	JACUSA_call2	mm10	Rbbp4	exon	Rbbp4	Rbbp4	http://genome.ucsc.edu/cgi-bin/hgTracks?db=mm10&position=chr4%3A129309996-129309997				FALSE	FALSE	5.45	TRUE	0.183	0.0486	TRUE	TRUE	186	185	TRUE	TRUE	34	9	0.28,0.095,0.2	0.043,0.16,0	12,6,16	3,6,0	43,63,80	70,37,78
chr4	129310000	129310001	-	T	chr4:129310001	JACUSA_call2	mm10	Rbbp4	exon	Rbbp4	Rbbp4	http://genome.ucsc.edu/cgi-bin/hgTracks?db=mm10&position=chr4%3A129310000-129310001				FALSE	FALSE	9.694	TRUE	0.249	0.0265	TRUE	TRUE	189	189	TRUE	TRUE	47	5	0.091,0.31,0.28	0,0.077,0.026	4,20,23	0,3,2	44,64,81	72,39,78
chr4	129310009	129310010	-	T	chr4:129310010	JACUSA_call2	mm10	Rbbp4	exon	Rbbp4	Rbbp4	http://genome.ucsc.edu/cgi-bin/hgTracks?db=mm10&position=chr4%3A129310009-129310010				FALSE	FALSE	2.056	FALSE	0.0314	0.00452	TRUE	FALSE	223	221	TRUE	TRUE	7	1	0.055,0.013,0.033	0,0.02,0	3,1,3	0,1,0	55,77,91	80,50,91
chr4	131924446	131924447	-	T	chr4:131924447	JACUSA_call2	mm10	Epb41	exon	Epb41	Epb41	http://genome.ucsc.edu/cgi-bin/hgTracks?db=mm10&position=chr4%3A131924446-131924447				FALSE	FALSE	1.779	FALSE	0.0191	0.00306	TRUE	FALSE	471	327	TRUE	TRUE	9	1	0.0065,0.0072,0.039	0,0.009,0	1,1,7	0,1,0	154,138,179	114,111,102
chr4	133000519	133000520	+	A	chr4:133000520	JACUSA_call2	mm10	Fgr	exon	Fgr	Fgr	http://genome.ucsc.edu/cgi-bin/hgTracks?db=mm10&position=chr4%3A133000519-133000520				FALSE	FALSE	4.059	FALSE	0.188	0	TRUE	FALSE	32	31	FALSE	FALSE	6	0	0,0.23,0.3	0,0,0	0,3,3	0,0,0	9,13,10	10,9,12
chr4	133661894	133661895	-	T	chr4:133661895	JACUSA_call2	mm10	Pigv	3' end	Pigv	Pigv	http://genome.ucsc.edu/cgi-bin/hgTracks?db=mm10&position=chr4%3A133661894-133661895	SINE	B2_Mm2	B2	FALSE	TRUE	0.518	FALSE	0	0	FALSE	FALSE	24	18	FALSE	FALSE	0	0	0,0,0	0,0,0	0,0,0	0,0,0	7,10,7	9,4,5
chr4	133661910	133661911	-	T	chr4:133661911	JACUSA_call2	mm10	Pigv	3' end	Pigv	Pigv	http://genome.ucsc.edu/cgi-bin/hgTracks?db=mm10&position=chr4%3A133661910-133661911	SINE	B2_Mm2	B2	FALSE	TRUE	1.151	FALSE	0	0	FALSE	FALSE	29	21	FALSE	FALSE	0	0	0,0,0	0,0,0	0,0,0	0,0,0	8,13,8	10,4,7
chr4	133662208	133662209	-	T	chr4:133662209	JACUSA_call2	mm10	Pigv	3' end	Pigv	Pigv	http://genome.ucsc.edu/cgi-bin/hgTracks?db=mm10&position=chr4%3A133662208-133662209	SINE	B1_Mus1	Alu	TRUE	FALSE	1.592	FALSE	0.175	0.05	TRUE	TRUE	40	40	FALSE	FALSE	7	2	0.16,0,0.25	0,0,0.14	3,0,4	0,0,2	19,5,16	16,10,14
chr4	134898021	134898022	-	T	chr4:134898022	JACUSA_call2	mm10	Tmem50a	3' end	Tmem50a	Tmem50a	http://genome.ucsc.edu/cgi-bin/hgTracks?db=mm10&position=chr4%3A134898021-134898022	SINE	B1_Mm	Alu	TRUE	FALSE	0.067	FALSE	0	0	FALSE	FALSE	779	571	TRUE	TRUE	0	0	0,0,0	0,0,0	0,0,0	0,0,0	314,201,264	213,151,207
chr4	134898022	134898023	-	T	chr4:134898023	JACUSA_call2	mm10	Tmem50a	3' end	Tmem50a	Tmem50a	http://genome.ucsc.edu/cgi-bin/hgTracks?db=mm10&position=chr4%3A134898022-134898023	SINE	B1_Mm	Alu	TRUE	FALSE	0.138	FALSE	0	0	FALSE	FALSE	794	586	TRUE	TRUE	0	0	0,0,0	0,0,0	0,0,0	0,0,0	319,206,269	215,155,216
chr4	134898036	134898037	-	T	chr4:134898037	JACUSA_call2	mm10	Tmem50a	3' end	Tmem50a	Tmem50a	http://genome.ucsc.edu/cgi-bin/hgTracks?db=mm10&position=chr4%3A134898036-134898037	SINE	B1_Mm	Alu	TRUE	FALSE	0.111	FALSE	0.005	0.00351	FALSE	FALSE	800	569	TRUE	TRUE	4	2	0.012,0,0	0.0048,0.0068,0	4,0,0	1,1,0	323,203,274	210,146,213
chr4	134898037	134898038	-	T	chr4:134898038	JACUSA_call2	mm10	Tmem50a	3' end	Tmem50a	Tmem50a	http://genome.ucsc.edu/cgi-bin/hgTracks?db=mm10&position=chr4%3A134898037-134898038	SINE	B1_Mm	Alu	TRUE	FALSE	1.219	FALSE	0.00597	0	FALSE	FALSE	838	596	TRUE	TRUE	5	0	0.012,0.0045,0	0,0,0	4,1,0	0,0,0	339,221,278	219,153,224
chr4	134898070	134898071	-	T	chr4:134898071	JACUSA_call2	mm10	Tmem50a	3' end	Tmem50a	Tmem50a	http://genome.ucsc.edu/cgi-bin/hgTracks?db=mm10&position=chr4%3A134898070-134898071	SINE	B1_Mm	Alu	TRUE	FALSE	0.148	FALSE	0.01	0.00679	FALSE	FALSE	800	589	TRUE	TRUE	8	4	0.019,0.0093,0	0,0.025,0	6,2,0	0,4,0	322,215,263	221,159,209
chr4	135948021	135948022	+	A	chr4:135948022	JACUSA_call2	mm10	Hmgcl	exon	Hmgcl	Hmgcl	http://genome.ucsc.edu/cgi-bin/hgTracks?db=mm10&position=chr4%3A135948021-135948022	SINE	B4	B4	FALSE	FALSE	0.038	FALSE	0.182	0.214	TRUE	TRUE	22	28	FALSE	FALSE	4	6	0.33,0.14,0.11	0,0,0.3	2,1,1	0,0,6	6,7,9	5,3,20
chr4	135948024	135948025	+	A	chr4:135948025	JACUSA_call2	mm10	Hmgcl	exon	Hmgcl	Hmgcl	http://genome.ucsc.edu/cgi-bin/hgTracks?db=mm10&position=chr4%3A135948024-135948025	SINE	B4	B4	FALSE	FALSE	1.932	FALSE	0.136	0	TRUE	FALSE	22	28	FALSE	FALSE	3	0	0,0,0.38	0,0,0	0,0,3	0,0,0	6,8,8	5,3,20
chr4	135948029	135948030	+	A	chr4:135948030	JACUSA_call2	mm10	Hmgcl	exon	Hmgcl	Hmgcl	http://genome.ucsc.edu/cgi-bin/hgTracks?db=mm10&position=chr4%3A135948029-135948030	SINE	B4	B4	FALSE	FALSE	1.144	FALSE	0	0.0667	FALSE	TRUE	23	30	FALSE	FALSE	0	2	0,0,0	0,0,0.091	0,0,0	0,0,2	6,8,9	5,3,22
chr4	135948048	135948049	+	A	chr4:135948049	JACUSA_call2	mm10	Hmgcl	exon	Hmgcl	Hmgcl	http://genome.ucsc.edu/cgi-bin/hgTracks?db=mm10&position=chr4%3A135948048-135948049	SINE	B4	B4	FALSE	FALSE	0.947	FALSE	0.111	0.276	TRUE	TRUE	18	29	FALSE	FALSE	2	8	0,0,0.33	0,0.33,0.3	0,0,2	0,1,7	5,7,6	3,3,23
chr4	138226880	138226881	+	A	chr4:138226881	JACUSA_call2	mm10	Hp1bp3	intron	Hp1bp3	Hp1bp3	http://genome.ucsc.edu/cgi-bin/hgTracks?db=mm10&position=chr4%3A138226880-138226881	SINE	B1_Mur2	Alu	TRUE	FALSE	0.131	FALSE	0.0278	0.0588	TRUE	TRUE	36	17	FALSE	FALSE	1	1	0,0,0.056	0,0,0.12	0,0,1	0,0,1	5,13,18	6,3,8
chr4	149118128	149118129	+	A	chr4:149118129	JACUSA_call2	mm10	Dffa	3' end	Dffa	Dffa	http://genome.ucsc.edu/cgi-bin/hgTracks?db=mm10&position=chr4%3A149118128-149118129	SINE	B1_Mur4	Alu	TRUE	FALSE	0.029	FALSE	0.378	0.346	TRUE	TRUE	45	26	FALSE	FALSE	17	9	0.077,0.67,0.4	0.17,0.67,0.18	1,8,8	1,6,2	13,12,20	6,9,11
chr4	149118147	149118148	+	A	chr4:149118148	JACUSA_call2	mm10	Dffa	3' end	Dffa	Dffa	http://genome.ucsc.edu/cgi-bin/hgTracks?db=mm10&position=chr4%3A149118147-149118148	SINE	B1_Mur4	Alu	TRUE	FALSE	2.494	FALSE	0.0816	0	TRUE	FALSE	49	27	FALSE	FALSE	4	0	0,0.33,0	0,0,0	0,4,0	0,0,0	14,12,23	6,10,11
chr4	149118152	149118153	+	A	chr4:149118153	JACUSA_call2	mm10	Dffa	3' end	Dffa	Dffa	http://genome.ucsc.edu/cgi-bin/hgTracks?db=mm10&position=chr4%3A149118152-149118153	SINE	B1_Mur4	Alu	TRUE	FALSE	3.78	FALSE	0.118	0	TRUE	FALSE	51	28	TRUE	FALSE	6	0	0.071,0.23,0.083	0,0,0	1,3,2	0,0,0	14,13,24	7,10,11
chr4	149118196	149118197	+	A	chr4:149118197	JACUSA_call2	mm10	Dffa	3' end	Dffa	Dffa	http://genome.ucsc.edu/cgi-bin/hgTracks?db=mm10&position=chr4%3A149118196-149118197	SINE	B1_Mur4	Alu	TRUE	FALSE	5.307	TRUE	0.429	0.111	TRUE	TRUE	56	36	TRUE	FALSE	24	4	0.21,0.67,0.45	0.1,0.18,0	4,10,10	1,3,0	19,15,22	10,17,9
chr4	149118209	149118210	+	A	chr4:149118210	JACUSA_call2	mm10	Dffa	3' end	Dffa	Dffa	http://genome.ucsc.edu/cgi-bin/hgTracks?db=mm10&position=chr4%3A149118209-149118210	SINE	B1_Mur4	Alu	TRUE	FALSE	3.058	FALSE	0.25	0.0571	TRUE	TRUE	52	35	TRUE	FALSE	13	2	0.05,0.46,0.32	0,0.13,0	1,6,6	0,2,0	20,13,19	10,15,10
chr4	149118752	149118753	+	A	chr4:149118753	JACUSA_call2	mm10	Dffa	3' end	Dffa	Dffa	http://genome.ucsc.edu/cgi-bin/hgTracks?db=mm10&position=chr4%3A149118752-149118753	SINE	B1_Mm	Alu	TRUE	FALSE	5.126	TRUE	0.531	0.118	TRUE	TRUE	32	34	FALSE	FALSE	17	4	0.29,0.62,0.58	0,0.29,0.25	2,8,7	0,2,2	7,13,12	19,7,8
chr4	149118753	149118754	+	A	chr4:149118754	JACUSA_call2	mm10	Dffa	3' end	Dffa	Dffa	http://genome.ucsc.edu/cgi-bin/hgTracks?db=mm10&position=chr4%3A149118753-149118754	SINE	B1_Mm	Alu	TRUE	FALSE	5.11	TRUE	0.562	0.171	TRUE	TRUE	32	35	FALSE	FALSE	18	6	0.29,0.67,0.62	0.11,0.43,0.11	2,8,8	2,3,1	7,12,13	19,7,9
chr4	149468170	149468171	-	T	chr4:149468171	JACUSA_call2	mm10	Nmnat1	3' end	Nmnat1	Nmnat1	http://genome.ucsc.edu/cgi-bin/hgTracks?db=mm10&position=chr4%3A149468170-149468171	SINE	B3	B2	FALSE	TRUE	0.467	FALSE	0.0278	0	TRUE	FALSE	36	49	FALSE	FALSE	1	0	0.12,0,0	0,0,0	1,0,0	0,0,0	8,10,18	17,18,14
chr4	149468177	149468178	-	T	chr4:149468178	JACUSA_call2	mm10	Nmnat1	3' end	Nmnat1	Nmnat1	http://genome.ucsc.edu/cgi-bin/hgTracks?db=mm10&position=chr4%3A149468177-149468178	SINE	B3	B2	FALSE	TRUE	11.095	TRUE	0.525	0.0217	TRUE	TRUE	40	46	FALSE	FALSE	21	1	0.38,0.55,0.57	0,0.059,0	3,6,12	0,1,0	8,11,21	16,17,13
chr4	149468191	149468192	-	T	chr4:149468192	JACUSA_call2	mm10	Nmnat1	3' end	Nmnat1	Nmnat1	http://genome.ucsc.edu/cgi-bin/hgTracks?db=mm10&position=chr4%3A149468191-149468192	SINE	B3	B2	FALSE	TRUE	1.812	FALSE	0.0909	0	TRUE	FALSE	33	43	FALSE	FALSE	3	0	0.17,0.1,0.059	0,0,0	1,1,1	0,0,0	6,10,17	15,16,12
chr4	149468198	149468199	-	T	chr4:149468199	JACUSA_call2	mm10	Nmnat1	3' end	Nmnat1	Nmnat1	http://genome.ucsc.edu/cgi-bin/hgTracks?db=mm10&position=chr4%3A149468198-149468199	SINE	B3	B2	FALSE	TRUE	8.093	TRUE	0.455	0.0526	TRUE	TRUE	33	38	FALSE	FALSE	15	2	0.33,0.5,0.47	0.071,0.071,0	2,5,8	1,1,0	6,10,17	14,14,10
chr4	149468204	149468205	-	T	chr4:149468205	JACUSA_call2	mm10	Nmnat1	3' end	Nmnat1	Nmnat1	http://genome.ucsc.edu/cgi-bin/hgTracks?db=mm10&position=chr4%3A149468204-149468205	SINE	B3	B2	FALSE	TRUE	0.482	FALSE	0.0312	0	TRUE	FALSE	32	35	FALSE	FALSE	1	0	0,0,0.062	0,0,0	0,0,1	0,0,0	6,10,16	13,14,8
chr4	149468213	149468214	-	T	chr4:149468214	JACUSA_call2	mm10	Nmnat1	3' end	Nmnat1	Nmnat1	http://genome.ucsc.edu/cgi-bin/hgTracks?db=mm10&position=chr4%3A149468213-149468214	SINE	B3	B2	FALSE	TRUE	1.757	FALSE	0.258	0.0857	TRUE	TRUE	31	35	FALSE	FALSE	8	3	0.33,0.22,0.25	0,0.13,0.14	2,2,4	0,2,1	6,9,16	13,15,7
chr4	149468228	149468229	-	T	chr4:149468229	JACUSA_call2	mm10	Nmnat1	3' end	Nmnat1	Nmnat1	http://genome.ucsc.edu/cgi-bin/hgTracks?db=mm10&position=chr4%3A149468228-149468229	SINE	B3	B2	FALSE	TRUE	2.542	FALSE	0.125	0	TRUE	FALSE	32	31	FALSE	FALSE	4	0	0.17,0.1,0.12	0,0,0	1,1,2	0,0,0	6,10,16	11,14,6
chr4	149468233	149468234	-	T	chr4:149468234	JACUSA_call2	mm10	Nmnat1	3' end	Nmnat1	Nmnat1	http://genome.ucsc.edu/cgi-bin/hgTracks?db=mm10&position=chr4%3A149468233-149468234	SINE	B3	B2	FALSE	TRUE	5.898	TRUE	0.548	0.129	TRUE	TRUE	31	31	FALSE	FALSE	17	4	0.5,0.7,0.47	0,0.33,0	3,7,7	0,4,0	6,10,15	12,12,7
chr4	149468234	149468235	-	T	chr4:149468235	JACUSA_call2	mm10	Nmnat1	3' end	Nmnat1	Nmnat1	http://genome.ucsc.edu/cgi-bin/hgTracks?db=mm10&position=chr4%3A149468234-149468235	SINE	B3	B2	FALSE	TRUE	4.099	FALSE	0.2	0	TRUE	FALSE	30	30	FALSE	FALSE	6	0	0.2,0.3,0.13	0,0,0	1,3,2	0,0,0	5,10,15	10,13,7
chr4	149468239	149468240	-	T	chr4:149468240	JACUSA_call2	mm10	Nmnat1	3' end	Nmnat1	Nmnat1	http://genome.ucsc.edu/cgi-bin/hgTracks?db=mm10&position=chr4%3A149468239-149468240	SINE	B3	B2	FALSE	TRUE	0.505	FALSE	0.037	0	TRUE	FALSE	27	25	FALSE	FALSE	1	0	0,0,0.071	0,0,0	0,0,1	0,0,0	5,8,14	8,10,7
chr4	149468261	149468262	-	T	chr4:149468262	JACUSA_call2	mm10	Nmnat1	3' end	Nmnat1	Nmnat1	http://genome.ucsc.edu/cgi-bin/hgTracks?db=mm10&position=chr4%3A149468261-149468262	SINE	B3	B2	FALSE	TRUE	4.182	FALSE	0.87	0.455	TRUE	TRUE	23	22	FALSE	FALSE	20	10	0.83,0.78,1	0.14,0.78,0.33	5,7,8	1,7,2	6,9,8	7,9,6
chr4	150860256	150860257	+	A	chr4:150860257	JACUSA_call2	mm10	Errfi1	intron	Errfi1	Errfi1	http://genome.ucsc.edu/cgi-bin/hgTracks?db=mm10&position=chr4%3A150860256-150860257				FALSE	FALSE	0.108	FALSE	0.0943	0.109	TRUE	TRUE	159	119	TRUE	TRUE	15	13	0.054,0.021,0.2	0.019,0.25,0.17	3,1,11	1,2,10	56,47,56	52,8,59
chr4	150860590	150860591	+	A	chr4:150860591	JACUSA_call2	mm10	Errfi1	intron	Errfi1	Errfi1	http://genome.ucsc.edu/cgi-bin/hgTracks?db=mm10&position=chr4%3A150860590-150860591				FALSE	FALSE	0.08	FALSE	0.0612	0.0724	TRUE	TRUE	196	152	TRUE	TRUE	12	11	0.1,0,0.066	0,0.29,0.11	8,0,4	0,2,9	77,58,61	61,7,84
chr4	150860606	150860607	+	A	chr4:150860607	JACUSA_call2	mm10	Errfi1	intron	Errfi1	Errfi1	http://genome.ucsc.edu/cgi-bin/hgTracks?db=mm10&position=chr4%3A150860606-150860607				FALSE	FALSE	0.049	FALSE	0.0104	0.00658	TRUE	FALSE	193	152	TRUE	TRUE	2	1	0,0,0.03	0,0,0.012	0,0,2	0,0,1	73,54,66	65,6,81
chr4	154918419	154918420	-	T	chr4:154918420	JACUSA_call2	mm10		intergenic		Tnfrsf14	http://genome.ucsc.edu/cgi-bin/hgTracks?db=mm10&position=chr4%3A154918419-154918420	SINE	B1_Mus2	Alu	TRUE	FALSE	0.006	FALSE	0.136	0.148	TRUE	TRUE	22	27	FALSE	FALSE	3	4	0.14,0.17,0.11	0,0.17,0.19	1,1,1	0,1,3	7,6,9	5,6,16
chr4	154918423	154918424	-	T	chr4:154918424	JACUSA_call2	mm10		intergenic		Tnfrsf14	http://genome.ucsc.edu/cgi-bin/hgTracks?db=mm10&position=chr4%3A154918423-154918424	SINE	B1_Mus2	Alu	TRUE	FALSE	0.053	FALSE	0.0833	0.111	TRUE	TRUE	24	27	FALSE	FALSE	2	3	0.14,0.14,0	0,0.17,0.12	1,1,0	0,1,2	7,7,10	4,6,17
chr4	154918434	154918435	-	T	chr4:154918435	JACUSA_call2	mm10		intergenic		Tnfrsf14	http://genome.ucsc.edu/cgi-bin/hgTracks?db=mm10&position=chr4%3A154918434-154918435	SINE	B1_Mus2	Alu	TRUE	FALSE	2.97	FALSE	0.0417	0.286	TRUE	TRUE	24	28	FALSE	FALSE	1	8	0.12,0,0	0.25,0.29,0.29	1,0,0	1,2,5	8,7,9	4,7,17
chr4	154918438	154918439	-	T	chr4:154918439	JACUSA_call2	mm10		intergenic		Tnfrsf14	http://genome.ucsc.edu/cgi-bin/hgTracks?db=mm10&position=chr4%3A154918438-154918439	SINE	B1_Mus2	Alu	TRUE	FALSE	1.398	FALSE	0.458	0.692	TRUE	TRUE	24	26	FALSE	FALSE	11	18	0.38,0.57,0.44	0.75,0.8,0.65	3,4,4	3,4,11	8,7,9	4,5,17
chr4	154918439	154918440	-	T	chr4:154918440	JACUSA_call2	mm10		intergenic		Tnfrsf14	http://genome.ucsc.edu/cgi-bin/hgTracks?db=mm10&position=chr4%3A154918439-154918440	SINE	B1_Mus2	Alu	TRUE	FALSE	1.523	FALSE	0.409	0.655	TRUE	TRUE	22	29	FALSE	FALSE	9	19	0.38,0.5,0.38	0.6,0.71,0.65	3,3,3	3,5,11	8,6,8	5,7,17
chr4	154918440	154918441	-	T	chr4:154918441	JACUSA_call2	mm10		intergenic		Tnfrsf14	http://genome.ucsc.edu/cgi-bin/hgTracks?db=mm10&position=chr4%3A154918440-154918441	SINE	B1_Mus2	Alu	TRUE	FALSE	0.002	FALSE	0.208	0.2	TRUE	TRUE	24	30	FALSE	FALSE	5	6	0.25,0.14,0.22	0,0.43,0.17	2,1,2	0,3,3	8,7,9	5,7,18
chr4	154918442	154918443	-	T	chr4:154918443	JACUSA_call2	mm10		intergenic		Tnfrsf14	http://genome.ucsc.edu/cgi-bin/hgTracks?db=mm10&position=chr4%3A154918442-154918443	SINE	B1_Mus2	Alu	TRUE	FALSE	0.127	FALSE	0.231	0.29	TRUE	TRUE	26	31	FALSE	FALSE	6	9	0.12,0.12,0.4	0.17,0.29,0.33	1,1,4	1,2,6	8,8,10	6,7,18
chr4	154918457	154918458	-	T	chr4:154918458	JACUSA_call2	mm10		intergenic		Tnfrsf14	http://genome.ucsc.edu/cgi-bin/hgTracks?db=mm10&position=chr4%3A154918457-154918458	SINE	B1_Mus2	Alu	TRUE	FALSE	0.167	FALSE	0.323	0.257	TRUE	TRUE	31	35	FALSE	FALSE	10	9	0.2,0.33,0.42	0.43,0.25,0.2	2,3,5	3,2,4	10,9,12	7,8,20
chr4	154918458	154918459	-	T	chr4:154918459	JACUSA_call2	mm10		intergenic		Tnfrsf14	http://genome.ucsc.edu/cgi-bin/hgTracks?db=mm10&position=chr4%3A154918458-154918459	SINE	B1_Mus2	Alu	TRUE	FALSE	-0.031	FALSE	0.531	0.543	TRUE	TRUE	32	35	FALSE	FALSE	17	19	0.4,0.56,0.62	0.86,0.75,0.35	4,5,8	6,6,7	10,9,13	7,8,20
chr4	154918463	154918464	-	T	chr4:154918464	JACUSA_call2	mm10		intergenic		Tnfrsf14	http://genome.ucsc.edu/cgi-bin/hgTracks?db=mm10&position=chr4%3A154918463-154918464	SINE	B1_Mus2	Alu	TRUE	FALSE	0.248	FALSE	0.0625	0.114	TRUE	TRUE	32	35	FALSE	FALSE	2	4	0.2,0,0	0.14,0.38,0	2,0,0	1,3,0	10,10,12	7,8,20
chr4	154918472	154918473	-	T	chr4:154918473	JACUSA_call2	mm10		intergenic		Tnfrsf14	http://genome.ucsc.edu/cgi-bin/hgTracks?db=mm10&position=chr4%3A154918472-154918473	SINE	B1_Mus2	Alu	TRUE	FALSE	4.097	FALSE	0.333	0.075	TRUE	TRUE	36	40	FALSE	FALSE	12	3	0.45,0.33,0.23	0,0,0.13	5,4,3	0,0,3	11,12,13	6,11,23
chr4	154918482	154918483	-	T	chr4:154918483	JACUSA_call2	mm10		intergenic		Tnfrsf14	http://genome.ucsc.edu/cgi-bin/hgTracks?db=mm10&position=chr4%3A154918482-154918483	SINE	B1_Mus2	Alu	TRUE	FALSE	4.011	FALSE	0.351	0.093	TRUE	TRUE	37	43	FALSE	FALSE	13	4	0.5,0.42,0.2	0,0.091,0.12	5,5,3	0,1,3	10,12,15	8,11,24
chr4	154918493	154918494	-	T	chr4:154918494	JACUSA_call2	mm10		intergenic		Tnfrsf14	http://genome.ucsc.edu/cgi-bin/hgTracks?db=mm10&position=chr4%3A154918493-154918494	SINE	B1_Mus2	Alu	TRUE	FALSE	0.446	FALSE	0.0238	0	TRUE	FALSE	42	46	FALSE	FALSE	1	0	0,0,0.067	0,0,0	0,0,1	0,0,0	14,13,15	9,13,24
chr4	154918501	154918502	-	T	chr4:154918502	JACUSA_call2	mm10		intergenic		Tnfrsf14	http://genome.ucsc.edu/cgi-bin/hgTracks?db=mm10&position=chr4%3A154918501-154918502	SINE	B1_Mus2	Alu	TRUE	FALSE	1.55	FALSE	0.2	0.0769	TRUE	TRUE	45	52	FALSE	TRUE	9	4	0.27,0.15,0.18	0,0.21,0.04	4,2,3	0,3,1	15,13,17	13,14,25
chr4	154918502	154918503	-	T	chr4:154918503	JACUSA_call2	mm10		intergenic		Tnfrsf14	http://genome.ucsc.edu/cgi-bin/hgTracks?db=mm10&position=chr4%3A154918502-154918503	SINE	B1_Mus2	Alu	TRUE	FALSE	1.589	FALSE	0.357	0.192	TRUE	TRUE	42	52	FALSE	TRUE	15	10	0.47,0.36,0.25	0.15,0.36,0.12	7,4,4	2,5,3	15,11,16	13,14,25
chr4	154918512	154918513	-	T	chr4:154918513	JACUSA_call2	mm10		intergenic		Tnfrsf14	http://genome.ucsc.edu/cgi-bin/hgTracks?db=mm10&position=chr4%3A154918512-154918513	SINE	B1_Mus2	Alu	TRUE	FALSE	3.83	FALSE	0.341	0.104	TRUE	TRUE	44	48	FALSE	FALSE	15	5	0.44,0.18,0.35	0,0.15,0.14	7,2,6	0,2,3	16,11,17	13,13,22
chr4	154918538	154918539	-	T	chr4:154918539	JACUSA_call2	mm10		intergenic		Tnfrsf14	http://genome.ucsc.edu/cgi-bin/hgTracks?db=mm10&position=chr4%3A154918538-154918539				FALSE	FALSE	0.406	FALSE	0.0179	0	TRUE	FALSE	56	52	TRUE	TRUE	1	0	0,0,0.056	0,0,0	0,0,1	0,0,0	20,18,18	14,16,22
chr4	154918587	154918588	-	T	chr4:154918588	JACUSA_call2	mm10		intergenic		Tnfrsf14	http://genome.ucsc.edu/cgi-bin/hgTracks?db=mm10&position=chr4%3A154918587-154918588	SINE	B4A	B4	FALSE	FALSE	0.336	FALSE	0.132	0.0862	TRUE	TRUE	76	58	TRUE	TRUE	10	5	0.16,0.15,0.097	0,0.16,0.091	4,3,3	0,3,2	25,20,31	17,19,22
chr4	154919694	154919695	-	T	chr4:154919695	JACUSA_call2	mm10		intergenic		Tnfrsf14	http://genome.ucsc.edu/cgi-bin/hgTracks?db=mm10&position=chr4%3A154919694-154919695	SINE	B1_Mus1	Alu	TRUE	FALSE	3.024	FALSE	0.0909	0	TRUE	FALSE	55	35	TRUE	FALSE	5	0	0.077,0.05,0.14	0,0,0	1,1,3	0,0,0	13,20,22	10,13,12
chr4	154919707	154919708	-	T	chr4:154919708	JACUSA_call2	mm10		intergenic		Tnfrsf14	http://genome.ucsc.edu/cgi-bin/hgTracks?db=mm10&position=chr4%3A154919707-154919708	SINE	B1_Mus1	Alu	TRUE	FALSE	3.075	FALSE	0.102	0	TRUE	FALSE	49	34	FALSE	FALSE	5	0	0.091,0,0.18	0,0,0	1,0,4	0,0,0	11,16,22	9,12,13
chr4	154919728	154919729	-	T	chr4:154919729	JACUSA_call2	mm10		intergenic		Tnfrsf14	http://genome.ucsc.edu/cgi-bin/hgTracks?db=mm10&position=chr4%3A154919728-154919729	SINE	B1_Mus1	Alu	TRUE	FALSE	-0.001	FALSE	0.0909	0.0909	TRUE	TRUE	44	33	FALSE	FALSE	4	3	0.17,0.18,0	0,0.27,0	2,2,0	0,3,0	12,11,21	8,11,14
chr4	154919729	154919730	-	T	chr4:154919730	JACUSA_call2	mm10		intergenic		Tnfrsf14	http://genome.ucsc.edu/cgi-bin/hgTracks?db=mm10&position=chr4%3A154919729-154919730	SINE	B1_Mus1	Alu	TRUE	FALSE	3.122	FALSE	0.111	0	TRUE	FALSE	45	31	FALSE	FALSE	5	0	0.083,0.25,0.048	0,0,0	1,3,1	0,0,0	12,12,21	9,10,12
chr4	154919730	154919731	-	T	chr4:154919731	JACUSA_call2	mm10		intergenic		Tnfrsf14	http://genome.ucsc.edu/cgi-bin/hgTracks?db=mm10&position=chr4%3A154919730-154919731	SINE	B1_Mus1	Alu	TRUE	FALSE	1.703	FALSE	0.0638	0	TRUE	FALSE	47	32	FALSE	FALSE	3	0	0,0.15,0.045	0,0,0	0,2,1	0,0,0	12,13,22	8,11,13
chr4	154919736	154919737	-	T	chr4:154919737	JACUSA_call2	mm10		intergenic		Tnfrsf14	http://genome.ucsc.edu/cgi-bin/hgTracks?db=mm10&position=chr4%3A154919736-154919737	SINE	B1_Mus1	Alu	TRUE	FALSE	0.417	FALSE	0.02	0.0606	TRUE	TRUE	50	33	TRUE	FALSE	1	2	0,0,0.042	0,0,0.18	0,0,1	0,0,2	12,14,24	11,11,11
chr4	154919737	154919738	-	T	chr4:154919738	JACUSA_call2	mm10		intergenic		Tnfrsf14	http://genome.ucsc.edu/cgi-bin/hgTracks?db=mm10&position=chr4%3A154919737-154919738	SINE	B1_Mus1	Alu	TRUE	FALSE	0.099	FALSE	0.0833	0.0571	TRUE	TRUE	48	35	FALSE	FALSE	4	2	0,0.21,0.043	0,0.18,0	0,3,1	0,2,0	11,14,23	11,11,13
chr4	154919738	154919739	-	T	chr4:154919739	JACUSA_call2	mm10		intergenic		Tnfrsf14	http://genome.ucsc.edu/cgi-bin/hgTracks?db=mm10&position=chr4%3A154919738-154919739	SINE	B1_Mus1	Alu	TRUE	FALSE	-0.001	FALSE	0.146	0.147	TRUE	TRUE	48	34	FALSE	FALSE	7	5	0.091,0.21,0.13	0,0.27,0.15	1,3,3	0,3,2	11,14,23	10,11,13
chr4	154919749	154919750	-	T	chr4:154919750	JACUSA_call2	mm10		intergenic		Tnfrsf14	http://genome.ucsc.edu/cgi-bin/hgTracks?db=mm10&position=chr4%3A154919749-154919750	SINE	B1_Mus1	Alu	TRUE	FALSE	1.711	FALSE	0.0652	0	TRUE	FALSE	46	34	FALSE	FALSE	3	0	0,0.14,0.045	0,0,0	0,2,1	0,0,0	10,14,22	11,10,13
chr4	154919754	154919755	-	T	chr4:154919755	JACUSA_call2	mm10		intergenic		Tnfrsf14	http://genome.ucsc.edu/cgi-bin/hgTracks?db=mm10&position=chr4%3A154919754-154919755	SINE	B1_Mus1	Alu	TRUE	FALSE	0.383	FALSE	0.0227	0.0294	TRUE	TRUE	44	34	FALSE	FALSE	1	1	0,0.071,0	0,0.1,0	0,1,0	0,1,0	10,14,20	11,10,13
chr4	154919761	154919762	-	T	chr4:154919762	JACUSA_call2	mm10		intergenic		Tnfrsf14	http://genome.ucsc.edu/cgi-bin/hgTracks?db=mm10&position=chr4%3A154919761-154919762	SINE	B1_Mus1	Alu	TRUE	FALSE	0.46	FALSE	0.0263	0	TRUE	FALSE	38	28	FALSE	FALSE	1	0	0.1,0,0	0,0,0	1,0,0	0,0,0	10,10,18	8,9,11
chr4	154919765	154919766	-	T	chr4:154919766	JACUSA_call2	mm10		intergenic		Tnfrsf14	http://genome.ucsc.edu/cgi-bin/hgTracks?db=mm10&position=chr4%3A154919765-154919766	SINE	B1_Mus1	Alu	TRUE	FALSE	0.103	FALSE	0.108	0.0741	TRUE	TRUE	37	27	FALSE	FALSE	4	2	0.2,0.2,0	0,0.22,0	2,2,0	0,2,0	10,10,17	8,9,10
chr4	154920417	154920418	-	T	chr4:154920418	JACUSA_call2	mm10		intergenic		Tnfrsf14	http://genome.ucsc.edu/cgi-bin/hgTracks?db=mm10&position=chr4%3A154920417-154920418	LINE	L1_Mus2	L1	FALSE	FALSE	0.457	FALSE	0	0.0256	FALSE	TRUE	71	39	TRUE	FALSE	0	1	0,0,0	0.11,0,0	0,0,0	1,0,0	10,31,30	9,15,15
chr4	154920497	154920498	-	T	chr4:154920498	JACUSA_call2	mm10		intergenic		Tnfrsf14	http://genome.ucsc.edu/cgi-bin/hgTracks?db=mm10&position=chr4%3A154920497-154920498	LINE	L1_Mus2	L1	FALSE	FALSE	1.002	FALSE	0.0357	0	TRUE	FALSE	56	44	TRUE	FALSE	2	0	0.11,0,0.048	0,0,0	1,0,1	0,0,0	9,26,21	12,18,14
chr4	154921248	154921249	-	T	chr4:154921249	JACUSA_call2	mm10	Tnfrsf14	3' end	Tnfrsf14	Tnfrsf14	http://genome.ucsc.edu/cgi-bin/hgTracks?db=mm10&position=chr4%3A154921248-154921249	LINE	L1_Mus2	L1	FALSE	FALSE	0.44	FALSE	0.0227	0	TRUE	FALSE	44	36	FALSE	FALSE	1	0	0.2,0,0	0,0,0	1,0,0	0,0,0	5,12,27	9,16,11
chr4	154921251	154921252	-	T	chr4:154921252	JACUSA_call2	mm10	Tnfrsf14	3' end	Tnfrsf14	Tnfrsf14	http://genome.ucsc.edu/cgi-bin/hgTracks?db=mm10&position=chr4%3A154921251-154921252	LINE	L1_Mus2	L1	FALSE	FALSE	0.453	FALSE	0.025	0	TRUE	FALSE	40	36	FALSE	FALSE	1	0	0.2,0,0	0,0,0	1,0,0	0,0,0	5,11,24	9,16,11
chr4	154921260	154921261	-	T	chr4:154921261	JACUSA_call2	mm10	Tnfrsf14	3' end	Tnfrsf14	Tnfrsf14	http://genome.ucsc.edu/cgi-bin/hgTracks?db=mm10&position=chr4%3A154921260-154921261	LINE	L1_Mus2	L1	FALSE	FALSE	0.431	FALSE	0.0213	0	TRUE	FALSE	47	44	FALSE	FALSE	1	0	0,0.077,0	0,0,0	0,1,0	0,0,0	7,13,27	14,18,12
chr4	154921275	154921276	-	T	chr4:154921276	JACUSA_call2	mm10	Tnfrsf14	3' end	Tnfrsf14	Tnfrsf14	http://genome.ucsc.edu/cgi-bin/hgTracks?db=mm10&position=chr4%3A154921275-154921276	LINE	L1_Mus2	L1	FALSE	FALSE	0.422	FALSE	0.02	0	TRUE	FALSE	50	36	TRUE	FALSE	1	0	0,0.071,0	0,0,0	0,1,0	0,0,0	9,14,27	12,14,10
chr4	154921311	154921312	-	T	chr4:154921312	JACUSA_call2	mm10	Tnfrsf14	3' end	Tnfrsf14	Tnfrsf14	http://genome.ucsc.edu/cgi-bin/hgTracks?db=mm10&position=chr4%3A154921311-154921312	LINE	L1_Mus2	L1	FALSE	FALSE	0.402	FALSE	0.0175	0	TRUE	FALSE	57	36	TRUE	FALSE	1	0	0,0.056,0	0,0,0	0,1,0	0,0,0	13,18,26	15,11,10
chr4	154921873	154921874	-	T	chr4:154921874	JACUSA_call2	mm10	Tnfrsf14	3' end	Tnfrsf14	Tnfrsf14	http://genome.ucsc.edu/cgi-bin/hgTracks?db=mm10&position=chr4%3A154921873-154921874				FALSE	FALSE	0.565	FALSE	0.087	0.0294	TRUE	TRUE	46	34	FALSE	FALSE	4	1	0.12,0.12,0.045	0,0,0.067	1,2,1	0,0,1	8,16,22	5,14,15
chr4	154921910	154921911	-	T	chr4:154921911	JACUSA_call2	mm10	Tnfrsf14	3' end	Tnfrsf14	Tnfrsf14	http://genome.ucsc.edu/cgi-bin/hgTracks?db=mm10&position=chr4%3A154921910-154921911				FALSE	FALSE	4.557	FALSE	0.146	0	TRUE	FALSE	48	37	FALSE	FALSE	7	0	0.11,0.18,0.14	0,0,0	1,3,3	0,0,0	9,17,22	6,14,17
chr4	154921940	154921941	-	T	chr4:154921941	JACUSA_call2	mm10	Tnfrsf14	3' end	Tnfrsf14	Tnfrsf14	http://genome.ucsc.edu/cgi-bin/hgTracks?db=mm10&position=chr4%3A154921940-154921941	SINE	B1_Mus2	Alu	TRUE	FALSE	0.96	FALSE	0.146	0.0526	TRUE	TRUE	41	38	FALSE	FALSE	6	2	0.2,0.12,0.16	0,0.14,0	1,2,3	0,2,0	5,17,19	6,14,18
chr4	154921944	154921945	-	T	chr4:154921945	JACUSA_call2	mm10	Tnfrsf14	3' end	Tnfrsf14	Tnfrsf14	http://genome.ucsc.edu/cgi-bin/hgTracks?db=mm10&position=chr4%3A154921944-154921945	SINE	B1_Mus2	Alu	TRUE	FALSE	-0.002	FALSE	0.0263	0.0263	TRUE	TRUE	38	38	FALSE	FALSE	1	1	0,0.062,0	0,0.071,0	0,1,0	0,1,0	4,16,18	6,14,18
chr4	154921948	154921949	-	T	chr4:154921949	JACUSA_call2	mm10	Tnfrsf14	3' end	Tnfrsf14	Tnfrsf14	http://genome.ucsc.edu/cgi-bin/hgTracks?db=mm10&position=chr4%3A154921948-154921949	SINE	B1_Mus2	Alu	TRUE	FALSE	0.464	FALSE	0.027	0	TRUE	FALSE	37	38	FALSE	FALSE	1	0	0,0,0.056	0,0,0	0,0,1	0,0,0	4,15,18	6,14,18
chr4	154921949	154921950	-	T	chr4:154921950	JACUSA_call2	mm10	Tnfrsf14	3' end	Tnfrsf14	Tnfrsf14	http://genome.ucsc.edu/cgi-bin/hgTracks?db=mm10&position=chr4%3A154921949-154921950	SINE	B1_Mus2	Alu	TRUE	FALSE	0.37	FALSE	0.176	0.105	TRUE	TRUE	34	38	FALSE	FALSE	6	4	0,0.29,0.12	0,0.14,0.11	0,4,2	0,2,2	4,14,16	6,14,18
chr4	154921950	154921951	-	T	chr4:154921951	JACUSA_call2	mm10	Tnfrsf14	3' end	Tnfrsf14	Tnfrsf14	http://genome.ucsc.edu/cgi-bin/hgTracks?db=mm10&position=chr4%3A154921950-154921951	SINE	B1_Mus2	Alu	TRUE	FALSE	0.338	FALSE	0.27	0.189	TRUE	TRUE	37	37	FALSE	FALSE	10	7	0.2,0.38,0.19	0,0.36,0.11	1,6,3	0,5,2	5,16,16	5,14,18
chr4	154921984	154921985	-	T	chr4:154921985	JACUSA_call2	mm10	Tnfrsf14	3' end	Tnfrsf14	Tnfrsf14	http://genome.ucsc.edu/cgi-bin/hgTracks?db=mm10&position=chr4%3A154921984-154921985	SINE	B1_Mus2	Alu	TRUE	FALSE	1.679	FALSE	0.281	0.087	TRUE	TRUE	32	23	FALSE	FALSE	9	2	0.33,0.31,0.23	0,0.12,0.091	2,4,3	0,1,1	6,13,13	4,8,11
chr4	154921985	154921986	-	T	chr4:154921986	JACUSA_call2	mm10	Tnfrsf14	3' end	Tnfrsf14	Tnfrsf14	http://genome.ucsc.edu/cgi-bin/hgTracks?db=mm10&position=chr4%3A154921985-154921986	SINE	B1_Mus2	Alu	TRUE	FALSE	1.454	FALSE	0.4	0.182	TRUE	TRUE	30	22	FALSE	FALSE	12	4	0.33,0.46,0.36	0.33,0.25,0.091	2,6,4	1,2,1	6,13,11	3,8,11
chr4	154921986	154921987	-	T	chr4:154921987	JACUSA_call2	mm10	Tnfrsf14	3' end	Tnfrsf14	Tnfrsf14	http://genome.ucsc.edu/cgi-bin/hgTracks?db=mm10&position=chr4%3A154921986-154921987	SINE	B1_Mus2	Alu	TRUE	FALSE	0.021	FALSE	0.0333	0.0455	TRUE	TRUE	30	22	FALSE	FALSE	1	1	0,0,0.091	0,0,0.1	0,0,1	0,0,1	6,13,11	4,8,10
chr4	154921988	154921989	-	T	chr4:154921989	JACUSA_call2	mm10	Tnfrsf14	3' end	Tnfrsf14	Tnfrsf14	http://genome.ucsc.edu/cgi-bin/hgTracks?db=mm10&position=chr4%3A154921988-154921989	SINE	B1_Mus2	Alu	TRUE	FALSE	1.144	FALSE	0.0667	0	TRUE	FALSE	30	22	FALSE	FALSE	2	0	0.17,0,0.091	0,0,0	1,0,1	0,0,0	6,13,11	4,8,10
chr4	154921992	154921993	-	T	chr4:154921993	JACUSA_call2	mm10	Tnfrsf14	3' end	Tnfrsf14	Tnfrsf14	http://genome.ucsc.edu/cgi-bin/hgTracks?db=mm10&position=chr4%3A154921992-154921993	SINE	B1_Mus2	Alu	TRUE	FALSE	2.568	FALSE	0.133	0	TRUE	FALSE	30	23	FALSE	FALSE	4	0	0,0.071,0.27	0,0,0	0,1,3	0,0,0	5,14,11	4,8,11
chr4	154922005	154922006	-	T	chr4:154922006	JACUSA_call2	mm10	Tnfrsf14	3' end	Tnfrsf14	Tnfrsf14	http://genome.ucsc.edu/cgi-bin/hgTracks?db=mm10&position=chr4%3A154922005-154922006	SINE	B1_Mus2	Alu	TRUE	FALSE	0.102	FALSE	0.333	0.273	TRUE	TRUE	27	22	FALSE	FALSE	9	6	0.2,0.23,0.56	0,0.38,0.27	1,3,5	0,3,3	5,13,9	3,8,11
chr4	154922010	154922011	-	T	chr4:154922011	JACUSA_call2	mm10	Tnfrsf14	3' end	Tnfrsf14	Tnfrsf14	http://genome.ucsc.edu/cgi-bin/hgTracks?db=mm10&position=chr4%3A154922010-154922011	SINE	B1_Mus2	Alu	TRUE	FALSE	0.636	FALSE	0.28	0.143	TRUE	TRUE	25	21	FALSE	FALSE	7	3	0.2,0.25,0.38	0,0.29,0.091	1,3,3	0,2,1	5,12,8	3,7,11
chr4	155621012	155621013	+	A	chr4:155621013	JACUSA_call2	mm10	Slc35e2	exon	Slc35e2, Gm16023	Gm16023, Slc35e2	http://genome.ucsc.edu/cgi-bin/hgTracks?db=mm10&position=chr4%3A155621012-155621013	SINE	B2_Mm2	B2	FALSE	TRUE	0.369	FALSE	0	0	FALSE	FALSE	72	81	TRUE	TRUE	0	0	0,0,0	0,0,0	0,0,0	0,0,0	20,27,25	28,31,22
chr4	155621016	155621017	+	A	chr4:155621017	JACUSA_call2	mm10	Slc35e2	exon	Slc35e2, Gm16023	Gm16023, Slc35e2	http://genome.ucsc.edu/cgi-bin/hgTracks?db=mm10&position=chr4%3A155621016-155621017	SINE	B2_Mm2	B2	FALSE	TRUE	0.374	FALSE	0.0145	0	TRUE	FALSE	69	81	TRUE	TRUE	1	0	0.048,0,0	0,0,0	1,0,0	0,0,0	21,24,24	30,31,20
chr4	155621025	155621026	+	A	chr4:155621026	JACUSA_call2	mm10	Slc35e2	exon	Slc35e2, Gm16023	Gm16023, Slc35e2	http://genome.ucsc.edu/cgi-bin/hgTracks?db=mm10&position=chr4%3A155621025-155621026				FALSE	FALSE	0.026	FALSE	0.206	0.19	TRUE	TRUE	63	84	TRUE	TRUE	13	16	0.15,0.26,0.2	0.059,0.32,0.21	3,6,4	2,10,4	20,23,20	34,31,19
chr4	155621030	155621031	+	A	chr4:155621031	JACUSA_call2	mm10	Slc35e2	exon	Slc35e2, Gm16023	Gm16023, Slc35e2	http://genome.ucsc.edu/cgi-bin/hgTracks?db=mm10&position=chr4%3A155621030-155621031	SINE	B1_Mus1	Alu	TRUE	FALSE	0.305	FALSE	0.0328	0.0122	TRUE	TRUE	61	82	TRUE	TRUE	2	1	0,0.048,0.05	0,0.031,0	0,1,1	0,1,0	20,21,20	31,32,19
chr4	155621039	155621040	+	A	chr4:155621040	JACUSA_call2	mm10	Slc35e2	exon	Slc35e2, Gm16023	Gm16023, Slc35e2	http://genome.ucsc.edu/cgi-bin/hgTracks?db=mm10&position=chr4%3A155621039-155621040	SINE	B1_Mus1	Alu	TRUE	FALSE	3.627	FALSE	0.0909	0	TRUE	FALSE	66	90	TRUE	TRUE	6	0	0.14,0.045,0.091	0,0,0	3,1,2	0,0,0	22,22,22	36,33,21
chr4	155621048	155621049	+	A	chr4:155621049	JACUSA_call2	mm10	Slc35e2	exon	Slc35e2, Gm16023	Gm16023, Slc35e2	http://genome.ucsc.edu/cgi-bin/hgTracks?db=mm10&position=chr4%3A155621048-155621049	SINE	B1_Mus1	Alu	TRUE	FALSE	2.778	FALSE	0.203	0.0737	TRUE	TRUE	64	95	TRUE	TRUE	13	7	0.087,0.15,0.38	0.029,0.14,0.04	2,3,8	1,5,1	23,20,21	34,36,25
chr4	155621053	155621054	+	A	chr4:155621054	JACUSA_call2	mm10	Slc35e2	exon	Slc35e2, Gm16023	Gm16023, Slc35e2	http://genome.ucsc.edu/cgi-bin/hgTracks?db=mm10&position=chr4%3A155621053-155621054	SINE	B1_Mus1	Alu	TRUE	FALSE	1.097	FALSE	0.087	0.0316	TRUE	TRUE	69	95	TRUE	TRUE	6	3	0.071,0.095,0.1	0,0.028,0.08	2,2,2	0,1,2	28,21,20	34,36,25
chr4	155621086	155621087	+	A	chr4:155621087	JACUSA_call2	mm10	Slc35e2	exon	Slc35e2, Gm16023	Gm16023, Slc35e2	http://genome.ucsc.edu/cgi-bin/hgTracks?db=mm10&position=chr4%3A155621086-155621087	SINE	B1_Mus1	Alu	TRUE	FALSE	1.332	FALSE	0.203	0.109	TRUE	TRUE	69	92	TRUE	TRUE	14	10	0.25,0.083,0.29	0.077,0.19,0.074	6,2,6	3,5,2	24,24,21	39,26,27
chr4	155621092	155621093	+	A	chr4:155621093	JACUSA_call2	mm10	Slc35e2	exon	Slc35e2, Gm16023	Gm16023, Slc35e2	http://genome.ucsc.edu/cgi-bin/hgTracks?db=mm10&position=chr4%3A155621092-155621093	SINE	B1_Mus1	Alu	TRUE	FALSE	0.368	FALSE	0.0139	0	TRUE	FALSE	72	91	TRUE	TRUE	1	0	0,0.042,0	0,0,0	0,1,0	0,0,0	25,24,23	39,24,28
chr4	155621097	155621098	+	A	chr4:155621098	JACUSA_call2	mm10	Slc35e2	exon	Slc35e2, Gm16023	Gm16023, Slc35e2	http://genome.ucsc.edu/cgi-bin/hgTracks?db=mm10&position=chr4%3A155621097-155621098	SINE	B1_Mus1	Alu	TRUE	FALSE	0.333	FALSE	0	0	FALSE	FALSE	76	91	TRUE	TRUE	0	0	0,0,0	0,0,0	0,0,0	0,0,0	26,28,22	38,25,28
chr4	155621107	155621108	+	A	chr4:155621108	JACUSA_call2	mm10	Slc35e2	exon	Slc35e2, Gm16023	Gm16023, Slc35e2	http://genome.ucsc.edu/cgi-bin/hgTracks?db=mm10&position=chr4%3A155621107-155621108	SINE	B1_Mus1	Alu	TRUE	FALSE	5.296	TRUE	0.362	0.125	TRUE	TRUE	80	96	TRUE	TRUE	29	12	0.29,0.23,0.58	0.049,0.19,0.18	8,6,15	2,5,5	28,26,26	41,27,28
chr4	155621109	155621110	+	A	chr4:155621110	JACUSA_call2	mm10	Slc35e2	exon	Slc35e2, Gm16023	Gm16023, Slc35e2	http://genome.ucsc.edu/cgi-bin/hgTracks?db=mm10&position=chr4%3A155621109-155621110	SINE	B1_Mus1	Alu	TRUE	FALSE	1.797	FALSE	0.253	0.138	TRUE	TRUE	79	94	TRUE	TRUE	20	13	0.19,0.19,0.37	0.077,0.18,0.19	5,5,10	3,5,5	26,26,27	39,28,27
chr4	155621114	155621115	+	A	chr4:155621115	JACUSA_call2	mm10	Slc35e2	exon	Slc35e2, Gm16023	Gm16023, Slc35e2	http://genome.ucsc.edu/cgi-bin/hgTracks?db=mm10&position=chr4%3A155621114-155621115	SINE	B1_Mus1	Alu	TRUE	FALSE	2.619	FALSE	0.0988	0.108	TRUE	TRUE	81	93	TRUE	TRUE	8	10	0.1,0.12,0.074	0,0.33,0.038	3,3,2	0,9,1	29,25,27	40,27,26
chr4	155621115	155621116	+	A	chr4:155621116	JACUSA_call2	mm10	Slc35e2	exon	Slc35e2, Gm16023	Gm16023, Slc35e2	http://genome.ucsc.edu/cgi-bin/hgTracks?db=mm10&position=chr4%3A155621115-155621116	SINE	B1_Mus1	Alu	TRUE	FALSE	3.64	FALSE	0.132	0.0225	TRUE	TRUE	76	89	TRUE	TRUE	10	2	0,0.16,0.23	0,0.04,0.04	0,4,6	0,1,1	25,25,26	39,25,25
chr4	155621124	155621125	+	A	chr4:155621125	JACUSA_call2	mm10	Slc35e2	exon	Slc35e2, Gm16023	Gm16023, Slc35e2	http://genome.ucsc.edu/cgi-bin/hgTracks?db=mm10&position=chr4%3A155621124-155621125	SINE	B1_Mus1	Alu	TRUE	FALSE	0.353	FALSE	0.0125	0	TRUE	FALSE	80	91	TRUE	TRUE	1	0	0.034,0,0	0,0,0	1,0,0	0,0,0	29,25,26	37,28,26
chr4	155621136	155621137	+	A	chr4:155621137	JACUSA_call2	mm10	Slc35e2	exon	Slc35e2, Gm16023	Gm16023, Slc35e2	http://genome.ucsc.edu/cgi-bin/hgTracks?db=mm10&position=chr4%3A155621136-155621137	SINE	B1_Mus1	Alu	TRUE	FALSE	1.478	FALSE	0.0341	0	TRUE	FALSE	88	81	TRUE	TRUE	3	0	0.031,0,0.067	0,0,0	1,0,2	0,0,0	32,26,30	37,21,23
chr4	155621140	155621141	+	A	chr4:155621141	JACUSA_call2	mm10	Slc35e2	exon	Slc35e2, Gm16023	Gm16023, Slc35e2	http://genome.ucsc.edu/cgi-bin/hgTracks?db=mm10&position=chr4%3A155621140-155621141	SINE	B1_Mus1	Alu	TRUE	FALSE	4.57	FALSE	0.212	0.159	TRUE	TRUE	85	82	TRUE	TRUE	18	13	0.1,0.27,0.27	0.025,0.57,0	3,7,8	1,12,0	29,26,30	40,21,21
chr4	155621142	155621143	+	A	chr4:155621143	JACUSA_call2	mm10	Slc35e2	exon	Slc35e2, Gm16023	Gm16023, Slc35e2	http://genome.ucsc.edu/cgi-bin/hgTracks?db=mm10&position=chr4%3A155621142-155621143	SINE	B1_Mus1	Alu	TRUE	FALSE	3.858	FALSE	0.106	0.011	TRUE	TRUE	85	91	TRUE	TRUE	9	1	0.14,0.12,0.062	0,0.037,0	4,3,2	0,1,0	29,24,32	41,27,23
chr4	155621144	155621145	+	A	chr4:155621145	JACUSA_call2	mm10	Slc35e2	exon	Slc35e2, Gm16023	Gm16023, Slc35e2	http://genome.ucsc.edu/cgi-bin/hgTracks?db=mm10&position=chr4%3A155621144-155621145	SINE	B1_Mus1	Alu	TRUE	FALSE	2.545	FALSE	0.0769	0.0104	TRUE	TRUE	91	96	TRUE	TRUE	7	1	0.032,0.2,0.029	0,0.034,0	1,5,1	0,1,0	31,25,35	42,29,25
chr4	155621145	155621146	+	A	chr4:155621146	JACUSA_call2	mm10	Slc35e2	exon	Slc35e2, Gm16023	Gm16023, Slc35e2	http://genome.ucsc.edu/cgi-bin/hgTracks?db=mm10&position=chr4%3A155621145-155621146	SINE	B1_Mus1	Alu	TRUE	FALSE	5.544	TRUE	0.102	0	TRUE	FALSE	88	92	TRUE	TRUE	9	0	0.12,0.12,0.067	0,0,0	4,3,2	0,0,0	32,26,30	41,27,24
chr4	155621146	155621147	+	A	chr4:155621147	JACUSA_call2	mm10	Slc35e2	exon	Slc35e2, Gm16023	Gm16023, Slc35e2	http://genome.ucsc.edu/cgi-bin/hgTracks?db=mm10&position=chr4%3A155621146-155621147	SINE	B1_Mus1	Alu	TRUE	FALSE	0.965	FALSE	0.0444	0.0103	TRUE	TRUE	90	97	TRUE	TRUE	4	1	0,0.08,0.061	0,0.036,0	0,2,2	0,1,0	32,25,33	43,28,26
chr4	155621147	155621148	+	A	chr4:155621148	JACUSA_call2	mm10	Slc35e2	exon	Slc35e2, Gm16023	Gm16023, Slc35e2	http://genome.ucsc.edu/cgi-bin/hgTracks?db=mm10&position=chr4%3A155621147-155621148	SINE	B1_Mus1	Alu	TRUE	FALSE	5.524	TRUE	0.253	0.0667	TRUE	TRUE	87	90	TRUE	TRUE	22	6	0.14,0.29,0.32	0,0.12,0.13	4,8,10	0,3,3	28,28,31	42,25,23
chr4	155621464	155621465	+	A	chr4:155621465	JACUSA_call2	mm10	Slc35e2	exon	Slc35e2, Gm16023	Gm16023, Slc35e2	http://genome.ucsc.edu/cgi-bin/hgTracks?db=mm10&position=chr4%3A155621464-155621465	SINE	B1_Mus1	Alu	TRUE	FALSE	1.322	FALSE	0.464	0.311	TRUE	TRUE	69	45	TRUE	FALSE	32	14	0.33,0.45,0.61	0.071,0.54,0.33	8,10,14	1,7,6	24,22,23	14,13,18
chr4	155621486	155621487	+	A	chr4:155621487	JACUSA_call2	mm10	Slc35e2	exon	Slc35e2, Gm16023	Gm16023, Slc35e2	http://genome.ucsc.edu/cgi-bin/hgTracks?db=mm10&position=chr4%3A155621486-155621487	SINE	B1_Mus1	Alu	TRUE	FALSE	2.418	FALSE	0.329	0.254	TRUE	TRUE	85	59	TRUE	TRUE	28	15	0.3,0.31,0.38	0.1,0.67,0.12	8,8,12	2,10,3	27,26,32	20,15,24
chr4	155621512	155621513	+	A	chr4:155621513	JACUSA_call2	mm10	Slc35e2	exon	Slc35e2, Gm16023	Gm16023, Slc35e2	http://genome.ucsc.edu/cgi-bin/hgTracks?db=mm10&position=chr4%3A155621512-155621513	SINE	B1_Mus1	Alu	TRUE	FALSE	1.35	FALSE	0.14	0.0597	TRUE	TRUE	93	67	TRUE	TRUE	13	4	0.12,0.038,0.24	0,0.18,0.036	4,1,8	0,3,1	33,26,34	22,17,28
chr4	155621524	155621525	+	A	chr4:155621525	JACUSA_call2	mm10	Slc35e2	exon	Slc35e2, Gm16023	Gm16023, Slc35e2	http://genome.ucsc.edu/cgi-bin/hgTracks?db=mm10&position=chr4%3A155621524-155621525	SINE	B1_Mus1	Alu	TRUE	FALSE	3.805	FALSE	0.469	0.262	TRUE	TRUE	98	80	TRUE	TRUE	46	21	0.34,0.46,0.6	0.071,0.59,0.2	12,13,21	2,13,6	35,28,35	28,22,30
chr4	155621896	155621897	+	A	chr4:155621897	JACUSA_call2	mm10	Slc35e2	exon	Slc35e2, Gm16023	Gm16023, Slc35e2	http://genome.ucsc.edu/cgi-bin/hgTracks?db=mm10&position=chr4%3A155621896-155621897	SINE	B1_Mur3	Alu	TRUE	FALSE	1.02	FALSE	0.5	0.278	TRUE	TRUE	100	133	TRUE	TRUE	50	37	0.21,0.48,0.77	0.11,0.58,0.27	7,13,30	6,19,12	34,27,39	55,33,45
chr4	155621902	155621903	+	A	chr4:155621903	JACUSA_call2	mm10	Slc35e2	exon	Slc35e2, Gm16023	Gm16023, Slc35e2	http://genome.ucsc.edu/cgi-bin/hgTracks?db=mm10&position=chr4%3A155621902-155621903	SINE	B1_Mur3	Alu	TRUE	FALSE	0.832	FALSE	0.657	0.485	TRUE	TRUE	99	130	TRUE	TRUE	65	63	0.38,0.68,0.89	0.3,0.76,0.51	13,19,33	17,25,21	34,28,37	56,33,41
chr4	155621903	155621904	+	A	chr4:155621904	JACUSA_call2	mm10	Slc35e2	exon	Slc35e2, Gm16023	Gm16023, Slc35e2	http://genome.ucsc.edu/cgi-bin/hgTracks?db=mm10&position=chr4%3A155621903-155621904	SINE	B1_Mur3	Alu	TRUE	FALSE	1.31	FALSE	0.475	0.326	TRUE	TRUE	99	129	TRUE	TRUE	47	42	0.15,0.52,0.75	0.16,0.5,0.4	5,15,27	9,17,16	34,29,36	55,34,40
chr4	155621908	155621909	+	A	chr4:155621909	JACUSA_call2	mm10	Slc35e2	exon	Slc35e2, Gm16023	Gm16023, Slc35e2	http://genome.ucsc.edu/cgi-bin/hgTracks?db=mm10&position=chr4%3A155621908-155621909	SINE	B1_Mur3	Alu	TRUE	FALSE	1.782	FALSE	0.451	0.187	TRUE	TRUE	102	134	TRUE	TRUE	46	25	0.18,0.5,0.66	0.052,0.5,0.14	6,15,25	3,16,6	34,30,38	58,32,44
chr4	155621911	155621912	+	A	chr4:155621912	JACUSA_call2	mm10	Slc35e2	exon	Slc35e2, Gm16023	Gm16023, Slc35e2	http://genome.ucsc.edu/cgi-bin/hgTracks?db=mm10&position=chr4%3A155621911-155621912	SINE	B1_Mur3	Alu	TRUE	FALSE	2.25	FALSE	0.295	0.194	TRUE	TRUE	105	124	TRUE	TRUE	31	24	0.16,0.4,0.34	0.038,0.4,0.24	6,12,13	2,12,10	37,30,38	53,30,41
chr4	155621915	155621916	+	A	chr4:155621916	JACUSA_call2	mm10	Slc35e2	exon	Slc35e2, Gm16023	Gm16023, Slc35e2	http://genome.ucsc.edu/cgi-bin/hgTracks?db=mm10&position=chr4%3A155621915-155621916	SINE	B1_Mur3	Alu	TRUE	FALSE	3.643	FALSE	0.429	0.25	TRUE	TRUE	105	120	TRUE	TRUE	45	30	0.25,0.53,0.51	0.17,0.4,0.24	9,17,19	9,12,9	36,32,37	52,30,38
chr4	155621918	155621919	+	A	chr4:155621919	JACUSA_call2	mm10	Slc35e2	exon	Slc35e2, Gm16023	Gm16023, Slc35e2	http://genome.ucsc.edu/cgi-bin/hgTracks?db=mm10&position=chr4%3A155621918-155621919	SINE	B1_Mur3	Alu	TRUE	FALSE	0.003	FALSE	0.0098	0.0084	FALSE	FALSE	102	119	TRUE	TRUE	1	1	0.028,0,0	0,0.032,0	1,0,0	0,1,0	36,30,36	50,31,38
chr4	155621922	155621923	+	A	chr4:155621923	JACUSA_call2	mm10	Slc35e2	exon	Slc35e2, Gm16023	Gm16023, Slc35e2	http://genome.ucsc.edu/cgi-bin/hgTracks?db=mm10&position=chr4%3A155621922-155621923	SINE	B1_Mur3	Alu	TRUE	FALSE	0.849	FALSE	0.0202	0	TRUE	FALSE	99	118	TRUE	TRUE	2	0	0,0.067,0	0,0,0	0,2,0	0,0,0	36,30,33	51,28,39
chr4	155621943	155621944	+	A	chr4:155621944	JACUSA_call2	mm10	Slc35e2	exon	Slc35e2, Gm16023	Gm16023, Slc35e2	http://genome.ucsc.edu/cgi-bin/hgTracks?db=mm10&position=chr4%3A155621943-155621944	SINE	B1_Mur3	Alu	TRUE	FALSE	2.863	FALSE	0.129	0.0403	TRUE	TRUE	101	124	TRUE	TRUE	13	5	0.051,0.25,0.12	0,0.1,0.048	2,7,4	0,3,2	39,28,34	52,30,42
chr4	155621949	155621950	+	A	chr4:155621950	JACUSA_call2	mm10	Slc35e2	exon	Slc35e2, Gm16023	Gm16023, Slc35e2	http://genome.ucsc.edu/cgi-bin/hgTracks?db=mm10&position=chr4%3A155621949-155621950	SINE	B1_Mur3	Alu	TRUE	FALSE	2.045	FALSE	0.0388	0	TRUE	FALSE	103	124	TRUE	TRUE	4	0	0,0.067,0.059	0,0,0	0,2,2	0,0,0	39,30,34	52,32,40
chr4	155621954	155621955	+	A	chr4:155621955	JACUSA_call2	mm10	Slc35e2	exon	Slc35e2, Gm16023	Gm16023, Slc35e2	http://genome.ucsc.edu/cgi-bin/hgTracks?db=mm10&position=chr4%3A155621954-155621955	SINE	B1_Mur3	Alu	TRUE	FALSE	0.321	FALSE	0.0101	0	TRUE	FALSE	99	119	TRUE	TRUE	1	0	0,0,0.03	0,0,0	0,0,1	0,0,0	36,30,33	50,31,38
chr4	155621964	155621965	+	A	chr4:155621965	JACUSA_call2	mm10	Slc35e2	exon	Slc35e2, Gm16023	Gm16023, Slc35e2	http://genome.ucsc.edu/cgi-bin/hgTracks?db=mm10&position=chr4%3A155621964-155621965	SINE	B1_Mur3	Alu	TRUE	FALSE	0.655	FALSE	0.033	0.00885	TRUE	FALSE	91	113	TRUE	TRUE	3	1	0.054,0.037,0	0,0,0.026	2,1,0	0,0,1	37,27,27	47,28,38
chr4	155621966	155621967	+	A	chr4:155621967	JACUSA_call2	mm10	Slc35e2	exon	Slc35e2, Gm16023	Gm16023, Slc35e2	http://genome.ucsc.edu/cgi-bin/hgTracks?db=mm10&position=chr4%3A155621966-155621967	SINE	B1_Mur3	Alu	TRUE	FALSE	0.63	FALSE	0.0312	0.00855	TRUE	FALSE	96	117	TRUE	TRUE	3	1	0.054,0,0.032	0.022,0,0	2,0,1	1,0,0	37,28,31	46,31,40
chr4	155621967	155621968	+	A	chr4:155621968	JACUSA_call2	mm10	Slc35e2	exon	Slc35e2, Gm16023	Gm16023, Slc35e2	http://genome.ucsc.edu/cgi-bin/hgTracks?db=mm10&position=chr4%3A155621967-155621968	SINE	B1_Mur3	Alu	TRUE	FALSE	7.088	TRUE	0.421	0.153	TRUE	TRUE	95	118	TRUE	TRUE	40	18	0.41,0.44,0.42	0.043,0.35,0.12	15,12,13	2,11,5	37,27,31	47,31,40
chr4	155621968	155621969	+	A	chr4:155621969	JACUSA_call2	mm10	Slc35e2	exon	Slc35e2, Gm16023	Gm16023, Slc35e2	http://genome.ucsc.edu/cgi-bin/hgTracks?db=mm10&position=chr4%3A155621968-155621969	SINE	B1_Mur3	Alu	TRUE	FALSE	3.74	FALSE	0.086	0.00855	TRUE	FALSE	93	117	TRUE	TRUE	8	1	0.057,0.14,0.067	0,0.032,0	2,4,2	0,1,0	35,28,30	46,31,40
chr4	155621981	155621982	+	A	chr4:155621982	JACUSA_call2	mm10	Slc35e2	exon	Slc35e2, Gm16023	Gm16023, Slc35e2	http://genome.ucsc.edu/cgi-bin/hgTracks?db=mm10&position=chr4%3A155621981-155621982	SINE	B1_Mur3	Alu	TRUE	FALSE	0.341	FALSE	0.0115	0	TRUE	FALSE	87	107	TRUE	TRUE	1	0	0,0,0.037	0,0,0	0,0,1	0,0,0	32,28,27	44,28,35
chr4	155622000	155622001	+	A	chr4:155622001	JACUSA_call2	mm10	Slc35e2	exon	Slc35e2, Gm16023	Gm16023, Slc35e2	http://genome.ucsc.edu/cgi-bin/hgTracks?db=mm10&position=chr4%3A155622000-155622001	SINE	B1_Mur3	Alu	TRUE	FALSE	0.337	FALSE	0.0112	0	TRUE	FALSE	89	106	TRUE	TRUE	1	0	0,0.042,0	0,0,0	0,1,0	0,0,0	33,24,32	44,30,32
chr4	155622002	155622003	+	A	chr4:155622003	JACUSA_call2	mm10	Slc35e2	exon	Slc35e2, Gm16023	Gm16023, Slc35e2	http://genome.ucsc.edu/cgi-bin/hgTracks?db=mm10&position=chr4%3A155622002-155622003	SINE	B1_Mur3	Alu	TRUE	FALSE	5.736	TRUE	0.167	0.028	TRUE	TRUE	90	107	TRUE	TRUE	15	3	0.18,0.25,0.094	0.022,0.067,0	6,6,3	1,2,0	34,24,32	45,30,32
chr4	155622005	155622006	+	A	chr4:155622006	JACUSA_call2	mm10	Slc35e2	exon	Slc35e2, Gm16023	Gm16023, Slc35e2	http://genome.ucsc.edu/cgi-bin/hgTracks?db=mm10&position=chr4%3A155622005-155622006	SINE	B1_Mur3	Alu	TRUE	FALSE	1.518	FALSE	0.0909	0.03	TRUE	TRUE	88	100	TRUE	TRUE	8	3	0.091,0.042,0.13	0,0.11,0	3,1,4	0,3,0	33,24,31	41,28,31
chr4	155622006	155622007	+	A	chr4:155622007	JACUSA_call2	mm10	Slc35e2	exon	Slc35e2, Gm16023	Gm16023, Slc35e2	http://genome.ucsc.edu/cgi-bin/hgTracks?db=mm10&position=chr4%3A155622006-155622007	SINE	B1_Mur3	Alu	TRUE	FALSE	0.886	FALSE	0.023	0	TRUE	FALSE	87	106	TRUE	TRUE	2	0	0.029,0,0.033	0,0,0	1,0,1	0,0,0	34,23,30	43,31,32
chr4	155622008	155622009	+	A	chr4:155622009	JACUSA_call2	mm10	Slc35e2	exon	Slc35e2, Gm16023	Gm16023, Slc35e2	http://genome.ucsc.edu/cgi-bin/hgTracks?db=mm10&position=chr4%3A155622008-155622009	SINE	B1_Mur3	Alu	TRUE	FALSE	0.895	FALSE	0.0238	0	TRUE	FALSE	84	103	TRUE	TRUE	2	0	0.031,0,0.033	0,0,0	1,0,1	0,0,0	32,22,30	43,30,30
chr4	155622370	155622371	+	A	chr4:155622371	JACUSA_call2	mm10	Slc35e2	3' end	Slc35e2, Gm16023	Gm16023, Slc35e2	http://genome.ucsc.edu/cgi-bin/hgTracks?db=mm10&position=chr4%3A155622370-155622371	SINE	B1_Mus1	Alu	TRUE	FALSE	1.891	FALSE	0.624	0.476	TRUE	TRUE	101	84	TRUE	TRUE	63	40	0.59,0.5,0.81	0.22,0.65,0.62	19,19,25	7,17,16	32,38,31	32,26,26
chr4	155622376	155622377	+	A	chr4:155622377	JACUSA_call2	mm10	Slc35e2	3' end	Slc35e2, Gm16023	Gm16023, Slc35e2	http://genome.ucsc.edu/cgi-bin/hgTracks?db=mm10&position=chr4%3A155622376-155622377	SINE	B1_Mus1	Alu	TRUE	FALSE	2.537	FALSE	0.617	0.388	TRUE	TRUE	107	85	TRUE	TRUE	66	33	0.56,0.47,0.81	0.23,0.62,0.38	18,18,30	8,15,10	32,38,37	35,24,26
chr4	155716463	155716464	+	A	chr4:155716464	JACUSA_call2	mm10	Ssu72	intron	Ssu72	Ssu72	http://genome.ucsc.edu/cgi-bin/hgTracks?db=mm10&position=chr4%3A155716463-155716464	SINE	B1F	Alu	TRUE	FALSE	4.222	FALSE	0.24	0	TRUE	FALSE	25	20	FALSE	FALSE	6	0	0.14,0.43,0.18	0,0,0	1,3,2	0,0,0	7,7,11	5,3,12
chr4	155716477	155716478	+	A	chr4:155716478	JACUSA_call2	mm10	Ssu72	intron	Ssu72	Ssu72	http://genome.ucsc.edu/cgi-bin/hgTracks?db=mm10&position=chr4%3A155716477-155716478	SINE	B1F	Alu	TRUE	FALSE	10.934	TRUE	0.552	0	TRUE	FALSE	29	18	FALSE	FALSE	16	0	0.44,0.62,0.58	0,0,0	4,5,7	0,0,0	9,8,12	5,3,10
chr4	155716479	155716480	+	A	chr4:155716480	JACUSA_call2	mm10	Ssu72	intron	Ssu72	Ssu72	http://genome.ucsc.edu/cgi-bin/hgTracks?db=mm10&position=chr4%3A155716479-155716480	SINE	B1F	Alu	TRUE	FALSE	8.37	TRUE	0.367	0	TRUE	FALSE	30	19	FALSE	FALSE	11	0	0.5,0.38,0.25	0,0,0	5,3,3	0,0,0	10,8,12	5,4,10
chr4	155716480	155716481	+	A	chr4:155716481	JACUSA_call2	mm10	Ssu72	intron	Ssu72	Ssu72	http://genome.ucsc.edu/cgi-bin/hgTracks?db=mm10&position=chr4%3A155716480-155716481	SINE	B1F	Alu	TRUE	FALSE	8.333	TRUE	0.6	0.0526	TRUE	TRUE	30	19	FALSE	FALSE	18	1	0.6,0.5,0.67	0,0,0.1	6,4,8	0,0,1	10,8,12	5,4,10
chr4	155716519	155716520	+	A	chr4:155716520	JACUSA_call2	mm10	Ssu72	intron	Ssu72	Ssu72	http://genome.ucsc.edu/cgi-bin/hgTracks?db=mm10&position=chr4%3A155716519-155716520	SINE	B1F	Alu	TRUE	FALSE	5.328	TRUE	0.452	0.05	TRUE	TRUE	31	20	FALSE	FALSE	14	1	0.64,0.25,0.42	0,0.33,0	7,2,5	0,1,0	11,8,12	8,3,9
chr4	156010665	156010666	+	A	chr4:156010666	JACUSA_call2	mm10	Sdf4	exon	Sdf4	Sdf4	http://genome.ucsc.edu/cgi-bin/hgTracks?db=mm10&position=chr4%3A156010665-156010666	SINE	B1_Mur4	Alu	TRUE	FALSE	7.684	TRUE	0.778	0.207	TRUE	TRUE	45	29	FALSE	FALSE	35	6	0.43,0.88,0.82	0.17,0.4,0.17	3,14,18	2,2,2	7,16,22	12,5,12
chr4	156010674	156010675	+	A	chr4:156010675	JACUSA_call2	mm10	Sdf4	exon	Sdf4	Sdf4	http://genome.ucsc.edu/cgi-bin/hgTracks?db=mm10&position=chr4%3A156010674-156010675	SINE	B1_Mur4	Alu	TRUE	FALSE	1.755	FALSE	0.075	0	TRUE	FALSE	40	26	FALSE	FALSE	3	0	0,0.13,0.059	0,0,0	0,2,1	0,0,0	8,15,17	11,5,10
chr4	21834531	21834532	+	A	chr4:21834532	JACUSA_call2	mm10	Usp45	exon	Usp45	Usp45	http://genome.ucsc.edu/cgi-bin/hgTracks?db=mm10&position=chr4%3A21834531-21834532	SINE	PB1D9	Alu	TRUE	FALSE	0.482	FALSE	0.0312	0	TRUE	FALSE	32	24	FALSE	FALSE	1	0	0,0,0.11	0,0,0	0,0,1	0,0,0	12,11,9	8,13,3
chr4	21834539	21834540	+	A	chr4:21834540	JACUSA_call2	mm10	Usp45	exon	Usp45	Usp45	http://genome.ucsc.edu/cgi-bin/hgTracks?db=mm10&position=chr4%3A21834539-21834540	SINE	PB1D9	Alu	TRUE	FALSE	1.131	FALSE	0.0625	0	TRUE	FALSE	32	23	FALSE	FALSE	2	0	0.083,0,0.11	0,0,0	1,0,1	0,0,0	12,11,9	8,12,3
chr4	21834547	21834548	+	A	chr4:21834548	JACUSA_call2	mm10	Usp45	exon	Usp45	Usp45	http://genome.ucsc.edu/cgi-bin/hgTracks?db=mm10&position=chr4%3A21834547-21834548	SINE	PB1D9	Alu	TRUE	FALSE	0.078	FALSE	0.643	0.696	TRUE	TRUE	28	23	FALSE	FALSE	18	16	0.75,0.44,0.71	0.62,0.75,0.67	9,4,5	5,9,2	12,9,7	8,12,3
chr4	21834548	21834549	+	A	chr4:21834549	JACUSA_call2	mm10	Usp45	exon	Usp45	Usp45	http://genome.ucsc.edu/cgi-bin/hgTracks?db=mm10&position=chr4%3A21834548-21834549	SINE	PB1D9	Alu	TRUE	FALSE	0.132	FALSE	0.321	0.391	TRUE	TRUE	28	23	FALSE	FALSE	9	9	0.33,0.22,0.43	0.5,0.42,0	4,2,3	4,5,0	12,9,7	8,12,3
chr4	21834756	21834757	+	A	chr4:21834757	JACUSA_call2	mm10	Usp45	exon	Usp45	Usp45	http://genome.ucsc.edu/cgi-bin/hgTracks?db=mm10&position=chr4%3A21834756-21834757	SINE	B1_Mus1	Alu	TRUE	FALSE	0.246	FALSE	0.0645	0.111	TRUE	TRUE	31	18	FALSE	FALSE	2	2	0.17,0.083,0	0,0.67,0	1,1,0	0,2,0	6,12,13	5,3,10
chr4	21834780	21834781	+	A	chr4:21834781	JACUSA_call2	mm10	Usp45	exon	Usp45	Usp45	http://genome.ucsc.edu/cgi-bin/hgTracks?db=mm10&position=chr4%3A21834780-21834781	SINE	B1_Mus1	Alu	TRUE	FALSE	0.097	FALSE	0.156	0.111	TRUE	TRUE	32	18	FALSE	FALSE	5	2	0.43,0.2,0	0,0.33,0.091	3,2,0	0,1,1	7,10,15	4,3,11
chr4	21834782	21834783	+	A	chr4:21834783	JACUSA_call2	mm10	Usp45	exon	Usp45	Usp45	http://genome.ucsc.edu/cgi-bin/hgTracks?db=mm10&position=chr4%3A21834782-21834783	SINE	B1_Mus1	Alu	TRUE	FALSE	-0.178	FALSE	0.344	0.353	TRUE	TRUE	32	17	FALSE	FALSE	11	6	0.29,0.3,0.4	0,1,0.33	2,3,6	0,3,3	7,10,15	5,3,9
chr4	21834786	21834787	+	A	chr4:21834787	JACUSA_call2	mm10	Usp45	exon	Usp45	Usp45	http://genome.ucsc.edu/cgi-bin/hgTracks?db=mm10&position=chr4%3A21834786-21834787	SINE	B1_Mus1	Alu	TRUE	FALSE	1.566	FALSE	0.516	0.25	TRUE	TRUE	31	16	FALSE	FALSE	16	4	0.43,0.44,0.6	0,0.67,0.25	3,4,9	0,2,2	7,9,15	5,3,8
chr4	21834790	21834791	+	A	chr4:21834791	JACUSA_call2	mm10	Usp45	exon	Usp45	Usp45	http://genome.ucsc.edu/cgi-bin/hgTracks?db=mm10&position=chr4%3A21834790-21834791	SINE	B1_Mus1	Alu	TRUE	FALSE	0.038	FALSE	0.667	0.625	TRUE	TRUE	30	16	FALSE	FALSE	20	10	0.62,0.67,0.69	0.4,1,0.62	5,6,9	2,3,5	8,9,13	5,3,8
chr4	21834804	21834805	+	A	chr4:21834805	JACUSA_call2	mm10	Usp45	exon	Usp45	Usp45	http://genome.ucsc.edu/cgi-bin/hgTracks?db=mm10&position=chr4%3A21834804-21834805	SINE	B1_Mus1	Alu	TRUE	FALSE	0.385	FALSE	0.121	0.05	TRUE	TRUE	33	20	FALSE	FALSE	4	1	0.11,0.091,0.15	0,0.25,0	1,1,2	0,1,0	9,11,13	5,4,11
chr4	21834816	21834817	+	A	chr4:21834817	JACUSA_call2	mm10	Usp45	exon	Usp45	Usp45	http://genome.ucsc.edu/cgi-bin/hgTracks?db=mm10&position=chr4%3A21834816-21834817	SINE	B1_Mus1	Alu	TRUE	FALSE	2.272	FALSE	0.306	0.143	TRUE	TRUE	36	21	FALSE	FALSE	11	3	0.4,0.36,0.2	0,0.75,0	4,4,3	0,3,0	10,11,15	5,4,12
chr4	21836549	21836550	+	A	chr4:21836550	JACUSA_call2	mm10	Usp45	exon	Usp45	Usp45	http://genome.ucsc.edu/cgi-bin/hgTracks?db=mm10&position=chr4%3A21836549-21836550	SINE	B1_Mus1	Alu	TRUE	FALSE	0.166	FALSE	0.139	0.106	TRUE	TRUE	72	66	TRUE	TRUE	10	7	0.25,0,0.21	0,0.22,0.11	5,0,5	0,4,3	20,28,24	21,18,27
chr4	21836558	21836559	+	A	chr4:21836559	JACUSA_call2	mm10	Usp45	exon	Usp45	Usp45	http://genome.ucsc.edu/cgi-bin/hgTracks?db=mm10&position=chr4%3A21836558-21836559	SINE	B1_Mus1	Alu	TRUE	FALSE	2.961	FALSE	0	0.0806	FALSE	TRUE	70	62	TRUE	TRUE	0	5	0,0,0	0,0.12,0.12	0,0,0	0,2,3	20,28,22	20,17,25
chr4	21836575	21836576	+	A	chr4:21836576	JACUSA_call2	mm10	Usp45	exon	Usp45	Usp45	http://genome.ucsc.edu/cgi-bin/hgTracks?db=mm10&position=chr4%3A21836575-21836576	SINE	B1_Mus1	Alu	TRUE	FALSE	0.562	FALSE	0.0175	0.0566	TRUE	TRUE	57	53	TRUE	TRUE	1	3	0,0.04,0	0,0.071,0.095	0,1,0	0,1,2	16,25,16	18,14,21
chr4	21836591	21836592	+	A	chr4:21836592	JACUSA_call2	mm10	Usp45	exon	Usp45	Usp45	http://genome.ucsc.edu/cgi-bin/hgTracks?db=mm10&position=chr4%3A21836591-21836592	SINE	B1_Mus1	Alu	TRUE	FALSE	0.001	FALSE	0.0816	0.0784	TRUE	TRUE	49	51	FALSE	TRUE	4	4	0.14,0.048,0.071	0,0.13,0.087	2,1,1	0,2,2	14,21,14	13,15,23
chr4	21836592	21836593	+	A	chr4:21836593	JACUSA_call2	mm10	Usp45	exon	Usp45	Usp45	http://genome.ucsc.edu/cgi-bin/hgTracks?db=mm10&position=chr4%3A21836592-21836593	SINE	B1_Mus1	Alu	TRUE	FALSE	-0.001	FALSE	0.0196	0.0192	TRUE	TRUE	51	52	TRUE	TRUE	1	1	0,0.045,0	0,0.067,0	0,1,0	0,1,0	15,22,14	14,15,23
chr4	21911287	21911288	+	A	chr4:21911288	JACUSA_call2	mm10	Coq3	3' end	Coq3	Coq3	http://genome.ucsc.edu/cgi-bin/hgTracks?db=mm10&position=chr4%3A21911287-21911288	SINE	B2_Mm2	B2	FALSE	TRUE	0.518	FALSE	0.0417	0	TRUE	FALSE	24	21	FALSE	FALSE	1	0	0,0.11,0	0,0,0	0,1,0	0,0,0	5,9,10	4,5,12
chr4	21911299	21911300	+	A	chr4:21911300	JACUSA_call2	mm10	Coq3	3' end	Coq3	Coq3	http://genome.ucsc.edu/cgi-bin/hgTracks?db=mm10&position=chr4%3A21911299-21911300	SINE	B2_Mm2	B2	FALSE	TRUE	0.509	FALSE	0.0385	0	TRUE	FALSE	26	23	FALSE	FALSE	1	0	0,0.091,0	0,0,0	0,1,0	0,0,0	4,11,11	6,4,13
chr4	21911308	21911309	+	A	chr4:21911309	JACUSA_call2	mm10	Coq3	3' end	Coq3	Coq3	http://genome.ucsc.edu/cgi-bin/hgTracks?db=mm10&position=chr4%3A21911308-21911309	SINE	B2_Mm2	B2	FALSE	TRUE	2.898	FALSE	0.345	0.08	TRUE	TRUE	29	25	FALSE	FALSE	10	2	0.2,0.25,0.5	0,0.25,0.071	1,3,6	0,1,1	5,12,12	7,4,14
chr4	21911662	21911663	+	A	chr4:21911663	JACUSA_call2	mm10	Coq3	3' end	Coq3	Coq3	http://genome.ucsc.edu/cgi-bin/hgTracks?db=mm10&position=chr4%3A21911662-21911663	SINE	B3	B2	FALSE	TRUE	1.138	FALSE	0.0645	0	TRUE	FALSE	31	29	FALSE	FALSE	2	0	0,0,0.15	0,0,0	0,0,2	0,0,0	10,8,13	7,9,13
chr4	21911666	21911667	+	A	chr4:21911667	JACUSA_call2	mm10	Coq3	3' end	Coq3	Coq3	http://genome.ucsc.edu/cgi-bin/hgTracks?db=mm10&position=chr4%3A21911666-21911667	SINE	B3	B2	FALSE	TRUE	5.858	TRUE	0.6	0.115	TRUE	TRUE	30	26	FALSE	FALSE	18	3	0.89,0.25,0.62	0.14,0.14,0.083	8,2,8	1,1,1	9,8,13	7,7,12
chr4	21911674	21911675	+	A	chr4:21911675	JACUSA_call2	mm10	Coq3	3' end	Coq3	Coq3	http://genome.ucsc.edu/cgi-bin/hgTracks?db=mm10&position=chr4%3A21911674-21911675	SINE	B3	B2	FALSE	TRUE	1.513	FALSE	0.147	0.0294	TRUE	TRUE	34	34	FALSE	FALSE	5	1	0.1,0.2,0.14	0,0,0.077	1,2,2	0,0,1	10,10,14	9,12,13
chr4	21911678	21911679	+	A	chr4:21911679	JACUSA_call2	mm10	Coq3	3' end	Coq3	Coq3	http://genome.ucsc.edu/cgi-bin/hgTracks?db=mm10&position=chr4%3A21911678-21911679	SINE	B3	B2	FALSE	TRUE	3.986	FALSE	0.167	0	TRUE	FALSE	36	35	FALSE	FALSE	6	0	0.3,0,0.2	0,0,0	3,0,3	0,0,0	10,11,15	9,12,14
chr4	21911679	21911680	+	A	chr4:21911680	JACUSA_call2	mm10	Coq3	3' end	Coq3	Coq3	http://genome.ucsc.edu/cgi-bin/hgTracks?db=mm10&position=chr4%3A21911679-21911680	SINE	B3	B2	FALSE	TRUE	1.78	FALSE	0.0811	0	TRUE	FALSE	37	35	FALSE	FALSE	3	0	0.2,0,0.067	0,0,0	2,0,1	0,0,0	10,12,15	9,12,14
chr4	21911700	21911701	+	A	chr4:21911701	JACUSA_call2	mm10	Coq3	3' end	Coq3	Coq3	http://genome.ucsc.edu/cgi-bin/hgTracks?db=mm10&position=chr4%3A21911700-21911701	SINE	B3	B2	FALSE	TRUE	0.183	FALSE	0.118	0.0714	TRUE	TRUE	34	28	FALSE	FALSE	4	2	0.11,0.17,0.077	0,0.22,0	1,2,1	0,2,0	9,12,13	8,9,11
chr4	21911701	21911702	+	A	chr4:21911702	JACUSA_call2	mm10	Coq3	3' end	Coq3	Coq3	http://genome.ucsc.edu/cgi-bin/hgTracks?db=mm10&position=chr4%3A21911701-21911702	SINE	B3	B2	FALSE	TRUE	0.831	FALSE	0.176	0.069	TRUE	TRUE	34	29	FALSE	FALSE	6	2	0.11,0.31,0.083	0,0.22,0	1,4,1	0,2,0	9,13,12	9,9,11
chr4	21911709	21911710	+	A	chr4:21911710	JACUSA_call2	mm10	Coq3	3' end	Coq3	Coq3	http://genome.ucsc.edu/cgi-bin/hgTracks?db=mm10&position=chr4%3A21911709-21911710	SINE	B3	B2	FALSE	TRUE	0.468	FALSE	0.0278	0	TRUE	FALSE	36	31	FALSE	FALSE	1	0	0.11,0,0	0,0,0	1,0,0	0,0,0	9,14,13	10,9,12
chr4	21911885	21911886	+	A	chr4:21911886	JACUSA_call2	mm10	Coq3	3' end	Coq3	Coq3	http://genome.ucsc.edu/cgi-bin/hgTracks?db=mm10&position=chr4%3A21911885-21911886	LTR	ORR1D1	ERVL-MaLR	FALSE	FALSE	0.474	FALSE	0	0.0294	FALSE	TRUE	27	34	FALSE	FALSE	0	1	0,0,0	0,0,0.05	0,0,0	0,0,1	8,10,9	9,5,20
chr4	32022581	32022582	+	A	chr4:32022582	JACUSA_call2	mm10	Map3k7	3' end	Map3k7	Map3k7	http://genome.ucsc.edu/cgi-bin/hgTracks?db=mm10&position=chr4%3A32022581-32022582	SINE	B3	B2	FALSE	TRUE	9.774	TRUE	0.469	0.0185	TRUE	TRUE	49	54	FALSE	TRUE	23	1	0.31,0.38,0.61	0,0.091,0	4,5,14	0,1,0	13,13,23	16,11,27
chr4	41389580	41389581	+	A	chr4:41389581	JACUSA_call2	mm10	Ubap1	3' end	Ubap1	Ubap1	http://genome.ucsc.edu/cgi-bin/hgTracks?db=mm10&position=chr4%3A41389580-41389581				FALSE	FALSE	0.313	FALSE	0	0.00962	FALSE	FALSE	125	104	TRUE	TRUE	0	1	0,0,0	0.034,0,0	0,0,0	1,0,0	34,38,53	29,28,47
chr4	41389591	41389592	+	A	chr4:41389592	JACUSA_call2	mm10	Ubap1	3' end	Ubap1	Ubap1	http://genome.ucsc.edu/cgi-bin/hgTracks?db=mm10&position=chr4%3A41389591-41389592				FALSE	FALSE	0.001	FALSE	0	0	FALSE	FALSE	117	104	TRUE	TRUE	0	0	0,0,0	0,0,0	0,0,0	0,0,0	34,37,46	30,27,47
chr4	41518711	41518712	-	T	chr4:41518712	JACUSA_call2	mm10	Fam219aos	3' end	Fam219aos, Fam219a	Fam219aos, Fam219a	http://genome.ucsc.edu/cgi-bin/hgTracks?db=mm10&position=chr4%3A41518711-41518712				FALSE	FALSE	0.915	FALSE	0.0769	0.222	TRUE	TRUE	26	18	FALSE	FALSE	2	4	0.12,0,0.091	0,0.25,0.4	1,0,1	0,2,2	8,7,11	5,8,5
chr4	45377140	45377141	+	A	chr4:45377141	JACUSA_call2	mm10	Dcaf10	exon	Dcaf10	Dcaf10	http://genome.ucsc.edu/cgi-bin/hgTracks?db=mm10&position=chr4%3A45377140-45377141	SINE	PB1D9	Alu	TRUE	FALSE	2.668	FALSE	0.727	0.424	TRUE	TRUE	44	33	FALSE	FALSE	32	14	0.78,0.53,0.85	0.23,0.88,0.33	7,8,17	3,7,4	9,15,20	13,8,12
chr4	45377141	45377142	+	A	chr4:45377142	JACUSA_call2	mm10	Dcaf10	exon	Dcaf10	Dcaf10	http://genome.ucsc.edu/cgi-bin/hgTracks?db=mm10&position=chr4%3A45377141-45377142	SINE	PB1D9	Alu	TRUE	FALSE	2.484	FALSE	0.721	0.485	TRUE	TRUE	43	33	FALSE	FALSE	31	16	0.67,0.6,0.84	0.15,0.88,0.58	6,9,16	2,7,7	9,15,19	13,8,12
chr4	45377146	45377147	+	A	chr4:45377147	JACUSA_call2	mm10	Dcaf10	exon	Dcaf10	Dcaf10	http://genome.ucsc.edu/cgi-bin/hgTracks?db=mm10&position=chr4%3A45377146-45377147	SINE	PB1D9	Alu	TRUE	FALSE	5.369	TRUE	0.178	0	TRUE	FALSE	45	36	FALSE	FALSE	8	0	0.3,0.077,0.18	0,0,0	3,1,4	0,0,0	10,13,22	12,10,14
chr4	45377186	45377187	+	A	chr4:45377187	JACUSA_call2	mm10	Dcaf10	exon	Dcaf10	Dcaf10	http://genome.ucsc.edu/cgi-bin/hgTracks?db=mm10&position=chr4%3A45377186-45377187	SINE	PB1D9	Alu	TRUE	FALSE	1.071	FALSE	0.0476	0	TRUE	FALSE	42	31	FALSE	FALSE	2	0	0.077,0.077,0	0,0,0	1,1,0	0,0,0	13,13,16	11,8,12
chr4	45377188	45377189	+	A	chr4:45377189	JACUSA_call2	mm10	Dcaf10	exon	Dcaf10	Dcaf10	http://genome.ucsc.edu/cgi-bin/hgTracks?db=mm10&position=chr4%3A45377188-45377189	SINE	PB1D9	Alu	TRUE	FALSE	0.457	FALSE	0.0256	0	TRUE	FALSE	39	28	FALSE	FALSE	1	0	0,0.083,0	0,0,0	0,1,0	0,0,0	12,12,15	10,7,11
chr4	45405031	45405032	-	T	chr4:45405032	JACUSA_call2	mm10	Slc25a51	intron	Slc25a51	Slc25a51	http://genome.ucsc.edu/cgi-bin/hgTracks?db=mm10&position=chr4%3A45405031-45405032	SINE	B2_Mm2	B2	FALSE	TRUE	2.829	FALSE	0.349	0.133	TRUE	TRUE	43	45	FALSE	FALSE	15	6	0.29,0.29,0.47	0,0.23,0.27	4,4,7	0,3,3	14,14,15	21,13,11
chr4	45405037	45405038	-	T	chr4:45405038	JACUSA_call2	mm10	Slc25a51	intron	Slc25a51	Slc25a51	http://genome.ucsc.edu/cgi-bin/hgTracks?db=mm10&position=chr4%3A45405037-45405038	SINE	B2_Mm2	B2	FALSE	TRUE	1.39	FALSE	0.152	0.0465	TRUE	TRUE	46	43	FALSE	FALSE	7	2	0.2,0.23,0.056	0,0.077,0.1	3,3,1	0,1,1	15,13,18	20,13,10
chr4	45405040	45405041	-	T	chr4:45405041	JACUSA_call2	mm10	Slc25a51	intron	Slc25a51	Slc25a51	http://genome.ucsc.edu/cgi-bin/hgTracks?db=mm10&position=chr4%3A45405040-45405041	SINE	B2_Mm2	B2	FALSE	TRUE	2.475	FALSE	0	0.105	FALSE	TRUE	46	38	FALSE	FALSE	0	4	0,0,0	0,0.17,0.22	0,0,0	0,2,2	15,12,19	17,12,9
chr4	45405069	45405070	-	T	chr4:45405070	JACUSA_call2	mm10	Slc25a51	intron	Slc25a51	Slc25a51	http://genome.ucsc.edu/cgi-bin/hgTracks?db=mm10&position=chr4%3A45405069-45405070	SINE	B2_Mm2	B2	FALSE	TRUE	0.207	FALSE	0.0784	0.119	TRUE	TRUE	51	42	TRUE	FALSE	4	5	0,0,0.19	0,0.21,0.2	0,0,4	0,3,2	16,14,21	18,14,10
chr4	45405073	45405074	-	T	chr4:45405074	JACUSA_call2	mm10	Slc25a51	intron	Slc25a51	Slc25a51	http://genome.ucsc.edu/cgi-bin/hgTracks?db=mm10&position=chr4%3A45405073-45405074	SINE	B2_Mm2	B2	FALSE	TRUE	0.434	FALSE	0	0.0217	FALSE	TRUE	49	46	FALSE	FALSE	0	1	0,0,0	0.053,0,0	0,0,0	1,0,0	16,13,20	19,17,10
chr4	45405113	45405114	-	T	chr4:45405114	JACUSA_call2	mm10	Slc25a51	intron	Slc25a51	Slc25a51	http://genome.ucsc.edu/cgi-bin/hgTracks?db=mm10&position=chr4%3A45405113-45405114	SINE	B2_Mm2	B2	FALSE	TRUE	0.057	FALSE	0.0909	0.0727	TRUE	TRUE	55	55	TRUE	TRUE	5	4	0.048,0.15,0.095	0,0.095,0.13	1,2,2	0,2,2	21,13,21	19,21,15
chr4	45405117	45405118	-	T	chr4:45405118	JACUSA_call2	mm10	Slc25a51	intron	Slc25a51	Slc25a51	http://genome.ucsc.edu/cgi-bin/hgTracks?db=mm10&position=chr4%3A45405117-45405118	SINE	B2_Mm2	B2	FALSE	TRUE	0.181	FALSE	0.0392	0.0185	TRUE	TRUE	51	54	TRUE	TRUE	2	1	0,0,0.091	0,0,0.071	0,0,2	0,0,1	19,10,22	20,20,14
chr4	45406305	45406306	-	T	chr4:45406306	JACUSA_call2	mm10	Slc25a51	intron	Slc25a51	Slc25a51	http://genome.ucsc.edu/cgi-bin/hgTracks?db=mm10&position=chr4%3A45406305-45406306	SINE	B1_Mur2	Alu	TRUE	FALSE	0.007	FALSE	0.0714	0.0606	TRUE	TRUE	14	33	FALSE	FALSE	1	2	0,0,0.2	0,0,0.17	0,0,1	0,0,2	4,5,5	14,7,12
chr4	45406354	45406355	-	T	chr4:45406355	JACUSA_call2	mm10	Slc25a51	intron	Slc25a51	Slc25a51	http://genome.ucsc.edu/cgi-bin/hgTracks?db=mm10&position=chr4%3A45406354-45406355	SINE	B1_Mur2	Alu	TRUE	FALSE	7.787	TRUE	0.722	0.179	TRUE	TRUE	18	39	FALSE	FALSE	13	7	0.86,0.75,0.57	0.2,0,0.23	6,3,4	4,0,3	7,4,7	20,6,13
chr4	45406986	45406987	-	T	chr4:45406987	JACUSA_call2	mm10	Slc25a51	intron	Slc25a51	Slc25a51	http://genome.ucsc.edu/cgi-bin/hgTracks?db=mm10&position=chr4%3A45406986-45406987	SINE	B1_Mur3	Alu	TRUE	FALSE	0.492	FALSE	0.0333	0	TRUE	FALSE	30	21	FALSE	FALSE	1	0	0.1,0,0	0,0,0	1,0,0	0,0,0	10,8,12	14,3,4
chr4	45874362	45874363	+	A	chr4:45874363	JACUSA_call2	mm10	Stra6l	intron	Stra6l	Stra6l	http://genome.ucsc.edu/cgi-bin/hgTracks?db=mm10&position=chr4%3A45874362-45874363	LTR	ORR1D2	ERVL-MaLR	FALSE	FALSE	1.48	FALSE	0.333	0.156	TRUE	TRUE	39	32	FALSE	FALSE	13	5	0.3,0.42,0.29	0,0.053,0.4	3,5,5	0,1,4	10,12,17	3,19,10
chr4	45874365	45874366	+	A	chr4:45874366	JACUSA_call2	mm10	Stra6l	intron	Stra6l	Stra6l	http://genome.ucsc.edu/cgi-bin/hgTracks?db=mm10&position=chr4%3A45874365-45874366	LTR	ORR1D2	ERVL-MaLR	FALSE	FALSE	0.471	FALSE	0.39	0.281	TRUE	TRUE	41	32	FALSE	FALSE	16	9	0.33,0.25,0.53	0,0.33,0.3	4,3,9	0,6,3	12,12,17	4,18,10
chr4	45875936	45875937	+	A	chr4:45875937	JACUSA_call2	mm10	Stra6l	intron	Stra6l	Stra6l	http://genome.ucsc.edu/cgi-bin/hgTracks?db=mm10&position=chr4%3A45875936-45875937	LTR	ORR1D2	ERVL-MaLR	FALSE	FALSE	0.375	FALSE	0.0882	0.14	TRUE	TRUE	68	50	TRUE	TRUE	6	7	0.2,0.037,0.077	0.22,0.091,0.16	3,1,2	2,2,3	15,27,26	9,22,19
chr4	47414249	47414250	+	A	chr4:47414250	JACUSA_call2	mm10	Tgfbr1	3' end	Tgfbr1	Tgfbr1	http://genome.ucsc.edu/cgi-bin/hgTracks?db=mm10&position=chr4%3A47414249-47414250				FALSE	FALSE	0.878	FALSE	0.0225	0	TRUE	FALSE	89	95	TRUE	TRUE	2	0	0,0,0.08	0,0,0	0,0,2	0,0,0	38,26,25	33,16,46
chr4	56870173	56870174	-	T	chr4:56870174	JACUSA_call2	mm10		intergenic		Ctnnal1	http://genome.ucsc.edu/cgi-bin/hgTracks?db=mm10&position=chr4%3A56870173-56870174	SINE	B2_Mm1t	B2	FALSE	TRUE	0.046	FALSE	0.44	0.4	TRUE	TRUE	25	35	FALSE	FALSE	11	14	0.4,0.5,0.42	0.4,0.44,0.38	2,4,5	4,4,6	5,8,12	10,9,16
chr4	56870658	56870659	-	T	chr4:56870659	JACUSA_call2	mm10		intergenic		Tmem245	http://genome.ucsc.edu/cgi-bin/hgTracks?db=mm10&position=chr4%3A56870658-56870659	SINE	B1_Mm	Alu	TRUE	FALSE	1.117	FALSE	0	0.0588	FALSE	TRUE	30	34	FALSE	FALSE	0	2	0,0,0	0,0,0.12	0,0,0	0,0,2	6,11,13	5,12,17
chr4	62423986	62423987	+	A	chr4:62423987	JACUSA_call2	mm10	Prpf4	exon	Prpf4	Prpf4	http://genome.ucsc.edu/cgi-bin/hgTracks?db=mm10&position=chr4%3A62423986-62423987	SINE	B1_Mus1	Alu	TRUE	FALSE	4.402	FALSE	0.117	0	TRUE	FALSE	60	49	TRUE	FALSE	7	0	0.11,0.2,0.048	0,0,0	2,4,1	0,0,0	19,20,21	9,13,27
chr4	98117440	98117441	+	A	chr4:98117441	JACUSA_call2	mm10	Nfia	exon	Nfia	Nfia	http://genome.ucsc.edu/cgi-bin/hgTracks?db=mm10&position=chr4%3A98117440-98117441				FALSE	FALSE	7.984	TRUE	0.478	0.177	TRUE	TRUE	67	96	TRUE	TRUE	32	17	0.58,0.44,0.39	0.14,0.2,0.21	15,8,9	6,3,8	26,18,23	42,15,39
chr5	104504961	104504962	+	A	chr5:104504962	JACUSA_call2	mm10	Pkd2	3' end	Pkd2	Pkd2	http://genome.ucsc.edu/cgi-bin/hgTracks?db=mm10&position=chr5%3A104504961-104504962	SINE	B1_Mur1	Alu	TRUE	FALSE	0.353	FALSE	0	0.0125	FALSE	TRUE	81	80	TRUE	TRUE	0	1	0,0,0	0,0,0.03	0,0,0	0,0,1	20,29,32	19,28,33
chr5	104504973	104504974	+	A	chr5:104504974	JACUSA_call2	mm10	Pkd2	3' end	Pkd2	Pkd2	http://genome.ucsc.edu/cgi-bin/hgTracks?db=mm10&position=chr5%3A104504973-104504974	SINE	B1_Mur1	Alu	TRUE	FALSE	0.167	FALSE	0.0123	0.026	TRUE	TRUE	81	77	TRUE	TRUE	1	2	0.048,0,0	0,0.037,0.031	1,0,0	0,1,1	21,28,32	18,27,32
chr5	104504976	104504977	+	A	chr5:104504977	JACUSA_call2	mm10	Pkd2	3' end	Pkd2	Pkd2	http://genome.ucsc.edu/cgi-bin/hgTracks?db=mm10&position=chr5%3A104504976-104504977	SINE	B1_Mur1	Alu	TRUE	FALSE	0.007	FALSE	0.241	0.25	TRUE	TRUE	83	76	TRUE	TRUE	20	19	0.24,0.3,0.2	0.15,0.27,0.3	5,8,7	3,7,9	21,27,35	20,26,30
chr5	104504978	104504979	+	A	chr5:104504979	JACUSA_call2	mm10	Pkd2	3' end	Pkd2	Pkd2	http://genome.ucsc.edu/cgi-bin/hgTracks?db=mm10&position=chr5%3A104504978-104504979	SINE	B1_Mur1	Alu	TRUE	FALSE	-0.002	FALSE	0.244	0.244	TRUE	TRUE	82	78	TRUE	TRUE	20	19	0.26,0.29,0.2	0.091,0.23,0.37	5,8,7	2,6,11	19,28,35	22,26,30
chr5	104505025	104505026	+	A	chr5:104505026	JACUSA_call2	mm10	Pkd2	3' end	Pkd2	Pkd2	http://genome.ucsc.edu/cgi-bin/hgTracks?db=mm10&position=chr5%3A104505025-104505026	SINE	B4A	B4	FALSE	FALSE	0.005	FALSE	0.0119	0.0143	TRUE	TRUE	84	70	TRUE	TRUE	1	1	0.045,0,0	0,0.042,0	1,0,0	0,1,0	22,28,34	20,24,26
chr5	104505041	104505042	+	A	chr5:104505042	JACUSA_call2	mm10	Pkd2	3' end	Pkd2	Pkd2	http://genome.ucsc.edu/cgi-bin/hgTracks?db=mm10&position=chr5%3A104505041-104505042	SINE	B4A	B4	FALSE	FALSE	0.052	FALSE	0.0568	0.0448	TRUE	TRUE	88	67	TRUE	TRUE	5	3	0.08,0.037,0.056	0.048,0,0.087	2,1,2	1,0,2	25,27,36	21,23,23
chr5	104505051	104505052	+	A	chr5:104505052	JACUSA_call2	mm10	Pkd2	3' end	Pkd2	Pkd2	http://genome.ucsc.edu/cgi-bin/hgTracks?db=mm10&position=chr5%3A104505051-104505052	SINE	B4A	B4	FALSE	FALSE	1.477	FALSE	0.0333	0	TRUE	FALSE	90	75	TRUE	TRUE	3	0	0.077,0.038,0	0,0,0	2,1,0	0,0,0	26,26,38	25,22,28
chr5	113087494	113087495	-	T	chr5:113087495	JACUSA_call2	mm10	2900026A02Rik	exon	2900026A02Rik	2900026A02Rik	http://genome.ucsc.edu/cgi-bin/hgTracks?db=mm10&position=chr5%3A113087494-113087495				FALSE	FALSE	3.343	FALSE	0.0583	0	TRUE	FALSE	103	89	TRUE	TRUE	6	0	0.062,0,0.093	0,0,0	2,0,4	0,0,0	32,28,43	20,52,17
chr5	113087495	113087496	-	T	chr5:113087496	JACUSA_call2	mm10	2900026A02Rik	exon	2900026A02Rik	2900026A02Rik	http://genome.ucsc.edu/cgi-bin/hgTracks?db=mm10&position=chr5%3A113087495-113087496				FALSE	FALSE	16.372	TRUE	0.575	0.0722	TRUE	TRUE	120	97	TRUE	TRUE	69	7	0.53,0.58,0.6	0.095,0.071,0.05	18,19,32	2,4,1	34,33,53	21,56,20
chr5	113087760	113087761	-	T	chr5:113087761	JACUSA_call2	mm10	2900026A02Rik	exon	2900026A02Rik	2900026A02Rik	http://genome.ucsc.edu/cgi-bin/hgTracks?db=mm10&position=chr5%3A113087760-113087761	LTR	MTB	ERVL-MaLR	FALSE	FALSE	1.637	FALSE	0.0405	0.00704	TRUE	FALSE	148	142	TRUE	TRUE	6	1	0,0.019,0.074	0,0.013,0	0,1,5	0,1,0	27,53,68	37,79,26
chr5	113087762	113087763	-	T	chr5:113087763	JACUSA_call2	mm10	2900026A02Rik	exon	2900026A02Rik	2900026A02Rik	http://genome.ucsc.edu/cgi-bin/hgTracks?db=mm10&position=chr5%3A113087762-113087763	LTR	MTB	ERVL-MaLR	FALSE	FALSE	0.269	FALSE	0	0.00714	FALSE	FALSE	147	140	TRUE	TRUE	0	1	0,0,0	0,0.013,0	0,0,0	0,1,0	26,53,68	37,78,25
chr5	113087766	113087767	-	T	chr5:113087767	JACUSA_call2	mm10	2900026A02Rik	exon	2900026A02Rik	2900026A02Rik	http://genome.ucsc.edu/cgi-bin/hgTracks?db=mm10&position=chr5%3A113087766-113087767	LTR	MTB	ERVL-MaLR	FALSE	FALSE	2.484	FALSE	0.0345	0	TRUE	FALSE	145	136	TRUE	TRUE	5	0	0.04,0.075,0	0,0,0	1,4,0	0,0,0	25,53,67	36,75,25
chr5	113087780	113087781	-	T	chr5:113087781	JACUSA_call2	mm10	2900026A02Rik	exon	2900026A02Rik	2900026A02Rik	http://genome.ucsc.edu/cgi-bin/hgTracks?db=mm10&position=chr5%3A113087780-113087781	LTR	MTB	ERVL-MaLR	FALSE	FALSE	1.681	FALSE	0.15	0.0797	TRUE	TRUE	147	138	TRUE	TRUE	22	11	0.04,0.15,0.19	0.051,0.12,0	1,8,13	2,9,0	25,54,68	39,72,27
chr5	113087795	113087796	-	T	chr5:113087796	JACUSA_call2	mm10	2900026A02Rik	exon	2900026A02Rik	2900026A02Rik	http://genome.ucsc.edu/cgi-bin/hgTracks?db=mm10&position=chr5%3A113087795-113087796	LTR	MTB	ERVL-MaLR	FALSE	FALSE	0.146	FALSE	0.015	0.00719	TRUE	FALSE	133	139	TRUE	TRUE	2	1	0.05,0,0.016	0,0.014,0	1,0,1	0,1,0	20,50,63	39,74,26
chr5	113087810	113087811	-	T	chr5:113087811	JACUSA_call2	mm10	2900026A02Rik	exon	2900026A02Rik	2900026A02Rik	http://genome.ucsc.edu/cgi-bin/hgTracks?db=mm10&position=chr5%3A113087810-113087811	LTR	MTB	ERVL-MaLR	FALSE	FALSE	1.429	FALSE	0.118	0.0588	TRUE	TRUE	136	136	TRUE	TRUE	16	8	0.083,0.16,0.098	0,0.068,0.12	2,8,6	0,5,3	24,51,61	37,73,26
chr5	113087811	113087812	-	T	chr5:113087812	JACUSA_call2	mm10	2900026A02Rik	exon	2900026A02Rik	2900026A02Rik	http://genome.ucsc.edu/cgi-bin/hgTracks?db=mm10&position=chr5%3A113087811-113087812	LTR	MTB	ERVL-MaLR	FALSE	FALSE	2.446	FALSE	0.394	0.268	TRUE	TRUE	137	138	TRUE	TRUE	54	37	0.38,0.41,0.39	0.14,0.36,0.19	9,21,24	5,27,5	24,51,62	37,75,26
chr5	113087812	113087813	-	T	chr5:113087813	JACUSA_call2	mm10	2900026A02Rik	exon	2900026A02Rik	2900026A02Rik	http://genome.ucsc.edu/cgi-bin/hgTracks?db=mm10&position=chr5%3A113087812-113087813	LTR	MTB	ERVL-MaLR	FALSE	FALSE	4.945	FALSE	0.664	0.412	TRUE	TRUE	137	136	TRUE	TRUE	91	56	0.54,0.58,0.78	0.19,0.56,0.31	13,29,49	7,41,8	24,50,63	37,73,26
chr5	113087814	113087815	-	T	chr5:113087815	JACUSA_call2	mm10	2900026A02Rik	exon	2900026A02Rik	2900026A02Rik	http://genome.ucsc.edu/cgi-bin/hgTracks?db=mm10&position=chr5%3A113087814-113087815	LTR	MTB	ERVL-MaLR	FALSE	FALSE	5.63	TRUE	0.514	0.256	TRUE	TRUE	140	133	TRUE	TRUE	72	34	0.43,0.36,0.68	0.18,0.33,0.12	10,20,42	6,25,3	23,55,62	33,75,25
chr5	113087815	113087816	-	T	chr5:113087816	JACUSA_call2	mm10	2900026A02Rik	exon	2900026A02Rik	2900026A02Rik	http://genome.ucsc.edu/cgi-bin/hgTracks?db=mm10&position=chr5%3A113087815-113087816	LTR	MTB	ERVL-MaLR	FALSE	FALSE	0.173	FALSE	0.085	0.0662	TRUE	TRUE	153	136	TRUE	TRUE	13	9	0,0.051,0.14	0,0.12,0	0,3,10	0,9,0	25,59,69	33,76,27
chr5	113087820	113087821	-	T	chr5:113087821	JACUSA_call2	mm10	2900026A02Rik	exon	2900026A02Rik	2900026A02Rik	http://genome.ucsc.edu/cgi-bin/hgTracks?db=mm10&position=chr5%3A113087820-113087821	LTR	MTB	ERVL-MaLR	FALSE	FALSE	0.086	FALSE	0.154	0.173	TRUE	TRUE	149	133	TRUE	TRUE	23	23	0.15,0.21,0.1	0.13,0.22,0.077	4,12,7	4,17,2	26,56,67	30,77,26
chr5	113087821	113087822	-	T	chr5:113087822	JACUSA_call2	mm10	2900026A02Rik	exon	2900026A02Rik	2900026A02Rik	http://genome.ucsc.edu/cgi-bin/hgTracks?db=mm10&position=chr5%3A113087821-113087822	LTR	MTB	ERVL-MaLR	FALSE	FALSE	9.068	TRUE	0.322	0.097	TRUE	TRUE	152	134	TRUE	TRUE	49	13	0.41,0.21,0.38	0.033,0.13,0.077	11,12,26	1,10,2	27,57,68	30,78,26
chr5	113087826	113087827	-	T	chr5:113087827	JACUSA_call2	mm10	2900026A02Rik	exon	2900026A02Rik	2900026A02Rik	http://genome.ucsc.edu/cgi-bin/hgTracks?db=mm10&position=chr5%3A113087826-113087827	LTR	MTB	ERVL-MaLR	FALSE	FALSE	7.712	TRUE	0.822	0.556	TRUE	TRUE	146	126	TRUE	TRUE	120	70	0.78,0.77,0.88	0.19,0.8,0.33	21,40,59	6,56,8	27,52,67	32,70,24
chr5	113087833	113087834	-	T	chr5:113087834	JACUSA_call2	mm10	2900026A02Rik	exon	2900026A02Rik	2900026A02Rik	http://genome.ucsc.edu/cgi-bin/hgTracks?db=mm10&position=chr5%3A113087833-113087834	LTR	MTB	ERVL-MaLR	FALSE	FALSE	7.423	TRUE	0.753	0.478	TRUE	TRUE	146	113	TRUE	TRUE	110	54	0.69,0.69,0.83	0.29,0.6,0.39	20,36,54	8,37,9	29,52,65	28,62,23
chr5	113087852	113087853	-	T	chr5:113087853	JACUSA_call2	mm10	2900026A02Rik	exon	2900026A02Rik	2900026A02Rik	http://genome.ucsc.edu/cgi-bin/hgTracks?db=mm10&position=chr5%3A113087852-113087853	LTR	MTB	ERVL-MaLR	FALSE	FALSE	0.012	FALSE	0.0194	0.0165	TRUE	TRUE	155	121	TRUE	TRUE	3	2	0.024,0.021,0.015	0,0.029,0	1,1,1	0,2,0	42,48,65	23,70,28
chr5	113087859	113087860	-	T	chr5:113087860	JACUSA_call2	mm10	2900026A02Rik	exon	2900026A02Rik	2900026A02Rik	http://genome.ucsc.edu/cgi-bin/hgTracks?db=mm10&position=chr5%3A113087859-113087860	LTR	MTB	ERVL-MaLR	FALSE	FALSE	3.698	FALSE	0.0446	0	TRUE	FALSE	157	117	TRUE	TRUE	7	0	0.07,0.02,0.046	0,0,0	3,1,3	0,0,0	43,49,65	22,69,26
chr5	113087865	113087866	-	T	chr5:113087866	JACUSA_call2	mm10	2900026A02Rik	exon	2900026A02Rik	2900026A02Rik	http://genome.ucsc.edu/cgi-bin/hgTracks?db=mm10&position=chr5%3A113087865-113087866	LTR	MTB	ERVL-MaLR	FALSE	FALSE	2.43	FALSE	0.0316	0	TRUE	FALSE	158	115	TRUE	TRUE	5	0	0.024,0.02,0.046	0,0,0	1,1,3	0,0,0	42,51,65	24,66,25
chr5	113087874	113087875	-	T	chr5:113087875	JACUSA_call2	mm10	2900026A02Rik	exon	2900026A02Rik	2900026A02Rik	http://genome.ucsc.edu/cgi-bin/hgTracks?db=mm10&position=chr5%3A113087874-113087875	LTR	MTB	ERVL-MaLR	FALSE	FALSE	0.67	FALSE	0.011	0	TRUE	FALSE	181	139	TRUE	TRUE	2	0	0.022,0,0.012	0,0,0	1,0,1	0,0,0	45,56,80	30,82,27
chr5	113087924	113087925	-	T	chr5:113087925	JACUSA_call2	mm10	2900026A02Rik	exon	2900026A02Rik	2900026A02Rik	http://genome.ucsc.edu/cgi-bin/hgTracks?db=mm10&position=chr5%3A113087924-113087925	LTR	MTA_Mm	ERVL-MaLR	FALSE	FALSE	5.138	TRUE	0.114	0.0255	TRUE	TRUE	184	157	TRUE	TRUE	21	4	0.12,0.1,0.12	0,0.031,0.037	7,5,9	0,3,1	58,50,76	33,97,27
chr5	113087928	113087929	-	T	chr5:113087929	JACUSA_call2	mm10	2900026A02Rik	exon	2900026A02Rik	2900026A02Rik	http://genome.ucsc.edu/cgi-bin/hgTracks?db=mm10&position=chr5%3A113087928-113087929	LTR	MTA_Mm	ERVL-MaLR	FALSE	FALSE	5.111	TRUE	0.0889	0.0127	TRUE	TRUE	180	157	TRUE	TRUE	16	2	0.12,0.021,0.11	0,0.021,0	7,1,8	0,2,0	60,47,73	33,97,27
chr5	113087929	113087930	-	T	chr5:113087930	JACUSA_call2	mm10	2900026A02Rik	exon	2900026A02Rik	2900026A02Rik	http://genome.ucsc.edu/cgi-bin/hgTracks?db=mm10&position=chr5%3A113087929-113087930	LTR	MTA_Mm	ERVL-MaLR	FALSE	FALSE	0.077	FALSE	0.0111	0.00637	TRUE	FALSE	180	157	TRUE	TRUE	2	1	0,0.021,0.014	0.03,0,0	0,1,1	1,0,0	60,47,73	33,97,27
chr5	113087933	113087934	-	T	chr5:113087934	JACUSA_call2	mm10	2900026A02Rik	exon	2900026A02Rik	2900026A02Rik	http://genome.ucsc.edu/cgi-bin/hgTracks?db=mm10&position=chr5%3A113087933-113087934	LTR	MTA_Mm	ERVL-MaLR	FALSE	FALSE	0.001	FALSE	0.00578	0.00649	FALSE	FALSE	173	154	TRUE	TRUE	1	1	0,0.023,0	0,0.01,0	0,1,0	0,1,0	62,43,68	33,96,25
chr5	113087934	113087935	-	T	chr5:113087935	JACUSA_call2	mm10	2900026A02Rik	exon	2900026A02Rik	2900026A02Rik	http://genome.ucsc.edu/cgi-bin/hgTracks?db=mm10&position=chr5%3A113087934-113087935	LTR	MTA_Mm	ERVL-MaLR	FALSE	FALSE	0.001	FALSE	0.00565	0.00637	FALSE	FALSE	177	157	TRUE	TRUE	1	1	0.015,0,0	0,0.01,0	1,0,0	0,1,0	65,43,69	35,97,25
chr5	113087958	113087959	-	T	chr5:113087959	JACUSA_call2	mm10	2900026A02Rik	exon	2900026A02Rik	2900026A02Rik	http://genome.ucsc.edu/cgi-bin/hgTracks?db=mm10&position=chr5%3A113087958-113087959	LTR	MTA_Mm	ERVL-MaLR	FALSE	FALSE	2.156	FALSE	0.0409	0.00592	TRUE	FALSE	171	169	TRUE	TRUE	7	1	0,0.093,0.048	0,0.0099,0	0,4,3	0,1,0	65,43,63	38,101,30
chr5	113087968	113087969	-	T	chr5:113087969	JACUSA_call2	mm10	2900026A02Rik	exon	2900026A02Rik	2900026A02Rik	http://genome.ucsc.edu/cgi-bin/hgTracks?db=mm10&position=chr5%3A113087968-113087969	LTR	MTA_Mm	ERVL-MaLR	FALSE	FALSE	9.824	TRUE	0.289	0.0857	TRUE	TRUE	166	175	TRUE	TRUE	48	15	0.27,0.37,0.25	0,0.14,0.028	17,16,15	0,14,1	62,43,61	37,102,36
chr5	113087969	113087970	-	T	chr5:113087970	JACUSA_call2	mm10	2900026A02Rik	exon	2900026A02Rik	2900026A02Rik	http://genome.ucsc.edu/cgi-bin/hgTracks?db=mm10&position=chr5%3A113087969-113087970	LTR	MTA_Mm	ERVL-MaLR	FALSE	FALSE	11.549	TRUE	0.44	0.16	TRUE	TRUE	168	175	TRUE	TRUE	74	28	0.46,0.36,0.48	0.075,0.22,0.086	29,16,29	3,22,3	63,44,61	40,100,35
chr5	113087970	113087971	-	T	chr5:113087971	JACUSA_call2	mm10	2900026A02Rik	exon	2900026A02Rik	2900026A02Rik	http://genome.ucsc.edu/cgi-bin/hgTracks?db=mm10&position=chr5%3A113087970-113087971	LTR	MTA_Mm	ERVL-MaLR	FALSE	FALSE	3.662	FALSE	0.0674	0.0114	TRUE	TRUE	178	176	TRUE	TRUE	12	2	0.12,0.067,0.014	0,0.02,0	8,3,1	0,2,0	64,45,69	40,100,36
chr5	113087976	113087977	-	T	chr5:113087977	JACUSA_call2	mm10	2900026A02Rik	exon	2900026A02Rik	2900026A02Rik	http://genome.ucsc.edu/cgi-bin/hgTracks?db=mm10&position=chr5%3A113087976-113087977	LTR	MTA_Mm	ERVL-MaLR	FALSE	FALSE	0.243	FALSE	0.00595	0	FALSE	FALSE	168	169	TRUE	TRUE	1	0	0,0,0.015	0,0,0	0,0,1	0,0,0	54,46,68	40,93,36
chr5	113087978	113087979	-	T	chr5:113087979	JACUSA_call2	mm10	2900026A02Rik	exon	2900026A02Rik	2900026A02Rik	http://genome.ucsc.edu/cgi-bin/hgTracks?db=mm10&position=chr5%3A113087978-113087979	LTR	MTA_Mm	ERVL-MaLR	FALSE	FALSE	6.305	TRUE	0.345	0.175	TRUE	TRUE	165	171	TRUE	TRUE	57	30	0.4,0.31,0.33	0.049,0.22,0.19	21,14,22	2,21,7	53,45,67	41,94,36
chr5	113087983	113087984	-	T	chr5:113087984	JACUSA_call2	mm10	2900026A02Rik	exon	2900026A02Rik	2900026A02Rik	http://genome.ucsc.edu/cgi-bin/hgTracks?db=mm10&position=chr5%3A113087983-113087984	LTR	MTA_Mm	ERVL-MaLR	FALSE	FALSE	8.804	TRUE	0.263	0.0539	TRUE	TRUE	167	167	TRUE	TRUE	44	9	0.16,0.26,0.36	0,0.099,0	9,12,23	0,9,0	56,47,64	41,91,35
chr5	113087987	113087988	-	T	chr5:113087988	JACUSA_call2	mm10	2900026A02Rik	exon	2900026A02Rik	2900026A02Rik	http://genome.ucsc.edu/cgi-bin/hgTracks?db=mm10&position=chr5%3A113087987-113087988	LTR	MTA_Mm	ERVL-MaLR	FALSE	FALSE	9.269	TRUE	0.546	0.272	TRUE	TRUE	163	162	TRUE	TRUE	89	44	0.52,0.51,0.59	0.077,0.38,0.21	28,23,38	3,34,7	54,45,64	39,89,34
chr5	113087994	113087995	-	T	chr5:113087995	JACUSA_call2	mm10	2900026A02Rik	exon	2900026A02Rik	2900026A02Rik	http://genome.ucsc.edu/cgi-bin/hgTracks?db=mm10&position=chr5%3A113087994-113087995	LTR	MTA_Mm	ERVL-MaLR	FALSE	FALSE	7.18	TRUE	0.243	0.0694	TRUE	TRUE	169	173	TRUE	TRUE	41	12	0.37,0.23,0.14	0.047,0.11,0	21,11,9	2,10,0	57,47,65	43,93,37
chr5	113087995	113087996	-	T	chr5:113087996	JACUSA_call2	mm10	2900026A02Rik	exon	2900026A02Rik	2900026A02Rik	http://genome.ucsc.edu/cgi-bin/hgTracks?db=mm10&position=chr5%3A113087995-113087996	LTR	MTA_Mm	ERVL-MaLR	FALSE	FALSE	5.902	TRUE	0.151	0.0412	TRUE	TRUE	166	170	TRUE	TRUE	25	7	0.2,0.11,0.14	0.023,0.067,0	11,5,9	1,6,0	56,47,63	43,90,37
chr5	113087996	113087997	-	T	chr5:113087997	JACUSA_call2	mm10	2900026A02Rik	exon	2900026A02Rik	2900026A02Rik	http://genome.ucsc.edu/cgi-bin/hgTracks?db=mm10&position=chr5%3A113087996-113087997	LTR	MTA_Mm	ERVL-MaLR	FALSE	FALSE	0.423	FALSE	0.0175	0.00568	TRUE	FALSE	171	176	TRUE	TRUE	3	1	0.051,0,0	0,0.011,0	3,0,0	0,1,0	59,47,65	44,95,37
chr5	113087999	113088000	-	T	chr5:113088000	JACUSA_call2	mm10	2900026A02Rik	exon	2900026A02Rik	2900026A02Rik	http://genome.ucsc.edu/cgi-bin/hgTracks?db=mm10&position=chr5%3A113087999-113088000	LTR	MTA_Mm	ERVL-MaLR	FALSE	FALSE	-0.001	FALSE	0.00595	0.00562	FALSE	FALSE	168	178	TRUE	TRUE	1	1	0,0.023,0	0,0,0.027	0,1,0	0,0,1	60,43,65	45,96,37
chr5	113088006	113088007	-	T	chr5:113088007	JACUSA_call2	mm10	2900026A02Rik	exon	2900026A02Rik	2900026A02Rik	http://genome.ucsc.edu/cgi-bin/hgTracks?db=mm10&position=chr5%3A113088006-113088007	LTR	MTA_Mm	ERVL-MaLR	FALSE	FALSE	7.426	TRUE	0.377	0.147	TRUE	TRUE	154	170	TRUE	TRUE	58	25	0.22,0.38,0.53	0.085,0.18,0.14	13,15,30	4,16,5	58,39,57	47,88,35
chr5	113088007	113088008	-	T	chr5:113088008	JACUSA_call2	mm10	2900026A02Rik	exon	2900026A02Rik	2900026A02Rik	http://genome.ucsc.edu/cgi-bin/hgTracks?db=mm10&position=chr5%3A113088007-113088008	LTR	MTA_Mm	ERVL-MaLR	FALSE	FALSE	5.303	TRUE	0.268	0.108	TRUE	TRUE	153	167	TRUE	TRUE	41	18	0.18,0.18,0.41	0.043,0.14,0.11	10,7,24	2,12,4	56,39,58	46,85,36
chr5	113088008	113088009	-	T	chr5:113088009	JACUSA_call2	mm10	2900026A02Rik	exon	2900026A02Rik	2900026A02Rik	http://genome.ucsc.edu/cgi-bin/hgTracks?db=mm10&position=chr5%3A113088008-113088009	LTR	MTA_Mm	ERVL-MaLR	FALSE	FALSE	0.702	FALSE	0.0123	0	TRUE	FALSE	163	168	TRUE	TRUE	2	0	0.016,0,0.016	0,0,0	1,0,1	0,0,0	61,41,61	48,83,37
chr5	113088011	113088012	-	T	chr5:113088012	JACUSA_call2	mm10	2900026A02Rik	exon	2900026A02Rik	2900026A02Rik	http://genome.ucsc.edu/cgi-bin/hgTracks?db=mm10&position=chr5%3A113088011-113088012	LTR	MTA_Mm	ERVL-MaLR	FALSE	FALSE	0.784	FALSE	0.138	0.093	TRUE	TRUE	160	172	TRUE	TRUE	22	16	0.052,0.14,0.22	0.04,0.12,0.1	3,6,13	2,10,4	58,42,60	50,83,39
chr5	113088012	113088013	-	T	chr5:113088013	JACUSA_call2	mm10	2900026A02Rik	exon	2900026A02Rik	2900026A02Rik	http://genome.ucsc.edu/cgi-bin/hgTracks?db=mm10&position=chr5%3A113088012-113088013	LTR	MTA_Mm	ERVL-MaLR	FALSE	FALSE	6.643	TRUE	0.171	0.046	TRUE	TRUE	164	174	TRUE	TRUE	28	8	0.12,0.12,0.26	0.038,0.06,0.026	7,5,16	2,5,1	60,42,62	52,83,39
chr5	113088014	113088015	-	T	chr5:113088015	JACUSA_call2	mm10	2900026A02Rik	exon	2900026A02Rik	2900026A02Rik	http://genome.ucsc.edu/cgi-bin/hgTracks?db=mm10&position=chr5%3A113088014-113088015	LTR	MTA_Mm	ERVL-MaLR	FALSE	FALSE	5.812	TRUE	0.392	0.169	TRUE	TRUE	171	183	TRUE	TRUE	67	31	0.28,0.32,0.55	0.07,0.25,0.15	17,15,35	4,21,6	60,47,64	57,85,41
chr5	113088015	113088016	-	T	chr5:113088016	JACUSA_call2	mm10	2900026A02Rik	exon	2900026A02Rik	2900026A02Rik	http://genome.ucsc.edu/cgi-bin/hgTracks?db=mm10&position=chr5%3A113088015-113088016	LTR	MTA_Mm	ERVL-MaLR	FALSE	FALSE	9.163	TRUE	0.216	0.0426	TRUE	TRUE	176	188	TRUE	TRUE	38	8	0.15,0.18,0.31	0,0.056,0.071	9,9,20	0,5,3	62,50,64	57,89,42
chr5	113088018	113088019	-	T	chr5:113088019	JACUSA_call2	mm10	2900026A02Rik	exon	2900026A02Rik	2900026A02Rik	http://genome.ucsc.edu/cgi-bin/hgTracks?db=mm10&position=chr5%3A113088018-113088019	LTR	MTA_Mm	ERVL-MaLR	FALSE	FALSE	0.785	FALSE	0.0387	0.0162	TRUE	TRUE	181	185	TRUE	TRUE	7	3	0.016,0.02,0.072	0,0.012,0.048	1,1,5	0,1,2	62,50,69	57,86,42
chr5	113088019	113088020	-	T	chr5:113088020	JACUSA_call2	mm10	2900026A02Rik	exon	2900026A02Rik	2900026A02Rik	http://genome.ucsc.edu/cgi-bin/hgTracks?db=mm10&position=chr5%3A113088019-113088020	LTR	MTA_Mm	ERVL-MaLR	FALSE	FALSE	2.154	FALSE	0.109	0.0486	TRUE	TRUE	183	185	TRUE	TRUE	20	9	0.033,0.077,0.2	0,0.08,0.048	2,4,14	0,7,2	61,52,70	56,87,42
chr5	113088026	113088027	-	T	chr5:113088027	JACUSA_call2	mm10	2900026A02Rik	exon	2900026A02Rik	2900026A02Rik	http://genome.ucsc.edu/cgi-bin/hgTracks?db=mm10&position=chr5%3A113088026-113088027	LTR	MTA_Mm	ERVL-MaLR	FALSE	FALSE	2.217	FALSE	0.0389	0.00543	TRUE	FALSE	180	184	TRUE	TRUE	7	1	0.052,0,0.062	0,0.012,0	3,0,4	0,1,0	58,58,64	59,80,45
chr5	113088027	113088028	-	T	chr5:113088028	JACUSA_call2	mm10	2900026A02Rik	exon	2900026A02Rik	2900026A02Rik	http://genome.ucsc.edu/cgi-bin/hgTracks?db=mm10&position=chr5%3A113088027-113088028	LTR	MTA_Mm	ERVL-MaLR	FALSE	FALSE	10.825	TRUE	0.1	0	TRUE	FALSE	190	189	TRUE	TRUE	19	0	0.081,0.068,0.14	0,0,0	5,4,10	0,0,0	62,59,69	58,83,48
chr5	113088028	113088029	-	T	chr5:113088029	JACUSA_call2	mm10	2900026A02Rik	exon	2900026A02Rik	2900026A02Rik	http://genome.ucsc.edu/cgi-bin/hgTracks?db=mm10&position=chr5%3A113088028-113088029	LTR	MTA_Mm	ERVL-MaLR	FALSE	FALSE	0.391	FALSE	0.0152	0.00505	TRUE	FALSE	197	198	TRUE	TRUE	3	1	0.032,0,0.014	0,0.011,0	2,0,1	0,1,0	63,60,74	61,88,49
chr5	113088038	113088039	-	T	chr5:113088039	JACUSA_call2	mm10	2900026A02Rik	exon	2900026A02Rik	2900026A02Rik	http://genome.ucsc.edu/cgi-bin/hgTracks?db=mm10&position=chr5%3A113088038-113088039	LTR	MTA_Mm	ERVL-MaLR	FALSE	FALSE	0.107	FALSE	0.00939	0.00478	FALSE	FALSE	213	209	TRUE	TRUE	2	1	0,0.031,0	0,0.011,0	0,2,0	0,1,0	68,65,80	65,93,51
chr5	113088047	113088048	-	T	chr5:113088048	JACUSA_call2	mm10	2900026A02Rik	exon	2900026A02Rik	2900026A02Rik	http://genome.ucsc.edu/cgi-bin/hgTracks?db=mm10&position=chr5%3A113088047-113088048	LTR	MTA_Mm	ERVL-MaLR	FALSE	FALSE	16.1	TRUE	0.289	0.0245	TRUE	TRUE	211	204	TRUE	TRUE	61	5	0.3,0.22,0.34	0.016,0.043,0	19,15,27	1,4,0	64,67,80	64,94,46
chr5	114911573	114911574	+	A	chr5:114911574	JACUSA_call2	mm10	Oasl2	3' end	Oasl2	Oasl2	http://genome.ucsc.edu/cgi-bin/hgTracks?db=mm10&position=chr5%3A114911573-114911574	SINE	B1_Mus1	Alu	TRUE	FALSE	0.428	FALSE	0.0208	0	TRUE	FALSE	48	30	FALSE	FALSE	1	0	0,0.05,0	0,0,0	0,1,0	0,0,0	6,20,22	4,12,14
chr5	115103272	115103273	-	T	chr5:115103273	JACUSA_call2	mm10	Rpl37rt	3' end	Rpl37rt	Rpl37rt	http://genome.ucsc.edu/cgi-bin/hgTracks?db=mm10&position=chr5%3A115103272-115103273				FALSE	FALSE	1.741	FALSE	0.8	0.914	TRUE	TRUE	80	58	TRUE	TRUE	64	53	0.87,0.65,0.82	0.96,0.77,0.95	33,13,18	25,10,18	38,20,22	26,13,19
chr5	115285504	115285505	+	A	chr5:115285505	JACUSA_call2	mm10	Coq5	intron	Coq5	Coq5	http://genome.ucsc.edu/cgi-bin/hgTracks?db=mm10&position=chr5%3A115285504-115285505	SINE	B1_Mur4	Alu	TRUE	FALSE	0.112	FALSE	0.15	0.214	TRUE	TRUE	20	14	FALSE	FALSE	3	3	0.17,0.2,0.11	0.33,0,0.25	1,1,1	1,0,2	6,5,9	3,3,8
chr5	120479435	120479436	+	A	chr5:120479436	JACUSA_call2	mm10	Sds	intron	Sds	Sds	http://genome.ucsc.edu/cgi-bin/hgTracks?db=mm10&position=chr5%3A120479435-120479436	SINE	B3A	B2	FALSE	TRUE	3.599	FALSE	0.185	0.302	TRUE	TRUE	297	215	TRUE	TRUE	55	65	0.19,0.11,0.31	0.069,0.67,0.41	12,17,26	7,30,28	64,150,83	101,45,69
chr5	121545447	121545448	-	T	chr5:121545448	JACUSA_call2	mm10	Mapkapk5	promoter	Mapkapk5	Mapkapk5	http://genome.ucsc.edu/cgi-bin/hgTracks?db=mm10&position=chr5%3A121545447-121545448				FALSE	FALSE	1.016	FALSE	0.0769	0.0192	TRUE	TRUE	65	52	TRUE	TRUE	5	1	0,0.14,0.059	0,0.042,0	0,3,2	0,1,0	10,21,34	13,24,15
chr5	121665503	121665504	+	A	chr5:121665504	JACUSA_call2	mm10	Brap	intron	Brap	Brap	http://genome.ucsc.edu/cgi-bin/hgTracks?db=mm10&position=chr5%3A121665503-121665504	SINE	B2_Mm1a	B2	FALSE	TRUE	1.476	FALSE	0.0333	0	TRUE	FALSE	90	69	TRUE	TRUE	3	0	0.061,0,0.029	0,0,0	2,0,1	0,0,0	33,23,34	33,13,23
chr5	123248665	123248666	+	A	chr5:123248666	JACUSA_call2	mm10	Psmd9	exon	Psmd9	Psmd9	http://genome.ucsc.edu/cgi-bin/hgTracks?db=mm10&position=chr5%3A123248665-123248666	SINE	B1_Mur2	Alu	TRUE	FALSE	0.165	FALSE	0.0628	0.0782	TRUE	TRUE	207	179	TRUE	TRUE	13	14	0.037,0.13,0.031	0.092,0.054,0.076	3,8,2	7,2,5	81,62,64	76,37,66
chr5	123248673	123248674	+	A	chr5:123248674	JACUSA_call2	mm10	Psmd9	exon	Psmd9	Psmd9	http://genome.ucsc.edu/cgi-bin/hgTracks?db=mm10&position=chr5%3A123248673-123248674	SINE	B1_Mur2	Alu	TRUE	FALSE	0.626	FALSE	0.00957	0	FALSE	FALSE	209	177	TRUE	TRUE	2	0	0,0.016,0.016	0,0,0	0,1,1	0,0,0	85,62,62	74,38,65
chr5	123248684	123248685	+	A	chr5:123248685	JACUSA_call2	mm10	Psmd9	exon	Psmd9	Psmd9	http://genome.ucsc.edu/cgi-bin/hgTracks?db=mm10&position=chr5%3A123248684-123248685	SINE	B1_Mur2	Alu	TRUE	FALSE	0.002	FALSE	0.00465	0.00532	FALSE	FALSE	215	188	TRUE	TRUE	1	1	0,0,0.014	0,0.026,0	0,0,1	0,1,0	81,65,69	81,39,68
chr5	123248708	123248709	+	A	chr5:123248709	JACUSA_call2	mm10	Psmd9	exon	Psmd9	Psmd9	http://genome.ucsc.edu/cgi-bin/hgTracks?db=mm10&position=chr5%3A123248708-123248709	SINE	B1_Mur2	Alu	TRUE	FALSE	0.06	FALSE	0.0104	0.00637	TRUE	FALSE	192	157	TRUE	TRUE	2	1	0.013,0,0.017	0.014,0,0	1,0,1	1,0,0	76,58,58	73,34,50
chr5	123248710	123248711	+	A	chr5:123248711	JACUSA_call2	mm10	Psmd9	exon	Psmd9	Psmd9	http://genome.ucsc.edu/cgi-bin/hgTracks?db=mm10&position=chr5%3A123248710-123248711	SINE	B1_Mur2	Alu	TRUE	FALSE	0.646	FALSE	0.0102	0	TRUE	FALSE	196	161	TRUE	TRUE	2	0	0.013,0.017,0	0,0,0	1,1,0	0,0,0	79,58,59	77,35,49
chr5	124117019	124117020	+	A	chr5:124117020	JACUSA_call2	mm10	Arl6ip4	exon	Arl6ip4	Arl6ip4	http://genome.ucsc.edu/cgi-bin/hgTracks?db=mm10&position=chr5%3A124117019-124117020				FALSE	FALSE	2.517	FALSE	0.0195	0	TRUE	FALSE	307	267	TRUE	TRUE	6	0	0.027,0.021,0.01	0,0,0	3,2,1	0,0,0	111,96,100	77,72,118
chr5	124117052	124117053	+	A	chr5:124117053	JACUSA_call2	mm10	Arl6ip4	exon	Arl6ip4	Arl6ip4	http://genome.ucsc.edu/cgi-bin/hgTracks?db=mm10&position=chr5%3A124117052-124117053	Simple_repeat	(GAA)n	Simple_repeat	FALSE	FALSE	0.281	FALSE	0.00286	0	FALSE	FALSE	350	312	TRUE	TRUE	1	0	0,0,0.0088	0,0,0	0,0,1	0,0,0	131,105,114	92,83,137
chr5	124117055	124117056	+	A	chr5:124117056	JACUSA_call2	mm10	Arl6ip4	exon	Arl6ip4	Arl6ip4	http://genome.ucsc.edu/cgi-bin/hgTracks?db=mm10&position=chr5%3A124117055-124117056	Simple_repeat	(GAA)n	Simple_repeat	FALSE	FALSE	0.139	FALSE	0.00261	0	FALSE	FALSE	383	317	TRUE	TRUE	1	0	0,0,0.0079	0,0,0	0,0,1	0,0,0	143,113,127	94,87,136
chr5	124117067	124117068	+	A	chr5:124117068	JACUSA_call2	mm10	Arl6ip4	exon	Arl6ip4	Arl6ip4	http://genome.ucsc.edu/cgi-bin/hgTracks?db=mm10&position=chr5%3A124117067-124117068	Simple_repeat	(GAA)n	Simple_repeat	FALSE	FALSE	0.465	FALSE	0.00556	0	FALSE	FALSE	360	309	TRUE	TRUE	2	0	0.014,0,0	0,0,0	2,0,0	0,0,0	138,102,120	93,86,130
chr5	124117068	124117069	+	A	chr5:124117069	JACUSA_call2	mm10	Arl6ip4	exon	Arl6ip4	Arl6ip4	http://genome.ucsc.edu/cgi-bin/hgTracks?db=mm10&position=chr5%3A124117068-124117069	Simple_repeat	(GAA)n	Simple_repeat	FALSE	FALSE	0.159	FALSE	0	0	FALSE	FALSE	369	321	TRUE	TRUE	0	0	0,0,0	0,0,0	0,0,0	0,0,0	139,106,124	97,95,129
chr5	124117073	124117074	+	A	chr5:124117074	JACUSA_call2	mm10	Arl6ip4	exon	Arl6ip4	Arl6ip4	http://genome.ucsc.edu/cgi-bin/hgTracks?db=mm10&position=chr5%3A124117073-124117074	Simple_repeat	(GAA)n	Simple_repeat	FALSE	FALSE	0.512	FALSE	0	0	FALSE	FALSE	353	306	TRUE	TRUE	0	0	0,0,0	0,0,0	0,0,0	0,0,0	138,101,114	89,92,125
chr5	124117078	124117079	+	A	chr5:124117079	JACUSA_call2	mm10	Arl6ip4	exon	Arl6ip4	Arl6ip4	http://genome.ucsc.edu/cgi-bin/hgTracks?db=mm10&position=chr5%3A124117078-124117079	Simple_repeat	(GAA)n	Simple_repeat	FALSE	FALSE	0.155	FALSE	0	0.00299	FALSE	FALSE	366	334	TRUE	TRUE	0	1	0,0,0	0,0.0099,0	0,0,0	0,1,0	139,104,123	96,101,137
chr5	124117092	124117093	+	A	chr5:124117093	JACUSA_call2	mm10	Arl6ip4	exon	Arl6ip4	Arl6ip4	http://genome.ucsc.edu/cgi-bin/hgTracks?db=mm10&position=chr5%3A124117092-124117093				FALSE	FALSE	0.163	FALSE	0	0.00319	FALSE	FALSE	348	313	TRUE	TRUE	0	1	0,0,0	0,0,0.0076	0,0,0	0,0,1	131,99,118	90,92,131
chr5	125457492	125457493	+	A	chr5:125457493	JACUSA_call2	mm10	Bri3bp	exon	Bri3bp	Bri3bp	http://genome.ucsc.edu/cgi-bin/hgTracks?db=mm10&position=chr5%3A125457492-125457493	SINE	B1_Mur2	Alu	TRUE	FALSE	0.527	FALSE	0.0455	0	TRUE	FALSE	22	15	FALSE	FALSE	1	0	0.12,0,0	0,0,0	1,0,0	0,0,0	8,6,8	3,3,9
chr5	125457493	125457494	+	A	chr5:125457494	JACUSA_call2	mm10	Bri3bp	exon	Bri3bp	Bri3bp	http://genome.ucsc.edu/cgi-bin/hgTracks?db=mm10&position=chr5%3A125457493-125457494	SINE	B1_Mur2	Alu	TRUE	FALSE	0.534	FALSE	0.0476	0	TRUE	FALSE	21	15	FALSE	FALSE	1	0	0,0.17,0	0,0,0	0,1,0	0,0,0	8,6,7	3,3,9
chr5	125457499	125457500	+	A	chr5:125457500	JACUSA_call2	mm10	Bri3bp	exon	Bri3bp	Bri3bp	http://genome.ucsc.edu/cgi-bin/hgTracks?db=mm10&position=chr5%3A125457499-125457500	SINE	B1_Mur2	Alu	TRUE	FALSE	0.744	FALSE	0.19	0.0588	TRUE	TRUE	21	17	FALSE	FALSE	4	1	0.29,0,0.22	0,0,0.1	2,0,2	0,0,1	7,5,9	3,4,10
chr5	125457501	125457502	+	A	chr5:125457502	JACUSA_call2	mm10	Bri3bp	exon	Bri3bp	Bri3bp	http://genome.ucsc.edu/cgi-bin/hgTracks?db=mm10&position=chr5%3A125457501-125457502	SINE	B1_Mur2	Alu	TRUE	FALSE	1.189	FALSE	0.0833	0	TRUE	FALSE	24	17	FALSE	FALSE	2	0	0,0,0.2	0,0,0	0,0,2	0,0,0	8,6,10	3,4,10
chr5	125457507	125457508	+	A	chr5:125457508	JACUSA_call2	mm10	Bri3bp	exon	Bri3bp	Bri3bp	http://genome.ucsc.edu/cgi-bin/hgTracks?db=mm10&position=chr5%3A125457507-125457508	SINE	B1_Mur2	Alu	TRUE	FALSE	4.322	FALSE	0.696	0.111	TRUE	TRUE	23	18	FALSE	FALSE	16	2	1,0,0.91	0,0,0.2	6,0,10	0,0,2	6,6,11	4,4,10
chr5	125457530	125457531	+	A	chr5:125457531	JACUSA_call2	mm10	Bri3bp	exon	Bri3bp	Bri3bp	http://genome.ucsc.edu/cgi-bin/hgTracks?db=mm10&position=chr5%3A125457530-125457531	SINE	B1_Mur2	Alu	TRUE	FALSE	3.98	FALSE	0.6	0.208	TRUE	TRUE	25	24	FALSE	FALSE	15	5	0.83,0.4,0.57	0.29,0.33,0.14	5,2,8	2,1,2	6,5,14	7,3,14
chr5	125457532	125457533	+	A	chr5:125457533	JACUSA_call2	mm10	Bri3bp	exon	Bri3bp	Bri3bp	http://genome.ucsc.edu/cgi-bin/hgTracks?db=mm10&position=chr5%3A125457532-125457533	SINE	B1_Mur2	Alu	TRUE	FALSE	1.182	FALSE	0.08	0	TRUE	FALSE	25	23	FALSE	FALSE	2	0	0,0,0.14	0,0,0	0,0,2	0,0,0	6,5,14	6,3,14
chr5	125457541	125457542	+	A	chr5:125457542	JACUSA_call2	mm10	Bri3bp	exon	Bri3bp	Bri3bp	http://genome.ucsc.edu/cgi-bin/hgTracks?db=mm10&position=chr5%3A125457541-125457542	SINE	B1_Mur2	Alu	TRUE	FALSE	0.509	FALSE	0.0385	0	TRUE	FALSE	26	24	FALSE	FALSE	1	0	0.17,0,0	0,0,0	1,0,0	0,0,0	6,5,15	6,5,13
chr5	127693922	127693923	+	A	chr5:127693923	JACUSA_call2	mm10	Glt1d1	intron	Glt1d1	Glt1d1	http://genome.ucsc.edu/cgi-bin/hgTracks?db=mm10&position=chr5%3A127693922-127693923	SINE	B4	B4	FALSE	FALSE	0.335	FALSE	0	0.0111	FALSE	TRUE	81	90	TRUE	TRUE	0	1	0,0,0	0,0.043,0	0,0,0	0,1,0	30,23,28	32,23,35
chr5	129720758	129720759	+	A	chr5:129720759	JACUSA_call2	mm10		intergenic		Mrps17	http://genome.ucsc.edu/cgi-bin/hgTracks?db=mm10&position=chr5%3A129720758-129720759	SINE	B1_Mus1	Alu	TRUE	FALSE	5.059	TRUE	0.895	0.333	TRUE	TRUE	19	15	FALSE	FALSE	17	5	0.67,0.8,1	0.25,0.57,0	2,4,11	1,4,0	3,5,11	4,7,4
chr5	129721452	129721453	+	A	chr5:129721453	JACUSA_call2	mm10		intergenic		Mrps17	http://genome.ucsc.edu/cgi-bin/hgTracks?db=mm10&position=chr5%3A129721452-129721453	SINE	B1_Mur1	Alu	TRUE	FALSE	0.814	FALSE	0.308	0.118	TRUE	TRUE	13	17	FALSE	FALSE	4	2	0.2,0.5,0.25	0,0.2,0.12	1,2,1	0,1,1	5,4,4	4,5,8
chr5	129984997	129984998	+	A	chr5:129984998	JACUSA_call2	mm10	Vkorc1l1	exon	Vkorc1l1	Vkorc1l1	http://genome.ucsc.edu/cgi-bin/hgTracks?db=mm10&position=chr5%3A129984997-129984998	SINE	B1_Mur2	Alu	TRUE	FALSE	0.917	FALSE	0.19	0.114	TRUE	TRUE	105	70	TRUE	TRUE	20	8	0.28,0.19,0.12	0.14,0.2,0	9,6,5	4,4,0	32,32,41	28,20,22
chr5	129985465	129985466	+	A	chr5:129985466	JACUSA_call2	mm10	Vkorc1l1	exon	Vkorc1l1	Vkorc1l1	http://genome.ucsc.edu/cgi-bin/hgTracks?db=mm10&position=chr5%3A129985465-129985466	SINE	B1F	Alu	TRUE	FALSE	0.345	FALSE	0.145	0.126	TRUE	TRUE	110	87	TRUE	TRUE	16	11	0.061,0.21,0.16	0.14,0.14,0.1	2,7,7	3,5,3	33,34,43	22,35,30
chr5	135138546	135138547	+	A	chr5:135138547	JACUSA_call2	mm10	Mlxipl	3' end	Mlxipl	Mlxipl	http://genome.ucsc.edu/cgi-bin/hgTracks?db=mm10&position=chr5%3A135138546-135138547	SINE	B1F2	Alu	TRUE	FALSE	4.336	FALSE	0.222	0.12	TRUE	TRUE	338	292	TRUE	TRUE	75	35	0.092,0.31,0.24	0.11,0.19,0.1	9,36,30	11,10,14	98,117,123	101,53,138
chr5	135909341	135909342	+	T	chr5:135909342	JACUSA_call2	mm10	Ywhag	3' end	Ywhag	Ywhag	http://genome.ucsc.edu/cgi-bin/hgTracks?db=mm10&position=chr5%3A135909341-135909342				FALSE	FALSE	14.288	TRUE	0.415	0.1	TRUE	TRUE	381	310	TRUE	TRUE	158	31	0.33,0.47,0.6,0.37,0.31,0.42	0,0.022,0.077,0.21,0.12,0.052	2,35,6,47,4,64	0,2,1,23,1,4	6,75,10,126,13,151	10,92,13,110,8,77
chr5	135909341	135909342	-	T	chr5:135909342	JACUSA_call2	mm10	Ywhag	3' end	Ywhag	Ywhag	http://genome.ucsc.edu/cgi-bin/hgTracks?db=mm10&position=chr5%3A135909341-135909342				FALSE	FALSE	14.288	TRUE	0.415	0.1	TRUE	TRUE	381	310	TRUE	TRUE	158	31	0.33,0.47,0.6,0.37,0.31,0.42	0,0.022,0.077,0.21,0.12,0.052	2,35,6,47,4,64	0,2,1,23,1,4	6,75,10,126,13,151	10,92,13,110,8,77
chr5	136913098	136913099	+	A	chr5:136913099	JACUSA_call2	mm10	Ift22	3' end	Ift22	Ift22	http://genome.ucsc.edu/cgi-bin/hgTracks?db=mm10&position=chr5%3A136913098-136913099	SINE	PB1D10	Alu	TRUE	FALSE	1.821	FALSE	0	0.0938	FALSE	TRUE	32	32	FALSE	FALSE	0	3	0,0,0	0.25,0,0.14	0,0,0	1,0,2	6,10,16	4,14,14
chr5	142460781	142460782	+	A	chr5:142460782	JACUSA_call2	mm10	Foxk1	exon	Foxk1	Foxk1	http://genome.ucsc.edu/cgi-bin/hgTracks?db=mm10&position=chr5%3A142460781-142460782	Simple_repeat	(CA)n	Simple_repeat	FALSE	FALSE	0.041	FALSE	0.0312	0.0476	TRUE	TRUE	32	21	FALSE	FALSE	1	1	0.091,0,0	0,0.2,0	1,0,0	0,1,0	11,10,11	4,5,12
chr5	142669224	142669225	+	A	chr5:142669225	JACUSA_call2	mm10	Wipi2	3' end	Wipi2	Wipi2	http://genome.ucsc.edu/cgi-bin/hgTracks?db=mm10&position=chr5%3A142669224-142669225	SINE	B1F1	Alu	TRUE	FALSE	0.193	FALSE	0	0	FALSE	FALSE	280	242	TRUE	TRUE	0	0	0,0,0	0,0,0	0,0,0	0,0,0	99,75,106	60,81,101
chr5	142669228	142669229	+	A	chr5:142669229	JACUSA_call2	mm10	Wipi2	3' end	Wipi2	Wipi2	http://genome.ucsc.edu/cgi-bin/hgTracks?db=mm10&position=chr5%3A142669228-142669229	SINE	B1F1	Alu	TRUE	FALSE	0.177	FALSE	0.00361	0	FALSE	FALSE	277	247	TRUE	TRUE	1	0	0,0,0.0097	0,0,0	0,0,1	0,0,0	99,75,103	63,81,103
chr5	142669234	142669235	+	A	chr5:142669235	JACUSA_call2	mm10	Wipi2	3' end	Wipi2	Wipi2	http://genome.ucsc.edu/cgi-bin/hgTracks?db=mm10&position=chr5%3A142669234-142669235	SINE	B1F1	Alu	TRUE	FALSE	18.963	TRUE	0.502	0.103	TRUE	TRUE	251	234	TRUE	TRUE	126	24	0.48,0.5,0.53	0.088,0.15,0.071	43,32,51	5,12,7	90,64,97	57,79,98
chr5	142669235	142669236	+	A	chr5:142669236	JACUSA_call2	mm10	Wipi2	3' end	Wipi2	Wipi2	http://genome.ucsc.edu/cgi-bin/hgTracks?db=mm10&position=chr5%3A142669235-142669236	SINE	B1F1	Alu	TRUE	FALSE	16.838	TRUE	0.355	0.073	TRUE	TRUE	251	233	TRUE	TRUE	89	17	0.34,0.31,0.39	0.086,0.077,0.062	31,20,38	5,6,6	90,64,97	58,78,97
chr5	142669240	142669241	+	A	chr5:142669241	JACUSA_call2	mm10	Wipi2	3' end	Wipi2	Wipi2	http://genome.ucsc.edu/cgi-bin/hgTracks?db=mm10&position=chr5%3A142669240-142669241	SINE	B1F1	Alu	TRUE	FALSE	7.514	TRUE	0.0677	0.00422	TRUE	FALSE	266	237	TRUE	TRUE	18	1	0.086,0.056,0.059	0,0.013,0	8,4,6	0,1,0	93,71,102	57,77,103
chr5	142669248	142669249	+	A	chr5:142669249	JACUSA_call2	mm10	Wipi2	3' end	Wipi2	Wipi2	http://genome.ucsc.edu/cgi-bin/hgTracks?db=mm10&position=chr5%3A142669248-142669249	SINE	B1F1	Alu	TRUE	FALSE	11.69	TRUE	0.211	0.0458	TRUE	TRUE	251	240	TRUE	TRUE	53	11	0.23,0.14,0.25	0.016,0.027,0.077	20,10,23	1,2,8	88,70,93	61,75,104
chr5	142669260	142669261	+	A	chr5:142669261	JACUSA_call2	mm10	Wipi2	3' end	Wipi2	Wipi2	http://genome.ucsc.edu/cgi-bin/hgTracks?db=mm10&position=chr5%3A142669260-142669261	SINE	B1F1	Alu	TRUE	FALSE	0.199	FALSE	0	0	FALSE	FALSE	239	230	TRUE	TRUE	0	0	0,0,0	0,0,0	0,0,0	0,0,0	83,65,91	61,71,98
chr5	142669263	142669264	+	A	chr5:142669264	JACUSA_call2	mm10	Wipi2	3' end	Wipi2	Wipi2	http://genome.ucsc.edu/cgi-bin/hgTracks?db=mm10&position=chr5%3A142669263-142669264	SINE	B1F1	Alu	TRUE	FALSE	1.049	FALSE	0.0122	0	TRUE	FALSE	246	231	TRUE	TRUE	3	0	0.035,0,0	0,0,0	3,0,0	0,0,0	86,64,96	62,72,97
chr5	142669266	142669267	+	A	chr5:142669267	JACUSA_call2	mm10	Wipi2	3' end	Wipi2	Wipi2	http://genome.ucsc.edu/cgi-bin/hgTracks?db=mm10&position=chr5%3A142669266-142669267	SINE	B1F1	Alu	TRUE	FALSE	0.196	FALSE	0	0	FALSE	FALSE	235	219	TRUE	TRUE	0	0	0,0,0	0,0,0	0,0,0	0,0,0	81,62,92	59,67,93
chr5	142669274	142669275	+	A	chr5:142669275	JACUSA_call2	mm10	Wipi2	3' end	Wipi2	Wipi2	http://genome.ucsc.edu/cgi-bin/hgTracks?db=mm10&position=chr5%3A142669274-142669275	SINE	B1F1	Alu	TRUE	FALSE	6.411	TRUE	0.146	0.0429	TRUE	TRUE	240	233	TRUE	TRUE	35	10	0.23,0.079,0.11	0.017,0.027,0.07	19,5,11	1,2,7	81,63,96	59,74,100
chr5	142669275	142669276	+	A	chr5:142669276	JACUSA_call2	mm10	Wipi2	3' end	Wipi2	Wipi2	http://genome.ucsc.edu/cgi-bin/hgTracks?db=mm10&position=chr5%3A142669275-142669276	SINE	B1F1	Alu	TRUE	FALSE	0.04	FALSE	0.0165	0.013	TRUE	TRUE	242	231	TRUE	TRUE	4	3	0.024,0,0.021	0,0.014,0.02	2,0,2	0,1,2	84,61,97	61,71,99
chr5	142669276	142669277	+	A	chr5:142669277	JACUSA_call2	mm10	Wipi2	3' end	Wipi2	Wipi2	http://genome.ucsc.edu/cgi-bin/hgTracks?db=mm10&position=chr5%3A142669276-142669277	SINE	B1F1	Alu	TRUE	FALSE	5.022	TRUE	0.084	0.0175	TRUE	TRUE	238	228	TRUE	TRUE	20	4	0.15,0.016,0.074	0,0.014,0.03	12,1,7	0,1,3	82,62,94	60,69,99
chr5	142669281	142669282	+	A	chr5:142669282	JACUSA_call2	mm10	Wipi2	3' end	Wipi2	Wipi2	http://genome.ucsc.edu/cgi-bin/hgTracks?db=mm10&position=chr5%3A142669281-142669282	SINE	B1F1	Alu	TRUE	FALSE	0.198	FALSE	0	0	FALSE	FALSE	247	233	TRUE	TRUE	0	0	0,0,0	0,0,0	0,0,0	0,0,0	82,63,102	64,70,99
chr5	142669291	142669292	+	A	chr5:142669292	JACUSA_call2	mm10	Wipi2	3' end	Wipi2	Wipi2	http://genome.ucsc.edu/cgi-bin/hgTracks?db=mm10&position=chr5%3A142669291-142669292	SINE	B1F1	Alu	TRUE	FALSE	9.902	TRUE	0.289	0.0848	TRUE	TRUE	253	224	TRUE	TRUE	73	19	0.35,0.18,0.3	0.016,0.062,0.14	30,11,32	1,4,14	86,60,107	61,64,99
chr5	142669329	142669330	+	A	chr5:142669330	JACUSA_call2	mm10	Wipi2	3' end	Wipi2	Wipi2	http://genome.ucsc.edu/cgi-bin/hgTracks?db=mm10&position=chr5%3A142669329-142669330	SINE	B1F1	Alu	TRUE	FALSE	0.608	FALSE	0	0.00901	FALSE	FALSE	261	222	TRUE	TRUE	0	2	0,0,0	0,0,0.019	0,0,0	0,0,2	90,67,104	59,56,107
chr5	144187819	144187820	+	T	chr5:144187820	JACUSA_call2	mm10	Lmtk2	3' end	Lmtk2	Lmtk2	http://genome.ucsc.edu/cgi-bin/hgTracks?db=mm10&position=chr5%3A144187819-144187820				FALSE	FALSE	0.4	FALSE	0	0.0172	FALSE	TRUE	45	58	FALSE	TRUE	0	1	0,0,0	0.04,0,0	0,0,0	1,0,0	15,9,21	25,14,19
chr5	150587479	150587480	-	T	chr5:150587480	JACUSA_call2	mm10	N4bp2l1	intron	N4bp2l1	N4bp2l1	http://genome.ucsc.edu/cgi-bin/hgTracks?db=mm10&position=chr5%3A150587479-150587480	SINE	B3	B2	FALSE	TRUE	0.612	FALSE	0	0.1	FALSE	TRUE	14	10	FALSE	FALSE	0	1	0,0,0	0,0,0.33	0,0,0	0,0,1	5,4,5	4,3,3
chr5	150640815	150640816	-	T	chr5:150640816	JACUSA_call2	mm10	N4bp2l2	exon	N4bp2l2	N4bp2l2	http://genome.ucsc.edu/cgi-bin/hgTracks?db=mm10&position=chr5%3A150640815-150640816	SINE	B1_Mur2	Alu	TRUE	FALSE	0.051	FALSE	0.634	0.588	TRUE	TRUE	41	17	FALSE	FALSE	26	10	0.57,0.53,0.74	0,0.88,0.5	4,8,14	0,7,3	7,15,19	3,8,6
chr5	23426364	23426365	-	T	chr5:23426365	JACUSA_call2	mm10	5031425E22Rik	intron	5031425E22Rik	5031425E22Rik	http://genome.ucsc.edu/cgi-bin/hgTracks?db=mm10&position=chr5%3A23426364-23426365	SINE	B1F	Alu	TRUE	FALSE	0.525	FALSE	0.0435	0	TRUE	FALSE	23	21	FALSE	FALSE	1	0	0,0,0.071	0,0,0	0,0,1	0,0,0	4,5,14	4,13,4
chr5	24444805	24444806	-	T	chr5:24444806	JACUSA_call2	mm10	Fastk	promoter	Fastk, Tmub1	Fastk	http://genome.ucsc.edu/cgi-bin/hgTracks?db=mm10&position=chr5%3A24444805-24444806	SINE	MIRb	MIR	FALSE	FALSE	0.022	FALSE	0.08	0.0968	TRUE	TRUE	25	31	FALSE	FALSE	2	3	0.18,0,0	0.17,0,0.12	2,0,0	1,0,2	11,5,9	6,9,16
chr5	24444806	24444807	-	T	chr5:24444807	JACUSA_call2	mm10	Fastk	promoter	Fastk, Tmub1	Fastk	http://genome.ucsc.edu/cgi-bin/hgTracks?db=mm10&position=chr5%3A24444806-24444807	SINE	MIRb	MIR	FALSE	FALSE	0.482	FALSE	0	0.0312	FALSE	TRUE	22	32	FALSE	FALSE	0	1	0,0,0	0,0.11,0	0,0,0	0,1,0	10,5,7	6,9,17
chr5	24444823	24444824	-	T	chr5:24444824	JACUSA_call2	mm10	Fastk	promoter	Fastk, Tmub1	Fastk	http://genome.ucsc.edu/cgi-bin/hgTracks?db=mm10&position=chr5%3A24444823-24444824	SINE	MIRb	MIR	FALSE	FALSE	0.514	FALSE	0.04	0	TRUE	FALSE	25	34	FALSE	FALSE	1	0	0,0,0.11	0,0,0	0,0,1	0,0,0	12,4,9	6,11,17
chr5	25272666	25272667	-	T	chr5:25272667	JACUSA_call2	mm10	Kmt2c	3' end	Kmt2c	Kmt2c	http://genome.ucsc.edu/cgi-bin/hgTracks?db=mm10&position=chr5%3A25272666-25272667				FALSE	FALSE	0.367	FALSE	0	0.0137	FALSE	TRUE	69	73	TRUE	TRUE	0	1	0,0,0	0,0,0.034	0,0,0	0,0,1	31,21,17	25,19,29
chr5	29453130	29453131	+	A	chr5:29453131	JACUSA_call2	mm10	Nom1	3' end	Nom1	Nom1	http://genome.ucsc.edu/cgi-bin/hgTracks?db=mm10&position=chr5%3A29453130-29453131	SINE	B1_Mur3	Alu	TRUE	FALSE	3.433	FALSE	0.8	0.333	TRUE	TRUE	15	15	FALSE	FALSE	12	5	0.6,1,0.86	0.33,0.6,0.14	3,3,6	1,3,1	5,3,7	3,5,7
chr5	31053454	31053455	+	A	chr5:31053455	JACUSA_call2	mm10	Atraid	intron	Atraid	Atraid	http://genome.ucsc.edu/cgi-bin/hgTracks?db=mm10&position=chr5%3A31053454-31053455	SINE	B1_Mur3	Alu	TRUE	FALSE	1.2	FALSE	0	0.087	FALSE	TRUE	28	23	FALSE	FALSE	0	2	0,0,0	0.091,0,0.17	0,0,0	1,0,1	14,8,6	11,6,6
chr5	31053463	31053464	+	A	chr5:31053464	JACUSA_call2	mm10	Atraid	intron	Atraid	Atraid	http://genome.ucsc.edu/cgi-bin/hgTracks?db=mm10&position=chr5%3A31053463-31053464	SINE	B1_Mur3	Alu	TRUE	FALSE	1.209	FALSE	0	0.0909	FALSE	TRUE	30	22	FALSE	FALSE	0	2	0,0,0	0.091,0,0.17	0,0,0	1,0,1	15,9,6	11,5,6
chr5	31156894	31156895	-	T	chr5:31156895	JACUSA_call2	mm10	Gtf3c2	3' end	Gtf3c2	Gtf3c2	http://genome.ucsc.edu/cgi-bin/hgTracks?db=mm10&position=chr5%3A31156894-31156895	SINE	PB1D10	Alu	TRUE	FALSE	0.258	FALSE	0.00667	0	FALSE	FALSE	150	109	TRUE	TRUE	1	0	0,0,0.018	0,0,0	0,0,1	0,0,0	58,37,55	27,31,51
chr5	31173459	31173460	-	T	chr5:31173460	JACUSA_call2	mm10	Gtf3c2	intron	Gtf3c2	Gtf3c2	http://genome.ucsc.edu/cgi-bin/hgTracks?db=mm10&position=chr5%3A31173459-31173460	SINE	PB1D10	Alu	TRUE	FALSE	0.438	FALSE	0	0	FALSE	FALSE	50	45	TRUE	FALSE	0	0	0,0,0	0,0,0	0,0,0	0,0,0	15,21,14	12,9,24
chr5	31173479	31173480	-	T	chr5:31173480	JACUSA_call2	mm10	Gtf3c2	intron	Gtf3c2	Gtf3c2	http://genome.ucsc.edu/cgi-bin/hgTracks?db=mm10&position=chr5%3A31173479-31173480	SINE	PB1D10	Alu	TRUE	FALSE	0.069	FALSE	0.0408	0.0256	TRUE	TRUE	49	39	FALSE	FALSE	2	1	0,0.056,0.062	0,0,0.048	0,1,1	0,0,1	15,18,16	11,7,21
chr5	33415406	33415407	+	A	chr5:33415407	JACUSA_call2	mm10	Uvssa	exon	Uvssa	Uvssa	http://genome.ucsc.edu/cgi-bin/hgTracks?db=mm10&position=chr5%3A33415406-33415407	SINE	B1_Mus2	Alu	TRUE	FALSE	0.579	FALSE	0.0714	0	TRUE	FALSE	14	16	FALSE	FALSE	1	0	0,0.17,0	0,0,0	0,1,0	0,0,0	3,6,5	5,3,8
chr5	33416555	33416556	+	A	chr5:33416556	JACUSA_call2	mm10	Uvssa	exon	Uvssa	Uvssa	http://genome.ucsc.edu/cgi-bin/hgTracks?db=mm10&position=chr5%3A33416555-33416556	SINE	B1_Mus1	Alu	TRUE	FALSE	1.035	FALSE	0.175	0.0625	TRUE	TRUE	40	32	FALSE	FALSE	7	2	0.12,0.45,0	0.2,0,0	2,5,0	2,0,0	16,11,13	10,9,13
chr5	33416577	33416578	+	A	chr5:33416578	JACUSA_call2	mm10	Uvssa	exon	Uvssa	Uvssa	http://genome.ucsc.edu/cgi-bin/hgTracks?db=mm10&position=chr5%3A33416577-33416578	SINE	B1_Mus1	Alu	TRUE	FALSE	0.496	FALSE	0	0.0345	FALSE	TRUE	43	29	FALSE	FALSE	0	1	0,0,0	0,0,0.083	0,0,0	0,0,1	20,10,13	7,10,12
chr5	33416579	33416580	+	A	chr5:33416580	JACUSA_call2	mm10	Uvssa	exon	Uvssa	Uvssa	http://genome.ucsc.edu/cgi-bin/hgTracks?db=mm10&position=chr5%3A33416579-33416580	SINE	B1_Mus1	Alu	TRUE	FALSE	0.45	FALSE	0.0244	0	TRUE	FALSE	41	30	FALSE	FALSE	1	0	0.053,0,0	0,0,0	1,0,0	0,0,0	19,9,13	8,10,12
chr5	33416602	33416603	+	A	chr5:33416603	JACUSA_call2	mm10	Uvssa	exon	Uvssa	Uvssa	http://genome.ucsc.edu/cgi-bin/hgTracks?db=mm10&position=chr5%3A33416602-33416603	SINE	B1_Mus1	Alu	TRUE	FALSE	1.145	FALSE	0.0667	0	TRUE	FALSE	30	36	FALSE	FALSE	2	0	0.12,0,0	0,0,0	2,0,0	0,0,0	16,5,9	12,10,14
chr5	33418309	33418310	+	A	chr5:33418310	JACUSA_call2	mm10	Uvssa	exon	Uvssa	Uvssa	http://genome.ucsc.edu/cgi-bin/hgTracks?db=mm10&position=chr5%3A33418309-33418310	SINE	B1_Mur4	Alu	TRUE	FALSE	1.06	FALSE	0.0455	0	TRUE	FALSE	44	27	FALSE	FALSE	2	0	0,0.11,0	0,0,0	0,2,0	0,0,0	11,18,15	4,4,19
chr5	33418322	33418323	+	A	chr5:33418323	JACUSA_call2	mm10	Uvssa	exon	Uvssa	Uvssa	http://genome.ucsc.edu/cgi-bin/hgTracks?db=mm10&position=chr5%3A33418322-33418323	SINE	B1_Mur4	Alu	TRUE	FALSE	1.071	FALSE	0.0476	0	TRUE	FALSE	42	31	FALSE	FALSE	2	0	0,0.12,0	0,0,0	0,2,0	0,0,0	11,16,15	5,5,21
chr5	33418349	33418350	+	A	chr5:33418350	JACUSA_call2	mm10	Uvssa	exon	Uvssa	Uvssa	http://genome.ucsc.edu/cgi-bin/hgTracks?db=mm10&position=chr5%3A33418349-33418350	SINE	B1_Mur4	Alu	TRUE	FALSE	1.106	FALSE	0.0556	0	TRUE	FALSE	36	22	FALSE	FALSE	2	0	0,0.17,0	0,0,0	0,2,0	0,0,0	13,12,11	5,3,14
chr5	33418353	33418354	+	A	chr5:33418354	JACUSA_call2	mm10	Uvssa	exon	Uvssa	Uvssa	http://genome.ucsc.edu/cgi-bin/hgTracks?db=mm10&position=chr5%3A33418353-33418354	SINE	B1_Mur4	Alu	TRUE	FALSE	0.474	FALSE	0.0294	0	TRUE	FALSE	34	22	FALSE	FALSE	1	0	0,0.083,0	0,0,0	0,1,0	0,0,0	12,12,10	5,3,14
chr5	33418366	33418367	+	A	chr5:33418367	JACUSA_call2	mm10	Uvssa	exon	Uvssa	Uvssa	http://genome.ucsc.edu/cgi-bin/hgTracks?db=mm10&position=chr5%3A33418366-33418367	SINE	B1_Mur4	Alu	TRUE	FALSE	1.199	FALSE	0	0.087	FALSE	TRUE	37	23	FALSE	FALSE	0	2	0,0,0	0,0.25,0.071	0,0,0	0,1,1	10,16,11	5,4,14
chr5	33418381	33418382	+	A	chr5:33418382	JACUSA_call2	mm10	Uvssa	exon	Uvssa	Uvssa	http://genome.ucsc.edu/cgi-bin/hgTracks?db=mm10&position=chr5%3A33418381-33418382	SINE	B1_Mur4	Alu	TRUE	FALSE	1.118	FALSE	0.0588	0	TRUE	FALSE	34	25	FALSE	FALSE	2	0	0.2,0,0	0,0,0	2,0,0	0,0,0	10,15,9	5,6,14
chr5	33418405	33418406	+	A	chr5:33418406	JACUSA_call2	mm10	Uvssa	exon	Uvssa	Uvssa	http://genome.ucsc.edu/cgi-bin/hgTracks?db=mm10&position=chr5%3A33418405-33418406	SINE	B1_Mur4	Alu	TRUE	FALSE	1.785	FALSE	0.0833	0	TRUE	FALSE	36	25	FALSE	FALSE	3	0	0.1,0.071,0.083	0,0,0	1,1,1	0,0,0	10,14,12	6,6,13
chr5	33418501	33418502	+	A	chr5:33418502	JACUSA_call2	mm10	Uvssa	exon	Uvssa	Uvssa	http://genome.ucsc.edu/cgi-bin/hgTracks?db=mm10&position=chr5%3A33418501-33418502	LINE	L1_Rod	L1	FALSE	FALSE	0.433	FALSE	0	0	FALSE	FALSE	46	27	FALSE	FALSE	0	0	0,0,0	0,0,0	0,0,0	0,0,0	16,17,13	5,11,11
chr5	65384161	65384162	+	A	chr5:65384162	JACUSA_call2	mm10	Klb	3' end	Klb	Klb	http://genome.ucsc.edu/cgi-bin/hgTracks?db=mm10&position=chr5%3A65384161-65384162	SINE	B1_Mur2	Alu	TRUE	FALSE	6.296	TRUE	0.535	0.211	TRUE	TRUE	71	71	TRUE	TRUE	38	15	0.62,0.54,0.42	0.16,0.42,0.038	15,15,8	3,11,1	24,28,19	19,26,26
chr5	65384376	65384377	+	A	chr5:65384377	JACUSA_call2	mm10	Klb	3' end	Klb	Klb	http://genome.ucsc.edu/cgi-bin/hgTracks?db=mm10&position=chr5%3A65384376-65384377	SINE	B1_Mus1	Alu	TRUE	FALSE	5.938	TRUE	0.804	0.42	TRUE	TRUE	56	50	TRUE	TRUE	45	21	0.73,0.71,0.92	0.4,0.67,0.25	8,15,22	6,10,5	11,21,24	15,15,20
chr5	65447990	65447991	-	T	chr5:65447991	JACUSA_call2	mm10	Smim14	exon	Smim14	Smim14	http://genome.ucsc.edu/cgi-bin/hgTracks?db=mm10&position=chr5%3A65447990-65447991	SINE	PB1D9	Alu	TRUE	FALSE	0.311	FALSE	0	0	FALSE	FALSE	105	61	TRUE	TRUE	0	0	0,0,0	0,0,0	0,0,0	0,0,0	27,38,40	19,14,28
chr5	65448037	65448038	-	T	chr5:65448038	JACUSA_call2	mm10	Smim14	exon	Smim14	Smim14	http://genome.ucsc.edu/cgi-bin/hgTracks?db=mm10&position=chr5%3A65448037-65448038	SINE	PB1D9	Alu	TRUE	FALSE	0.291	FALSE	0.00833	0	FALSE	FALSE	120	76	TRUE	TRUE	1	0	0.025,0,0	0,0,0	1,0,0	0,0,0	40,36,44	27,22,27
chr5	73312443	73312444	+	A	chr5:73312444	JACUSA_call2	mm10	Ociad1	intron	Ociad1	Ociad1	http://genome.ucsc.edu/cgi-bin/hgTracks?db=mm10&position=chr5%3A73312443-73312444	SINE	B1_Mur4	Alu	TRUE	FALSE	1.209	FALSE	0.0909	0	TRUE	FALSE	22	19	FALSE	FALSE	2	0	0,0,0.4	0,0,0	0,0,2	0,0,0	10,7,5	9,3,7
chr5	77407730	77407731	+	T	chr5:77407731	JACUSA_call2	mm10	Igfbp7	promoter	Igfbp7	Igfbp7	http://genome.ucsc.edu/cgi-bin/hgTracks?db=mm10&position=chr5%3A77407730-77407731				FALSE	FALSE	1.321	FALSE	0.957	0.947	TRUE	TRUE	608	435	TRUE	TRUE	582	412	0.86,0.96,0.84,0.95,0.98,0.98	1,0.97,0.96,0.93,0.88,0.93	19,105,31,111,95,221	32,111,45,105,23,96	22,109,37,117,97,226	32,114,47,113,26,103
chr5	77407730	77407731	-	T	chr5:77407731	JACUSA_call2	mm10	Igfbp7	promoter	Igfbp7	Igfbp7	http://genome.ucsc.edu/cgi-bin/hgTracks?db=mm10&position=chr5%3A77407730-77407731				FALSE	FALSE	1.321	FALSE	0.957	0.947	TRUE	TRUE	608	435	TRUE	TRUE	582	412	0.86,0.96,0.84,0.95,0.98,0.98	1,0.97,0.96,0.93,0.88,0.93	19,105,31,111,95,221	32,111,45,105,23,96	22,109,37,117,97,226	32,114,47,113,26,103
chr5	77407748	77407749	-	T	chr5:77407749	JACUSA_call2	mm10	Igfbp7	promoter	Igfbp7	Igfbp7	http://genome.ucsc.edu/cgi-bin/hgTracks?db=mm10&position=chr5%3A77407748-77407749				FALSE	FALSE	0.154	FALSE	0	0.00297	FALSE	FALSE	476	337	TRUE	TRUE	0	1	0,0,0	0,0.0086,0	0,0,0	0,1,0	112,127,237	116,116,105
chr5	77407782	77407783	+	T	chr5:77407783	JACUSA_call2	mm10	Igfbp7	promoter	Igfbp7	Igfbp7	http://genome.ucsc.edu/cgi-bin/hgTracks?db=mm10&position=chr5%3A77407782-77407783				FALSE	FALSE	0.922	FALSE	0.961	0.967	TRUE	TRUE	561	418	TRUE	TRUE	539	404	0.85,0.98,0.91,0.91,0.98,1	1,0.97,0.92,0.98,0.91,0.97	22,95,30,99,84,209	27,113,36,104,30,94	26,97,33,109,86,210	27,116,39,106,33,97
chr5	77407782	77407783	-	T	chr5:77407783	JACUSA_call2	mm10	Igfbp7	promoter	Igfbp7	Igfbp7	http://genome.ucsc.edu/cgi-bin/hgTracks?db=mm10&position=chr5%3A77407782-77407783				FALSE	FALSE	0.922	FALSE	0.961	0.967	TRUE	TRUE	561	418	TRUE	TRUE	539	404	0.85,0.98,0.91,0.91,0.98,1	1,0.97,0.92,0.98,0.91,0.97	22,95,30,99,84,209	27,113,36,104,30,94	26,97,33,109,86,210	27,116,39,106,33,97
chr5	87011652	87011653	+	A	chr5:87011653	JACUSA_call2	mm10	Ugt2b35	exon	Ugt2b35	Ugt2b35	http://genome.ucsc.edu/cgi-bin/hgTracks?db=mm10&position=chr5%3A87011652-87011653	Simple_repeat	(TA)n	Simple_repeat	FALSE	FALSE	3.443	FALSE	0.227	0.092	TRUE	TRUE	128	87	TRUE	TRUE	29	8	0.2,0.2,0.26	0,0.067,0.17	5,9,15	0,2,6	25,46,57	22,30,35
chr5	87011686	87011687	+	A	chr5:87011687	JACUSA_call2	mm10	Ugt2b35	exon	Ugt2b35	Ugt2b35	http://genome.ucsc.edu/cgi-bin/hgTracks?db=mm10&position=chr5%3A87011686-87011687	Simple_repeat	(TA)n	Simple_repeat	FALSE	FALSE	1.192	FALSE	0.115	0.0469	TRUE	TRUE	104	64	TRUE	TRUE	12	3	0.067,0.16,0.098	0,0.087,0.043	1,6,5	0,2,1	15,38,51	18,23,23
chr5	87011692	87011693	+	A	chr5:87011693	JACUSA_call2	mm10	Ugt2b35	exon	Ugt2b35	Ugt2b35	http://genome.ucsc.edu/cgi-bin/hgTracks?db=mm10&position=chr5%3A87011692-87011693	Simple_repeat	(TA)n	Simple_repeat	FALSE	FALSE	0.146	FALSE	0.464	0.418	TRUE	TRUE	97	55	TRUE	TRUE	45	23	0.67,0.44,0.41	0.4,0.56,0.32	10,16,19	6,10,7	15,36,46	15,18,22
chr5	87011694	87011695	+	A	chr5:87011695	JACUSA_call2	mm10	Ugt2b35	exon	Ugt2b35	Ugt2b35	http://genome.ucsc.edu/cgi-bin/hgTracks?db=mm10&position=chr5%3A87011694-87011695	Simple_repeat	(TA)n	Simple_repeat	FALSE	FALSE	-0.002	FALSE	0.517	0.518	TRUE	TRUE	89	56	TRUE	TRUE	46	29	0.53,0.48,0.54	0.27,0.65,0.57	8,16,22	4,13,12	15,33,41	15,20,21
chr5	87011835	87011836	+	A	chr5:87011836	JACUSA_call2	mm10	Ugt2b35	exon	Ugt2b35	Ugt2b35	http://genome.ucsc.edu/cgi-bin/hgTracks?db=mm10&position=chr5%3A87011835-87011836				FALSE	FALSE	13.625	TRUE	0.305	0.0641	TRUE	TRUE	331	359	TRUE	TRUE	101	23	0.33,0,0.33,0.6,0.28,0.2	0.099,0,0.12,0,0.024,0	19,0,30,3,48,1	9,0,10,0,4,0	58,3,90,5,170,5	91,6,81,7,170,4
chr5	87011835	87011836	-	A	chr5:87011836	JACUSA_call2	mm10	Ugt2b35	exon	Ugt2b35	Ugt2b35	http://genome.ucsc.edu/cgi-bin/hgTracks?db=mm10&position=chr5%3A87011835-87011836				FALSE	FALSE	13.625	TRUE	0.305	0.0641	TRUE	TRUE	331	359	TRUE	TRUE	101	23	0.33,0,0.33,0.6,0.28,0.2	0.099,0,0.12,0,0.024,0	19,0,30,3,48,1	9,0,10,0,4,0	58,3,90,5,170,5	91,6,81,7,170,4
chr5	87011836	87011837	+	A	chr5:87011837	JACUSA_call2	mm10	Ugt2b35	exon	Ugt2b35	Ugt2b35	http://genome.ucsc.edu/cgi-bin/hgTracks?db=mm10&position=chr5%3A87011836-87011837				FALSE	FALSE	10.894	TRUE	0.32	0.144	TRUE	TRUE	331	354	TRUE	TRUE	106	51	0.41,0,0.36,0.4,0.28,0	0.13,0,0.22,0.57,0.1,0	24,0,33,2,47,0	12,0,18,4,17,0	59,3,92,5,167,5	90,6,82,7,165,4
chr5	87011836	87011837	-	A	chr5:87011837	JACUSA_call2	mm10	Ugt2b35	exon	Ugt2b35	Ugt2b35	http://genome.ucsc.edu/cgi-bin/hgTracks?db=mm10&position=chr5%3A87011836-87011837				FALSE	FALSE	10.894	TRUE	0.32	0.144	TRUE	TRUE	331	354	TRUE	TRUE	106	51	0.41,0,0.36,0.4,0.28,0	0.13,0,0.22,0.57,0.1,0	24,0,33,2,47,0	12,0,18,4,17,0	59,3,92,5,167,5	90,6,82,7,165,4
chr5	87011886	87011887	+	A	chr5:87011887	JACUSA_call2	mm10	Ugt2b35	exon	Ugt2b35	Ugt2b35	http://genome.ucsc.edu/cgi-bin/hgTracks?db=mm10&position=chr5%3A87011886-87011887				FALSE	FALSE	15.575	TRUE	0.278	0.0499	TRUE	TRUE	461	481	TRUE	TRUE	128	24	0.38,0.2,0.29,0,0.24,0.11	0.043,0,0.1,0.25,0.023,0	38,1,37,0,51,1	6,0,11,2,5,0	101,5,127,5,214,9	138,4,109,8,217,5
chr5	87011886	87011887	-	A	chr5:87011887	JACUSA_call2	mm10	Ugt2b35	exon	Ugt2b35	Ugt2b35	http://genome.ucsc.edu/cgi-bin/hgTracks?db=mm10&position=chr5%3A87011886-87011887				FALSE	FALSE	15.575	TRUE	0.278	0.0499	TRUE	TRUE	461	481	TRUE	TRUE	128	24	0.38,0.2,0.29,0,0.24,0.11	0.043,0,0.1,0.25,0.023,0	38,1,37,0,51,1	6,0,11,2,5,0	101,5,127,5,214,9	138,4,109,8,217,5
chr5	87124785	87124786	-	T	chr5:87124786	JACUSA_call2	mm10	Ugt2b5	3' end	Ugt2b5	Ugt2b5	http://genome.ucsc.edu/cgi-bin/hgTracks?db=mm10&position=chr5%3A87124785-87124786				FALSE	FALSE	1.688	FALSE	0.825	0.726	TRUE	TRUE	126	113	TRUE	TRUE	104	82	0.8,0.79,0.85	0.77,0.81,0.65	20,31,53	23,26,33	25,39,62	30,32,51
chr5	87124787	87124788	-	T	chr5:87124788	JACUSA_call2	mm10	Ugt2b5	3' end	Ugt2b5	Ugt2b5	http://genome.ucsc.edu/cgi-bin/hgTracks?db=mm10&position=chr5%3A87124787-87124788				FALSE	FALSE	5.643	TRUE	0.764	0.549	TRUE	TRUE	127	113	TRUE	TRUE	97	62	0.62,0.77,0.82	0.56,0.66,0.47	16,30,51	18,21,23	26,39,62	32,32,49
chr5	87124793	87124794	-	T	chr5:87124794	JACUSA_call2	mm10	Ugt2b5	3' end	Ugt2b5	Ugt2b5	http://genome.ucsc.edu/cgi-bin/hgTracks?db=mm10&position=chr5%3A87124793-87124794				FALSE	FALSE	4.969	FALSE	0.731	0.522	TRUE	TRUE	130	115	TRUE	TRUE	95	60	0.62,0.75,0.76	0.67,0.59,0.4	15,30,50	20,19,21	24,40,66	30,32,53
chr5	87124797	87124798	-	T	chr5:87124798	JACUSA_call2	mm10	Ugt2b5	3' end	Ugt2b5	Ugt2b5	http://genome.ucsc.edu/cgi-bin/hgTracks?db=mm10&position=chr5%3A87124797-87124798				FALSE	FALSE	9.206	TRUE	0.734	0.412	TRUE	TRUE	124	102	TRUE	TRUE	91	42	0.55,0.72,0.8	0.39,0.41,0.42	11,29,51	11,12,19	20,40,64	28,29,45
chr5	87124798	87124799	-	T	chr5:87124799	JACUSA_call2	mm10	Ugt2b5	3' end	Ugt2b5	Ugt2b5	http://genome.ucsc.edu/cgi-bin/hgTracks?db=mm10&position=chr5%3A87124798-87124799				FALSE	FALSE	0.134	FALSE	0.25	0.28	TRUE	TRUE	128	107	TRUE	TRUE	32	30	0.17,0.33,0.23	0.29,0.46,0.17	4,13,15	9,13,8	24,39,65	31,28,48
chr5	87124824	87124825	-	T	chr5:87124825	JACUSA_call2	mm10	Ugt2b5	3' end	Ugt2b5	Ugt2b5	http://genome.ucsc.edu/cgi-bin/hgTracks?db=mm10&position=chr5%3A87124824-87124825				FALSE	FALSE	1.189	FALSE	0.314	0.221	TRUE	TRUE	118	104	TRUE	TRUE	37	23	0.37,0.22,0.34	0.26,0.25,0.18	11,7,19	8,7,8	30,32,56	31,28,45
chr5	87124833	87124834	-	T	chr5:87124834	JACUSA_call2	mm10	Ugt2b5	3' end	Ugt2b5	Ugt2b5	http://genome.ucsc.edu/cgi-bin/hgTracks?db=mm10&position=chr5%3A87124833-87124834				FALSE	FALSE	0.938	FALSE	0.176	0.113	TRUE	TRUE	136	106	TRUE	TRUE	24	12	0.29,0.22,0.094	0.14,0.08,0.11	10,8,6	5,2,5	35,37,64	36,25,45
chr5	87317681	87317682	-	T	chr5:87317682	JACUSA_call2	mm10		intergenic		Ugt2a3	http://genome.ucsc.edu/cgi-bin/hgTracks?db=mm10&position=chr5%3A87317681-87317682	LINE	L1_Mus2	L1	FALSE	FALSE	1.844	FALSE	0.457	0.551	TRUE	TRUE	186	138	TRUE	TRUE	85	76	0.33,0.51,0.67	0.52,0.44,0.59	33,18,34	12,11,53	100,35,51	23,25,90
chr5	87317683	87317684	-	T	chr5:87317684	JACUSA_call2	mm10		intergenic		Ugt2a3	http://genome.ucsc.edu/cgi-bin/hgTracks?db=mm10&position=chr5%3A87317683-87317684	LINE	L1_Mus2	L1	FALSE	FALSE	1.819	FALSE	0.389	0.482	TRUE	TRUE	193	141	TRUE	TRUE	75	68	0.31,0.42,0.53	0.52,0.41,0.49	32,16,27	12,11,45	104,38,51	23,27,91
chr5	87317759	87317760	-	T	chr5:87317760	JACUSA_call2	mm10		intergenic		Ugt2a3	http://genome.ucsc.edu/cgi-bin/hgTracks?db=mm10&position=chr5%3A87317759-87317760	LINE	L1_Mur2	L1	FALSE	FALSE	0.204	FALSE	0.199	0.195	TRUE	TRUE	543	329	TRUE	TRUE	108	64	0.14,0.27,0.24	0.24,0.18,0.19	33,34,41	14,10,40	242,128,173	58,57,214
chr5	87317775	87317776	-	T	chr5:87317776	JACUSA_call2	mm10		intergenic		Ugt2a3	http://genome.ucsc.edu/cgi-bin/hgTracks?db=mm10&position=chr5%3A87317775-87317776	LINE	L1_Mur2	L1	FALSE	FALSE	1.366	FALSE	0.381	0.383	TRUE	TRUE	598	368	TRUE	TRUE	228	141	0.27,0.51,0.44	0.35,0.54,0.35	71,71,86	23,33,85	263,138,197	66,61,241
chr5	87317790	87317791	-	T	chr5:87317791	JACUSA_call2	mm10		intergenic		Ugt2a3	http://genome.ucsc.edu/cgi-bin/hgTracks?db=mm10&position=chr5%3A87317790-87317791	LINE	L1_Mur2	L1	FALSE	FALSE	1.289	FALSE	0.456	0.484	TRUE	TRUE	618	378	TRUE	TRUE	282	183	0.36,0.57,0.5	0.49,0.61,0.45	100,81,101	32,37,114	275,143,200	65,61,252
chr5	87317792	87317793	-	T	chr5:87317793	JACUSA_call2	mm10		intergenic		Ugt2a3	http://genome.ucsc.edu/cgi-bin/hgTracks?db=mm10&position=chr5%3A87317792-87317793	LINE	L1_Mur2	L1	FALSE	FALSE	2.909	FALSE	0.32	0.401	TRUE	TRUE	619	374	TRUE	TRUE	198	150	0.24,0.43,0.35	0.41,0.54,0.37	66,62,70	27,32,91	273,145,201	66,59,249
chr5	87317813	87317814	-	T	chr5:87317814	JACUSA_call2	mm10		intergenic		Ugt2a3	http://genome.ucsc.edu/cgi-bin/hgTracks?db=mm10&position=chr5%3A87317813-87317814	LINE	L1_Mur2	L1	FALSE	FALSE	0.694	FALSE	0.297	0.265	TRUE	TRUE	607	355	TRUE	TRUE	180	94	0.23,0.38,0.33	0.23,0.36,0.25	58,56,66	16,21,57	255,149,203	69,58,228
chr5	87317823	87317824	-	T	chr5:87317824	JACUSA_call2	mm10		intergenic		Ugt2a3	http://genome.ucsc.edu/cgi-bin/hgTracks?db=mm10&position=chr5%3A87317823-87317824	LINE	L1_Mur2	L1	FALSE	FALSE	1.092	FALSE	0.446	0.458	TRUE	TRUE	639	343	TRUE	TRUE	285	157	0.35,0.52,0.51	0.48,0.58,0.42	94,82,109	32,30,95	269,157,213	66,52,225
chr5	87317942	87317943	-	T	chr5:87317943	JACUSA_call2	mm10		intergenic		Ugt2a3	http://genome.ucsc.edu/cgi-bin/hgTracks?db=mm10&position=chr5%3A87317942-87317943	LINE	MusHAL1	L1	FALSE	FALSE	0.406	FALSE	0.46	0.401	TRUE	TRUE	600	297	TRUE	TRUE	276	119	0.3,0.64,0.5	0.31,0.62,0.35	69,105,102	19,42,58	231,163,206	62,68,167
chr5	87317956	87317957	-	T	chr5:87317957	JACUSA_call2	mm10		intergenic		Ugt2a3	http://genome.ucsc.edu/cgi-bin/hgTracks?db=mm10&position=chr5%3A87317956-87317957	LINE	MusHAL1	L1	FALSE	FALSE	1.197	FALSE	0.339	0.265	TRUE	TRUE	608	321	TRUE	TRUE	206	85	0.22,0.48,0.36	0.11,0.49,0.21	49,78,79	6,40,39	225,163,220	56,81,184
chr5	87318067	87318068	-	T	chr5:87318068	JACUSA_call2	mm10		intergenic		Ugt2a3	http://genome.ucsc.edu/cgi-bin/hgTracks?db=mm10&position=chr5%3A87318067-87318068	LINE	MusHAL1	L1	FALSE	FALSE	2.142	FALSE	0.254	0.226	TRUE	TRUE	453	279	TRUE	TRUE	115	63	0.12,0.37,0.29	0.2,0.32,0.2	19,44,52	10,20,33	158,118,177	50,63,166
chr5	87318081	87318082	-	T	chr5:87318082	JACUSA_call2	mm10		intergenic		Ugt2a3	http://genome.ucsc.edu/cgi-bin/hgTracks?db=mm10&position=chr5%3A87318081-87318082	LINE	MusHAL1	L1	FALSE	FALSE	2.305	FALSE	0.552	0.59	TRUE	TRUE	413	256	TRUE	TRUE	228	151	0.4,0.67,0.62	0.59,0.65,0.57	60,72,96	27,35,89	150,108,155	46,54,156
chr5	87318085	87318086	-	T	chr5:87318086	JACUSA_call2	mm10		intergenic		Ugt2a3	http://genome.ucsc.edu/cgi-bin/hgTracks?db=mm10&position=chr5%3A87318085-87318086	LINE	MusHAL1	L1	FALSE	FALSE	1.096	FALSE	0.468	0.525	TRUE	TRUE	380	238	TRUE	TRUE	178	125	0.36,0.54,0.53	0.44,0.55,0.54	51,53,74	20,24,81	142,99,139	45,44,149
chr5	87318151	87318152	-	T	chr5:87318152	JACUSA_call2	mm10		intergenic		Ugt2a3	http://genome.ucsc.edu/cgi-bin/hgTracks?db=mm10&position=chr5%3A87318151-87318152	LINE	MusHAL1	L1	FALSE	FALSE	0.019	FALSE	0.219	0.212	TRUE	TRUE	278	189	TRUE	TRUE	61	40	0.17,0.18,0.31	0.25,0.12,0.22	19,13,29	10,3,27	111,72,95	40,26,123
chr5	87318153	87318154	-	T	chr5:87318154	JACUSA_call2	mm10		intergenic		Ugt2a3	http://genome.ucsc.edu/cgi-bin/hgTracks?db=mm10&position=chr5%3A87318153-87318154	LINE	MusHAL1	L1	FALSE	FALSE	0.46	FALSE	0.172	0.207	TRUE	TRUE	285	193	TRUE	TRUE	49	40	0.11,0.17,0.24	0.16,0.15,0.23	13,13,23	6,4,30	114,75,96	37,26,130
chr5	87318158	87318159	-	T	chr5:87318159	JACUSA_call2	mm10		intergenic		Ugt2a3	http://genome.ucsc.edu/cgi-bin/hgTracks?db=mm10&position=chr5%3A87318158-87318159	LINE	MusHAL1	L1	FALSE	FALSE	2.077	FALSE	0.144	0.217	TRUE	TRUE	284	198	TRUE	TRUE	41	43	0.14,0.11,0.18	0.16,0.38,0.2	16,8,17	6,12,25	116,75,93	38,32,128
chr5	87318162	87318163	-	T	chr5:87318163	JACUSA_call2	mm10		intergenic		Ugt2a3	http://genome.ucsc.edu/cgi-bin/hgTracks?db=mm10&position=chr5%3A87318162-87318163	LINE	MusHAL1	L1	FALSE	FALSE	2.361	FALSE	0.164	0.239	TRUE	TRUE	292	201	TRUE	TRUE	48	48	0.095,0.23,0.19	0.19,0.34,0.23	11,19,18	7,11,30	116,81,95	36,32,133
chr5	87318198	87318199	-	T	chr5:87318199	JACUSA_call2	mm10		intergenic		Ugt2a3	http://genome.ucsc.edu/cgi-bin/hgTracks?db=mm10&position=chr5%3A87318198-87318199	LINE	MusHAL1	L1	FALSE	FALSE	0.004	FALSE	0.0772	0.0802	TRUE	TRUE	246	162	TRUE	TRUE	19	13	0.042,0.099,0.1	0.1,0.13,0.064	4,7,8	3,3,7	95,71,80	29,23,110
chr5	87318199	87318200	-	T	chr5:87318200	JACUSA_call2	mm10		intergenic		Ugt2a3	http://genome.ucsc.edu/cgi-bin/hgTracks?db=mm10&position=chr5%3A87318199-87318200	LINE	MusHAL1	L1	FALSE	FALSE	0.09	FALSE	0.17	0.186	TRUE	TRUE	259	172	TRUE	TRUE	44	32	0.1,0.23,0.2	0.13,0.42,0.15	10,16,18	4,10,18	99,70,90	30,24,118
chr5	87318200	87318201	-	T	chr5:87318201	JACUSA_call2	mm10		intergenic		Ugt2a3	http://genome.ucsc.edu/cgi-bin/hgTracks?db=mm10&position=chr5%3A87318200-87318201	LINE	MusHAL1	L1	FALSE	FALSE	2.837	FALSE	0.154	0.0847	TRUE	TRUE	273	177	TRUE	TRUE	42	15	0.1,0.18,0.19	0,0.27,0.067	11,14,17	0,7,8	105,80,88	31,26,120
chr5	87318273	87318274	-	T	chr5:87318274	JACUSA_call2	mm10		intergenic		Ugt2a3	http://genome.ucsc.edu/cgi-bin/hgTracks?db=mm10&position=chr5%3A87318273-87318274	LINE	MusHAL1	L1	FALSE	FALSE	3.453	FALSE	0.245	0.109	TRUE	TRUE	302	221	TRUE	TRUE	74	24	0.16,0.25,0.34	0.082,0.36,0.058	18,23,33	4,12,8	113,92,97	49,33,139
chr5	87318291	87318292	-	T	chr5:87318292	JACUSA_call2	mm10		intergenic		Ugt2a3	http://genome.ucsc.edu/cgi-bin/hgTracks?db=mm10&position=chr5%3A87318291-87318292	LINE	MusHAL1	L1	FALSE	FALSE	1.867	FALSE	0.147	0.0849	TRUE	TRUE	285	212	TRUE	TRUE	42	18	0.068,0.24,0.15	0.1,0.19,0.054	7,20,15	5,6,7	103,85,97	50,32,130
chr5	87318304	87318305	-	T	chr5:87318305	JACUSA_call2	mm10		intergenic		Ugt2a3	http://genome.ucsc.edu/cgi-bin/hgTracks?db=mm10&position=chr5%3A87318304-87318305	LINE	MusHAL1	L1	FALSE	FALSE	1.482	FALSE	0.15	0.0942	TRUE	TRUE	313	223	TRUE	TRUE	47	21	0.065,0.21,0.18	0.055,0.27,0.072	7,20,20	3,8,10	107,95,111	55,30,138
chr5	87318306	87318307	-	T	chr5:87318307	JACUSA_call2	mm10		intergenic		Ugt2a3	http://genome.ucsc.edu/cgi-bin/hgTracks?db=mm10&position=chr5%3A87318306-87318307	LINE	MusHAL1	L1	FALSE	FALSE	0.977	FALSE	0.0854	0.0536	TRUE	TRUE	316	224	TRUE	TRUE	27	12	0.065,0.093,0.099	0,0.17,0.051	7,9,11	0,5,7	108,97,111	56,30,138
chr5	87318357	87318358	-	T	chr5:87318358	JACUSA_call2	mm10		intergenic		Ugt2a3	http://genome.ucsc.edu/cgi-bin/hgTracks?db=mm10&position=chr5%3A87318357-87318358	LINE	MusHAL1	L1	FALSE	FALSE	0.571	FALSE	0.0769	0.108	TRUE	TRUE	247	166	TRUE	TRUE	19	18	0.033,0.092,0.11	0.085,0,0.13	3,7,9	4,0,14	90,76,81	47,14,105
chr5	87318358	87318359	-	T	chr5:87318359	JACUSA_call2	mm10		intergenic		Ugt2a3	http://genome.ucsc.edu/cgi-bin/hgTracks?db=mm10&position=chr5%3A87318358-87318359	LINE	MusHAL1	L1	FALSE	FALSE	0.155	FALSE	0.243	0.269	TRUE	TRUE	230	160	TRUE	TRUE	56	43	0.18,0.2,0.37	0.17,0.36,0.3	16,14,26	8,5,30	89,71,70	46,14,100
chr5	87318359	87318360	-	T	chr5:87318360	JACUSA_call2	mm10		intergenic		Ugt2a3	http://genome.ucsc.edu/cgi-bin/hgTracks?db=mm10&position=chr5%3A87318359-87318360	LINE	MusHAL1	L1	FALSE	FALSE	0.031	FALSE	0.283	0.272	TRUE	TRUE	233	162	TRUE	TRUE	66	44	0.18,0.35,0.35	0.27,0.29,0.27	16,26,24	12,4,28	90,74,69	45,14,103
chr5	87318362	87318363	-	T	chr5:87318363	JACUSA_call2	mm10		intergenic		Ugt2a3	http://genome.ucsc.edu/cgi-bin/hgTracks?db=mm10&position=chr5%3A87318362-87318363	LINE	MusHAL1	L1	FALSE	FALSE	0.946	FALSE	0.114	0.164	TRUE	TRUE	236	159	TRUE	TRUE	27	26	0.076,0.11,0.17	0.13,0.29,0.16	7,8,12	6,4,16	92,72,72	45,14,100
chr5	87318363	87318364	-	T	chr5:87318364	JACUSA_call2	mm10		intergenic		Ugt2a3	http://genome.ucsc.edu/cgi-bin/hgTracks?db=mm10&position=chr5%3A87318363-87318364	LINE	MusHAL1	L1	FALSE	FALSE	0.009	FALSE	0.173	0.17	TRUE	TRUE	237	159	TRUE	TRUE	41	27	0.088,0.26,0.19	0.16,0.21,0.17	8,20,13	7,3,17	91,76,70	43,14,102
chr5	87318401	87318402	-	T	chr5:87318402	JACUSA_call2	mm10		intergenic		Ugt2a3	http://genome.ucsc.edu/cgi-bin/hgTracks?db=mm10&position=chr5%3A87318401-87318402	LINE	MusHAL1	L1	FALSE	FALSE	0.59	FALSE	0.0833	0.105	TRUE	TRUE	252	162	TRUE	TRUE	21	17	0.059,0.093,0.11	0.062,0.11,0.12	6,7,8	2,2,13	102,75,75	32,19,111
chr5	87318444	87318445	-	T	chr5:87318445	JACUSA_call2	mm10		intergenic		Ugt2a3	http://genome.ucsc.edu/cgi-bin/hgTracks?db=mm10&position=chr5%3A87318444-87318445	LINE	MusHAL1	L1	FALSE	FALSE	0.774	FALSE	0.0343	0.0634	TRUE	TRUE	233	142	TRUE	TRUE	8	9	0.02,0.042,0.051	0.037,0.05,0.074	2,3,3	1,1,7	102,72,59	27,20,95
chr5	87318445	87318446	-	T	chr5:87318446	JACUSA_call2	mm10		intergenic		Ugt2a3	http://genome.ucsc.edu/cgi-bin/hgTracks?db=mm10&position=chr5%3A87318445-87318446	LINE	MusHAL1	L1	FALSE	FALSE	-0.001	FALSE	0.146	0.145	TRUE	TRUE	240	145	TRUE	TRUE	35	21	0.093,0.18,0.2	0.037,0.11,0.18	10,13,12	1,2,18	107,73,60	27,19,99
chr5	87318497	87318498	-	T	chr5:87318498	JACUSA_call2	mm10		intergenic		Ugt2a3	http://genome.ucsc.edu/cgi-bin/hgTracks?db=mm10&position=chr5%3A87318497-87318498	LINE	MusHAL1	L1	FALSE	FALSE	1.276	FALSE	0.159	0.228	TRUE	TRUE	226	136	TRUE	TRUE	36	31	0.14,0.19,0.16	0.37,0.11,0.21	13,11,12	10,2,19	94,58,74	27,19,90
chr5	87318502	87318503	-	T	chr5:87318503	JACUSA_call2	mm10		intergenic		Ugt2a3	http://genome.ucsc.edu/cgi-bin/hgTracks?db=mm10&position=chr5%3A87318502-87318503	LINE	MusHAL1	L1	FALSE	FALSE	2.474	FALSE	0.0933	0.175	TRUE	TRUE	225	137	TRUE	TRUE	21	24	0.063,0.17,0.07	0.22,0.11,0.18	6,10,5	6,2,16	95,59,71	27,19,91
chr5	87318524	87318525	-	T	chr5:87318525	JACUSA_call2	mm10		intergenic		Ugt2a3	http://genome.ucsc.edu/cgi-bin/hgTracks?db=mm10&position=chr5%3A87318524-87318525	LINE	MusHAL1	L1	FALSE	FALSE	0.585	FALSE	0.128	0.0915	TRUE	TRUE	242	142	TRUE	TRUE	31	13	0.12,0.12,0.14	0.1,0.059,0.095	12,8,11	3,1,9	97,67,78	30,17,95
chr5	87318546	87318547	-	T	chr5:87318547	JACUSA_call2	mm10		intergenic		Ugt2a3	http://genome.ucsc.edu/cgi-bin/hgTracks?db=mm10&position=chr5%3A87318546-87318547	LINE	MusHAL1	L1	FALSE	FALSE	1.132	FALSE	0.04	0.0775	TRUE	TRUE	250	142	TRUE	TRUE	10	11	0.019,0.045,0.064	0.031,0.1,0.089	2,3,5	1,2,8	105,67,78	32,20,90
chr5	87318547	87318548	-	T	chr5:87318548	JACUSA_call2	mm10		intergenic		Ugt2a3	http://genome.ucsc.edu/cgi-bin/hgTracks?db=mm10&position=chr5%3A87318547-87318548	LINE	MusHAL1	L1	FALSE	FALSE	0.534	FALSE	0.252	0.301	TRUE	TRUE	250	143	TRUE	TRUE	63	43	0.19,0.26,0.33	0.26,0.14,0.35	20,17,26	8,3,32	105,66,79	31,21,91
chr5	87318548	87318549	-	T	chr5:87318549	JACUSA_call2	mm10		intergenic		Ugt2a3	http://genome.ucsc.edu/cgi-bin/hgTracks?db=mm10&position=chr5%3A87318548-87318549	LINE	MusHAL1	L1	FALSE	FALSE	-0.001	FALSE	0.25	0.252	TRUE	TRUE	252	143	TRUE	TRUE	63	36	0.24,0.21,0.3	0.31,0.05,0.27	25,14,24	10,1,25	106,67,79	32,20,91
chr5	87318579	87318580	-	T	chr5:87318580	JACUSA_call2	mm10		intergenic		Ugt2a3	http://genome.ucsc.edu/cgi-bin/hgTracks?db=mm10&position=chr5%3A87318579-87318580	LINE	MusHAL1	L1	FALSE	FALSE	0.004	FALSE	0.174	0.178	TRUE	TRUE	298	185	TRUE	TRUE	52	33	0.16,0.25,0.14	0.17,0.14,0.19	19,19,14	5,4,24	122,76,100	29,28,128
chr5	87318620	87318621	-	T	chr5:87318621	JACUSA_call2	mm10		intergenic		Ugt2a3	http://genome.ucsc.edu/cgi-bin/hgTracks?db=mm10&position=chr5%3A87318620-87318621	LINE	MusHAL1	L1	FALSE	FALSE	6.433	TRUE	0.305	0.508	TRUE	TRUE	298	177	TRUE	TRUE	91	90	0.27,0.21,0.42	0.48,0.42,0.53	31,16,44	12,11,67	116,77,105	25,26,126
chr5	87318703	87318704	-	T	chr5:87318704	JACUSA_call2	mm10		intergenic		Ugt2a3	http://genome.ucsc.edu/cgi-bin/hgTracks?db=mm10&position=chr5%3A87318703-87318704	LINE	MusHAL1	L1	FALSE	FALSE	0.756	FALSE	0.205	0.251	TRUE	TRUE	337	195	TRUE	TRUE	69	49	0.12,0.22,0.27	0.28,0.33,0.22	13,21,35	8,12,29	112,95,130	29,36,130
chr5	87318710	87318711	-	T	chr5:87318711	JACUSA_call2	mm10		intergenic		Ugt2a3	http://genome.ucsc.edu/cgi-bin/hgTracks?db=mm10&position=chr5%3A87318710-87318711	LINE	MusHAL1	L1	FALSE	FALSE	1.031	FALSE	0.244	0.236	TRUE	TRUE	312	182	TRUE	TRUE	76	43	0.11,0.34,0.29	0.17,0.34,0.22	12,31,33	5,12,26	106,92,114	29,35,118
chr5	87318714	87318715	-	T	chr5:87318715	JACUSA_call2	mm10		intergenic		Ugt2a3	http://genome.ucsc.edu/cgi-bin/hgTracks?db=mm10&position=chr5%3A87318714-87318715	LINE	MusHAL1	L1	FALSE	FALSE	1.715	FALSE	0.249	0.329	TRUE	TRUE	301	173	TRUE	TRUE	75	57	0.18,0.32,0.26	0.48,0.33,0.29	19,28,28	13,12,32	106,88,107	27,36,110
chr5	87318752	87318753	-	T	chr5:87318753	JACUSA_call2	mm10		intergenic		Ugt2a3	http://genome.ucsc.edu/cgi-bin/hgTracks?db=mm10&position=chr5%3A87318752-87318753	LINE	MusHAL1	L1	FALSE	FALSE	1.669	FALSE	0.17	0.202	TRUE	TRUE	311	168	TRUE	TRUE	53	34	0.094,0.31,0.13	0.19,0.22,0.2	11,29,13	6,8,20	117,94,100	32,36,100
chr5	87318754	87318755	-	T	chr5:87318755	JACUSA_call2	mm10		intergenic		Ugt2a3	http://genome.ucsc.edu/cgi-bin/hgTracks?db=mm10&position=chr5%3A87318754-87318755	LINE	MusHAL1	L1	FALSE	FALSE	1.424	FALSE	0.268	0.344	TRUE	TRUE	306	163	TRUE	TRUE	82	56	0.22,0.31,0.29	0.39,0.43,0.3	25,29,28	12,15,29	115,93,98	31,35,97
chr5	87318796	87318797	-	T	chr5:87318797	JACUSA_call2	mm10		intergenic		Ugt2a3	http://genome.ucsc.edu/cgi-bin/hgTracks?db=mm10&position=chr5%3A87318796-87318797	LINE	MusHAL1	L1	FALSE	FALSE	1.466	FALSE	0.578	0.464	TRUE	TRUE	410	211	TRUE	TRUE	237	98	0.44,0.65,0.64	0.38,0.69,0.4	58,76,103	15,35,48	131,117,162	40,51,120
chr5	87318811	87318812	-	T	chr5:87318812	JACUSA_call2	mm10		intergenic		Ugt2a3	http://genome.ucsc.edu/cgi-bin/hgTracks?db=mm10&position=chr5%3A87318811-87318812	LINE	MusHAL1	L1	FALSE	FALSE	1.822	FALSE	0.349	0.355	TRUE	TRUE	464	234	TRUE	TRUE	162	83	0.19,0.47,0.39	0.35,0.47,0.31	28,64,70	15,27,41	151,135,178	43,57,134
chr5	87318813	87318814	-	T	chr5:87318814	JACUSA_call2	mm10		intergenic		Ugt2a3	http://genome.ucsc.edu/cgi-bin/hgTracks?db=mm10&position=chr5%3A87318813-87318814	LINE	MusHAL1	L1	FALSE	FALSE	2.508	FALSE	0.297	0.342	TRUE	TRUE	468	234	TRUE	TRUE	139	80	0.15,0.34,0.39	0.28,0.4,0.34	23,45,71	12,23,45	150,134,184	43,57,134
chr5	87319088	87319089	-	T	chr5:87319089	JACUSA_call2	mm10		intergenic		Ugt2a3	http://genome.ucsc.edu/cgi-bin/hgTracks?db=mm10&position=chr5%3A87319088-87319089	LINE	MusHAL1	L1	FALSE	FALSE	0.409	FALSE	0.194	0.168	TRUE	TRUE	319	202	TRUE	TRUE	62	34	0.14,0.16,0.25	0.079,0.2,0.18	12,15,35	3,11,20	85,96,138	38,54,110
chr5	87320348	87320349	-	T	chr5:87320349	JACUSA_call2	mm10		intergenic		Ugt2a3	http://genome.ucsc.edu/cgi-bin/hgTracks?db=mm10&position=chr5%3A87320348-87320349	LINE	L1_Mus1	L1	FALSE	FALSE	1.062	FALSE	0.227	0.174	TRUE	TRUE	366	195	TRUE	TRUE	83	34	0.19,0.22,0.26	0.067,0.29,0.17	20,25,38	3,12,19	103,115,148	45,41,109
chr5	87320359	87320360	-	T	chr5:87320360	JACUSA_call2	mm10		intergenic		Ugt2a3	http://genome.ucsc.edu/cgi-bin/hgTracks?db=mm10&position=chr5%3A87320359-87320360	LINE	L1_Mus1	L1	FALSE	FALSE	1.565	FALSE	0.284	0.217	TRUE	TRUE	384	212	TRUE	TRUE	109	46	0.2,0.26,0.36	0.12,0.34,0.21	21,32,56	6,15,25	106,122,156	51,44,117
chr5	87320613	87320614	-	T	chr5:87320614	JACUSA_call2	mm10		intergenic		Ugt2a3	http://genome.ucsc.edu/cgi-bin/hgTracks?db=mm10&position=chr5%3A87320613-87320614	LINE	L1_Mus1	L1	FALSE	FALSE	1.035	FALSE	0.126	0.0865	TRUE	TRUE	357	208	TRUE	TRUE	45	18	0.056,0.17,0.15	0,0.13,0.11	6,21,18	0,5,13	108,125,124	46,39,123
chr5	87320634	87320635	-	T	chr5:87320635	JACUSA_call2	mm10		intergenic		Ugt2a3	http://genome.ucsc.edu/cgi-bin/hgTracks?db=mm10&position=chr5%3A87320634-87320635	LINE	L1_Mus1	L1	FALSE	FALSE	6.311	TRUE	0.146	0.0503	TRUE	TRUE	342	199	TRUE	TRUE	50	10	0.15,0.12,0.16	0.024,0.091,0.044	15,14,21	1,4,5	101,113,128	41,44,114
chr5	87320636	87320637	-	T	chr5:87320637	JACUSA_call2	mm10		intergenic		Ugt2a3	http://genome.ucsc.edu/cgi-bin/hgTracks?db=mm10&position=chr5%3A87320636-87320637	LINE	L1_Mus1	L1	FALSE	FALSE	2.236	FALSE	0.173	0.107	TRUE	TRUE	342	206	TRUE	TRUE	59	22	0.16,0.16,0.19	0.023,0.21,0.095	16,18,25	1,10,11	100,112,130	43,47,116
chr5	87320695	87320696	-	T	chr5:87320696	JACUSA_call2	mm10		intergenic		Ugt2a3	http://genome.ucsc.edu/cgi-bin/hgTracks?db=mm10&position=chr5%3A87320695-87320696	LINE	L1_Mus1	L1	FALSE	FALSE	2.493	FALSE	0.342	0.246	TRUE	TRUE	389	224	TRUE	TRUE	133	55	0.24,0.36,0.4	0.18,0.4,0.19	26,48,59	9,25,21	109,133,147	49,62,113
chr5	87320696	87320697	-	T	chr5:87320697	JACUSA_call2	mm10		intergenic		Ugt2a3	http://genome.ucsc.edu/cgi-bin/hgTracks?db=mm10&position=chr5%3A87320696-87320697	LINE	L1_Mus1	L1	FALSE	FALSE	0.163	FALSE	0.0599	0.0487	TRUE	TRUE	401	226	TRUE	TRUE	24	11	0.053,0.067,0.059	0.021,0.11,0.026	6,9,9	1,7,3	113,135,153	48,63,115
chr5	87320742	87320743	-	T	chr5:87320743	JACUSA_call2	mm10		intergenic		Ugt2a3	http://genome.ucsc.edu/cgi-bin/hgTracks?db=mm10&position=chr5%3A87320742-87320743	LINE	L1_Mus1	L1	FALSE	FALSE	0.662	FALSE	0.412	0.364	TRUE	TRUE	415	214	TRUE	TRUE	171	78	0.3,0.42,0.47	0.29,0.48,0.35	31,58,82	17,25,36	103,138,174	59,52,103
chr5	87320875	87320876	-	T	chr5:87320876	JACUSA_call2	mm10		intergenic		Ugt2a3	http://genome.ucsc.edu/cgi-bin/hgTracks?db=mm10&position=chr5%3A87320875-87320876	LINE	L1_Mus1	L1	FALSE	FALSE	2.004	FALSE	0.477	0.364	TRUE	TRUE	384	209	TRUE	TRUE	183	76	0.34,0.5,0.54	0.21,0.58,0.33	32,61,90	10,29,37	95,123,166	47,50,112
chr5	87320876	87320877	-	T	chr5:87320877	JACUSA_call2	mm10		intergenic		Ugt2a3	http://genome.ucsc.edu/cgi-bin/hgTracks?db=mm10&position=chr5%3A87320876-87320877	LINE	L1_Mus1	L1	FALSE	FALSE	1.423	FALSE	0.412	0.308	TRUE	TRUE	391	208	TRUE	TRUE	161	64	0.27,0.37,0.53	0.17,0.47,0.29	26,47,88	8,24,32	97,127,167	47,51,110
chr5	87320899	87320900	-	T	chr5:87320900	JACUSA_call2	mm10		intergenic		Ugt2a3	http://genome.ucsc.edu/cgi-bin/hgTracks?db=mm10&position=chr5%3A87320899-87320900	LINE	L1_Mus1	L1	FALSE	FALSE	0.775	FALSE	0.266	0.22	TRUE	TRUE	387	205	TRUE	TRUE	103	45	0.16,0.27,0.33	0.087,0.36,0.21	16,33,54	4,18,23	97,124,166	46,50,109
chr5	87321021	87321022	-	T	chr5:87321022	JACUSA_call2	mm10		intergenic		Ugt2a3	http://genome.ucsc.edu/cgi-bin/hgTracks?db=mm10&position=chr5%3A87321021-87321022	LINE	L1_Mus1	L1	FALSE	FALSE	2.686	FALSE	0.154	0.0857	TRUE	TRUE	345	175	TRUE	TRUE	53	15	0.078,0.19,0.16	0.024,0.21,0.047	6,24,23	1,10,4	77,126,142	42,47,86
chr5	87324472	87324473	-	T	chr5:87324473	JACUSA_call2	mm10	Ugt2a3	3' end	Ugt2a3	Ugt2a3	http://genome.ucsc.edu/cgi-bin/hgTracks?db=mm10&position=chr5%3A87324472-87324473	LINE	L1_Mus1	L1	FALSE	FALSE	-0.001	FALSE	0.352	0.351	TRUE	TRUE	196	94	TRUE	TRUE	69	33	0.28,0.38,0.37	0.15,0.36,0.4	12,29,28	2,14,17	43,77,76	13,39,42
chr5	93188128	93188129	-	T	chr5:93188129	JACUSA_call2	mm10	Ccni	exon	Ccni	Ccni	http://genome.ucsc.edu/cgi-bin/hgTracks?db=mm10&position=chr5%3A93188128-93188129				FALSE	FALSE	0.949	FALSE	0.00568	0	FALSE	FALSE	704	650	TRUE	TRUE	4	0	0.015,0,0.0038	0,0,0	3,0,1	0,0,0	194,248,262	191,147,312
chr5	93189563	93189564	-	T	chr5:93189564	JACUSA_call2	mm10	Ccni	exon	Ccni	Ccni	http://genome.ucsc.edu/cgi-bin/hgTracks?db=mm10&position=chr5%3A93189563-93189564				FALSE	FALSE	7.294	TRUE	0.0401	0.00518	TRUE	FALSE	649	579	TRUE	TRUE	26	3	0.077,0.031,0.021	0.005,0,0.0079	14,7,5	1,0,2	182,227,240	200,127,252
chr5	93189583	93189584	-	T	chr5:93189584	JACUSA_call2	mm10	Ccni	exon	Ccni	Ccni	http://genome.ucsc.edu/cgi-bin/hgTracks?db=mm10&position=chr5%3A93189583-93189584				FALSE	FALSE	21.285	TRUE	0.406	0.0226	TRUE	TRUE	710	620	TRUE	TRUE	288	14	0.49,0.37,0.38	0.0097,0.065,0.011	100,91,97	2,9,3	204,249,257	207,138,275
chr6	114859475	114859476	+	A	chr6:114859476	JACUSA_call2	mm10	Atg7	exon	Atg7	Atg7	http://genome.ucsc.edu/cgi-bin/hgTracks?db=mm10&position=chr6%3A114859475-114859476				FALSE	FALSE	0.306	FALSE	0.246	0.176	TRUE	TRUE	61	34	TRUE	FALSE	15	6	0.31,0.35,0.12	0,0.33,0.21	5,7,3	0,3,3	16,20,25	11,9,14
chr6	124815391	124815392	-	T	chr6:124815392	JACUSA_call2	mm10	Usp5	3' end	Usp5	Usp5	http://genome.ucsc.edu/cgi-bin/hgTracks?db=mm10&position=chr6%3A124815391-124815392				FALSE	FALSE	10.187	TRUE	0.242	0.0573	TRUE	TRUE	207	157	TRUE	TRUE	50	9	0.31,0.21,0.22	0,0.12,0.043	18,17,15	0,7,2	59,81,67	51,59,47
chr6	149150811	149150812	+	A	chr6:149150812	JACUSA_call2	mm10	Etfbkmt	3' end	Etfbkmt	Etfbkmt	http://genome.ucsc.edu/cgi-bin/hgTracks?db=mm10&position=chr6%3A149150811-149150812	SINE	B1_Mur2	Alu	TRUE	FALSE	0.158	FALSE	0	0	FALSE	FALSE	243	327	TRUE	TRUE	0	0	0,0,0	0,0,0	0,0,0	0,0,0	126,73,44	242,31,54
chr6	149150819	149150820	+	A	chr6:149150820	JACUSA_call2	mm10	Etfbkmt	3' end	Etfbkmt	Etfbkmt	http://genome.ucsc.edu/cgi-bin/hgTracks?db=mm10&position=chr6%3A149150819-149150820	SINE	B1_Mur2	Alu	TRUE	FALSE	0.162	FALSE	0	0.00318	FALSE	FALSE	235	314	TRUE	TRUE	0	1	0,0,0	0.0043,0,0	0,0,0	1,0,0	122,72,41	231,27,56
chr6	149150884	149150885	+	A	chr6:149150885	JACUSA_call2	mm10	Etfbkmt	3' end	Etfbkmt	Etfbkmt	http://genome.ucsc.edu/cgi-bin/hgTracks?db=mm10&position=chr6%3A149150884-149150885	SINE	B1_Mur2	Alu	TRUE	FALSE	0.414	FALSE	0.00515	0	FALSE	FALSE	194	264	TRUE	TRUE	1	0	0.01,0,0	0,0,0	1,0,0	0,0,0	100,56,38	191,20,53
chr6	149150906	149150907	+	A	chr6:149150907	JACUSA_call2	mm10	Etfbkmt	3' end	Etfbkmt	Etfbkmt	http://genome.ucsc.edu/cgi-bin/hgTracks?db=mm10&position=chr6%3A149150906-149150907	SINE	B1_Mur2	Alu	TRUE	FALSE	0.614	FALSE	0	0.00922	FALSE	FALSE	153	217	TRUE	TRUE	0	2	0,0,0	0.0065,0,0.022	0,0,0	1,0,1	78,44,31	153,18,46
chr6	38555937	38555938	+	A	chr6:38555938	JACUSA_call2	mm10	Luc7l2	promoter	Luc7l2	Luc7l2	http://genome.ucsc.edu/cgi-bin/hgTracks?db=mm10&position=chr6%3A38555937-38555938	SINE	B2_Mm1t	B2	FALSE	TRUE	0.374	FALSE	0.0145	0	TRUE	FALSE	69	56	TRUE	TRUE	1	0	0,0.048,0	0,0,0	0,1,0	0,0,0	15,21,33	23,12,21
chr6	38555940	38555941	+	A	chr6:38555941	JACUSA_call2	mm10	Luc7l2	promoter	Luc7l2	Luc7l2	http://genome.ucsc.edu/cgi-bin/hgTracks?db=mm10&position=chr6%3A38555940-38555941	SINE	B2_Mm1t	B2	FALSE	TRUE	0.398	FALSE	0	0.0169	FALSE	TRUE	72	59	TRUE	TRUE	0	1	0,0,0	0,0.077,0	0,0,0	0,1,0	17,21,34	23,13,23
chr6	38558440	38558441	+	A	chr6:38558441	JACUSA_call2	mm10	Luc7l2	intron	Luc7l2	Luc7l2	http://genome.ucsc.edu/cgi-bin/hgTracks?db=mm10&position=chr6%3A38558440-38558441	SINE	B2_Mm1t	B2	FALSE	TRUE	0.438	FALSE	0	0	FALSE	FALSE	29	44	FALSE	FALSE	0	0	0,0,0	0,0,0	0,0,0	0,0,0	11,8,10	23,6,15
chr6	38558504	38558505	+	A	chr6:38558505	JACUSA_call2	mm10	Luc7l2	intron	Luc7l2	Luc7l2	http://genome.ucsc.edu/cgi-bin/hgTracks?db=mm10&position=chr6%3A38558504-38558505	SINE	B2_Mm1t	B2	FALSE	TRUE	1.05	FALSE	0.0256	0.108	TRUE	TRUE	39	37	FALSE	FALSE	1	4	0.071,0,0	0,0.25,0.17	1,0,0	0,1,3	14,9,16	15,4,18
chr6	38558517	38558518	+	A	chr6:38558518	JACUSA_call2	mm10	Luc7l2	intron	Luc7l2	Luc7l2	http://genome.ucsc.edu/cgi-bin/hgTracks?db=mm10&position=chr6%3A38558517-38558518	SINE	B2_Mm1t	B2	FALSE	TRUE	0.453	FALSE	0	0.025	FALSE	TRUE	42	40	FALSE	FALSE	0	1	0,0,0	0,0,0.056	0,0,0	0,0,1	16,10,16	18,4,18
chr6	38558521	38558522	+	A	chr6:38558522	JACUSA_call2	mm10	Luc7l2	intron	Luc7l2	Luc7l2	http://genome.ucsc.edu/cgi-bin/hgTracks?db=mm10&position=chr6%3A38558521-38558522	SINE	B2_Mm1t	B2	FALSE	TRUE	0.447	FALSE	0	0.0238	FALSE	TRUE	46	42	FALSE	FALSE	0	1	0,0,0	0,0,0.056	0,0,0	0,0,1	17,12,17	20,4,18
chr6	38558833	38558834	+	A	chr6:38558834	JACUSA_call2	mm10	Luc7l2	intron	Luc7l2	Luc7l2	http://genome.ucsc.edu/cgi-bin/hgTracks?db=mm10&position=chr6%3A38558833-38558834	SINE	B2_Mm2	B2	FALSE	TRUE	0.45	FALSE	0.0244	0	TRUE	FALSE	41	28	FALSE	FALSE	1	0	0,0,0.077	0,0,0	0,0,1	0,0,0	16,12,13	8,12,8
chr6	38558846	38558847	+	A	chr6:38558847	JACUSA_call2	mm10	Luc7l2	intron	Luc7l2	Luc7l2	http://genome.ucsc.edu/cgi-bin/hgTracks?db=mm10&position=chr6%3A38558846-38558847	SINE	B2_Mm2	B2	FALSE	TRUE	0.44	FALSE	0.0227	0	TRUE	FALSE	44	32	FALSE	FALSE	1	0	0,0,0.071	0,0,0	0,0,1	0,0,0	18,12,14	11,13,8
chr6	38558883	38558884	+	A	chr6:38558884	JACUSA_call2	mm10	Luc7l2	intron	Luc7l2	Luc7l2	http://genome.ucsc.edu/cgi-bin/hgTracks?db=mm10&position=chr6%3A38558883-38558884	SINE	B2_Mm2	B2	FALSE	TRUE	1.05	FALSE	0.0435	0	TRUE	FALSE	46	31	FALSE	FALSE	2	0	0.13,0,0	0,0,0	2,0,0	0,0,0	15,15,16	12,13,6
chr6	38558909	38558910	+	A	chr6:38558910	JACUSA_call2	mm10	Luc7l2	intron	Luc7l2	Luc7l2	http://genome.ucsc.edu/cgi-bin/hgTracks?db=mm10&position=chr6%3A38558909-38558910	SINE	B2_Mm2	B2	FALSE	TRUE	0.03	FALSE	0.0196	0.0286	TRUE	TRUE	51	35	TRUE	FALSE	1	1	0,0.062,0	0,0.067,0	0,1,0	0,1,0	17,16,18	15,15,5
chr6	38606169	38606170	+	A	chr6:38606170	JACUSA_call2	mm10	Luc7l2	exon	Luc7l2	Luc7l2	http://genome.ucsc.edu/cgi-bin/hgTracks?db=mm10&position=chr6%3A38606169-38606170	SINE	B2_Mm1a	B2	FALSE	TRUE	0.28	FALSE	0	0.00775	FALSE	FALSE	176	129	TRUE	TRUE	0	1	0,0,0	0,0,0.02	0,0,0	0,0,1	56,53,67	40,40,49
chr6	38606199	38606200	+	A	chr6:38606200	JACUSA_call2	mm10	Luc7l2	exon	Luc7l2	Luc7l2	http://genome.ucsc.edu/cgi-bin/hgTracks?db=mm10&position=chr6%3A38606199-38606200	SINE	B2_Mm1a	B2	FALSE	TRUE	0.693	FALSE	0.0119	0	TRUE	FALSE	168	114	TRUE	TRUE	2	0	0,0.039,0	0,0,0	0,2,0	0,0,0	49,51,68	36,35,43
chr6	38606206	38606207	+	A	chr6:38606207	JACUSA_call2	mm10	Luc7l2	exon	Luc7l2	Luc7l2	http://genome.ucsc.edu/cgi-bin/hgTracks?db=mm10&position=chr6%3A38606206-38606207	SINE	B2_Mm1a	B2	FALSE	TRUE	0.731	FALSE	0.0135	0	TRUE	FALSE	148	108	TRUE	TRUE	2	0	0,0.044,0	0,0,0	0,2,0	0,0,0	45,45,58	33,30,45
chr6	38697638	38697639	-	T	chr6:38697639	JACUSA_call2	mm10	Hipk2	3' end	Hipk2	Hipk2	http://genome.ucsc.edu/cgi-bin/hgTracks?db=mm10&position=chr6%3A38697638-38697639				FALSE	FALSE	6.109	TRUE	0.191	0	TRUE	FALSE	47	20	FALSE	FALSE	9	0	0.14,0.11,0.27	0,0,0	1,2,6	0,0,0	7,18,22	6,8,6
chr6	38818678	38818679	-	T	chr6:38818679	JACUSA_call2	mm10	Hipk2	exon	Hipk2	Hipk2	http://genome.ucsc.edu/cgi-bin/hgTracks?db=mm10&position=chr6%3A38818678-38818679				FALSE	FALSE	0.333	FALSE	0.147	0.0667	TRUE	TRUE	34	15	FALSE	FALSE	5	1	0.25,0,0.19	0,0.25,0	2,0,3	0,1,0	8,10,16	4,4,7
chr6	39335132	39335133	-	T	chr6:39335133	JACUSA_call2	mm10	Slc37a3	3' end	Slc37a3	Slc37a3	http://genome.ucsc.edu/cgi-bin/hgTracks?db=mm10&position=chr6%3A39335132-39335133	SINE	B3	B2	FALSE	TRUE	0.365	FALSE	0	0.0135	FALSE	TRUE	71	74	TRUE	TRUE	0	1	0,0,0	0,0.048,0	0,0,0	0,1,0	32,18,21	22,21,31
chr6	39335153	39335154	-	T	chr6:39335154	JACUSA_call2	mm10	Slc37a3	3' end	Slc37a3	Slc37a3	http://genome.ucsc.edu/cgi-bin/hgTracks?db=mm10&position=chr6%3A39335153-39335154	SINE	B3	B2	FALSE	TRUE	0.064	FALSE	0.0278	0.039	TRUE	TRUE	72	77	TRUE	TRUE	2	3	0,0,0.083	0,0.14,0	0,0,2	0,3,0	30,18,24	25,21,31
chr6	39335161	39335162	-	T	chr6:39335162	JACUSA_call2	mm10	Slc37a3	3' end	Slc37a3	Slc37a3	http://genome.ucsc.edu/cgi-bin/hgTracks?db=mm10&position=chr6%3A39335161-39335162	SINE	B3	B2	FALSE	TRUE	0.118	FALSE	0.0141	0.0263	TRUE	TRUE	71	76	TRUE	TRUE	1	2	0,0,0.042	0,0.095,0	0,0,1	0,2,0	29,18,24	24,21,31
chr6	49254627	49254628	-	T	chr6:49254628	JACUSA_call2	mm10	Tra2a	intron	Tra2a	Tra2a	http://genome.ucsc.edu/cgi-bin/hgTracks?db=mm10&position=chr6%3A49254627-49254628	SINE	B3	B2	FALSE	TRUE	0.372	FALSE	0.13	0.25	TRUE	TRUE	23	12	FALSE	FALSE	3	3	0.2,0.071,0.25	0,0.33,0.33	1,1,1	0,1,2	5,14,4	3,3,6
chr6	49258793	49258794	-	T	chr6:49258794	JACUSA_call2	mm10	Tra2a	intron	Tra2a	Tra2a	http://genome.ucsc.edu/cgi-bin/hgTracks?db=mm10&position=chr6%3A49258793-49258794	SINE	B2_Mm2	B2	FALSE	TRUE	2.126	FALSE	0	0.25	FALSE	TRUE	15	12	FALSE	FALSE	0	3	0,0,0	0,0.5,0.25	0,0,0	0,2,1	3,4,8	4,4,4
chr6	66540650	66540651	+	A	chr6:66540651	JACUSA_call2	mm10	Mad2l1	3' end	Mad2l1	Mad2l1	http://genome.ucsc.edu/cgi-bin/hgTracks?db=mm10&position=chr6%3A66540650-66540651				FALSE	FALSE	0.103	FALSE	0.186	0.22	TRUE	TRUE	70	50	TRUE	TRUE	13	11	0.25,0.11,0.2	0.14,0.25,0.2	4,2,7	1,7,3	16,19,35	7,28,15
chr6	66540662	66540663	+	A	chr6:66540663	JACUSA_call2	mm10	Mad2l1	3' end	Mad2l1	Mad2l1	http://genome.ucsc.edu/cgi-bin/hgTracks?db=mm10&position=chr6%3A66540662-66540663				FALSE	FALSE	0.025	FALSE	0.0286	0.0364	TRUE	TRUE	70	55	TRUE	TRUE	2	2	0.059,0,0.028	0,0.061,0	1,0,1	0,2,0	17,17,36	7,33,15
chr6	66540706	66540707	+	A	chr6:66540707	JACUSA_call2	mm10	Mad2l1	3' end	Mad2l1	Mad2l1	http://genome.ucsc.edu/cgi-bin/hgTracks?db=mm10&position=chr6%3A66540706-66540707				FALSE	FALSE	0.414	FALSE	0.0189	0	TRUE	FALSE	53	47	TRUE	FALSE	1	0	0,0.067,0	0,0,0	0,1,0	0,0,0	13,15,25	7,30,10
chr6	66540710	66540711	+	A	chr6:66540711	JACUSA_call2	mm10	Mad2l1	3' end	Mad2l1	Mad2l1	http://genome.ucsc.edu/cgi-bin/hgTracks?db=mm10&position=chr6%3A66540710-66540711				FALSE	FALSE	-0.002	FALSE	0.125	0.125	TRUE	TRUE	56	48	TRUE	FALSE	7	6	0.071,0.12,0.15	0,0.17,0.1	1,2,4	0,5,1	14,16,26	8,30,10
chr6	66540718	66540719	+	A	chr6:66540719	JACUSA_call2	mm10	Mad2l1	3' end	Mad2l1	Mad2l1	http://genome.ucsc.edu/cgi-bin/hgTracks?db=mm10&position=chr6%3A66540718-66540719				FALSE	FALSE	0.294	FALSE	0.136	0.191	TRUE	TRUE	59	47	TRUE	FALSE	8	9	0.13,0.059,0.19	0.12,0.27,0	2,1,5	1,8,0	15,17,27	8,30,9
chr6	66540719	66540720	+	A	chr6:66540720	JACUSA_call2	mm10	Mad2l1	3' end	Mad2l1	Mad2l1	http://genome.ucsc.edu/cgi-bin/hgTracks?db=mm10&position=chr6%3A66540719-66540720				FALSE	FALSE	0.014	FALSE	0.05	0.0426	TRUE	TRUE	60	47	TRUE	FALSE	3	2	0.067,0.059,0.036	0,0.067,0	1,1,1	0,2,0	15,17,28	8,30,9
chr6	66540720	66540721	+	A	chr6:66540721	JACUSA_call2	mm10	Mad2l1	3' end	Mad2l1	Mad2l1	http://genome.ucsc.edu/cgi-bin/hgTracks?db=mm10&position=chr6%3A66540720-66540721				FALSE	FALSE	0.05	FALSE	0.0333	0.0222	TRUE	TRUE	60	45	TRUE	FALSE	2	1	0.067,0,0.036	0,0.034,0	1,0,1	0,1,0	15,17,28	7,29,9
chr6	66540721	66540722	+	A	chr6:66540722	JACUSA_call2	mm10	Mad2l1	3' end	Mad2l1	Mad2l1	http://genome.ucsc.edu/cgi-bin/hgTracks?db=mm10&position=chr6%3A66540721-66540722				FALSE	FALSE	0.056	FALSE	0.0702	0.0889	TRUE	TRUE	57	45	TRUE	FALSE	4	4	0.071,0.059,0.077	0,0.11,0.11	1,1,2	0,3,1	14,17,26	8,28,9
chr6	66540723	66540724	+	A	chr6:66540724	JACUSA_call2	mm10	Mad2l1	3' end	Mad2l1	Mad2l1	http://genome.ucsc.edu/cgi-bin/hgTracks?db=mm10&position=chr6%3A66540723-66540724				FALSE	FALSE	0.441	FALSE	0	0.0227	FALSE	TRUE	59	44	TRUE	FALSE	0	1	0,0,0	0,0.036,0	0,0,0	0,1,0	15,17,27	7,28,9
chr6	66540724	66540725	+	A	chr6:66540725	JACUSA_call2	mm10	Mad2l1	3' end	Mad2l1	Mad2l1	http://genome.ucsc.edu/cgi-bin/hgTracks?db=mm10&position=chr6%3A66540724-66540725				FALSE	FALSE	0.667	FALSE	0.117	0.2	TRUE	TRUE	60	45	TRUE	FALSE	7	9	0.067,0.12,0.14	0.12,0.29,0	1,2,4	1,8,0	15,17,28	8,28,9
chr6	66540739	66540740	+	A	chr6:66540740	JACUSA_call2	mm10	Mad2l1	3' end	Mad2l1	Mad2l1	http://genome.ucsc.edu/cgi-bin/hgTracks?db=mm10&position=chr6%3A66540739-66540740				FALSE	FALSE	0.717	FALSE	0.082	0.159	TRUE	TRUE	61	44	TRUE	FALSE	5	7	0.11,0,0.11	0.12,0.23,0	2,0,3	1,6,0	19,14,28	8,26,10
chr6	66540743	66540744	+	A	chr6:66540744	JACUSA_call2	mm10	Mad2l1	3' end	Mad2l1	Mad2l1	http://genome.ucsc.edu/cgi-bin/hgTracks?db=mm10&position=chr6%3A66540743-66540744				FALSE	FALSE	0.386	FALSE	0.0156	0	TRUE	FALSE	64	43	TRUE	FALSE	1	0	0,0,0.034	0,0,0	0,0,1	0,0,0	19,16,29	7,27,9
chr6	66540752	66540753	+	A	chr6:66540753	JACUSA_call2	mm10	Mad2l1	3' end	Mad2l1	Mad2l1	http://genome.ucsc.edu/cgi-bin/hgTracks?db=mm10&position=chr6%3A66540752-66540753				FALSE	FALSE	1.028	FALSE	0.0656	0.158	TRUE	TRUE	61	38	TRUE	FALSE	4	6	0.059,0,0.1	0,0.23,0.11	1,0,3	0,5,1	17,15,29	7,22,9
chr6	66540753	66540754	+	A	chr6:66540754	JACUSA_call2	mm10	Mad2l1	3' end	Mad2l1	Mad2l1	http://genome.ucsc.edu/cgi-bin/hgTracks?db=mm10&position=chr6%3A66540753-66540754				FALSE	FALSE	0	FALSE	0.0492	0.0513	TRUE	TRUE	61	39	TRUE	FALSE	3	2	0.059,0,0.069	0,0.091,0	1,0,2	0,2,0	17,15,29	8,22,9
chr6	66540754	66540755	+	A	chr6:66540755	JACUSA_call2	mm10	Mad2l1	3' end	Mad2l1	Mad2l1	http://genome.ucsc.edu/cgi-bin/hgTracks?db=mm10&position=chr6%3A66540754-66540755				FALSE	FALSE	0.021	FALSE	0.0656	0.0769	TRUE	TRUE	61	39	TRUE	FALSE	4	3	0.059,0.13,0.034	0,0.091,0.11	1,2,1	0,2,1	17,15,29	8,22,9
chr6	66540758	66540759	+	A	chr6:66540759	JACUSA_call2	mm10	Mad2l1	3' end	Mad2l1	Mad2l1	http://genome.ucsc.edu/cgi-bin/hgTracks?db=mm10&position=chr6%3A66540758-66540759				FALSE	FALSE	0.393	FALSE	0.0164	0	TRUE	FALSE	61	37	TRUE	FALSE	1	0	0.059,0,0	0,0,0	1,0,0	0,0,0	17,15,29	6,22,9
chr6	66540762	66540763	+	A	chr6:66540763	JACUSA_call2	mm10	Mad2l1	3' end	Mad2l1	Mad2l1	http://genome.ucsc.edu/cgi-bin/hgTracks?db=mm10&position=chr6%3A66540762-66540763				FALSE	FALSE	0.967	FALSE	0.0312	0	TRUE	FALSE	64	38	TRUE	FALSE	2	0	0.059,0,0.032	0,0,0	1,0,1	0,0,0	17,16,31	7,22,9
chr6	66540767	66540768	+	A	chr6:66540768	JACUSA_call2	mm10	Mad2l1	3' end	Mad2l1	Mad2l1	http://genome.ucsc.edu/cgi-bin/hgTracks?db=mm10&position=chr6%3A66540767-66540768				FALSE	FALSE	0.467	FALSE	0	0	FALSE	FALSE	61	36	TRUE	FALSE	0	0	0,0,0	0,0,0	0,0,0	0,0,0	15,16,30	6,21,9
chr6	66540769	66540770	+	A	chr6:66540770	JACUSA_call2	mm10	Mad2l1	3' end	Mad2l1	Mad2l1	http://genome.ucsc.edu/cgi-bin/hgTracks?db=mm10&position=chr6%3A66540769-66540770				FALSE	FALSE	0.392	FALSE	0.0164	0	TRUE	FALSE	61	36	TRUE	FALSE	1	0	0.071,0,0	0,0,0	1,0,0	0,0,0	14,16,31	6,21,9
chr6	66540790	66540791	+	A	chr6:66540791	JACUSA_call2	mm10	Mad2l1	3' end	Mad2l1	Mad2l1	http://genome.ucsc.edu/cgi-bin/hgTracks?db=mm10&position=chr6%3A66540790-66540791				FALSE	FALSE	0.404	FALSE	0.102	0.167	TRUE	TRUE	59	36	TRUE	FALSE	6	6	0.13,0.17,0.062	0,0.23,0	2,2,2	0,6,0	15,12,32	5,26,5
chr6	66540824	66540825	+	A	chr6:66540825	JACUSA_call2	mm10	Mad2l1	3' end	Mad2l1	Mad2l1	http://genome.ucsc.edu/cgi-bin/hgTracks?db=mm10&position=chr6%3A66540824-66540825				FALSE	FALSE	0.275	FALSE	0.0909	0.143	TRUE	TRUE	55	35	TRUE	FALSE	5	5	0.071,0.083,0.1	0,0.24,0	1,1,3	0,5,0	14,12,29	7,21,7
chr6	66540836	66540837	+	A	chr6:66540837	JACUSA_call2	mm10	Mad2l1	3' end	Mad2l1	Mad2l1	http://genome.ucsc.edu/cgi-bin/hgTracks?db=mm10&position=chr6%3A66540836-66540837				FALSE	FALSE	0.473	FALSE	0.0192	0.0625	TRUE	TRUE	52	32	TRUE	FALSE	1	2	0,0,0.038	0,0.1,0	0,0,1	0,2,0	14,12,26	6,20,6
chr6	66540844	66540845	+	A	chr6:66540845	JACUSA_call2	mm10	Mad2l1	3' end	Mad2l1	Mad2l1	http://genome.ucsc.edu/cgi-bin/hgTracks?db=mm10&position=chr6%3A66540844-66540845				FALSE	FALSE	1.058	FALSE	0.0213	0.1	TRUE	TRUE	47	30	FALSE	FALSE	1	3	0,0,0.043	0,0.16,0	0,0,1	0,3,0	13,11,23	6,19,5
chr6	66540845	66540846	+	A	chr6:66540846	JACUSA_call2	mm10	Mad2l1	3' end	Mad2l1	Mad2l1	http://genome.ucsc.edu/cgi-bin/hgTracks?db=mm10&position=chr6%3A66540845-66540846				FALSE	FALSE	0.164	FALSE	0.0652	0.0345	TRUE	TRUE	46	29	FALSE	FALSE	3	1	0,0.091,0.087	0,0.053,0	0,1,2	0,1,0	12,11,23	5,19,5
chr6	66540856	66540857	+	A	chr6:66540857	JACUSA_call2	mm10	Mad2l1	3' end	Mad2l1	Mad2l1	http://genome.ucsc.edu/cgi-bin/hgTracks?db=mm10&position=chr6%3A66540856-66540857				FALSE	FALSE	0.483	FALSE	0	0.0312	FALSE	TRUE	41	32	FALSE	FALSE	0	1	0,0,0	0,0.048,0	0,0,0	0,1,0	11,11,19	5,21,6
chr6	72151815	72151816	+	A	chr6:72151816	JACUSA_call2	mm10	St3gal5	intron	St3gal5	St3gal5	http://genome.ucsc.edu/cgi-bin/hgTracks?db=mm10&position=chr6%3A72151815-72151816	SINE	RSINE1	B4	FALSE	FALSE	0.148	FALSE	0.0455	0.0233	TRUE	TRUE	44	43	FALSE	FALSE	2	1	0.17,0,0	0,0,0.029	2,0,0	0,0,1	12,24,8	6,3,34
chr6	72430556	72430557	+	A	chr6:72430557	JACUSA_call2	mm10	Ggcx	3' end	Ggcx	Ggcx	http://genome.ucsc.edu/cgi-bin/hgTracks?db=mm10&position=chr6%3A72430556-72430557	SINE	B1_Mus2	Alu	TRUE	FALSE	3.364	FALSE	0.254	0.16	TRUE	TRUE	299	219	TRUE	TRUE	76	35	0.21,0.36,0.21	0.16,0.17,0.14	17,30,29	7,18,10	80,84,135	43,103,73
chr6	72432365	72432366	+	A	chr6:72432366	JACUSA_call2	mm10	Mat2a	3' end	Mat2a	Mat2a	http://genome.ucsc.edu/cgi-bin/hgTracks?db=mm10&position=chr6%3A72432365-72432366	SINE	B1_Mus1	Alu	TRUE	FALSE	2.892	FALSE	0.819	0.741	TRUE	TRUE	160	139	TRUE	TRUE	131	103	0.78,0.86,0.8	0.48,0.89,0.72	32,56,43	15,54,34	41,65,54	31,61,47
chr6	72432366	72432367	+	A	chr6:72432367	JACUSA_call2	mm10	Mat2a	3' end	Mat2a	Mat2a	http://genome.ucsc.edu/cgi-bin/hgTracks?db=mm10&position=chr6%3A72432366-72432367	SINE	B1_Mus1	Alu	TRUE	FALSE	7.831	TRUE	0.821	0.617	TRUE	TRUE	162	141	TRUE	TRUE	133	87	0.8,0.8,0.85	0.48,0.68,0.61	33,53,47	14,43,30	41,66,55	29,63,49
chr6	72432387	72432388	+	A	chr6:72432388	JACUSA_call2	mm10	Mat2a	3' end	Mat2a	Mat2a	http://genome.ucsc.edu/cgi-bin/hgTracks?db=mm10&position=chr6%3A72432387-72432388	SINE	B1_Mus1	Alu	TRUE	FALSE	8.478	TRUE	0.349	0.148	TRUE	TRUE	175	149	TRUE	TRUE	61	22	0.4,0.27,0.4	0.15,0.14,0.16	18,20,23	4,10,8	45,73,57	27,73,49
chr6	72607928	72607929	+	A	chr6:72607929	JACUSA_call2	mm10	Tgoln1, Retsat	3' end	Tgoln1, Retsat	Retsat	http://genome.ucsc.edu/cgi-bin/hgTracks?db=mm10&position=chr6%3A72607928-72607929	SINE	B1_Mur4	Alu	TRUE	FALSE	0.461	FALSE	0.00325	0	FALSE	FALSE	616	629	TRUE	TRUE	2	0	0,0,0,0.071,0.008,0	0,0,0,0,0,0	0,0,0,1,1,0	0,0,0,0,0,0	360,17,93,14,125,7	56,12,134,6,399,22
chr6	72607928	72607929	-	A	chr6:72607929	JACUSA_call2	mm10	Tgoln1, Retsat	3' end	Tgoln1, Retsat	Retsat	http://genome.ucsc.edu/cgi-bin/hgTracks?db=mm10&position=chr6%3A72607928-72607929	SINE	B1_Mur4	Alu	TRUE	FALSE	0.461	FALSE	0.00325	0	FALSE	FALSE	616	629	TRUE	TRUE	2	0	0,0,0,0.071,0.008,0	0,0,0,0,0,0	0,0,0,1,1,0	0,0,0,0,0,0	360,17,93,14,125,7	56,12,134,6,399,22
chr6	72607941	72607942	+	A	chr6:72607942	JACUSA_call2	mm10	Tgoln1, Retsat	3' end	Tgoln1, Retsat	Retsat	http://genome.ucsc.edu/cgi-bin/hgTracks?db=mm10&position=chr6%3A72607941-72607942	SINE	B1_Mur4	Alu	TRUE	FALSE	2.437	FALSE	0.0113	0	TRUE	FALSE	529	537	TRUE	TRUE	6	0	0.003,0.026,0.025	0,0,0	1,2,3	0,0,0	334,77,118	47,129,361
chr6	72607958	72607959	+	A	chr6:72607959	JACUSA_call2	mm10	Tgoln1, Retsat	3' end	Tgoln1, Retsat	Tgoln1	http://genome.ucsc.edu/cgi-bin/hgTracks?db=mm10&position=chr6%3A72607958-72607959	SINE	B1_Mur4	Alu	TRUE	FALSE	0.339	FALSE	0.00338	0	FALSE	FALSE	591	599	TRUE	TRUE	2	0	0,0.024,0	0,0,0	0,2,0	0,0,0	371,85,135	49,132,418
chr6	72607960	72607961	+	A	chr6:72607961	JACUSA_call2	mm10	Tgoln1, Retsat	3' end	Tgoln1, Retsat	Tgoln1	http://genome.ucsc.edu/cgi-bin/hgTracks?db=mm10&position=chr6%3A72607960-72607961	SINE	B1_Mur4	Alu	TRUE	FALSE	0.099	FALSE	0.00168	0	FALSE	FALSE	597	610	TRUE	TRUE	1	0	0.0027,0,0	0,0,0	1,0,0	0,0,0	374,86,137	51,133,426
chr6	72607970	72607971	+	A	chr6:72607971	JACUSA_call2	mm10	Tgoln1, Retsat	3' end	Tgoln1, Retsat	Tgoln1	http://genome.ucsc.edu/cgi-bin/hgTracks?db=mm10&position=chr6%3A72607970-72607971	SINE	B1_Mur4	Alu	TRUE	FALSE	0.267	FALSE	0.00533	0.00175	FALSE	FALSE	563	573	TRUE	TRUE	3	1	0,0.035,0	0,0.0079,0	0,3,0	0,1,0	342,86,135	50,127,396
chr6	72607976	72607977	+	A	chr6:72607977	JACUSA_call2	mm10	Tgoln1, Retsat	3' end	Tgoln1, Retsat	Tgoln1	http://genome.ucsc.edu/cgi-bin/hgTracks?db=mm10&position=chr6%3A72607976-72607977	SINE	B1_Mur4	Alu	TRUE	FALSE	0.228	FALSE	0.00737	0.00355	FALSE	FALSE	543	563	TRUE	TRUE	4	2	0.0061,0,0.015	0,0,0.0051	2,0,2	0,0,2	329,83,131	53,118,392
chr6	83980513	83980514	+	A	chr6:83980514	JACUSA_call2	mm10	Zfp638	intron	Zfp638	Zfp638	http://genome.ucsc.edu/cgi-bin/hgTracks?db=mm10&position=chr6%3A83980513-83980514	SINE	B1F	Alu	TRUE	FALSE	0.579	FALSE	0	0.0714	FALSE	TRUE	17	14	FALSE	FALSE	0	1	0,0,0	0,0.33,0	0,0,0	0,1,0	6,3,8	5,3,6
chr6	85955364	85955365	-	T	chr6:85955365	JACUSA_call2	mm10	Dusp11	intron	Dusp11	Dusp11	http://genome.ucsc.edu/cgi-bin/hgTracks?db=mm10&position=chr6%3A85955364-85955365	SINE	PB1D10	Alu	TRUE	FALSE	0.48	FALSE	0.0426	0.0926	TRUE	TRUE	47	54	FALSE	TRUE	2	5	0,0,0.12	0.056,0.1,0.12	0,0,2	1,2,2	16,14,17	18,20,16
chr6	85955370	85955371	-	T	chr6:85955371	JACUSA_call2	mm10	Dusp11	intron	Dusp11	Dusp11	http://genome.ucsc.edu/cgi-bin/hgTracks?db=mm10&position=chr6%3A85955370-85955371	SINE	PB1D10	Alu	TRUE	FALSE	0.3	FALSE	0.0217	0.0517	TRUE	TRUE	46	58	FALSE	TRUE	1	3	0,0,0.059	0,0.14,0	0,0,1	0,3,0	16,13,17	19,22,17
chr6	85955381	85955382	-	T	chr6:85955382	JACUSA_call2	mm10	Dusp11	intron	Dusp11	Dusp11	http://genome.ucsc.edu/cgi-bin/hgTracks?db=mm10&position=chr6%3A85955381-85955382	SINE	PB1D10	Alu	TRUE	FALSE	0.457	FALSE	0.0256	0	TRUE	FALSE	39	49	FALSE	FALSE	1	0	0,0,0.067	0,0,0	0,0,1	0,0,0	12,12,15	15,20,14
chr6	86386170	86386171	-	T	chr6:86386171	JACUSA_call2	mm10	Pcyox1	3' end	Pcyox1	Pcyox1	http://genome.ucsc.edu/cgi-bin/hgTracks?db=mm10&position=chr6%3A86386170-86386171	SINE	B1_Mur2	Alu	TRUE	FALSE	-0.001	FALSE	0.353	0.348	TRUE	TRUE	17	23	FALSE	FALSE	6	8	0.43,0.2,0.4	0.4,0.33,0.33	3,1,2	2,2,4	7,5,5	5,6,12
chr6	86386171	86386172	-	T	chr6:86386172	JACUSA_call2	mm10	Pcyox1	3' end	Pcyox1	Pcyox1	http://genome.ucsc.edu/cgi-bin/hgTracks?db=mm10&position=chr6%3A86386171-86386172	SINE	B1_Mur2	Alu	TRUE	FALSE	0.21	FALSE	0.75	0.652	TRUE	TRUE	16	23	FALSE	FALSE	12	15	0.67,0.6,1	0.4,0.67,0.75	4,3,5	2,4,9	6,5,5	5,6,12
chr6	91758166	91758167	+	A	chr6:91758167	JACUSA_call2	mm10	Slc6a6	3' end	Slc6a6	Slc6a6	http://genome.ucsc.edu/cgi-bin/hgTracks?db=mm10&position=chr6%3A91758166-91758167				FALSE	FALSE	17.453	TRUE	0.277	0.0332	TRUE	TRUE	347	392	TRUE	TRUE	96	13	0.31,0.4,0.26,0,0.27,0.29	0.0065,0,0.04,0,0.065,0	27,2,31,0,34,2	1,0,3,0,9,0	88,5,117,6,124,7	153,10,75,8,139,7
chr6	91758166	91758167	-	A	chr6:91758167	JACUSA_call2	mm10	Slc6a6	3' end	Slc6a6	Slc6a6	http://genome.ucsc.edu/cgi-bin/hgTracks?db=mm10&position=chr6%3A91758166-91758167				FALSE	FALSE	17.453	TRUE	0.277	0.0332	TRUE	TRUE	347	392	TRUE	TRUE	96	13	0.31,0.4,0.26,0,0.27,0.29	0.0065,0,0.04,0,0.065,0	27,2,31,0,34,2	1,0,3,0,9,0	88,5,117,6,124,7	153,10,75,8,139,7
chr6	91758758	91758759	+	A	chr6:91758759	JACUSA_call2	mm10	Slc6a6	3' end	Slc6a6	Slc6a6	http://genome.ucsc.edu/cgi-bin/hgTracks?db=mm10&position=chr6%3A91758758-91758759	Simple_repeat	(CA)n	Simple_repeat	FALSE	FALSE	2.456	FALSE	0.0623	0.0296	TRUE	TRUE	353	507	TRUE	TRUE	22	15	0.049,0.089,0.046	0.019,0.043,0.035	6,11,5	4,4,7	122,123,108	211,94,202
chr7	104339229	104339230	-	T	chr7:104339230	JACUSA_call2	mm10	Trim12c	3' end	Trim12c	Trim12c	http://genome.ucsc.edu/cgi-bin/hgTracks?db=mm10&position=chr7%3A104339229-104339230	Simple_repeat	(TA)n	Simple_repeat	FALSE	FALSE	3.521	FALSE	0.34	0.105	TRUE	TRUE	53	38	TRUE	FALSE	18	4	0.14,0.35,0.38	0,0.1,0.15	1,7,10	0,1,3	7,20,26	8,10,20
chr7	104339262	104339263	-	T	chr7:104339263	JACUSA_call2	mm10	Trim12c	3' end	Trim12c	Trim12c	http://genome.ucsc.edu/cgi-bin/hgTracks?db=mm10&position=chr7%3A104339262-104339263				FALSE	FALSE	5.363	TRUE	0.178	0	TRUE	FALSE	45	29	FALSE	FALSE	8	0	0,0.25,0.19	0,0,0	0,4,4	0,0,0	8,16,21	5,6,18
chr7	104339263	104339264	-	T	chr7:104339264	JACUSA_call2	mm10	Trim12c	3' end	Trim12c	Trim12c	http://genome.ucsc.edu/cgi-bin/hgTracks?db=mm10&position=chr7%3A104339263-104339264				FALSE	FALSE	0.426	FALSE	0.0227	0.069	TRUE	TRUE	44	29	FALSE	FALSE	1	2	0,0,0.05	0,0,0.12	0,0,1	0,0,2	8,16,20	5,8,16
chr7	104339265	104339266	-	T	chr7:104339266	JACUSA_call2	mm10	Trim12c	3' end	Trim12c	Trim12c	http://genome.ucsc.edu/cgi-bin/hgTracks?db=mm10&position=chr7%3A104339265-104339266				FALSE	FALSE	0.458	FALSE	0.0217	0.069	TRUE	TRUE	46	29	FALSE	FALSE	1	2	0,0.067,0	0.2,0,0.062	0,1,0	1,0,1	8,15,23	5,8,16
chr7	104339269	104339270	-	T	chr7:104339270	JACUSA_call2	mm10	Trim12c	3' end	Trim12c	Trim12c	http://genome.ucsc.edu/cgi-bin/hgTracks?db=mm10&position=chr7%3A104339269-104339270				FALSE	FALSE	2.418	FALSE	0.0909	0	TRUE	FALSE	44	27	FALSE	FALSE	4	0	0,0.13,0.091	0,0,0	0,2,2	0,0,0	7,15,22	4,9,14
chr7	104339270	104339271	-	T	chr7:104339271	JACUSA_call2	mm10	Trim12c	3' end	Trim12c	Trim12c	http://genome.ucsc.edu/cgi-bin/hgTracks?db=mm10&position=chr7%3A104339270-104339271				FALSE	FALSE	0.172	FALSE	0.222	0.167	TRUE	TRUE	45	30	FALSE	FALSE	10	5	0.29,0.21,0.21	0.2,0.2,0.13	2,3,5	1,2,2	7,14,24	5,10,15
chr7	104339271	104339272	-	T	chr7:104339272	JACUSA_call2	mm10	Trim12c	3' end	Trim12c	Trim12c	http://genome.ucsc.edu/cgi-bin/hgTracks?db=mm10&position=chr7%3A104339271-104339272				FALSE	FALSE	6.977	TRUE	0.227	0	TRUE	FALSE	44	31	FALSE	FALSE	10	0	0.33,0.14,0.25	0,0,0	2,2,6	0,0,0	6,14,24	5,10,16
chr7	104339278	104339279	-	T	chr7:104339279	JACUSA_call2	mm10	Trim12c	3' end	Trim12c	Trim12c	http://genome.ucsc.edu/cgi-bin/hgTracks?db=mm10&position=chr7%3A104339278-104339279				FALSE	FALSE	6.995	TRUE	0.625	0.132	TRUE	TRUE	48	38	FALSE	FALSE	30	5	0.43,0.53,0.73	0.2,0.25,0	3,8,19	1,4,0	7,15,26	5,16,17
chr7	104339279	104339280	-	T	chr7:104339280	JACUSA_call2	mm10	Trim12c	3' end	Trim12c	Trim12c	http://genome.ucsc.edu/cgi-bin/hgTracks?db=mm10&position=chr7%3A104339279-104339280				FALSE	FALSE	9.017	TRUE	0.592	0.103	TRUE	TRUE	49	39	FALSE	FALSE	29	4	0.38,0.65,0.62	0.2,0.12,0.059	3,11,15	1,2,1	8,17,24	5,17,17
chr7	104339280	104339281	-	T	chr7:104339281	JACUSA_call2	mm10	Trim12c	3' end	Trim12c	Trim12c	http://genome.ucsc.edu/cgi-bin/hgTracks?db=mm10&position=chr7%3A104339280-104339281				FALSE	FALSE	0.419	FALSE	0.0196	0	TRUE	FALSE	51	39	TRUE	FALSE	1	0	0.12,0,0	0,0,0	1,0,0	0,0,0	8,17,26	5,17,17
chr7	104339282	104339283	-	T	chr7:104339283	JACUSA_call2	mm10	Trim12c	3' end	Trim12c	Trim12c	http://genome.ucsc.edu/cgi-bin/hgTracks?db=mm10&position=chr7%3A104339282-104339283				FALSE	FALSE	1.029	FALSE	0.04	0	TRUE	FALSE	50	38	TRUE	FALSE	2	0	0,0,0.077	0,0,0	0,0,2	0,0,0	8,16,26	5,17,16
chr7	104339285	104339286	-	T	chr7:104339286	JACUSA_call2	mm10	Trim12c	3' end	Trim12c	Trim12c	http://genome.ucsc.edu/cgi-bin/hgTracks?db=mm10&position=chr7%3A104339285-104339286				FALSE	FALSE	0.411	FALSE	0.0185	0	TRUE	FALSE	54	35	TRUE	FALSE	1	0	0,0,0.037	0,0,0	0,0,1	0,0,0	8,19,27	4,16,15
chr7	104339289	104339290	-	T	chr7:104339290	JACUSA_call2	mm10	Trim12c	3' end	Trim12c	Trim12c	http://genome.ucsc.edu/cgi-bin/hgTracks?db=mm10&position=chr7%3A104339289-104339290				FALSE	FALSE	1.119	FALSE	0.0877	0.0263	TRUE	TRUE	57	38	TRUE	FALSE	5	1	0,0.24,0	0,0.053,0	0,5,0	0,1,0	7,21,29	4,19,15
chr7	104339301	104339302	-	T	chr7:104339302	JACUSA_call2	mm10	Trim12c	3' end	Trim12c	Trim12c	http://genome.ucsc.edu/cgi-bin/hgTracks?db=mm10&position=chr7%3A104339301-104339302				FALSE	FALSE	0.393	FALSE	0.0164	0	TRUE	FALSE	61	39	TRUE	FALSE	1	0	0,0,0.037	0,0,0	0,0,1	0,0,0	9,25,27	3,20,16
chr7	104339305	104339306	-	T	chr7:104339306	JACUSA_call2	mm10	Trim12c	3' end	Trim12c	Trim12c	http://genome.ucsc.edu/cgi-bin/hgTracks?db=mm10&position=chr7%3A104339305-104339306				FALSE	FALSE	4.949	FALSE	0.852	0.537	TRUE	TRUE	61	41	TRUE	FALSE	52	22	0.78,0.92,0.81	1,0.62,0.31	7,23,22	4,13,5	9,25,27	4,21,16
chr7	120928507	120928508	+	A	chr7:120928508	JACUSA_call2	mm10	Polr3e	exon	Polr3e	Polr3e	http://genome.ucsc.edu/cgi-bin/hgTracks?db=mm10&position=chr7%3A120928507-120928508				FALSE	FALSE	0.096	FALSE	0.0857	0.06	TRUE	TRUE	35	50	FALSE	TRUE	3	3	0,0.14,0.12	0.12,0,0	0,2,1	3,0,0	13,14,8	26,11,13
chr7	127254321	127254322	+	A	chr7:127254322	JACUSA_call2	mm10	Zfp771	3' end	Zfp771	Zfp771	http://genome.ucsc.edu/cgi-bin/hgTracks?db=mm10&position=chr7%3A127254321-127254322				FALSE	FALSE	0.493	FALSE	0.0577	0.0192	TRUE	TRUE	52	52	TRUE	TRUE	3	1	0,0,0.12	0,0.1,0	0,0,3	0,1,0	12,15,25	19,10,23
chr7	127254611	127254612	+	A	chr7:127254612	JACUSA_call2	mm10	Zfp771	3' end	Zfp771	Zfp771	http://genome.ucsc.edu/cgi-bin/hgTracks?db=mm10&position=chr7%3A127254611-127254612				FALSE	FALSE	-0.002	FALSE	0.0115	0.0114	TRUE	TRUE	87	88	TRUE	TRUE	1	1	0,0,0.038	0,0.045,0	0,0,1	0,1,0	42,19,26	28,22,38
chr7	12972186	12972187	+	A	chr7:12972187	JACUSA_call2	mm10	Zfp324	exon	Zfp324	Zfp324	http://genome.ucsc.edu/cgi-bin/hgTracks?db=mm10&position=chr7%3A12972186-12972187	SINE	B1_Mur1	Alu	TRUE	FALSE	3.396	FALSE	0.192	0	TRUE	FALSE	26	13	FALSE	FALSE	5	0	0.33,0.25,0.12	0,0,0	2,1,2	0,0,0	6,4,16	4,5,4
chr7	12972191	12972192	+	A	chr7:12972192	JACUSA_call2	mm10	Zfp324	exon	Zfp324	Zfp324	http://genome.ucsc.edu/cgi-bin/hgTracks?db=mm10&position=chr7%3A12972191-12972192	SINE	B1_Mur1	Alu	TRUE	FALSE	0.5	FALSE	0.0357	0	TRUE	FALSE	28	13	FALSE	FALSE	1	0	0,0,0.059	0,0,0	0,0,1	0,0,0	6,5,17	4,5,4
chr7	12972207	12972208	+	A	chr7:12972208	JACUSA_call2	mm10	Zfp324	exon	Zfp324	Zfp324	http://genome.ucsc.edu/cgi-bin/hgTracks?db=mm10&position=chr7%3A12972207-12972208	SINE	B1_Mur1	Alu	TRUE	FALSE	0.044	FALSE	0.107	0.0769	TRUE	TRUE	28	13	FALSE	FALSE	3	1	0,0,0.18	0,0.17,0	0,0,3	0,1,0	5,6,17	4,6,3
chr7	12972229	12972230	+	A	chr7:12972230	JACUSA_call2	mm10	Zfp324	exon	Zfp324	Zfp324	http://genome.ucsc.edu/cgi-bin/hgTracks?db=mm10&position=chr7%3A12972229-12972230	SINE	B1_Mur1	Alu	TRUE	FALSE	1.352	FALSE	0.207	0.462	TRUE	TRUE	29	13	FALSE	FALSE	6	6	0.4,0.25,0.12	0.4,0.4,0.67	2,2,2	2,2,2	5,8,16	5,5,3
chr7	12972232	12972233	+	A	chr7:12972233	JACUSA_call2	mm10	Zfp324	exon	Zfp324	Zfp324	http://genome.ucsc.edu/cgi-bin/hgTracks?db=mm10&position=chr7%3A12972232-12972233	SINE	B1_Mur1	Alu	TRUE	FALSE	0.501	FALSE	0.0357	0	TRUE	FALSE	28	14	FALSE	FALSE	1	0	0,0,0.067	0,0,0	0,0,1	0,0,0	5,8,15	5,5,4
chr7	12972234	12972235	+	A	chr7:12972235	JACUSA_call2	mm10	Zfp324	exon	Zfp324	Zfp324	http://genome.ucsc.edu/cgi-bin/hgTracks?db=mm10&position=chr7%3A12972234-12972235	SINE	B1_Mur1	Alu	TRUE	FALSE	1.175	FALSE	0.0769	0	TRUE	FALSE	26	13	FALSE	FALSE	2	0	0,0.12,0.077	0,0,0	0,1,1	0,0,0	5,8,13	5,4,4
chr7	12972242	12972243	+	A	chr7:12972243	JACUSA_call2	mm10	Zfp324	exon	Zfp324	Zfp324	http://genome.ucsc.edu/cgi-bin/hgTracks?db=mm10&position=chr7%3A12972242-12972243	SINE	B1_Mur1	Alu	TRUE	FALSE	0.514	FALSE	0.04	0	TRUE	FALSE	25	13	FALSE	FALSE	1	0	0,0,0.083	0,0,0	0,0,1	0,0,0	5,8,12	5,4,4
chr7	140105772	140105773	-	T	chr7:140105773	JACUSA_call2	mm10	Echs1	3' end	Echs1	Echs1	http://genome.ucsc.edu/cgi-bin/hgTracks?db=mm10&position=chr7%3A140105772-140105773	SINE	B1_Mur2	Alu	TRUE	FALSE	0.185	FALSE	0.00388	0	FALSE	FALSE	258	161	TRUE	TRUE	1	0	0,0.015,0	0,0,0	0,1,0	0,0,0	106,67,85	50,40,71
chr7	140105791	140105792	-	T	chr7:140105792	JACUSA_call2	mm10	Echs1	3' end	Echs1	Echs1	http://genome.ucsc.edu/cgi-bin/hgTracks?db=mm10&position=chr7%3A140105791-140105792	SINE	B1_Mur2	Alu	TRUE	FALSE	0.53	FALSE	0.00692	0	FALSE	FALSE	289	183	TRUE	TRUE	2	0	0.0088,0.013,0	0,0,0	1,1,0	0,0,0	114,75,100	61,42,80
chr7	140105796	140105797	-	T	chr7:140105797	JACUSA_call2	mm10	Echs1	3' end	Echs1	Echs1	http://genome.ucsc.edu/cgi-bin/hgTracks?db=mm10&position=chr7%3A140105796-140105797	SINE	B1_Mur2	Alu	TRUE	FALSE	0.961	FALSE	0.01	0	FALSE	FALSE	300	189	TRUE	TRUE	3	0	0.0084,0.012,0.0099	0,0,0	1,1,1	0,0,0	119,80,101	63,42,84
chr7	140105798	140105799	-	T	chr7:140105799	JACUSA_call2	mm10	Echs1	3' end	Echs1	Echs1	http://genome.ucsc.edu/cgi-bin/hgTracks?db=mm10&position=chr7%3A140105798-140105799	SINE	B1_Mur2	Alu	TRUE	FALSE	1.071	FALSE	0.0229	0.00524	TRUE	FALSE	306	191	TRUE	TRUE	7	1	0.025,0.025,0.019	0,0,0.012	3,2,2	0,0,1	122,81,103	62,43,86
chr7	140105800	140105801	-	T	chr7:140105801	JACUSA_call2	mm10	Echs1	3' end	Echs1	Echs1	http://genome.ucsc.edu/cgi-bin/hgTracks?db=mm10&position=chr7%3A140105800-140105801	SINE	B1_Mur2	Alu	TRUE	FALSE	0.069	FALSE	0.00654	0.0102	FALSE	TRUE	306	196	TRUE	TRUE	2	2	0,0,0.019	0,0.045,0	0,0,2	0,2,0	123,79,104	65,44,87
chr7	140105803	140105804	-	T	chr7:140105804	JACUSA_call2	mm10	Echs1	3' end	Echs1	Echs1	http://genome.ucsc.edu/cgi-bin/hgTracks?db=mm10&position=chr7%3A140105803-140105804	SINE	B1_Mur2	Alu	TRUE	FALSE	0.495	FALSE	0.0061	0	FALSE	FALSE	328	216	TRUE	TRUE	2	0	0,0.011,0.0093	0,0,0	0,1,1	0,0,0	132,88,108	69,53,94
chr7	140105807	140105808	-	T	chr7:140105808	JACUSA_call2	mm10	Echs1	3' end	Echs1	Echs1	http://genome.ucsc.edu/cgi-bin/hgTracks?db=mm10&position=chr7%3A140105807-140105808	SINE	B1_Mur2	Alu	TRUE	FALSE	0.2	FALSE	0	0.00435	FALSE	FALSE	344	230	TRUE	TRUE	0	1	0,0,0	0,0,0.01	0,0,0	0,0,1	134,94,116	77,55,98
chr7	140105838	140105839	-	T	chr7:140105839	JACUSA_call2	mm10	Echs1	3' end	Echs1	Echs1	http://genome.ucsc.edu/cgi-bin/hgTracks?db=mm10&position=chr7%3A140105838-140105839	SINE	B1_Mur2	Alu	TRUE	FALSE	0.645	FALSE	0.00518	0	FALSE	FALSE	579	423	TRUE	TRUE	3	0	0.0045,0,0.0094	0,0,0	1,0,2	0,0,0	222,144,213	126,121,176
chr7	140134513	140134514	+	A	chr7:140134514	JACUSA_call2	mm10	Paox	3' end	Paox	Paox	http://genome.ucsc.edu/cgi-bin/hgTracks?db=mm10&position=chr7%3A140134513-140134514	SINE	B2_Mm1a	B2	FALSE	TRUE	1.566	FALSE	0.351	0.311	TRUE	TRUE	57	45	TRUE	FALSE	20	14	0.11,0.41,0.36	0.12,0.57,0	1,14,5	2,12,0	9,34,14	16,21,8
chr7	140135719	140135720	+	A	chr7:140135720	JACUSA_call2	mm10		intergenic		Paox	http://genome.ucsc.edu/cgi-bin/hgTracks?db=mm10&position=chr7%3A140135719-140135720				FALSE	FALSE	0.717	FALSE	0.111	0.188	TRUE	TRUE	63	64	TRUE	TRUE	7	12	0.33,0.031,0.14	0.25,0.18,0.091	3,1,3	5,6,1	9,32,22	20,33,11
chr7	140135726	140135727	+	A	chr7:140135727	JACUSA_call2	mm10		intergenic		Paox	http://genome.ucsc.edu/cgi-bin/hgTracks?db=mm10&position=chr7%3A140135726-140135727				FALSE	FALSE	0.189	FALSE	0.781	0.733	TRUE	TRUE	64	60	TRUE	TRUE	50	44	0.67,0.77,0.83	0.79,0.74,0.6	6,24,20	15,23,6	9,31,24	19,31,10
chr7	140135774	140135775	+	A	chr7:140135775	JACUSA_call2	mm10		intergenic		Paox	http://genome.ucsc.edu/cgi-bin/hgTracks?db=mm10&position=chr7%3A140135774-140135775				FALSE	FALSE	4.463	FALSE	0.606	0.339	TRUE	TRUE	66	59	TRUE	TRUE	40	20	0.38,0.57,0.76	0.32,0.41,0.12	3,21,16	7,12,1	8,37,21	22,29,8
chr7	140135782	140135783	+	A	chr7:140135783	JACUSA_call2	mm10		intergenic		Paox	http://genome.ucsc.edu/cgi-bin/hgTracks?db=mm10&position=chr7%3A140135782-140135783				FALSE	FALSE	0.038	FALSE	0.644	0.619	TRUE	TRUE	59	63	TRUE	TRUE	38	39	0.43,0.76,0.57	0.58,0.67,0.56	3,22,13	14,20,5	7,29,23	24,30,9
chr7	140135783	140135784	+	A	chr7:140135784	JACUSA_call2	mm10		intergenic		Paox	http://genome.ucsc.edu/cgi-bin/hgTracks?db=mm10&position=chr7%3A140135783-140135784				FALSE	FALSE	0.563	FALSE	0.23	0.277	TRUE	TRUE	61	65	TRUE	TRUE	14	18	0.29,0.16,0.3	0.24,0.32,0.22	2,5,7	6,10,2	7,31,23	25,31,9
chr7	140135784	140135785	+	A	chr7:140135785	JACUSA_call2	mm10		intergenic		Paox	http://genome.ucsc.edu/cgi-bin/hgTracks?db=mm10&position=chr7%3A140135784-140135785				FALSE	FALSE	0.41	FALSE	0.197	0.266	TRUE	TRUE	61	64	TRUE	TRUE	12	17	0,0.19,0.26	0.32,0.26,0.12	0,6,6	8,8,1	6,32,23	25,31,8
chr7	140136511	140136512	+	A	chr7:140136512	JACUSA_call2	mm10		intergenic		Mtg1	http://genome.ucsc.edu/cgi-bin/hgTracks?db=mm10&position=chr7%3A140136511-140136512				FALSE	FALSE	1.841	FALSE	0.121	0.0339	TRUE	TRUE	91	59	TRUE	TRUE	11	2	0,0.12,0.14	0,0.087,0	0,4,7	0,2,0	8,34,49	20,23,16
chr7	140136551	140136552	+	A	chr7:140136552	JACUSA_call2	mm10		intergenic		Mtg1	http://genome.ucsc.edu/cgi-bin/hgTracks?db=mm10&position=chr7%3A140136551-140136552				FALSE	FALSE	0.015	FALSE	0.188	0.175	TRUE	TRUE	80	57	TRUE	TRUE	15	10	0.12,0.25,0.14	0.095,0.32,0.071	1,9,5	2,7,1	8,36,36	21,22,14
chr7	140136552	140136553	+	A	chr7:140136553	JACUSA_call2	mm10		intergenic		Mtg1	http://genome.ucsc.edu/cgi-bin/hgTracks?db=mm10&position=chr7%3A140136552-140136553				FALSE	FALSE	0.126	FALSE	0.221	0.259	TRUE	TRUE	77	58	TRUE	TRUE	17	15	0.38,0.19,0.21	0.29,0.26,0.21	3,7,7	6,6,3	8,36,33	21,23,14
chr7	140136606	140136607	+	A	chr7:140136607	JACUSA_call2	mm10	Mtg1	promoter	Mtg1	Mtg1	http://genome.ucsc.edu/cgi-bin/hgTracks?db=mm10&position=chr7%3A140136606-140136607				FALSE	FALSE	0.996	FALSE	0.389	0.265	TRUE	TRUE	72	49	TRUE	FALSE	28	13	0.44,0.36,0.4	0.13,0.45,0.14	4,12,12	2,9,2	9,33,30	15,20,14
chr7	140868003	140868004	-	T	chr7:140868004	JACUSA_call2	mm10	Sirt3	intron	Sirt3	Sirt3	http://genome.ucsc.edu/cgi-bin/hgTracks?db=mm10&position=chr7%3A140868003-140868004	SINE	B1_Mur4	Alu	TRUE	FALSE	0.957	FALSE	0.0222	0.0256	TRUE	TRUE	45	39	FALSE	FALSE	1	1	0.067,0,0	0,0,0.062	1,0,0	0,0,1	15,14,16	15,8,16
chr7	140868008	140868009	-	T	chr7:140868009	JACUSA_call2	mm10	Sirt3	intron	Sirt3	Sirt3	http://genome.ucsc.edu/cgi-bin/hgTracks?db=mm10&position=chr7%3A140868008-140868009	SINE	B1_Mur4	Alu	TRUE	FALSE	0.011	FALSE	0.0213	0.027	TRUE	TRUE	47	37	FALSE	FALSE	1	1	0.067,0,0	0,0,0.067	1,0,0	0,0,1	15,13,19	15,7,15
chr7	140871111	140871112	-	T	chr7:140871112	JACUSA_call2	mm10	Sirt3	intron	Sirt3	Sirt3	http://genome.ucsc.edu/cgi-bin/hgTracks?db=mm10&position=chr7%3A140871111-140871112	SINE	B1_Mur1	Alu	TRUE	FALSE	0.033	FALSE	0.0926	0.0769	TRUE	TRUE	54	39	TRUE	FALSE	5	3	0.083,0,0.21	0,0.2,0.059	1,0,4	0,2,1	12,23,19	12,10,17
chr7	140874881	140874882	-	T	chr7:140874882	JACUSA_call2	mm10	Sirt3	intron	Sirt3	Sirt3	http://genome.ucsc.edu/cgi-bin/hgTracks?db=mm10&position=chr7%3A140874881-140874882	SINE	B1_Mur2	Alu	TRUE	FALSE	0.435	FALSE	0.0217	0	TRUE	FALSE	46	25	FALSE	FALSE	1	0	0,0,0.043	0,0,0	0,0,1	0,0,0	15,8,23	10,5,10
chr7	140874927	140874928	-	T	chr7:140874928	JACUSA_call2	mm10	Sirt3	intron	Sirt3	Sirt3	http://genome.ucsc.edu/cgi-bin/hgTracks?db=mm10&position=chr7%3A140874927-140874928	SINE	B1_Mur2	Alu	TRUE	FALSE	0.446	FALSE	0.0238	0	TRUE	FALSE	42	21	FALSE	FALSE	1	0	0,0.2,0	0,0,0	0,1,0	0,0,0	13,5,24	10,3,8
chr7	140876088	140876089	-	T	chr7:140876089	JACUSA_call2	mm10	Sirt3	intron	Sirt3	Sirt3	http://genome.ucsc.edu/cgi-bin/hgTracks?db=mm10&position=chr7%3A140876088-140876089	SINE	PB1D9	Alu	TRUE	FALSE	1.894	FALSE	0.12	0	TRUE	FALSE	25	21	FALSE	FALSE	3	0	0.33,0,0.2	0,0,0	2,0,1	0,0,0	6,14,5	9,8,4
chr7	141171120	141171121	-	T	chr7:141171121	JACUSA_call2	mm10	Rnh1	intron	Rnh1	Rnh1	http://genome.ucsc.edu/cgi-bin/hgTracks?db=mm10&position=chr7%3A141171120-141171121	SINE	B1_Mur2	Alu	TRUE	FALSE	0.04	FALSE	0.0769	0.0968	TRUE	TRUE	39	31	FALSE	FALSE	3	3	0,0.071,0.17	0,0,0.25	0,1,2	0,0,3	13,14,12	9,10,12
chr7	141171234	141171235	-	T	chr7:141171235	JACUSA_call2	mm10	Rnh1	intron	Rnh1	Rnh1	http://genome.ucsc.edu/cgi-bin/hgTracks?db=mm10&position=chr7%3A141171234-141171235				FALSE	FALSE	1.618	FALSE	0.0492	0	TRUE	FALSE	61	43	TRUE	FALSE	3	0	0,0,0.19	0,0,0	0,0,3	0,0,0	27,18,16	10,15,18
chr7	141171319	141171320	-	T	chr7:141171320	JACUSA_call2	mm10	Rnh1	intron	Rnh1	Rnh1	http://genome.ucsc.edu/cgi-bin/hgTracks?db=mm10&position=chr7%3A141171319-141171320	SINE	PB1D9	Alu	TRUE	FALSE	1.268	FALSE	0.0795	0.0185	TRUE	TRUE	88	54	TRUE	TRUE	7	1	0.032,0.13,0.077	0.056,0,0	1,4,2	1,0,0	31,31,26	18,21,15
chr7	141171320	141171321	-	T	chr7:141171321	JACUSA_call2	mm10	Rnh1	intron	Rnh1	Rnh1	http://genome.ucsc.edu/cgi-bin/hgTracks?db=mm10&position=chr7%3A141171320-141171321	SINE	PB1D9	Alu	TRUE	FALSE	0.084	FALSE	0.093	0.0727	TRUE	TRUE	86	55	TRUE	TRUE	8	4	0.1,0.032,0.15	0,0.14,0.067	3,1,4	0,3,1	29,31,26	19,21,15
chr7	141171340	141171341	-	T	chr7:141171341	JACUSA_call2	mm10	Rnh1	intron	Rnh1	Rnh1	http://genome.ucsc.edu/cgi-bin/hgTracks?db=mm10&position=chr7%3A141171340-141171341	SINE	PB1D9	Alu	TRUE	FALSE	0.185	FALSE	0.0316	0.0526	TRUE	TRUE	95	57	TRUE	TRUE	3	3	0.033,0.029,0.033	0,0.14,0	1,1,1	0,3,0	30,35,30	21,22,14
chr7	141171358	141171359	-	T	chr7:141171359	JACUSA_call2	mm10	Rnh1	intron	Rnh1	Rnh1	http://genome.ucsc.edu/cgi-bin/hgTracks?db=mm10&position=chr7%3A141171358-141171359	SINE	PB1D9	Alu	TRUE	FALSE	1.79	FALSE	0.092	0.0175	TRUE	TRUE	87	57	TRUE	TRUE	8	1	0.11,0.097,0.069	0,0.043,0	3,3,2	0,1,0	27,31,29	19,23,15
chr7	141171607	141171608	-	T	chr7:141171608	JACUSA_call2	mm10	Rnh1	intron	Rnh1	Rnh1	http://genome.ucsc.edu/cgi-bin/hgTracks?db=mm10&position=chr7%3A141171607-141171608	SINE	B1F	Alu	TRUE	FALSE	0.002	FALSE	0.0208	0.0238	TRUE	TRUE	48	42	FALSE	FALSE	1	1	0.077,0,0	0,0.083,0	1,0,0	0,1,0	13,25,10	13,12,17
chr7	141171728	141171729	-	T	chr7:141171729	JACUSA_call2	mm10	Rnh1	intron	Rnh1	Rnh1	http://genome.ucsc.edu/cgi-bin/hgTracks?db=mm10&position=chr7%3A141171728-141171729	SINE	B1_Mus1	Alu	TRUE	FALSE	0.285	FALSE	0.107	0.0476	TRUE	TRUE	28	21	FALSE	FALSE	3	1	0,0.16,0	0,0,0.1	0,3,0	0,0,1	5,19,4	6,5,10
chr7	141171729	141171730	-	T	chr7:141171730	JACUSA_call2	mm10	Rnh1	intron	Rnh1	Rnh1	http://genome.ucsc.edu/cgi-bin/hgTracks?db=mm10&position=chr7%3A141171729-141171730	SINE	B1_Mus1	Alu	TRUE	FALSE	3.339	FALSE	0.172	0	TRUE	FALSE	29	22	FALSE	FALSE	5	0	0,0.15,0.5	0,0,0	0,3,2	0,0,0	5,20,4	6,6,10
chr7	141632473	141632474	+	A	chr7:141632474	JACUSA_call2	mm10	Ap2a2, Muc6	3' end	Ap2a2, Muc6	Ap2a2	http://genome.ucsc.edu/cgi-bin/hgTracks?db=mm10&position=chr7%3A141632473-141632474				FALSE	FALSE	8.633	TRUE	0.17	0.00641	TRUE	FALSE	153	156	TRUE	TRUE	26	1	0.35,0.11,0.091	0,0,0.015	15,5,6	0,0,1	43,44,66	31,58,67
chr7	144578692	144578693	-	T	chr7:144578693	JACUSA_call2	mm10	Fadd	3' end	Fadd	Fadd	http://genome.ucsc.edu/cgi-bin/hgTracks?db=mm10&position=chr7%3A144578692-144578693	SINE	B1_Mm	Alu	TRUE	FALSE	3.912	FALSE	0.609	0.176	TRUE	TRUE	23	17	FALSE	FALSE	14	3	0.67,0.62,0.5	0.25,0.25,0.11	6,5,3	1,1,1	9,8,6	4,4,9
chr7	144579672	144579673	-	T	chr7:144579673	JACUSA_call2	mm10	Fadd	exon	Fadd	Fadd	http://genome.ucsc.edu/cgi-bin/hgTracks?db=mm10&position=chr7%3A144579672-144579673	SINE	B1_Mur2	Alu	TRUE	FALSE	5.604	TRUE	0.72	0.286	TRUE	TRUE	25	21	FALSE	FALSE	18	6	0.75,0.8,0.62	0,0.75,0	9,4,5	0,6,0	12,5,8	8,8,5
chr7	144920438	144920439	+	A	chr7:144920439	JACUSA_call2	mm10	LTO1	3' end	LTO1	LTO1	http://genome.ucsc.edu/cgi-bin/hgTracks?db=mm10&position=chr7%3A144920438-144920439	SINE	B1_Mm	Alu	TRUE	FALSE	0.935	FALSE	0.0278	0	TRUE	FALSE	72	45	TRUE	FALSE	2	0	0,0.04,0.033	0,0,0	0,1,1	0,0,0	17,25,30	3,24,18
chr7	19139760	19139761	-	T	chr7:19139761	JACUSA_call2	mm10	Qpctl	3' end	Qpctl	Qpctl	http://genome.ucsc.edu/cgi-bin/hgTracks?db=mm10&position=chr7%3A19139760-19139761	SINE	B1_Mur4	Alu	TRUE	FALSE	4.513	FALSE	0.439	0.143	TRUE	TRUE	41	42	FALSE	FALSE	18	6	0.42,0.5,0.4	0,0.18,0.21	5,7,6	0,3,3	12,14,15	11,17,14
chr7	19139807	19139808	-	T	chr7:19139808	JACUSA_call2	mm10	Qpctl	3' end	Qpctl	Qpctl	http://genome.ucsc.edu/cgi-bin/hgTracks?db=mm10&position=chr7%3A19139807-19139808	SINE	B1_Mur4	Alu	TRUE	FALSE	3.356	FALSE	0.482	0.24	TRUE	TRUE	56	50	TRUE	TRUE	27	12	0.47,0.52,0.44	0.18,0.37,0.14	7,12,8	3,7,2	15,23,18	17,19,14
chr7	19140310	19140311	-	T	chr7:19140311	JACUSA_call2	mm10	Qpctl	3' end	Qpctl	Qpctl	http://genome.ucsc.edu/cgi-bin/hgTracks?db=mm10&position=chr7%3A19140310-19140311	SINE	B1_Mus1	Alu	TRUE	FALSE	0.108	FALSE	0.0345	0.0192	TRUE	TRUE	58	52	TRUE	TRUE	2	1	0,0,0.087	0,0.056,0	0,0,2	0,1,0	17,18,23	16,18,18
chr7	19140324	19140325	-	T	chr7:19140325	JACUSA_call2	mm10	Qpctl	3' end	Qpctl	Qpctl	http://genome.ucsc.edu/cgi-bin/hgTracks?db=mm10&position=chr7%3A19140324-19140325	SINE	B1_Mus1	Alu	TRUE	FALSE	0.824	FALSE	0.0727	0.0196	TRUE	TRUE	55	51	TRUE	TRUE	4	1	0,0.13,0.074	0,0.056,0	0,2,2	0,1,0	13,15,27	16,18,17
chr7	19140325	19140326	-	T	chr7:19140326	JACUSA_call2	mm10	Qpctl	3' end	Qpctl	Qpctl	http://genome.ucsc.edu/cgi-bin/hgTracks?db=mm10&position=chr7%3A19140325-19140326	SINE	B1_Mus1	Alu	TRUE	FALSE	6.052	TRUE	0.254	0.0357	TRUE	TRUE	63	56	TRUE	TRUE	16	2	0.19,0.22,0.31	0,0.1,0	3,4,9	0,2,0	16,18,29	17,20,19
chr7	19140326	19140327	-	T	chr7:19140327	JACUSA_call2	mm10	Qpctl	3' end	Qpctl	Qpctl	http://genome.ucsc.edu/cgi-bin/hgTracks?db=mm10&position=chr7%3A19140326-19140327	SINE	B1_Mus1	Alu	TRUE	FALSE	5.23	TRUE	0.317	0.138	TRUE	TRUE	63	58	TRUE	TRUE	20	8	0.31,0.44,0.24	0,0.4,0	5,8,7	0,8,0	16,18,29	18,20,20
chr7	19140341	19140342	-	T	chr7:19140342	JACUSA_call2	mm10	Qpctl	3' end	Qpctl	Qpctl	http://genome.ucsc.edu/cgi-bin/hgTracks?db=mm10&position=chr7%3A19140341-19140342	SINE	B1_Mus1	Alu	TRUE	FALSE	0	FALSE	0.0161	0.0175	TRUE	TRUE	62	57	TRUE	TRUE	1	1	0,0,0.036	0,0,0.062	0,0,1	0,0,1	16,18,28	20,21,16
chr7	19140347	19140348	-	T	chr7:19140348	JACUSA_call2	mm10	Qpctl	3' end	Qpctl	Qpctl	http://genome.ucsc.edu/cgi-bin/hgTracks?db=mm10&position=chr7%3A19140347-19140348	SINE	B1_Mus1	Alu	TRUE	FALSE	0.001	FALSE	0.0147	0.0167	TRUE	TRUE	68	60	TRUE	TRUE	1	1	0,0,0.033	0,0.05,0	0,0,1	0,1,0	19,19,30	20,20,20
chr7	19140363	19140364	-	T	chr7:19140364	JACUSA_call2	mm10	Qpctl	3' end	Qpctl	Qpctl	http://genome.ucsc.edu/cgi-bin/hgTracks?db=mm10&position=chr7%3A19140363-19140364	SINE	B1_Mus1	Alu	TRUE	FALSE	0.397	FALSE	0.0169	0	TRUE	FALSE	59	56	TRUE	TRUE	1	0	0,0.056,0	0,0,0	0,1,0	0,0,0	17,18,24	18,19,19
chr7	19140365	19140366	-	T	chr7:19140366	JACUSA_call2	mm10	Qpctl	3' end	Qpctl	Qpctl	http://genome.ucsc.edu/cgi-bin/hgTracks?db=mm10&position=chr7%3A19140365-19140366	SINE	B1_Mus1	Alu	TRUE	FALSE	0.398	FALSE	0.0169	0	TRUE	FALSE	59	55	TRUE	TRUE	1	0	0,0.053,0	0,0,0	0,1,0	0,0,0	16,19,24	18,19,18
chr7	19140370	19140371	-	T	chr7:19140371	JACUSA_call2	mm10	Qpctl	3' end	Qpctl	Qpctl	http://genome.ucsc.edu/cgi-bin/hgTracks?db=mm10&position=chr7%3A19140370-19140371	SINE	B1_Mus1	Alu	TRUE	FALSE	0.006	FALSE	0.0333	0.0377	TRUE	TRUE	60	53	TRUE	TRUE	2	2	0.062,0.053,0	0.11,0,0	1,1,0	2,0,0	16,19,25	18,16,19
chr7	19140371	19140372	-	T	chr7:19140372	JACUSA_call2	mm10	Qpctl	3' end	Qpctl	Qpctl	http://genome.ucsc.edu/cgi-bin/hgTracks?db=mm10&position=chr7%3A19140371-19140372	SINE	B1_Mus1	Alu	TRUE	FALSE	0.001	FALSE	0.0164	0.0185	TRUE	TRUE	61	54	TRUE	TRUE	1	1	0,0,0.038	0,0.056,0	0,0,1	0,1,0	16,19,26	18,18,18
chr7	19140381	19140382	-	T	chr7:19140382	JACUSA_call2	mm10	Qpctl	3' end	Qpctl	Qpctl	http://genome.ucsc.edu/cgi-bin/hgTracks?db=mm10&position=chr7%3A19140381-19140382	SINE	B1_Mus1	Alu	TRUE	FALSE	0.995	FALSE	0.0351	0	TRUE	FALSE	57	53	TRUE	TRUE	2	0	0,0.059,0.04	0,0,0	0,1,1	0,0,0	15,17,25	18,17,18
chr7	19140386	19140387	-	T	chr7:19140387	JACUSA_call2	mm10	Qpctl	3' end	Qpctl	Qpctl	http://genome.ucsc.edu/cgi-bin/hgTracks?db=mm10&position=chr7%3A19140386-19140387	SINE	B1_Mus1	Alu	TRUE	FALSE	0.068	FALSE	0.0339	0.0213	TRUE	TRUE	59	47	TRUE	FALSE	2	1	0.067,0,0.036	0.062,0,0	1,0,1	1,0,0	15,16,28	16,15,16
chr7	19140388	19140389	-	T	chr7:19140389	JACUSA_call2	mm10	Qpctl	3' end	Qpctl	Qpctl	http://genome.ucsc.edu/cgi-bin/hgTracks?db=mm10&position=chr7%3A19140388-19140389	SINE	B1_Mus1	Alu	TRUE	FALSE	0.583	FALSE	0.141	0.0769	TRUE	TRUE	64	52	TRUE	TRUE	9	4	0.25,0.21,0.034	0.18,0,0.05	4,4,1	3,0,1	16,19,29	17,15,20
chr7	19140393	19140394	-	T	chr7:19140394	JACUSA_call2	mm10	Qpctl	3' end	Qpctl	Qpctl	http://genome.ucsc.edu/cgi-bin/hgTracks?db=mm10&position=chr7%3A19140393-19140394	SINE	B1_Mus1	Alu	TRUE	FALSE	0.033	FALSE	0.0441	0.0345	TRUE	TRUE	68	58	TRUE	TRUE	3	2	0.062,0.045,0.033	0.1,0,0	1,1,1	2,0,0	16,22,30	20,16,22
chr7	19140397	19140398	-	T	chr7:19140398	JACUSA_call2	mm10	Qpctl	3' end	Qpctl	Qpctl	http://genome.ucsc.edu/cgi-bin/hgTracks?db=mm10&position=chr7%3A19140397-19140398	SINE	B1_Mus1	Alu	TRUE	FALSE	0.426	FALSE	0.225	0.161	TRUE	TRUE	71	62	TRUE	TRUE	16	10	0.16,0.27,0.23	0.19,0.26,0.045	3,6,7	4,5,1	19,22,30	21,19,22
chr7	19140398	19140399	-	T	chr7:19140399	JACUSA_call2	mm10	Qpctl	3' end	Qpctl	Qpctl	http://genome.ucsc.edu/cgi-bin/hgTracks?db=mm10&position=chr7%3A19140398-19140399	SINE	B1_Mus1	Alu	TRUE	FALSE	0.654	FALSE	0.167	0.0984	TRUE	TRUE	72	61	TRUE	TRUE	12	6	0.18,0.26,0.094	0.18,0.056,0.048	3,6,3	4,1,1	17,23,32	22,18,21
chr7	19140399	19140400	-	T	chr7:19140400	JACUSA_call2	mm10	Qpctl	3' end	Qpctl	Qpctl	http://genome.ucsc.edu/cgi-bin/hgTracks?db=mm10&position=chr7%3A19140399-19140400	SINE	B1_Mus1	Alu	TRUE	FALSE	0.916	FALSE	0.0256	0	TRUE	FALSE	78	65	TRUE	TRUE	2	0	0,0.042,0.028	0,0,0	0,1,1	0,0,0	18,24,36	23,19,23
chr7	19674115	19674116	-	T	chr7:19674116	JACUSA_call2	mm10	Apoc2	promoter	Gm44805, Apoc2	Gm44805, Apoc2	http://genome.ucsc.edu/cgi-bin/hgTracks?db=mm10&position=chr7%3A19674115-19674116	SINE	B1_Mm	Alu	TRUE	FALSE	0.392	FALSE	0.545	0.659	TRUE	TRUE	22	44	FALSE	FALSE	12	29	0.67,0.33,0.6	0.5,0.67,0.75	4,2,6	5,12,12	6,6,10	10,18,16
chr7	19680610	19680611	-	T	chr7:19680611	JACUSA_call2	mm10	Apoc4, Gm44805	intron	Apoc4, Gm44805	Apoc4, Gm44805	http://genome.ucsc.edu/cgi-bin/hgTracks?db=mm10&position=chr7%3A19680610-19680611	SINE	B3	B2	FALSE	TRUE	0.103	FALSE	0.289	0.329	TRUE	TRUE	45	76	FALSE	TRUE	13	25	0.1,0.2,0.45	0.31,0.24,0.39	1,3,9	4,6,15	10,15,20	13,25,38
chr7	27205566	27205567	+	A	chr7:27205567	JACUSA_call2	mm10	Mir1191	promoter	Mir1191, BC024978	Mir1191	http://genome.ucsc.edu/cgi-bin/hgTracks?db=mm10&position=chr7%3A27205566-27205567	SINE	B1_Mur1	Alu	TRUE	FALSE	1.268	FALSE	0.522	0.286	TRUE	TRUE	23	21	FALSE	FALSE	12	6	0.29,0.75,0.5	0.25,0.38,0.22	2,6,4	1,3,2	7,8,8	4,8,9
chr7	27205567	27205568	+	A	chr7:27205568	JACUSA_call2	mm10	Mir1191	promoter	Mir1191, BC024978	Mir1191	http://genome.ucsc.edu/cgi-bin/hgTracks?db=mm10&position=chr7%3A27205567-27205568	SINE	B1_Mur1	Alu	TRUE	FALSE	0.093	FALSE	0.696	0.632	TRUE	TRUE	23	19	FALSE	FALSE	16	12	0.43,0.75,0.88	0.75,0.57,0.62	3,6,7	3,4,5	7,8,8	4,7,8
chr7	27205624	27205625	+	A	chr7:27205625	JACUSA_call2	mm10	Mir1191	promoter	Mir1191, BC024978	Mir1191	http://genome.ucsc.edu/cgi-bin/hgTracks?db=mm10&position=chr7%3A27205624-27205625	SINE	B1_Mur1	Alu	TRUE	FALSE	2.607	FALSE	0.148	0	TRUE	FALSE	27	20	FALSE	FALSE	4	0	0.33,0,0.1	0,0,0	3,0,1	0,0,0	9,8,10	4,8,8
chr7	27205634	27205635	+	A	chr7:27205635	JACUSA_call2	mm10	Mir1191	promoter	Mir1191, BC024978	Mir1191	http://genome.ucsc.edu/cgi-bin/hgTracks?db=mm10&position=chr7%3A27205634-27205635	SINE	B1_Mur1	Alu	TRUE	FALSE	0.106	FALSE	0.192	0.25	TRUE	TRUE	26	20	FALSE	FALSE	5	5	0.25,0,0.3	0.4,0.25,0.14	2,0,3	2,2,1	8,8,10	5,8,7
chr7	28196380	28196381	+	A	chr7:28196381	JACUSA_call2	mm10		intergenic		Dyrk1b	http://genome.ucsc.edu/cgi-bin/hgTracks?db=mm10&position=chr7%3A28196380-28196381	SINE	B1_Mur3	Alu	TRUE	FALSE	-0.002	FALSE	0.333	0.333	TRUE	TRUE	12	12	FALSE	FALSE	4	4	0.75,0.2,0	0.33,0.75,0	3,1,0	1,3,0	4,5,3	3,4,5
chr7	28196394	28196395	+	A	chr7:28196395	JACUSA_call2	mm10		intergenic		Dyrk1b	http://genome.ucsc.edu/cgi-bin/hgTracks?db=mm10&position=chr7%3A28196394-28196395	SINE	B1_Mur3	Alu	TRUE	FALSE	0.586	FALSE	0	0.0769	FALSE	TRUE	15	13	FALSE	FALSE	0	1	0,0,0	0,0.25,0	0,0,0	0,1,0	6,6,3	4,4,5
chr7	28196403	28196404	+	A	chr7:28196404	JACUSA_call2	mm10		intergenic		Dyrk1b	http://genome.ucsc.edu/cgi-bin/hgTracks?db=mm10&position=chr7%3A28196403-28196404	SINE	B1_Mur3	Alu	TRUE	FALSE	0.029	FALSE	0.111	0.0833	TRUE	TRUE	18	12	FALSE	FALSE	2	1	0.14,0.12,0	0,0.33,0	1,1,0	0,1,0	7,8,3	4,3,5
chr7	28821995	28821996	+	T	chr7:28821996	JACUSA_call2	mm10	Hnrnpl	3' end	Hnrnpl	Hnrnpl	http://genome.ucsc.edu/cgi-bin/hgTracks?db=mm10&position=chr7%3A28821995-28821996	Simple_repeat	(T)n	Simple_repeat	FALSE	FALSE	0.474	FALSE	0.023	0.0157	TRUE	TRUE	479	382	TRUE	TRUE	11	6	0.021,0.022,0.026	0.024,0.023,0.0059	4,3,4	3,2,1	189,134,156	126,87,169
chr7	29223078	29223079	-	T	chr7:29223079	JACUSA_call2	mm10	Kcnk6	exon	Kcnk6	Kcnk6	http://genome.ucsc.edu/cgi-bin/hgTracks?db=mm10&position=chr7%3A29223078-29223079	SINE	B1_Mur2	Alu	TRUE	FALSE	0.222	FALSE	0.474	0.357	TRUE	TRUE	19	14	FALSE	FALSE	9	5	0.33,0.57,0.44	0,0.2,0.67	1,4,4	0,1,4	3,7,9	3,5,6
chr7	29223122	29223123	-	T	chr7:29223123	JACUSA_call2	mm10	Kcnk6	exon	Kcnk6	Kcnk6	http://genome.ucsc.edu/cgi-bin/hgTracks?db=mm10&position=chr7%3A29223122-29223123	SINE	B1_Mur2	Alu	TRUE	FALSE	1.802	FALSE	0.5	0.167	TRUE	TRUE	16	12	FALSE	FALSE	8	2	0.67,0.14,0.83	0,0,0.4	2,1,5	0,0,2	3,7,6	4,3,5
chr7	30503233	30503234	+	A	chr7:30503234	JACUSA_call2	mm10	Prodh2	intron	Prodh2	Prodh2	http://genome.ucsc.edu/cgi-bin/hgTracks?db=mm10&position=chr7%3A30503233-30503234	SINE	B4A	B4	FALSE	FALSE	4.231	FALSE	0.358	0.118	TRUE	TRUE	53	51	TRUE	TRUE	19	6	0.23,0.5,0.36	0.38,0,0.14	3,6,10	3,0,3	13,12,28	8,21,22
chr7	31100386	31100387	-	T	chr7:31100387	JACUSA_call2	mm10	Hpn	intron	Hpn	Hpn	http://genome.ucsc.edu/cgi-bin/hgTracks?db=mm10&position=chr7%3A31100386-31100387	SINE	B3	B2	FALSE	TRUE	0.022	FALSE	0.3	0.279	TRUE	TRUE	50	43	TRUE	FALSE	15	12	0.35,0.083,0.4	0.25,0.44,0.23	8,1,6	3,4,5	23,12,15	12,9,22
chr7	31100414	31100415	-	T	chr7:31100415	JACUSA_call2	mm10	Hpn	intron	Hpn	Hpn	http://genome.ucsc.edu/cgi-bin/hgTracks?db=mm10&position=chr7%3A31100414-31100415	SINE	B3	B2	FALSE	TRUE	0.5	FALSE	0.257	0.182	TRUE	TRUE	70	55	TRUE	TRUE	18	10	0.22,0.18,0.35	0.059,0.17,0.25	6,3,9	1,1,8	27,17,26	17,6,32
chr7	31101398	31101399	-	T	chr7:31101399	JACUSA_call2	mm10	Hpn	intron	Hpn	Hpn	http://genome.ucsc.edu/cgi-bin/hgTracks?db=mm10&position=chr7%3A31101398-31101399	SINE	B3	B2	FALSE	TRUE	0.126	FALSE	0.362	0.312	TRUE	TRUE	47	48	FALSE	FALSE	17	15	0.44,0.33,0.3	0.57,0.2,0.29	7,7,3	4,2,9	16,21,10	7,10,31
chr7	31101461	31101462	-	T	chr7:31101462	JACUSA_call2	mm10	Hpn	intron	Hpn	Hpn	http://genome.ucsc.edu/cgi-bin/hgTracks?db=mm10&position=chr7%3A31101461-31101462	SINE	B3	B2	FALSE	TRUE	1.67	FALSE	0.264	0.116	TRUE	TRUE	53	43	TRUE	FALSE	14	5	0.25,0.2,0.35	0.1,0,0.16	4,4,6	1,0,4	16,20,17	10,8,25
chr7	31101469	31101470	-	T	chr7:31101470	JACUSA_call2	mm10	Hpn	intron	Hpn	Hpn	http://genome.ucsc.edu/cgi-bin/hgTracks?db=mm10&position=chr7%3A31101469-31101470	SINE	B3	B2	FALSE	TRUE	0.429	FALSE	0.192	0.278	TRUE	TRUE	52	36	TRUE	FALSE	10	10	0.19,0.16,0.24	0.2,0.25,0.33	3,3,4	2,2,6	16,19,17	10,8,18
chr7	31101496	31101497	-	T	chr7:31101497	JACUSA_call2	mm10	Hpn	intron	Hpn	Hpn	http://genome.ucsc.edu/cgi-bin/hgTracks?db=mm10&position=chr7%3A31101496-31101497	SINE	B3	B2	FALSE	TRUE	0.016	FALSE	0.19	0.205	TRUE	TRUE	58	39	TRUE	FALSE	11	8	0.27,0.053,0.24	0.23,0.25,0.17	6,1,4	3,2,3	22,19,17	13,8,18
chr7	31116972	31116973	-	T	chr7:31116973	JACUSA_call2	mm10	Scn1b	3' end	Scn1b	Scn1b	http://genome.ucsc.edu/cgi-bin/hgTracks?db=mm10&position=chr7%3A31116972-31116973				FALSE	FALSE	0.414	FALSE	0	0.0189	FALSE	TRUE	40	53	FALSE	TRUE	0	1	0,0,0	0,0.056,0	0,0,0	0,1,0	14,13,13	12,18,23
chr7	35046609	35046610	-	T	chr7:35046610	JACUSA_call2	mm10	Cebpg	3' end	Cebpg	Cebpg	http://genome.ucsc.edu/cgi-bin/hgTracks?db=mm10&position=chr7%3A35046609-35046610	SINE	ID_B1	B4	FALSE	FALSE	1.821	FALSE	0.529	0.24	TRUE	TRUE	17	25	FALSE	FALSE	9	6	0.6,0.38,0.75	0,0.67,0.36	3,3,3	0,2,4	5,8,4	11,3,11
chr7	35391297	35391298	+	A	chr7:35391298	JACUSA_call2	mm10	Faap24, Rhpn2	3' end	Rhpn2, Faap24	Rhpn2	http://genome.ucsc.edu/cgi-bin/hgTracks?db=mm10&position=chr7%3A35391297-35391298	SINE	B1_Mus1	Alu	TRUE	FALSE	9.101	TRUE	0.782	0.343	TRUE	TRUE	55	70	TRUE	TRUE	43	24	0.74,0.88,0.74	0.19,0.53,0.34	14,15,14	4,9,11	19,17,19	21,17,32
chr7	35391300	35391301	+	A	chr7:35391301	JACUSA_call2	mm10	Faap24, Rhpn2	3' end	Rhpn2, Faap24	Rhpn2	http://genome.ucsc.edu/cgi-bin/hgTracks?db=mm10&position=chr7%3A35391300-35391301	SINE	B1_Mus1	Alu	TRUE	FALSE	7.777	TRUE	0.643	0.232	TRUE	TRUE	56	69	TRUE	TRUE	36	16	0.62,0.88,0.44	0.15,0.33,0.23	13,15,8	3,6,7	21,17,18	20,18,31
chr7	35391316	35391317	+	A	chr7:35391317	JACUSA_call2	mm10	Faap24, Rhpn2	3' end	Rhpn2, Faap24	Rhpn2	http://genome.ucsc.edu/cgi-bin/hgTracks?db=mm10&position=chr7%3A35391316-35391317	SINE	B1_Mus1	Alu	TRUE	FALSE	0.338	FALSE	0	0.0114	FALSE	TRUE	60	88	TRUE	TRUE	0	1	0,0,0	0,0,0.026	0,0,0	0,0,1	20,20,20	26,23,39
chr7	35391626	35391627	+	A	chr7:35391627	JACUSA_call2	mm10	Faap24, Rhpn2	3' end	Rhpn2, Faap24	Rhpn2	http://genome.ucsc.edu/cgi-bin/hgTracks?db=mm10&position=chr7%3A35391626-35391627	SINE	B1_Mur4	Alu	TRUE	FALSE	10.109	TRUE	0.582	0.171	TRUE	TRUE	67	82	TRUE	TRUE	39	14	0.59,0.7,0.5	0.2,0.25,0.12	10,14,15	3,6,5	17,20,30	15,24,43
chr7	3684434	3684435	-	T	chr7:3684435	JACUSA_call2	mm10	Mboat7	intron	Mboat7	Mboat7	http://genome.ucsc.edu/cgi-bin/hgTracks?db=mm10&position=chr7%3A3684434-3684435				FALSE	FALSE	0.149	FALSE	0.0385	0.0741	TRUE	TRUE	26	27	FALSE	FALSE	1	2	0,0,0.059	0,0,0.17	0,0,1	0,0,2	5,4,17	10,5,12
chr7	38188423	38188424	+	A	chr7:38188424	JACUSA_call2	mm10	1600014C10Rik	intron	1600014C10Rik	1600014C10Rik	http://genome.ucsc.edu/cgi-bin/hgTracks?db=mm10&position=chr7%3A38188423-38188424	SINE	B3	B2	FALSE	TRUE	0.505	FALSE	0.037	0	TRUE	FALSE	27	21	FALSE	FALSE	1	0	0.1,0,0	0,0,0	1,0,0	0,0,0	10,5,12	6,6,9
chr7	39567641	39567642	+	A	chr7:39567642	JACUSA_call2	mm10	Gm33989	exon	Gm33989	Gm33989	http://genome.ucsc.edu/cgi-bin/hgTracks?db=mm10&position=chr7%3A39567641-39567642	SINE	B1_Mur3	Alu	TRUE	FALSE	2.126	FALSE	0.046	0	TRUE	FALSE	87	57	TRUE	TRUE	4	0	0.043,0.036,0.056	0,0,0	1,1,2	0,0,0	23,28,36	8,26,23
chr7	39567643	39567644	+	A	chr7:39567644	JACUSA_call2	mm10	Gm33989	exon	Gm33989	Gm33989	http://genome.ucsc.edu/cgi-bin/hgTracks?db=mm10&position=chr7%3A39567643-39567644	SINE	B1_Mur3	Alu	TRUE	FALSE	0.113	FALSE	0.106	0.082	TRUE	TRUE	85	61	TRUE	TRUE	9	5	0,0.12,0.16	0.083,0.12,0.042	0,3,6	1,3,1	22,26,37	12,25,24
chr7	39567650	39567651	+	A	chr7:39567651	JACUSA_call2	mm10	Gm33989	exon	Gm33989	Gm33989	http://genome.ucsc.edu/cgi-bin/hgTracks?db=mm10&position=chr7%3A39567650-39567651	SINE	B1_Mur3	Alu	TRUE	FALSE	1.549	FALSE	0.135	0.0484	TRUE	TRUE	89	62	TRUE	TRUE	12	3	0.043,0.034,0.27	0.083,0.08,0	1,1,10	1,2,0	23,29,37	12,25,25
chr7	39569476	39569477	+	A	chr7:39569477	JACUSA_call2	mm10	Gm33989	exon	Gm33989	Gm33989	http://genome.ucsc.edu/cgi-bin/hgTracks?db=mm10&position=chr7%3A39569476-39569477	SINE	B1_Mur2	Alu	TRUE	FALSE	0.176	FALSE	0.0366	0.06	TRUE	TRUE	82	50	TRUE	TRUE	3	3	0.083,0.048,0	0,0.077,0.074	2,1,0	0,1,2	24,21,37	10,13,27
chr7	45474175	45474176	-	T	chr7:45474176	JACUSA_call2	mm10	Dhdh	3' end	Dhdh	Dhdh	http://genome.ucsc.edu/cgi-bin/hgTracks?db=mm10&position=chr7%3A45474175-45474176	LTR	RLTR21	ERVK	FALSE	FALSE	0.075	FALSE	0	0	FALSE	FALSE	822	549	TRUE	TRUE	0	0	0,0,0	0,0,0	0,0,0	0,0,0	249,243,330	182,165,202
chr7	45569200	45569201	-	T	chr7:45569201	JACUSA_call2	mm10	Bcat2	promoter	0610005C13Rik, Bcat2	0610005C13Rik	http://genome.ucsc.edu/cgi-bin/hgTracks?db=mm10&position=chr7%3A45569200-45569201	SINE	B1_Mus2	Alu	TRUE	FALSE	0.299	FALSE	0.394	0.35	TRUE	TRUE	180	120	TRUE	TRUE	71	42	0.37,0.32,0.47	0.28,0.38,0.36	20,17,34	7,15,20	54,53,73	25,40,55
chr7	45569399	45569400	-	T	chr7:45569400	JACUSA_call2	mm10	Bcat2	promoter	0610005C13Rik, Bcat2	0610005C13Rik	http://genome.ucsc.edu/cgi-bin/hgTracks?db=mm10&position=chr7%3A45569399-45569400	SINE	B1_Mur4	Alu	TRUE	FALSE	0.896	FALSE	0.394	0.317	TRUE	TRUE	165	123	TRUE	TRUE	65	39	0.38,0.34,0.43	0.21,0.5,0.28	20,15,30	7,16,16	52,44,69	33,32,58
chr7	45569433	45569434	-	T	chr7:45569434	JACUSA_call2	mm10	Bcat2	promoter	0610005C13Rik, Bcat2	0610005C13Rik	http://genome.ucsc.edu/cgi-bin/hgTracks?db=mm10&position=chr7%3A45569433-45569434	SINE	B1_Mur4	Alu	TRUE	FALSE	4.107	FALSE	0.403	0.229	TRUE	TRUE	134	105	TRUE	TRUE	54	24	0.38,0.38,0.43	0.15,0.39,0.18	15,15,24	4,11,9	39,39,56	26,28,51
chr7	4631918	4631919	-	T	chr7:4631919	JACUSA_call2	mm10	Ppp6r1	3' end	Ppp6r1	Ppp6r1	http://genome.ucsc.edu/cgi-bin/hgTracks?db=mm10&position=chr7%3A4631918-4631919	Simple_repeat	(TA)n	Simple_repeat	FALSE	FALSE	0.008	FALSE	0.298	0.286	TRUE	TRUE	131	35	TRUE	FALSE	39	10	0.37,0.33,0.25	0.33,0.32,0	11,12,16	1,9,0	30,36,65	3,28,4
chr7	4631920	4631921	-	T	chr7:4631921	JACUSA_call2	mm10	Ppp6r1	3' end	Ppp6r1	Ppp6r1	http://genome.ucsc.edu/cgi-bin/hgTracks?db=mm10&position=chr7%3A4631920-4631921	Simple_repeat	(TA)n	Simple_repeat	FALSE	FALSE	0.147	FALSE	0.242	0.222	TRUE	TRUE	128	36	TRUE	FALSE	31	8	0.36,0.23,0.2	0,0.25,0.2	10,9,12	0,7,1	28,39,61	3,28,5
chr7	4896834	4896835	+	A	chr7:4896835	JACUSA_call2	mm10	Gm36210	3' end	Gm36210	Gm36210	http://genome.ucsc.edu/cgi-bin/hgTracks?db=mm10&position=chr7%3A4896834-4896835	SINE	B2_Mm2	B2	FALSE	TRUE	1.238	FALSE	0.105	0	TRUE	FALSE	19	11	FALSE	FALSE	2	0	0,0,0.2	0,0,0	0,0,2	0,0,0	3,6,10	5,3,3
chr7	4896846	4896847	+	A	chr7:4896847	JACUSA_call2	mm10	Gm36210	3' end	Gm36210	Gm36210	http://genome.ucsc.edu/cgi-bin/hgTracks?db=mm10&position=chr7%3A4896846-4896847	SINE	B2_Mm2	B2	FALSE	TRUE	1.238	FALSE	0.105	0	TRUE	FALSE	19	12	FALSE	FALSE	2	0	0,0,0.2	0,0,0	0,0,2	0,0,0	3,6,10	6,3,3
chr7	6177461	6177462	+	A	chr7:6177462	JACUSA_call2	mm10	Zfp444	intron	Zfp444	Zfp444	http://genome.ucsc.edu/cgi-bin/hgTracks?db=mm10&position=chr7%3A6177461-6177462	SINE	B2_Mm1t	B2	FALSE	TRUE	0.586	FALSE	0	0.0769	FALSE	TRUE	11	13	FALSE	FALSE	0	1	0,0,0	0,0.25,0	0,0,0	0,1,0	3,3,5	3,4,6
chr7	79360768	79360769	+	A	chr7:79360769	JACUSA_call2	mm10	Abhd2	3' end	Abhd2	Abhd2	http://genome.ucsc.edu/cgi-bin/hgTracks?db=mm10&position=chr7%3A79360768-79360769	DNA	MER5A	hAT-Charlie	FALSE	FALSE	11.489	TRUE	0.304	0.0821	TRUE	TRUE	227	207	TRUE	TRUE	69	17	0.31,0.3,0.31	0.026,0.16,0.051	5,39,25	1,11,5	16,130,81	39,70,98
chr7	79360850	79360851	+	A	chr7:79360851	JACUSA_call2	mm10	Abhd2	3' end	Abhd2	Abhd2	http://genome.ucsc.edu/cgi-bin/hgTracks?db=mm10&position=chr7%3A79360850-79360851	DNA	MER5A	hAT-Charlie	FALSE	FALSE	17.14	TRUE	0.455	0.0987	TRUE	TRUE	277	223	TRUE	TRUE	126	22	0.41,0.45,0.47	0.023,0.13,0.1	7,67,52	1,11,10	17,149,111	44,83,96
chr7	79922900	79922901	-	T	chr7:79922901	JACUSA_call2	mm10		intergenic		Ap3s2	http://genome.ucsc.edu/cgi-bin/hgTracks?db=mm10&position=chr7%3A79922900-79922901	LTR	MT2B2	ERVL	FALSE	FALSE	5.9	TRUE	0.727	0.0952	TRUE	TRUE	11	21	FALSE	FALSE	8	2	0.5,0.75,1	0,0.33,0	2,3,3	0,2,0	4,4,3	7,6,8
[truncated: 1,769 more rows]

## Sheet: Adar1_p150KI vs WT
chrom	position	position_plus_one	strand	ref	IGV	method	genome	gene	gene_part	overlapped_genes	nearest_genes	url	repeat_class	repeat_id	repeat_family	B1	B2	jacusa.statistic	sig	editing_freq_total_Adar1_p150KI	editing_freq_total_WT	edited_Adar1_p150KI	edited_WT	depth_Adar1_p150KI	depth_WT	depth.pass_Adar1_p150KI	depth.pass_WT	edited_reads_Adar1_p150KI	edited_reads_WT	editing_freq_all_reps_Adar1_p150KI	editing_freq_all_reps_WT	edited_reads_all_reps_Adar1_p150KI	edited_reads_all_reps_WT	depth_all_reps_Adar1_p150KI	depth_all_reps_WT
[truncated: 2,817 more rows]

[truncated: 7 more sheets: Adar1_p110KI vs WT, E861AKI  vs WT, Adar1KI vs WT.all.data, Adar1_p150KI vs WT.all.data, Adar1_p110KI vs WT.all.data, E861AKI  vs WT.all.data, AEI comparison of all analysis]
