# Supplementary material for: Over-expression of ADAR1 in mice does not initiate or accelerate cancer formation in vivo
Source: NAR Cancer. 2023 Jun 1;5(2):zcad023. doi: 10.1093/narcan/zcad023 (PMC10233902; doi:10.1093/narcan/zcad023)
Supplement: zcad023_Supplemental_Files [file zcad023_supplemental_files.zip › supplemental_dataset_3_gene_expression_os_model_with_heatmap_data_revision.xlsx]

## Sheet: Index
sheet_name	description
method	method.
QC	QC plots from degust.
Raw counts	Raw counts from Salmon processed by tximeta.
OS_D21_vs_D7	OS D21 vs OS D7 (voom sample weights), gene level
OS_D21_vs_D7.w.ISG	OS D21 vs OS D7 (voom sample weights), gene level with gene set annotation (ISG identified)
Gene Sets	ISG and Cytokine gene sets

## Sheet: Method
Steps
Salmon 1.4.0 mapping against vm22 gencode.
Salmon data was processed using tximeta, and summarised to gene using lengthScaledTPM before formatting for degust (csv).
Degust filter: at least 1 reads, min gene CPM 1, in at least 2 samples.
Voom-sample weighting was used for differential expression

## Sheet: Raw counts
Gene ID	name	D7_r1_344_LO3	D7_r2_345_LO4	D7_r3_346_LO7	D14_r1_344_LO2	D14_r2_345_LO5	D14_r3_346_LO8	D21_r1_344_LO1	D21_r2_345_LO6	D21_r3_346_LO9
ENSMUSG00000000001.4	Gnai3	5151.49	5176.1	4664.8	4056.48	5421.75	4607.38	3648.61	5043.19	3863.84
ENSMUSG00000000003.15	Pbsn	0	0	0	0	0	0	0	0	0
ENSMUSG00000000028.15	Cdc45	463.157	349.38	431.767	189.611	612.803	499.242	90.808	254.907	213.521
ENSMUSG00000000031.16	H19	1013.45	358.009	1234.57	2260.43	798.096	1792.65	3180.97	7252.26	6122.6
ENSMUSG00000000037.17	Scml2	265.412	92.691	178.219	61.576	258.132	135.74	54.373	120.015	95.586
ENSMUSG00000000049.11	Apoh	20.566	8.952	7.408	23.213	8.911	21.502	28.462	14.075	37.047
ENSMUSG00000000056.7	Narf	633.33	478.024	467.313	951.069	396.949	445.704	952.489	951.352	724.211
ENSMUSG00000000058.6	Cav2	1836.1	1463.56	1281.17	1279.85	1240.56	1173.35	1295.83	1424.43	1147.82
ENSMUSG00000000078.7	Klf6	10045.7	9003.76	8312.98	9025.64	11971.8	11249.1	8378	12463.3	10156
ENSMUSG00000000085.16	Scmh1	872.647	990.432	911.562	585.245	977.421	759.687	720.18	1065.46	875.34
ENSMUSG00000000088.7	Cox5a	1359.54	1715.96	1346.23	1080.35	1848.06	1693.03	849.577	1487.27	1115.09
ENSMUSG00000000093.6	Tbx2	35.997	53.964	25.88	17.025	39.829	6.987	20.06	51.773	4.97
ENSMUSG00000000094.12	Tbx4	222.517	161.475	203.691	116.969	136.967	103.92	66.685	141.665	55.123
ENSMUSG00000000103.12	Zfy2	0	0	0	0	0	0	2.005	0	0
ENSMUSG00000000120.6	Ngfr	20	16.986	0.995	2.003	1.991	0.998	0	14.931	0
ENSMUSG00000000125.5	Wnt3	0.999	0	0.994	0	0	0	0	0	0
ENSMUSG00000000126.11	Wnt9a	78.022	119.917	76.635	38.061	51.776	35.932	50.153	64.706	53.669
ENSMUSG00000000127.15	Fer	1120.77	1077.92	1082.31	972.992	1114.92	919.293	856.75	1434.54	1050.74
ENSMUSG00000000131.15	Xpo6	1614.24	1722.44	1998.19	1293.72	1484.38	1565.47	1132.18	1535.96	1241.42
ENSMUSG00000000134.17	Tfe3	1632.77	1448.72	1569.15	1317.14	1308.61	1374.92	1086.29	1774.36	1403.18
ENSMUSG00000000142.15	Axin2	8.117	12.953	7.813	4.121	15.156	53.56	20.549	45.385	13.589
ENSMUSG00000000148.17	Brat1	246.185	225.146	282.416	342.495	362.908	326.184	398.124	476.576	351.629
ENSMUSG00000000149.10	Gna12	1812.72	1794.41	1535.61	1546.6	1768.96	1588.76	1643.38	2121.79	1561.21
ENSMUSG00000000154.16	Slc22a18	271.445	335.892	394.088	142.959	100.389	134.241	99.154	181.962	81.625
ENSMUSG00000000157.16	Itgb2l	0	0	0	0	0	0	0	0	0
ENSMUSG00000000159.16	Igsf5	0	0	2.717	0.814	8.978	0.809	2.531	0	4.025
ENSMUSG00000000167.14	Pih1d2	22.281	25.912	30.355	40.341	39.263	53.819	60.163	35.446	41.147
ENSMUSG00000000168.9	Dlat	1760.43	1904.94	1955.32	1368.37	1713.55	1771.76	1208.42	1682.2	1154.16
ENSMUSG00000000171.5	Sdhd	2135.05	2217.67	1933.86	1650.22	2265.01	1964.5	1476.98	2150.22	1466.34
ENSMUSG00000000182.9	Fgf23	0	0	0.995	1.004	0	0	0	2.986	3.976
ENSMUSG00000000183.6	Fgf6	0	0	0	0	0	0	1.003	0	2.983
ENSMUSG00000000184.12	Ccnd2	16377.2	19854.7	20179.3	13205.7	10687.7	11806.8	15433.2	16000.9	12414.9
ENSMUSG00000000194.13	Gpr107	2186.94	2208.79	1971.89	2036.4	1970.56	1662.34	2188.83	2465.9	2160.29
ENSMUSG00000000197.8	Nalcn	2.841	6.638	1.89	20.539	0	7.58	17.128	6.617	12.267
ENSMUSG00000000202.9	Btbd17	0	0	0	0	0	0	0	0	0
ENSMUSG00000000204.16	Slfn4	0	0	0.997	0	0	0	0	0	0
ENSMUSG00000000214.11	Th	0	0	0	0	0	0	0	0	0
ENSMUSG00000000215.11	Ins2	0	0	0	0	0	0	0	0	0
ENSMUSG00000000216.8	Scnn1g	0	0	0	0	0	0	0	0.997	0
ENSMUSG00000000223.13	Drp2	210.863	129.876	242.868	168.98	91.525	158.71	234.202	176.243	266.937
ENSMUSG00000000244.17	Tspan32	4.836	0	3.823	2.677	1.271	0	1.934	3.305	15.166
ENSMUSG00000000247.11	Lhx2	99.239	39.369	54.145	55.074	57.663	133.462	58.336	34.647	30.952
ENSMUSG00000000248.16	Clec2g	0.722	0.72	8.697	0	0	3.298	0	2.866	1.431
ENSMUSG00000000253.13	Gmpr	114.237	152.984	168.174	87.551	94.051	109.855	132.525	186.783	100.569
ENSMUSG00000000263.15	Glra1	0	0	2.144	0	0	0	0	0	4.63
ENSMUSG00000000266.11	Mid2	962.296	807.39	797.222	584.614	571.688	532.068	638.187	675.985	602.45
ENSMUSG00000000275.16	Trim25	1588.74	443.517	1009.2	2081.3	546.557	807.42	1929.37	2118.68	1803.2
ENSMUSG00000000276.11	Dgke	312.246	259.531	209.713	250.916	303.709	252.326	242.171	309.96	266.801
ENSMUSG00000000278.10	Scpep1	7441.76	5746.37	6075.3	10819.5	7300.14	6886.77	10284.4	12094.8	8965.81
ENSMUSG00000000282.12	Mnt	1743.18	1375.67	1857	893.38	834.362	1023.19	937.823	1395.34	1060.7
ENSMUSG00000000290.13	Itgb2	134.638	15.254	37.026	15.293	5.699	2.4	9.57	10.445	5.973
ENSMUSG00000000295.13	Hddc2	329.133	392.309	308.524	262.537	365.155	333.308	197.795	343.672	291.698
ENSMUSG00000000296.8	Tpd52l1	104.043	128.606	128.41	107.554	110.547	110.297	65.052	140.787	99.013
ENSMUSG00000000301.16	Pemt	88.373	87.283	80.9	44.054	104.451	63.269	45.702	113.8	84.682
ENSMUSG00000000303.12	Cdh1	0.933	0	0.655	0	0	0	5.253	9.504	1.308
ENSMUSG00000000305.12	Cdh4	0	0	0	1	0	0	1.002	0	0
ENSMUSG00000000308.14	Ckmt1	9.659	29.419	6.359	0	0	0	0	0	0
ENSMUSG00000000317.11	Bcl6b	23.041	8.072	7.306	2.941	10.232	4.396	2.945	53.654	1.459
ENSMUSG00000000318.16	Clec10a	0.662	0	0	0	1.483	1.312	0	1.863	0
ENSMUSG00000000320.10	Alox12	16.104	9.641	12.296	13.049	6.671	13.766	13.796	9.512	14.089
ENSMUSG00000000325.16	NA	767.574	471.465	875.742	451.903	354.265	478.227	651.423	832.15	446.213
ENSMUSG00000000326.13	Comt	2687.21	2944.5	3101.78	2453.63	3013.36	2892.12	2144.62	3473.4	2264.7
ENSMUSG00000000339.14	Rtca	893.847	970.241	971.319	670.637	1016.48	823.98	611.839	919.896	697.664
ENSMUSG00000000340.10	Dbt	691.709	475.726	554.127	747.421	712.489	653.433	806.432	821.305	723.08
ENSMUSG00000000346.9	Dazap2	3359.8	3118.31	3312.45	3504.84	3018	2743.99	3246.51	4349.92	3361.31
ENSMUSG00000000355.13	Mcts1	719.35	677.799	750.756	616.109	620.893	635.854	598.41	682.908	511.839
ENSMUSG00000000359.3	Rem1	45.841	145.74	91.774	40.318	99.108	79.105	26.868	97.857	91.27
ENSMUSG00000000365.9	Rnf17	23.707	8.706	72.816	59.678	4.338	82.735	74.367	24.017	14.231
ENSMUSG00000000374.8	Trappc10	1348.68	1084.56	1316.81	960.449	1028.88	1035.82	925.832	1157.8	849.584
ENSMUSG00000000378.15	Ccm2	847.607	951.161	878.842	576.56	1067.27	772.924	589.584	1112.91	761.581
ENSMUSG00000000381.10	Wap	0	0	0	0	0	0	0	0	0
ENSMUSG00000000384.15	Tbrg4	798.553	660.435	720.707	616.331	1056.35	748.844	519.542	998.119	735.379
ENSMUSG00000000385.8	Tmprss2	0	0.999	0	1.001	0	0	0	0	0
ENSMUSG00000000386.16	Mx1	18.643	0	5.404	169.91	1.716	0.774	77.931	254.279	329.032
ENSMUSG00000000392.17	Fap	43.629	87.385	36.906	58.451	50.382	53.926	95.616	97.91	92.57
ENSMUSG00000000394.15	Gcg	0	0	0	0	0	0	0	1.994	0
ENSMUSG00000000399.10	Ndufa9	1630.01	1503.6	1597.37	1552.05	1935.18	1650.27	1281.81	2090.09	1404.41
ENSMUSG00000000402.2	Egfl6	360.449	12.99	98.496	1299.67	29.866	42.909	6076.21	718.46	1514.22
ENSMUSG00000000409.14	Lck	11.916	2.514	5.837	14.336	40.508	13.384	14.303	20.849	9.161
ENSMUSG00000000411.7	Tssk3	0	0	0	0	0	0	0	0	0
ENSMUSG00000000416.16	Cttnbp2	0	4.327	3.213	0	4.312	1.144	0	51.513	1.139
ENSMUSG00000000420.15	Galnt1	6105.49	5212.23	5067.85	3425.57	4046.01	3951.36	3243.5	3813.85	3070.96
ENSMUSG00000000435.1	Myf5	0	0	0	0	0	0	0	0	0
ENSMUSG00000000439.9	Mkrn2	539.778	607.898	887.701	720.699	459.69	949.289	397.079	953.181	1024.75
ENSMUSG00000000440.12	Pparg	1529.04	1125.65	886.873	932.124	1688.49	1031.01	717.225	1559.65	1024.33
ENSMUSG00000000441.17	Raf1	2214.73	2033.37	2139.96	2032.27	2104.46	1915.97	1974.77	2642.56	2043.56
ENSMUSG00000000486.13	Septin1	65.426	37.537	54.533	38.625	20.414	41.408	45.992	23.98	34.723
ENSMUSG00000000489.7	Pdgfb	13.932	4.79	4.77	5.762	4.772	3.827	3.281	0	4.593
ENSMUSG00000000530.16	Acvrl1	395.469	545.897	477.594	214.574	201.779	235.717	266.539	424.221	264.119
ENSMUSG00000000531.5	Tamalin	204.629	191.844	173.992	143.392	304.557	209.468	115.377	193.902	176.763
ENSMUSG00000000532.11	Acvr1b	166.876	166.892	201.118	203.239	168.296	171.715	237.704	347.773	233.63
ENSMUSG00000000538.18	Tom1l2	1872.33	1535.48	2031.82	1841.15	1249.02	1435.42	1952.78	1929.21	1685.29
ENSMUSG00000000544.14	Gpa33	0	1.466	0	0.843	0	0	9.53	0.836	2.506
ENSMUSG00000000552.10	Zfp385a	700.322	589.425	654.796	367.59	404.886	442.084	426.519	707.642	405.914
ENSMUSG00000000555.8	Itga5	6918.75	8280.27	9529.52	4565.47	9029.43	6469.55	3380.76	7770.51	5510.71
ENSMUSG00000000560.9	Gabra2	0.999	0	0	0	0	2.993	0	0	0.994
ENSMUSG00000000561.14	Wdr77	1486.91	1334.37	1406.64	884.53	1683.39	1478.93	1111.15	1387.14	1206.53
ENSMUSG00000000562.5	Adora3	0.996	0	0	0	0	0	0	0	0
ENSMUSG00000000563.17	Atp5pb	3881.79	4042.23	3475.91	3375	4051.17	3769.97	2887.96	4670.05	3331.18
ENSMUSG00000000567.5	Sox9	5730.17	3458.57	5652.5	1554.09	2039.4	2238.53	2892.55	1770.94	1419.59
ENSMUSG00000000568.15	Hnrnpd	3345.85	2528.58	3126.82	1981.79	3157.71	3030.7	1679.97	2558.41	2284.18
ENSMUSG00000000579.14	Dynlt1c	194.233	71.695	182.029	174.323	77	160.88	116.435	198.429	183.464
ENSMUSG00000000581.8	C1d	1159.87	1080.14	1124.96	1051.16	1059.21	869.227	795.517	1095.13	1066.79
ENSMUSG00000000594.7	Gm2a	1455.23	1300.22	1525.18	1732.19	1039.62	1144.05	2316.9	2222.41	1746.64
ENSMUSG00000000600.15	Krit1	1434.5	1432.29	1478.64	1209.76	1031.9	1121.32	1256.25	1408.21	1020.28
ENSMUSG00000000605.9	Clcn4	2351.93	2073.18	2110.53	1718.34	1454.56	1495.28	1731.63	1643.78	1263.96
ENSMUSG00000000606.18	Vmn2r88	0	0	0	0	0	0	0	0	0
ENSMUSG00000000617.14	Grm6	0	0	0	0	0	0	0	0	0
ENSMUSG00000000627.15	Sema4f	12.142	36.506	28.506	28.561	33.698	26.914	35.091	32.834	25.015
ENSMUSG00000000628.10	Hk2	3949.4	3907.46	5462.83	916.022	1696.77	1761.99	752.793	1467.88	1184.57
ENSMUSG00000000631.20	Myo18a	2687.44	1794.7	2388.84	1809.51	2502.27	1839.54	1561.87	2673.53	2049.41
ENSMUSG00000000632.13	Sez6	0	0	0	0	0	0	0	0	2.985
ENSMUSG00000000673.9	Haao	1.644	0	0	0	0	0	0	0.636	0
ENSMUSG00000000682.7	Cd52	10.345	0.987	2.91	1.009	0	0	0.996	0	0
ENSMUSG00000000686.11	Abhd15	36.433	115.187	33.414	43.002	51.087	57.719	46.793	68.697	37.077
ENSMUSG00000000690.5	Hoxb6	59.976	58.223	55.509	87.389	123.395	78.722	69.567	188.183	97.693
ENSMUSG00000000693.10	Loxl3	7680.85	18462.6	10808.4	3842.89	11829.3	8892.07	2980.19	6016.66	4034.22
ENSMUSG00000000701.8	Tcl1b5	0	0	0	0	0	0	0	0	0
ENSMUSG00000000706.16	Btn1a1	4.418	0.519	12.708	0	0	1.556	4.06	0.517	0
ENSMUSG00000000708.14	Kat2b	863.005	507.444	1098.5	1086.09	496.772	674.433	854.231	1552.65	1107.46
ENSMUSG00000000711.3	Rab5b	2958.39	2682.68	2763.06	2886.41	2013.61	2121.48	3148.85	3321.86	2481.89
ENSMUSG00000000724.10	Cryba1	0	0	0	0	0	0	0	0	0
ENSMUSG00000000730.13	Dnmt3l	20.37	21.455	27.819	16.464	76.334	11.983	7.854	43.543	5.272
ENSMUSG00000000731.15	Aire	0	0	0	0	0	0	1.004	0.996	0
ENSMUSG00000000732.9	Icosl	34.955	25.234	30.37	7.785	27.074	24.231	8.768	24.164	13.511
ENSMUSG00000000738.18	Spg7	1476.61	1422.07	1327.34	1121.76	1171.53	1139.2	1024.61	1465.39	1054.48
ENSMUSG00000000739.14	Sult5a1	1.557	14.011	0	8.889	2.327	3.11	18.882	37.155	6.194
ENSMUSG00000000740.12	Rpl13	17468.9	18458.6	16312.4	19137.6	18515.6	19165	14885	23684.1	17225.4
ENSMUSG00000000743.9	Chmp1a	2353.83	2197.66	2206.69	2205.31	2130.03	1729.85	2097.81	2564.97	2017.48
ENSMUSG00000000751.13	Rpa1	6599.97	6031.3	6224.77	3952.09	7552.23	6049.97	2975.94	4410.59	3377.08
ENSMUSG00000000753.15	Serpinf1	14106.1	16025.7	11357.4	22952	8197.19	12385.5	29035.5	21282.8	31817.4
ENSMUSG00000000759.14	Tubgcp3	1231.9	1153.2	1397.27	830.122	1301.64	1158.76	911.269	1404.11	1006
ENSMUSG00000000766.18	Oprm1	0	0	0	0	0	0	0	0	0
ENSMUSG00000000776.13	Polr3d	1123.58	1125.24	1110.86	773.127	900.498	966.387	689.073	955.612	901.471
ENSMUSG00000000782.15	Tcf7	125.006	94.149	157.952	52.433	135.611	111.93	54.226	53.919	57.31
ENSMUSG00000000787.12	Ddx3x	11934.2	9181.97	12542.2	8593.27	10730.8	12162.8	9273.91	9378.86	10596.3
ENSMUSG00000000791.9	Il12rb1	1.001	0	0.995	0	2.987	1.996	0	6.967	0
ENSMUSG00000000792.2	Slc5a5	2.002	10.992	12.936	4.007	21.903	16.966	4.012	27.867	12.918
ENSMUSG00000000794.9	Kcnn3	5.82	7.706	11.517	10.998	10.27	7.927	21.978	67.52	23.825
ENSMUSG00000000804.14	Usp32	1399.98	1469.7	1516.06	1119.26	1140	1023.3	843.128	1210.03	993.597
ENSMUSG00000000805.18	Car4	0	0	0	0	0	0	0	0	0
ENSMUSG00000000811.13	Txnrd3	274.274	286.792	302.707	211.399	351.441	318.344	221.687	382.155	280.211
ENSMUSG00000000817.10	Fasl	0	0	0	0	0.996	0	0	0	0
ENSMUSG00000000823.16	Zfp512b	829.455	440.043	964.271	921.899	602.936	470.286	1018.75	1087.68	1010.87
ENSMUSG00000000826.16	Dnajc5	3335.95	3096.68	3196.82	2536.58	2674.59	2527.3	2786.95	3186.9	2484.48
ENSMUSG00000000827.18	Tpd52l2	1871.75	1997.44	2044.21	1800.01	2151.37	1921.73	2063.11	2609.27	2083.68
ENSMUSG00000000838.17	Fmr1	2190.19	1867.16	2014.68	2206.94	1847.19	1967.43	2076.43	2410.62	2427.97
ENSMUSG00000000861.15	Bcl11a	0	0	0	0	0	0	0	0	0
ENSMUSG00000000869.12	Il4	0	0	0	0	0	0	0	0	0
ENSMUSG00000000876.11	Pxmp4	659.232	524.649	530.993	576.555	418.997	470.033	619.37	814.876	596.566
ENSMUSG00000000881.12	Dlg3	1036.43	1206.49	1348.33	916.786	924.961	1120.65	905.91	1292.66	1093.24
ENSMUSG00000000884.17	Gnb1l	114.799	120.872	133.372	90.664	135.199	93.841	105.908	82.365	79.178
ENSMUSG00000000889.8	Dbh	0	0	0	0	0	0	0	0	0
ENSMUSG00000000901.17	Mmp11	664.859	747.896	759.606	642.379	475.763	589.083	587.451	921.546	547.302
ENSMUSG00000000902.13	Smarcb1	2053.4	1609.86	1714.85	1575.52	1774.14	1722.36	1324.19	2104.86	1506.22
ENSMUSG00000000903.3	Vpreb3	0	0	0	0	0	0	0	0.997	0
ENSMUSG00000000915.15	Hip1r	316.35	491.126	461.154	199.467	431.814	509.288	264.401	581.244	514.487
ENSMUSG00000000916.15	Nsun5	230.408	264.026	245.254	277.191	379.659	337.097	255.647	353.373	230.176
ENSMUSG00000000934.9	Top1mt	278.039	288.478	221.684	215.682	290.31	268.095	188.79	283.074	218.213
ENSMUSG00000000938.11	Hoxa10	1117.99	893.892	642.864	1493.31	990.807	923.353	2163.44	1870.39	1247.67
ENSMUSG00000000942.10	Hoxa4	27.143	17.984	29.803	25.091	30.844	23.927	19.066	18.876	26.795
ENSMUSG00000000948.16	NA	64.764	53.743	43.615	29.869	23.206	39.28	26.181	23.205	31.492
ENSMUSG00000000957.11	Mmp14	12448.6	11459.4	11139.1	11342.3	10602.4	8570.06	11426.9	14720.2	9897.7
ENSMUSG00000000958.10	Slc7a7	117.422	150.93	78.082	113.587	112.735	123.188	99.143	119.009	101.515
ENSMUSG00000000959.7	Oxa1l	745.169	728.729	737.069	650.562	869.938	644.783	736.906	1068.95	801.664
ENSMUSG00000000976.13	Heatr6	591.693	592.087	519.841	556.26	643.38	680.007	584.739	963.896	643.997
ENSMUSG00000000982.5	Ccl3	10.122	0	0	4.007	0.985	0	1.993	0	0
ENSMUSG00000000983.13	Wfdc18	0	0	0	0	0	0	0	0	0
ENSMUSG00000001014.6	Icam4	2.083	3.8	1.961	3.105	4.086	5.68	2.064	10.895	0
ENSMUSG00000001016.12	Ilf2	1393.78	1401.85	1437.77	997.503	1731.98	1631.44	917.276	1429.08	1051.06
ENSMUSG00000001017.15	Chtop	2936.31	2452.67	2451.82	2455.33	2779.48	2436.92	2028.92	3039.2	2055.25
ENSMUSG00000001018.15	Snapin	2050.86	1861.87	1944.63	1465.7	1304.19	1410.09	1503.55	1775.85	1362.82
ENSMUSG00000001020.8	S100a4	35680.3	47129.1	47906.1	17100.5	40881.5	38964.1	7667.52	22252.2	17556.6
ENSMUSG00000001021.13	S100a3	42.634	50.797	78.612	14.012	82.447	45.682	18.111	40.817	39.778
ENSMUSG00000001023.10	S100a5	2.189	8.698	6.606	0	9.573	3.02	1.032	0	0.999
ENSMUSG00000001025.8	S100a6	24417.4	38166.8	32011.3	15974.2	31024.4	27906.9	10184.4	28180.2	17180
ENSMUSG00000001027.7	Scn4a	0	0	0.996	0	0.996	0.999	0	0	1.99
ENSMUSG00000001029.15	Icam2	0	1.191	8.875	0	0	3.565	0	2.168	0
ENSMUSG00000001034.17	Mapk7	598.46	423.034	376.193	523.342	644.006	483.871	551.78	902.431	578.106
ENSMUSG00000001036.17	Epn2	820.913	795.647	768.747	655.491	875.086	867.788	1100.4	1163.65	1031.33
ENSMUSG00000001039.12	B9d1	176.851	195.149	247.648	233.495	162.007	181.992	257.505	247.557	176.331
ENSMUSG00000001052.15	Sec24b	1703.87	1777	1991.74	1200.36	1476.04	1632.93	1272.43	1684.07	1206.32
ENSMUSG00000001053.15	N4bp3	50.62	24.747	41.686	14.321	58.564	40.865	32.49	46.069	30.279
ENSMUSG00000001054.9	Rmnd5b	611.701	561.843	614.651	538.486	562.672	514.213	494.494	718.829	481.846
ENSMUSG00000001056.3	Nhp2	1102.44	1354.27	1232.17	792.817	1835.62	1491.93	549.297	1145.49	846.839
ENSMUSG00000001062.18	Vps9d1	369.001	313.829	405.926	427.182	303.152	352.787	460.288	509.954	379.018
ENSMUSG00000001065.15	Zfp276	349.588	282.834	270.716	369.481	265.941	289.73	432.862	630.549	360.452
ENSMUSG00000001076.7	C1ql4	0	0	0	0	0.995	0	3.012	0	0
ENSMUSG00000001082.12	Mfsd10	625.638	660.084	978.271	801.369	888.758	783.363	927.256	1536.7	930.034
ENSMUSG00000001089.14	Luzp1	3447.3	3153.44	3044.45	3108.51	2807	2898.58	3233.88	3633.9	3090.86
ENSMUSG00000001095.5	Slc13a2	0	0	0	0	0	0	0	0	0
ENSMUSG00000001098.15	Kctd10	6720.67	7936.32	7254.46	4599.97	6569.8	5270.39	4538.61	6880.41	4532.68
ENSMUSG00000001100.10	Poldip2	1463.48	1389.44	1398.5	1470.35	1516.88	1455.9	1509	2161.67	1499.46
ENSMUSG00000001103.7	Sebox	0	0	0	0	0	0	0	0	0
ENSMUSG00000001105.15	Ift20	898.02	971.693	909.825	1150.76	913.098	781.104	1288.43	1277.32	1128.07
ENSMUSG00000001119.7	Col6a1	55998.7	27284.1	45445.7	72030.7	35974.4	34391.6	74622	80158.7	56562.8
ENSMUSG00000001120.15	Pcbp3	245.483	151.226	246.181	185.653	168.962	213.615	170.027	258.496	196.491
ENSMUSG00000001123.15	Lgals9	1587.66	1853.58	1401.4	2776.14	1155.62	979.999	2166.23	5517.37	3051.68
ENSMUSG00000001127.12	Araf	1868.31	1964.41	1981.49	1711.63	1380.26	1426.94	1998.46	1969.26	1541.09
ENSMUSG00000001128.7	Cfp	53.773	44.468	74.621	25.526	17.455	34.76	42.246	58.069	24.375
ENSMUSG00000001131.11	Timp1	9851.2	13546	14386.1	9418.35	12220.2	12621.3	4815.16	9809.34	8238.45
ENSMUSG00000001134.9	Uxt	122.491	245.989	213.004	152.429	229.817	224.011	147.871	219.697	132.279
ENSMUSG00000001138.13	Cnnm3	238.613	145.122	315.64	458.387	177.725	189.089	496.54	408.048	322.839
ENSMUSG00000001143.13	Lman2l	492.013	324.717	406.174	422.132	418.033	321.08	529.32	549.722	408.731
ENSMUSG00000001150.7	Mcm3ap	1707.2	1188.92	1718.59	925.515	1088.67	1210.01	981.934	1905.81	1163.14
ENSMUSG00000001151.10	Pcnt	854.564	724.861	1154.56	595.31	926.591	926.256	416.107	637.713	552.699
ENSMUSG00000001155.13	Ftcd	0	0	5.978	0	0	0.999	0	0	0
ENSMUSG00000001156.9	Mxd1	270.339	168.698	177.684	269.146	206.869	161.792	317.207	370.843	304.94
ENSMUSG00000001157.13	Gmcl1	787.245	749.584	708.938	711.831	674.145	675.533	763.757	869.302	621.651
ENSMUSG00000001158.13	Snrnp27	928.191	928.591	863.809	883.476	910.902	789.266	818.204	1176.43	878.383
ENSMUSG00000001166.17	Oas1c	51.156	17.945	28.202	98.538	27.286	15.088	104.308	239.182	151.397
ENSMUSG00000001168.16	Oas1h	0	0	0	0	0	0	0	0	0
ENSMUSG00000001173.15	Ocrl	1566.92	1507.81	1555.01	1285.97	1261.36	1250.99	1301.17	1574.86	1333.48
ENSMUSG00000001175.15	Calm1	12349.6	13311.1	11791.7	8317.41	13978.1	11815.1	7518.66	11431.8	8760.7
ENSMUSG00000001211.15	Agpat3	1828.84	1940.95	1841.26	1240.68	1845.46	1584.29	1255.45	1972.35	1440.28
ENSMUSG00000001225.12	Slc26a3	0	0	0.997	0	0	0	0	1.994	0
ENSMUSG00000001227.12	Sema6b	152.347	109.336	269.546	99.702	132.882	183.185	128.146	205.993	116.906
ENSMUSG00000001228.14	Uhrf1	1710.84	1160.59	1276.01	373.586	1822.47	1547.97	269.614	776.274	705.905
ENSMUSG00000001229.9	Dpp9	1871.41	1602.43	1796.83	1284.29	2005.99	1800.44	1206.7	1743.06	1408.43
ENSMUSG00000001240.13	Ramp2	57.848	21.794	55.327	246.191	90.624	46.317	887.806	410.193	234.716
ENSMUSG00000001247.16	Lsr	2.006	4.994	0.994	0	0	0	0	3.975	0
ENSMUSG00000001248.15	Gramd1a	993.984	1026.75	926.662	876.108	798.857	818.189	946.854	1201.99	928.073
ENSMUSG00000001249.14	Hpn	5.454	13.296	3.582	1.375	9.662	13.169	8.057	14.691	8.326
ENSMUSG00000001260.10	Gabrg1	0	0	0	0	0	0	0	0	0
ENSMUSG00000001270.9	Ckb	1769.32	3196.63	2523.65	591.421	2900.86	1735.92	578.619	1165.58	549.085
ENSMUSG00000001280.13	Sp1	4314.62	2000.67	4550.88	2129.54	1825.1	1873.48	2844.64	2431.24	1974.77
ENSMUSG00000001281.10	Itgb7	576.716	504.16	438.411	137.037	775.257	500.554	110.913	109.744	74.675
ENSMUSG00000001285.12	Myg1	627.21	714.954	629.782	509.888	811.197	786.096	543.35	847.195	613.484
ENSMUSG00000001288.15	Rarg	4612.49	3290.6	4559.46	3401.71	3542.21	4035.96	3482.26	3164.22	2896.18
ENSMUSG00000001289.12	Pfdn5	1651.88	2100.27	2257.63	2050.45	2082.4	1881.95	2326.33	3068.01	1632.39
ENSMUSG00000001300.16	Efnb2	1297.27	876.743	1190.85	938.06	1078.95	1189.92	1727.82	1751.68	1600.88
ENSMUSG00000001305.5	Rrp15	673.935	715.931	614.144	602.98	908.121	734.892	505.552	813.973	642.845
ENSMUSG00000001313.12	Rnd2	239.959	176.416	298.385	148.238	195.624	221.909	309.385	344.842	213.955
ENSMUSG00000001323.17	Srr	742.55	613.011	603.871	1043.72	440.058	326.673	916.724	982.659	834.432
ENSMUSG00000001333.9	Sync	230.756	253.1	174.611	163.013	212.743	155.153	217.313	280.153	214.014
ENSMUSG00000001334.9	Fndc5	9.01	16.988	12.934	24.047	9.956	3.992	99.309	26.869	20.866
ENSMUSG00000001348.15	Acp5	213.596	72.143	188.168	279.875	71.437	92.442	333.944	237.515	247.388
ENSMUSG00000001349.5	Cnn1	1151.63	4067.94	977.519	1198.74	4048.29	2053.36	2797.9	4765.72	3392.67
ENSMUSG00000001366.14	Fbxo9	576.601	540.776	590.446	554.429	492.366	430.414	560.565	836.842	518.207
ENSMUSG00000001376.17	Vps50	999.419	975.702	1047.59	747.583	1053.25	1340.84	671.106	1139.22	866.741
ENSMUSG00000001380.7	Hars	2299.58	2489.12	2477.45	1645.62	2994.28	2427.38	1367.94	2203.49	1569.58
ENSMUSG00000001383.9	Zmat2	1564.05	1583.02	1377.66	1514.83	1413.91	1222.11	1291.6	1669.13	1170.45
ENSMUSG00000001403.13	Ube2c	1296.91	1335.21	1281.42	397.726	1981.37	1746.18	201.774	835.494	694.793
ENSMUSG00000001415.10	Smg5	1962.69	1907.74	2149.93	1440.55	2774.06	2195.93	1351.94	2434.67	1633.16
ENSMUSG00000001416.13	Cct3	5695.44	6729.41	5956.5	5000.37	8348.37	7140.71	4069.78	5898.96	4660.41
ENSMUSG00000001418.13	Glmp	2131.08	2586.97	2390.76	2914.82	1950.66	1757.46	2966.86	3879.47	2626.68
ENSMUSG00000001419.17	Mef2d	2839.99	2247.78	3250.61	1447.14	2064.79	2038.99	1568.32	2362.65	1976.54
ENSMUSG00000001420.13	Tmem79	22.436	6.525	7.662	16.058	14.171	16.228	7.842	17.327	7.772
ENSMUSG00000001424.14	Snd1	5730.24	4646.64	4233.91	6017.57	4515.99	4499.37	4296.87	6604.62	4972.64
ENSMUSG00000001435.15	Col18a1	678.239	377.417	469.868	667.656	349.895	321.127	812.147	1357.52	1084.61
ENSMUSG00000001436.15	Slc19a1	454.638	383.395	348.853	566.48	543.601	499.622	441.54	690.857	551.431
ENSMUSG00000001440.5	Kpnb1	11710.4	11937.3	11350.2	7785.26	15008.1	12734.8	6924.5	11496.3	8704.29
ENSMUSG00000001441.13	Npepps	2323.61	2711.25	2866.03	1923.12	2307.79	2025.69	1580.95	2306.5	1794.23
ENSMUSG00000001444.2	Tbx21	0	0	0	0	0	0	3.012	0.996	0
ENSMUSG00000001445.10	Mrpl10	986.512	1146.99	1113.85	1062.55	1186.12	1117.98	1022.46	1290.92	885.409
ENSMUSG00000001467.5	Cyp51	2390.72	2178.04	1722.64	2093.89	2431.61	2147.11	1864.59	2635.55	2106.11
ENSMUSG00000001472.17	Tcf25	6467.7	6400.59	7281.77	6127.07	6241.44	5475.92	6001.21	8127.82	6844.11
ENSMUSG00000001473.7	Tubb6	5701.94	5668.36	5474.12	2021.91	6747.71	5525.34	1583.12	3740.64	2957.42
ENSMUSG00000001482.15	Def8	1194.38	1176.13	1099.29	946.806	1096.31	915.016	955.521	1334.66	946.834
ENSMUSG00000001493.9	Meox1	1.002	5.994	0	49.107	1.99	5.984	187.551	47.729	28.796
ENSMUSG00000001494.6	Sost	0	0	0	0	0	0	0	0	0
ENSMUSG00000001496.15	Nkx2-1	0	0	0	0	5.938	0	0	0	0.995
ENSMUSG00000001497.18	Pax9	111.659	15	18.44	224.067	18.444	37.158	162.776	27.409	34.57
ENSMUSG00000001504.10	Irx2	13.633	15.329	4.162	22.756	34.386	5.257	0.7	29.273	1.386
ENSMUSG00000001506.10	Col1a1	267499	131607	150035	333484	109787	142372	344491	249291	198377
ENSMUSG00000001507.16	Itga3	2900.35	2704.18	3254.54	1250.42	2681.7	2188.03	835.336	2046.92	1549.53
ENSMUSG00000001508.15	Sgca	2.325	0.746	10.705	5.994	0	36.168	42.007	0.765	91.818
ENSMUSG00000001510.8	Dlx3	307.444	237.823	350.182	35.073	197.126	205.555	36.113	93.532	67.56
ENSMUSG00000001517.14	Foxm1	1715.19	1213.96	1385.92	408.103	1619.83	1526.45	305.487	860.98	720.508
ENSMUSG00000001518.12	Itfg2	428.063	434.11	466.004	388.784	493.742	480.027	426.406	604.314	437.232
ENSMUSG00000001520.12	Nrip2	58.341	81.606	31.447	213.66	27.596	22.003	248.61	173.934	110.741
ENSMUSG00000001521.12	Tulp3	1918.5	1565.39	1729.92	1874.31	1726.41	1655.08	1847.1	2274.29	1611.71
ENSMUSG00000001524.14	Gtf2h4	354.753	358.479	445.524	293.776	587.221	408.106	369.037	443.247	338.076
ENSMUSG00000001525.10	Tubb5	26094.6	26938.2	23708.5	13809.6	30586.6	26571.9	11027.5	23753	18928.3
ENSMUSG00000001542.7	Ell2	2133.88	1570.09	1856.52	2976.66	2028.11	1912.67	3113.74	3060.36	2224.55
ENSMUSG00000001552.14	Jup	797.16	1310.58	881.312	260.491	565.307	494.441	555.279	762.828	565.849
ENSMUSG00000001555.10	Fkbp10	9940.54	9621.75	8388.53	7560.39	9108.06	8128.86	9207.34	11480.7	7781.17
ENSMUSG00000001558.5	Klhl10	12.253	7.795	15.286	9.976	8.101	1.804	16.161	22.049	20.657
ENSMUSG00000001566.9	Mnx1	0	2	0	0	0	3.993	0	0	0
ENSMUSG00000001569.10	Nom1	930.06	750.745	1120.04	1057.51	1049.5	1238.08	865.661	1301.08	768.338
ENSMUSG00000001576.15	Ergic1	6902.7	8121.53	7264.05	4813.63	7121.98	6414.41	4835.57	7274.25	5478.87
ENSMUSG00000001583.13	Tnk1	7.402	0	2.452	0	0.818	4.73	3.584	2.133	0
ENSMUSG00000001588.12	Acap1	0	1.999	0	0	0	0	0	0	0
ENSMUSG00000001604.14	Tcea3	424.047	409.523	427.489	426.203	202.257	218.637	536.128	544.673	425.17
ENSMUSG00000001622.15	Csn3	2.022	0.997	0	3.015	3.969	0.994	0	0.989	0
ENSMUSG00000001627.12	Ifrd1	3985.92	3473.6	3780.36	2369.21	4339.39	3958.12	1920.47	3259.75	2882.17
ENSMUSG00000001630.13	Stk38l	912.788	616.427	733.133	964.01	770.862	775.003	789.126	927.066	743.091
ENSMUSG00000001632.16	Brpf1	1093.03	755.634	931.809	598.698	752.278	667.045	684.265	911.275	746.894
ENSMUSG00000001642.18	Akr1b3	2220.27	2330.2	2089.98	1448.43	2845.74	2431.21	1225.57	2039.07	1586.5
ENSMUSG00000001655.6	Hoxc13	73.13	310.764	111.408	48.106	235.927	104.765	78.247	375.078	206.633
ENSMUSG00000001656.3	Hoxc11	101.316	170.86	77.549	101.279	197.065	94.758	105.344	215.774	89.373
ENSMUSG00000001657.7	Hoxc8	435.972	750.853	414.947	367.315	487.596	342.113	332.726	768.972	355.799
ENSMUSG00000001661.5	Hoxc6	494.609	422.614	530.323	598.273	517.311	448.898	624.326	963.819	574.249
ENSMUSG00000001663.10	Gstt1	334.085	256.495	580.295	479.366	259.978	370.406	587.41	1008.01	697.742
ENSMUSG00000001665.11	Gstt3	598.778	633.116	744.133	657.102	520.376	525.856	823.229	1028.84	663.715
ENSMUSG00000001666.8	Ddt	435.67	443.489	537.434	432.883	443.095	472.2	353.295	622.515	429.711
ENSMUSG00000001670.13	Tat	0	0	0	0	0	0	0	0	0
ENSMUSG00000001672.14	Marveld3	0	1	0	0	0.996	0	0	0	0
ENSMUSG00000001674.11	Ddx18	1607.99	1563.92	1554.61	1272.42	2060.42	1812.76	1303.03	1857.09	1469.67
ENSMUSG00000001687.15	Ubl3	1840.47	1494.91	1862.22	1139.96	974.758	1143.27	1310.99	1462.67	1048.19
ENSMUSG00000001700.10	Gramd3	605.612	546.58	647.707	555.506	358.433	436.559	526.508	520.583	428.624
ENSMUSG00000001707.8	Eef1e1	406.846	606.098	610.348	468.195	929.4	718.264	338.646	652.641	447.869
ENSMUSG00000001729.14	Akt1	7431.37	8729.72	7337.41	5361.08	8780.27	6813.26	5175.49	7927.55	5593.64
ENSMUSG00000001739.14	Cldn15	12.989	49.439	19.787	3.994	85.187	28.787	6.991	87.186	57.316
ENSMUSG00000001741.12	Il16	34.215	35.867	56.578	77.779	31.104	50.667	67.852	102.982	83.16
ENSMUSG00000001750.16	Tcirg1	538.95	655.448	716.202	788.636	531.221	579.653	607.254	1326.05	1086.59
ENSMUSG00000001751.9	Naglu	1117.96	691.004	1059.72	1442.11	479.513	630.184	1561.17	1359.9	1063.3
ENSMUSG00000001755.12	Coasy	528.574	447.796	482.437	497.859	442.589	471.111	424.264	535.187	394.475
ENSMUSG00000001761.7	Smo	3800.57	2882.19	3124.53	3562.81	2830.45	2741.04	4425.82	4644.26	3371.63
ENSMUSG00000001763.14	Tspan33	12.215	7.167	9.079	3.616	5.049	10.221	3.084	7.062	13.616
ENSMUSG00000001767.5	Crnkl1	1007.21	969.426	954.382	827.026	1014.31	969.858	954.108	1194.35	891.62
ENSMUSG00000001768.16	Rin2	1871.26	1459.35	2015.47	3219.63	1524.22	1394	3110.15	2677.56	2486.32
ENSMUSG00000001773.14	Folh1	0	0	0.997	0	0	0	0	0	0
ENSMUSG00000001774.8	Chordc1	1526.89	1348.59	1418.42	1456.84	1958.35	1729.75	1089.12	1279.1	1274.34
ENSMUSG00000001783.3	Rtcb	3120.96	3235.85	2982.76	2960.47	3423.41	2858.37	2633.26	3831.59	2681.67
ENSMUSG00000001785.13	Pwp1	975.513	979.243	851.913	742.386	1297.15	1053.65	661.778	937.942	704.857
ENSMUSG00000001786.14	Fbxo7	353.684	299.941	366.896	454.068	330.694	286.319	430.737	438.09	410.624
ENSMUSG00000001794.13	Capns1	8824.96	8752.06	9307.03	6593.16	7575.18	6786.48	5887.15	7845.59	5943
ENSMUSG00000001802.16	Lrp3	200.359	244.29	206.57	178.314	140.442	150.975	223.919	335.025	144.94
ENSMUSG00000001804.9	Dsg4	0	0	0	0	0	0	0	0	0
ENSMUSG00000001815.15	Evx2	0.998	1.996	0	0	0	0	0	0	0
ENSMUSG00000001819.4	Hoxd13	2.003	3.996	11.934	1.002	11.943	9.976	4.012	6.963	0
ENSMUSG00000001823.5	Hoxd12	0	0	0	0	0	0	0	0	0
ENSMUSG00000001827.12	Folr1	0	2.744	4.943	2.075	0	2.734	0.776	7.45	0
ENSMUSG00000001829.17	Clpb	1081.65	1028.71	1167.43	734.234	1017.95	1022.2	587.196	788.599	895.632
ENSMUSG00000001833.17	Septin7	11730.7	12000.2	11185.3	9291.5	10572.9	9637.18	9323.73	11116.1	8481.3
ENSMUSG00000001844.10	Zdhhc4	608.298	647.468	680.983	638.373	624.331	489.558	688.997	983.378	635.558
ENSMUSG00000001847.14	Rac1	9946.2	10039.8	9005.92	7146.88	9784.38	8130.25	6227.87	8852.77	7116.89
ENSMUSG00000001855.15	Nup214	1380.69	1607.01	1238.4	917.187	1346.69	1384.32	750.92	1417.49	1183.33
ENSMUSG00000001864.13	Aif1l	231.122	308.047	118.244	27.31	163.33	74.287	54.8	124.097	90.67
ENSMUSG00000001865.2	Cpa3	0	0	0	0	0	0.999	1.006	0.995	3.977
ENSMUSG00000001870.16	Ltbp1	22276.3	14898.4	21422.4	12745.6	13708.1	15316.7	8009.74	14309.5	14599.6
ENSMUSG00000001891.16	Ugp2	3500.32	4036.54	3602.75	2826.26	3634.9	3028.85	2944.7	4471.63	3007.02
ENSMUSG00000001901.15	Kcnh6	0	0	1.994	0	0	0	0	0.997	0
ENSMUSG00000001909.16	Trmt1	941.282	1032.97	1221.66	1000.52	1139.43	1294.2	898.769	1353.72	953.559
ENSMUSG00000001910.5	Nacc1	2482.84	2402.64	2397.76	1619.78	2327.27	1994.9	1509.59	2275.51	1757.6
ENSMUSG00000001911.16	Nfix	13673.7	8121.55	11519.4	12461.6	8787.3	9355.87	12627.1	13594.7	11233.6
ENSMUSG00000001918.17	Slc1a5	3505.92	2473.22	2955.14	3156.86	2763.58	2626.01	3040.78	4755.83	3252.43
ENSMUSG00000001924.15	Uba1	12429	12263.1	11474.5	9218.24	12821.4	10654.5	8319.69	12428.2	9347.08
ENSMUSG00000001930.17	Vwf	6.872	5.818	30.004	7.916	6.002	45.003	18.404	21.714	6.596
ENSMUSG00000001942.8	Siae	976.212	596.8	780.347	788.84	569.416	544.51	839.023	749.989	812.656
ENSMUSG00000001943.8	Vsig2	0	0	0	0	0.996	0	0	0	0
ENSMUSG00000001946.14	Esam	4.143	14.322	24.8	3.904	3.873	5.953	10.644	2.321	1.546
ENSMUSG00000001948.10	Spa17	44.092	27.369	15.282	43.352	31.068	29.723	24.247	55.957	28.971
ENSMUSG00000001962.8	Fam50a	1468.19	1285.58	1358.78	980.524	1300.19	1293.53	885.375	1479.88	1031.44
ENSMUSG00000001964.14	Emd	1590.98	1427.54	1409.08	975.361	1658.5	1354.91	1048.7	1526.44	1250.14
ENSMUSG00000001983.7	Taco1	161.119	142.859	92.334	127.549	178.057	169.418	109.391	153.888	110.103
ENSMUSG00000001985.9	Grik3	0	1.999	0	2.001	0.996	0	0	0	0
ENSMUSG00000001986.16	Gria3	1453.09	1734.65	1780.67	633.671	333.731	438.349	814.323	453.866	383.59
ENSMUSG00000001988.9	Npas1	1.09	0	6.48	2.179	2.162	0.74	0	3.007	0
ENSMUSG00000001995.9	Sipa1l2	655.878	705.359	743.87	361.713	964.774	831.836	309.819	677.514	756.44
ENSMUSG00000001998.15	Ap4e1	405.929	251.442	353.14	443.52	291.982	318.306	329.354	434.242	422.715
ENSMUSG00000001999.15	Blvra	529.664	407.587	462.989	351.774	586.808	409.431	357.487	610.37	396.208
ENSMUSG00000002006.12	Pdzd4	220.911	180.88	156.295	213.28	122.481	125.782	350.046	321.629	199.808
ENSMUSG00000002007.5	Srpk3	0	0	0	0	0	0	0.719	4.403	2.136
ENSMUSG00000002010.17	Idh3g	1439.74	1511.07	1427.68	1423.68	1571.03	1489.78	1251.92	1983	1557.33
ENSMUSG00000002012.13	Pnck	60.866	63.68	42.623	26.389	12.346	17.728	78.502	54.428	31.978
ENSMUSG00000002014.12	Ssr4	2640.43	2425.46	2336.18	3266.66	2136.47	2218.4	3018.53	3126.27	2567.82
ENSMUSG00000002015.5	Bcap31	4027.14	4386.28	4415.18	3385.01	3653.69	3381.9	3196.92	4597.29	3037.38
ENSMUSG00000002017.10	Fam98a	2154.32	1734.42	1612.62	1439.09	1945.59	1963.9	1429.83	1770.48	1744.81
ENSMUSG00000002020.15	Ltbp2	55948.7	38949.3	57189.9	25901.8	26474.9	40914.3	17777	19422.4	18897.6
ENSMUSG00000002028.13	Kmt2a	1369.44	960.812	1322.65	1279.16	945.801	1156.19	1187.82	1528.35	1214.28
ENSMUSG00000002031.12	Ift46	1078.55	1047.18	1037.53	982.885	1272.83	881.24	960.518	1355.9	1070.22
ENSMUSG00000002032.17	Tmem25	31.005	13.502	3.356	14.339	3.956	2.379	58.745	88.926	19.74
ENSMUSG00000002033.14	Cd3g	0	0	0	0	0	0	0	0	0
ENSMUSG00000002043.17	Trappc6a	440.958	469.04	508.547	550.796	396.858	388.405	517.664	553.463	402.052
ENSMUSG00000002052.6	Supt6	3851.48	3216.5	4060.41	2916.6	2965.35	2623.32	2983.79	4042.62	3055.96
ENSMUSG00000002055.9	Spag5	952.622	572.534	884.678	305.921	856.431	842.102	219.795	399.15	477.449
ENSMUSG00000002057.4	Foxn1	1	1.997	0	0	0	0	1.002	0	3.972
ENSMUSG00000002058.13	Unc119	236.616	228.795	187.106	300.874	244.809	186.145	407.267	468.034	318.392
ENSMUSG00000002059.18	Rab34	2251.62	2351.35	2384.28	2006.23	2011.54	1936.82	2266.71	2749.03	2151.03
ENSMUSG00000002064.10	Sdf2	1541.99	1709.47	1626.51	1691.63	1276.16	1184.76	1840.55	2036.08	1396.9
ENSMUSG00000002068.16	Ccne1	608.319	471.455	574.491	212.277	630.083	581.243	152.649	371.417	251.6
ENSMUSG00000002076.12	Hsf2bp	3.141	5.349	1.324	17.289	5.181	0	4.181	9.31	18.263
ENSMUSG00000002083.13	Bbc3	622.448	609.671	519.741	226.576	218.677	261.463	251.37	280.272	224.145
ENSMUSG00000002100.15	Mybpc3	0	0	0	0	0	0	0	0	0
ENSMUSG00000002102.15	Psmc3	4889.59	5006.61	4776.64	3796.04	5707.21	4507.7	3668.13	5253.81	3842.22
ENSMUSG00000002103.15	Acp2	1930.71	1605.64	1860.6	2147.44	1433.44	1540.01	2272.96	2364.93	1798.54
ENSMUSG00000002104.11	Rapsn	35.696	25.187	39.826	28.974	12.625	55.271	48.701	33.772	37.58
ENSMUSG00000002105.15	Slc39a13	2959.96	2760.02	3074.91	2828.62	2997.5	2998.69	2897.72	3446.34	2832.8
ENSMUSG00000002107.18	Celf2	1445.96	950.689	1043.11	1543.37	696.222	726.4	1317.5	1768.72	1055.58
ENSMUSG00000002108.10	Nr1h3	129.689	91.537	147.769	84.978	119.343	91.219	125.752	142.183	101.261
ENSMUSG00000002109.14	Ddb2	106.024	81.852	113.376	155.403	124.547	90.195	204.127	230.35	206.809
ENSMUSG00000002111.8	Spi1	43.36	4.131	4.11	2.073	12.972	0	2.074	8.701	0
ENSMUSG00000002129.11	Sf3a1	1866.15	1593.54	1671.51	1389.15	1750.95	1613.64	1354.55	1703.49	1351.31
ENSMUSG00000002147.18	Stat6	3355.09	2919.32	3306.03	2809.24	2819.59	2625.84	2805.45	3252.76	2516.7
ENSMUSG00000002190.13	Clgn	13.026	8.047	8.873	3.225	10.056	14.408	4.846	11.582	5.603
ENSMUSG00000002204.9	Napsa	10.007	0	0	0	0	0	2.996	0	0
ENSMUSG00000002205.16	Vrk3	234.261	205.139	196.861	245.947	261.677	251.679	312.9	400.976	300.849
ENSMUSG00000002210.11	Smg9	388.435	359.604	509.747	305.226	399.99	344.434	276.882	357.346	345.752
ENSMUSG00000002221.11	Paxip1	803.883	629.536	628.277	504.274	1159.56	626.631	424.872	694.162	519.273
ENSMUSG00000002222.14	Rmnd5a	1336.66	864.462	1069.94	1572.65	1027.14	1161.45	2074.95	1974.85	1482.91
ENSMUSG00000002227.15	Mov10	442.293	269.883	363.364	826.926	473.768	317.379	606.704	1448.74	805.685
ENSMUSG00000002228.7	Ppm1j	4.79	16.197	10.424	14.352	40.688	5.705	5.741	18.006	12.306
ENSMUSG00000002233.13	Rhoc	3963.38	5552.5	4296.11	2990.41	5193.15	4047.41	2991.61	4741.16	3432.74
ENSMUSG00000002240.12	Prr27	0	0	0	0	0	0	0	0	0
ENSMUSG00000002249.21	Tead3	925.328	837.661	931.307	643.695	666.515	725.411	724.1	1216.01	877.371
ENSMUSG00000002250.16	Ppard	1145.67	991.316	1414.36	672.927	806.108	676.911	1029.82	980.793	727.788
ENSMUSG00000002257.8	Def6	515.675	669.026	548.37	386.81	367.913	339.175	307.183	357.773	315.502
ENSMUSG00000002265.16	Peg3	180.203	272.206	256.364	149.794	153.332	189.355	142.694	120.815	158.811
ENSMUSG00000002266.17	Zim1	0.77	18.507	0.769	1.544	11.604	0.771	6.341	42.834	4.604
ENSMUSG00000002274.13	Metrn	461.091	553.258	492.871	457.326	603.776	610.16	482.042	560.333	432.802
ENSMUSG00000002279.19	Lmf1	483.177	511.894	449.177	608.095	411.642	424.091	529.554	700.629	501.15
ENSMUSG00000002280.11	Ciao3	270.406	375.271	306.306	463.429	291.261	270.65	363.94	574.312	294.455
ENSMUSG00000002289.16	Angptl4	729.367	457.265	539.066	1336.5	1432.53	1035.04	908.695	1561.2	1038.86
ENSMUSG00000002297.16	Dbf4	1241.6	1141.54	961.657	542.703	1665.74	1376.76	282.149	729.482	659.045
ENSMUSG00000002307.16	Daxx	645.649	530.777	703.565	1219.33	453.647	569.821	819.029	1696.74	1226.22
ENSMUSG00000002308.16	Cd320	275.102	273.481	252.257	428.267	358.49	283.647	462.284	693.601	453.739
ENSMUSG00000002319.16	Ipo4	3046.05	3226	3446.88	2180.6	3716.25	2533.69	2282.17	4190.64	2919.43
ENSMUSG00000002320.15	Tm9sf1	2341.36	2501.1	2392.38	2105.31	2165	2062.03	2362.32	2719.44	1838.94
ENSMUSG00000002324.8	Rec8	1.993	0	0	0	0	0	0	0	0
ENSMUSG00000002325.15	Irf9	910.321	256.907	638.677	2954.84	410.121	534.648	2780.14	3479.05	2427.81
ENSMUSG00000002326.6	Gmpr2	625.742	613.01	480.396	450.698	727.83	577.834	516.176	575.802	422.228
ENSMUSG00000002329.7	Mdp1	566.691	658.408	595.249	652.162	542.524	509.882	641.671	710.652	515.062
ENSMUSG00000002332.16	Dhrs1	1403.67	1194.98	1259.1	1022.72	929.999	1034.77	1265.69	1308.79	1040.64
ENSMUSG00000002341.8	Ncan	0.998	0	1.991	0	0	0	1.003	0	0
ENSMUSG00000002342.17	Tmem161a	1096.56	901.308	1317.3	989.156	821.957	734.361	909.317	1373.27	1048.93
ENSMUSG00000002343.11	Armc6	228.469	203.954	188.444	164.369	300.277	309.679	303.537	319.215	222.125
ENSMUSG00000002345.18	Borcs8	478.023	533.654	511.054	456.138	403.074	386.21	429.298	609.028	402.531
ENSMUSG00000002346.16	Slc25a42	153.998	174.845	179.255	135.846	86.012	107.019	177.171	197.319	150.182
ENSMUSG00000002365.10	Snx9	6059.23	5675.52	6476.2	4708.3	5183.28	4502.86	4017.93	4924.96	3816.2
ENSMUSG00000002372.9	Ranbp3	1464.61	1586.71	1577.57	1314.5	1889.09	1676.61	1387.96	2128.24	1561.14
ENSMUSG00000002379.7	Ndufa11	1231.43	1314.74	1471.24	1044.48	1233.06	1184.79	1048.99	1558.63	1243.83
ENSMUSG00000002384.2	Bmp8b	0.906	26.231	3.603	1.814	15.319	0	2.291	3.603	0
ENSMUSG00000002393.14	Nr2f6	1230.95	1199.27	1154.23	1011.5	1239.8	943.743	1410.95	1982.05	1231.52
ENSMUSG00000002395.14	Use1	1422.52	1194.41	1409.71	1556.08	1083.33	982.008	1533.6	1924.07	1278.17
ENSMUSG00000002396.8	Ocel1	159.976	107.698	159.87	150.879	131.003	129.649	155.198	226.637	142.104
ENSMUSG00000002409.18	Dyrk1b	259.264	256.368	252.17	361.368	134.107	188.156	285.771	391.302	291.294
ENSMUSG00000002413.15	Braf	1350.35	1107.83	1371.29	1631.78	860.482	884.192	1621.41	1444.17	1432.54
ENSMUSG00000002416.13	Ndufb2	502.266	747.876	430.433	523.136	476.431	557.519	445.942	602.015	306.242
ENSMUSG00000002428.12	Hltf	891.94	704	875.905	863.972	726.321	689.116	1067.48	958.176	897.113
ENSMUSG00000002455.14	Prpf6	1903.79	1731.85	1902.09	1976.12	1890.06	1767.01	2096.96	2777.7	2019.84
ENSMUSG00000002458.13	Rgs19	671.151	742.639	630.24	650.795	779.012	738.669	446.008	818.153	633.977
ENSMUSG00000002459.17	Rgs20	8.019	8.626	7.02	0.787	1.562	11.536	1.575	14.184	5.454
ENSMUSG00000002475.16	Abhd3	54.679	56.156	74.177	53.448	36.648	52.191	66.11	50.099	66.276
ENSMUSG00000002477.5	Snrpd1	1367.44	1483.62	1236.68	945.816	1801.82	1451.64	829.888	1516.69	1294.02
ENSMUSG00000002486.15	Tchp	232.861	284.108	258.017	197.643	272.76	246.179	294.473	397.324	260.086
ENSMUSG00000002489.16	Tiam1	602.909	822.613	890.876	392.608	754.853	1166.24	147.472	588.731	754.31
ENSMUSG00000002496.10	Tsc2	2298.45	1803.49	2163.72	1665.32	1788.63	1906.3	1619.15	3301.81	2012.81
ENSMUSG00000002500.15	Rpl3l	1.57	0	0	0	0	0	1.328	0	0
ENSMUSG00000002504.15	Slc9a3r2	360.078	517.398	385.692	244.11	282.826	270.025	383.885	617.97	391.871
ENSMUSG00000002524.17	Puf60	2567.97	2336.27	2441.56	2353.36	2885.62	2479.53	2678.59	3999.34	3057.34
ENSMUSG00000002546.16	Golga2	3212.99	2456.27	3320.36	2921.12	2894.18	2264.51	2910.95	3560.89	3004.15
ENSMUSG00000002550.16	Uck1	615.067	630.908	682.589	462.734	634.673	540.533	520.898	760.422	583.628
ENSMUSG00000002565.16	Scin	1.929	0	3.287	2.207	11.514	2.885	7.734	14.388	0
ENSMUSG00000002578.18	Ikzf4	19.69	18.857	87.076	30.785	12.27	16.251	80.153	74.711	34.806
ENSMUSG00000002580.7	Mien1	713.859	858.609	705.281	650.482	689.98	635.793	603.839	757.271	512.715
ENSMUSG00000002588.13	Pon1	3.015	0	0	0	0	0	0	1.985	1.983
ENSMUSG00000002602.16	Axl	16805.1	20523.4	16752.2	10537.5	24314.4	18738.3	7473.73	16631.4	12647.8
ENSMUSG00000002603.15	Tgfb1	1161.5	973.702	1087.34	721.777	505.274	586.797	618.271	573.043	518.23
ENSMUSG00000002608.8	Ccdc97	1191.15	858.992	1225.45	605.705	819.534	840.39	645.835	944.334	725.202
ENSMUSG00000002617.14	Zfp40	120.346	115.468	107.461	146.63	114.629	154.656	173.623	159.061	200.92
ENSMUSG00000002625.10	Akap8l	897.259	741.99	931.369	1055.05	790.598	820.416	1270.59	1587.41	1205.4
ENSMUSG00000002633.4	Shh	0	0	0	0	0	0	0	0	0
ENSMUSG00000002635.11	Pdcd2l	212.738	258.3	199.91	244.483	251.926	232.249	208.106	341.63	209.722
ENSMUSG00000002658.9	Gtf2f1	1910.64	2166.1	2024.81	1348.48	2274.91	1949.39	1356.58	2260.47	1767.87
ENSMUSG00000002660.8	Clpp	476.732	696.986	544.616	510.783	696.258	646.418	471.769	703.43	521.232
ENSMUSG00000002661.14	Alkbh7	100.577	87.84	115.021	95.337	118.699	120.478	114.783	131.183	87.402
ENSMUSG00000002664.2	Pspn	3.132	0	0	1.013	0	4.887	1.995	1.932	0
ENSMUSG00000002668.8	Dennd1c	10.549	0	0.882	2.142	0	0	0	0	0
ENSMUSG00000002679.14	Med6	410.384	402.442	442.032	470.458	474.613	493.084	370.759	520.11	384.596
ENSMUSG00000002688.8	Prkd1	627.934	566.617	690.808	529.761	700.006	650.825	547.856	653.138	513.888
ENSMUSG00000002699.13	Lcp2	17.804	9.692	0	2.429	0	0	0	0	0
ENSMUSG00000002718.14	Cse1l	2367.81	2224.57	2045.2	1224.65	2831.33	2431.51	1086.94	1736.07	1654.65
ENSMUSG00000002728.14	Naa20	1131.77	1099.05	1039.12	1025.03	1127.38	860.152	927.812	1324.63	967.267
ENSMUSG00000002731.6	Prkra	580.161	521.69	587.675	716.469	635.552	490.787	827.02	859.33	636.146
ENSMUSG00000002732.14	Fkbp7	1360.4	1183.45	1172.55	1944.42	778.005	884.987	2711.63	2273.18	1841.27
ENSMUSG00000002733.8	Plekha3	1118.58	1161.38	1056.58	1046.8	1225.57	1225.67	874.363	1324.66	988.79
ENSMUSG00000002741.9	Ykt6	4018.69	3808.87	3726.21	3152.94	3601.45	2951.21	2833.31	3831.95	2875.04
ENSMUSG00000002748.7	Baz1b	3834.42	3202.61	3502.48	3312.99	3730.34	3688.19	3599.13	4049.08	3191.51
ENSMUSG00000002763.16	Pex6	815.1	599.208	638.94	856.109	557.734	589.463	975.139	1033.08	685.547
ENSMUSG00000002767.13	Mrpl2	744.066	788.011	847.884	689.994	1051.55	826.775	672.524	937.306	787.201
ENSMUSG00000002768.8	Mea1	1587.95	1891.77	1787.49	1808.81	1776.05	1644.18	1701.7	2494.37	1642.38
ENSMUSG00000002769.9	Gnmt	5.82	4.086	3.536	2.322	6.702	1.997	1.008	0.762	2.979
ENSMUSG00000002771.12	Grin2d	148.968	116.113	168.197	154.144	122.694	163.799	209.239	197.934	129.557
ENSMUSG00000002778.14	Kdelr1	3632.3	3821.9	3356.32	3729.48	2593.92	2716.63	3412.66	3711.12	2872.34
ENSMUSG00000002781.19	Tmem143	431.096	392.879	434.383	307.584	444.764	290.236	346.457	387.02	312.823
ENSMUSG00000002791.17	Pdxk-ps	0	2.208	0	0	0	2.193	1.007	0	0
ENSMUSG00000002797.9	Ggct	181.794	281.527	338.426	135.081	277.934	185.165	93.733	152.87	102.339
ENSMUSG00000002799.6	Jag2	6.659	23.828	3.688	29.743	3.688	1.479	29.982	7.378	1.473
ENSMUSG00000002803.14	Btbd6	320.328	293.012	280.902	362.943	276.958	253.445	230.11	333.082	235.166
ENSMUSG00000002804.4	Nudt14	108.154	121.578	129.277	153.908	67.233	82.398	125.477	186.725	84.149
ENSMUSG00000002808.7	Epdr1	2727.84	2129.2	2368.42	2939.95	1843.03	1827.23	3312.44	2575.36	2075.97
ENSMUSG00000002812.4	Flii	5003.79	4649.03	4760.03	3280.78	4073.43	4562.25	3167.76	4612.42	3124.21
ENSMUSG00000002814.15	Top3a	244.137	227.017	228.736	236.937	271.733	270.152	321.126	362.161	300.281
ENSMUSG00000002820.6	Atg4d	194.795	109.216	175.222	188.323	355.353	191.393	185.15	282.223	206.961
ENSMUSG00000002825.8	Qtrt1	264.055	193.77	267.429	227.231	307.925	278.778	203.757	313.473	234.151
ENSMUSG00000002831.14	Plin4	2000.66	1396.31	2020.48	1363.33	2138.18	1598.66	1242.58	3239.84	1908.08
ENSMUSG00000002833.11	Hdgfl2	1831.57	1584.51	1882.89	1484.46	1645.18	1861.89	1305.18	2332.37	1647.05
ENSMUSG00000002835.9	Chaf1a	967.414	834.461	695.185	270.93	1142.04	1411.02	376.026	773.478	461.832
ENSMUSG00000002844.9	Adprh	1563.7	1706.85	1615.37	1396.48	1315.39	1292.3	1312.14	1877.98	1196.96
ENSMUSG00000002845.14	Tmem39a	1492.93	1149.61	1210.55	1510.22	1331.25	1033.7	1492.64	1629.55	1327.29
ENSMUSG00000002846.9	Timmdc1	482.834	489.551	458.946	399.016	484.398	445.627	355.226	509.147	300.687
ENSMUSG00000002847.7	Pla1a	43.143	151.875	59.649	53.15	28.862	14.961	27.089	241.609	48.656
ENSMUSG00000002870.8	Mcm2	1781.06	1400.5	1683.92	793.027	2339.78	1965.74	585.11	1349.8	1054.62
ENSMUSG00000002871.14	Tpra1	480.109	528.057	568.431	591.861	524.386	541.889	504.241	895.443	447.541
ENSMUSG00000002881.14	Nab1	2165.72	1993.67	1812.07	1561.56	1776.87	1731.32	1245.87	1816.81	1366.26
ENSMUSG00000002885.14	Adgre5	1220.02	1561.21	1151.22	649.526	899.117	737.611	764.334	1036.24	640.039
ENSMUSG00000002897.5	Il17ra	1059.5	1070.96	1304.9	756.892	834.527	519.44	634.025	1153.7	648.736
ENSMUSG00000002900.16	Lamb1	3403.04	5537.3	4448.18	3356.26	6520.15	4737.31	4022.01	8066.38	4631.31
ENSMUSG00000002908.17	Kcnn1	116.278	147.356	112.036	201.593	135.832	69.574	187.268	208.762	115.397
ENSMUSG00000002910.11	Arrdc2	61.987	36.398	53.106	145.768	62.768	43.002	153.187	180.105	123.669
ENSMUSG00000002930.6	Ppp1r17	0	0	0	0	0	0	0	0	0
ENSMUSG00000002944.15	Cd36	182.61	33.062	39.277	17.278	60.553	31.545	6.049	88.3	27.342
ENSMUSG00000002948.19	Map2k7	853.799	759.622	872.547	917.959	920.854	892.356	962.724	1333.59	1070.27
ENSMUSG00000002949.15	Timm44	686.437	786.91	749.864	780.431	945.811	716.554	853.58	1056.53	820.225
ENSMUSG00000002957.11	Ap2a2	4606.96	4070.83	3964.32	3931.02	4139.8	3872.83	3348.39	4384.71	3361.36
ENSMUSG00000002963.17	Pnkp	649.782	625.888	767.672	494.376	629.029	677.913	414.452	531.318	471.289
ENSMUSG00000002968.9	Med25	1870.85	1378.94	2074.81	1205.67	1254.63	1712.96	1671.65	1821.38	1566.99
ENSMUSG00000002980.14	Bcam	105.863	165.435	121.352	50.954	63.324	59.783	43.945	26.599	40.859
ENSMUSG00000002981.10	Clptm1	3048.99	3044.49	3121.04	3005.82	2902.19	2631.45	2737.51	4034.34	2464.77
ENSMUSG00000002983.17	Relb	574.604	450.399	668.371	581.087	488.597	407.514	623.695	826.414	624.018
ENSMUSG00000002984.17	Tomm40	1656.7	1811.48	1598.52	1143.93	2298.21	1781.29	865.253	1391.82	1099.95
ENSMUSG00000002985.16	Apoe	394.479	131.159	241.454	77.918	68.826	69.045	209.964	470.895	178.638
ENSMUSG00000002992.17	Apoc2	0	0	0.997	0	0	0	0	0	0
ENSMUSG00000002996.17	Hbp1	2015.22	1696.36	1995.91	2192.67	1265.73	1375.95	2193.01	2331.3	1818.66
ENSMUSG00000002997.15	Prkar2b	1065.06	1293.97	960.168	946.171	1528.86	1282.15	940.801	1348.1	1423.15
ENSMUSG00000003031.14	Cdkn1b	883.948	579.952	615.918	1559.14	832.415	920.711	1986.5	1842.57	1392.83
ENSMUSG00000003032.8	Klf4	16045.1	10813.9	15596.6	7007.05	8773.03	9808.58	6923.04	8582.35	6005.78
ENSMUSG00000003033.15	Ap1m1	1637.69	1275.29	1513.95	1257.12	1553.69	1411.28	1086.37	1841.51	1296.28
ENSMUSG00000003037.16	Rab8a	1866.01	1659.58	1663.29	1592.3	1767.56	1581.72	1490.97	2103.34	1703.73
ENSMUSG00000003038.15	Hmgn2	5868.3	4231.96	5084.35	4005.99	5830.95	4842.84	3969.94	5759.37	4085.72
ENSMUSG00000003039.9	Fam32a	1109.64	1320.91	1199.12	995.904	1153.14	848.496	986.019	2002.74	1043.67
ENSMUSG00000003051.13	Elf3	2.086	1.038	0	0	5.548	3.109	0	5.543	2.064
ENSMUSG00000003053.17	Cyp2c29	3.986	0	0	0	0	0	0	0	0
ENSMUSG00000003062.13	Stard3nl	910.643	996.864	878.357	853.236	902.896	783.112	676.309	973.606	702.804
ENSMUSG00000003068.16	Stk11	2134.68	2112.14	2667.61	2140.46	2395.12	2189.69	2181.36	3067.67	2303.33
ENSMUSG00000003070.6	Efna2	63.172	24.98	47.73	109.283	42.799	43.892	154.5	105.418	74.486
ENSMUSG00000003072.15	Atp5d	3035.39	3343.9	2997.81	2511.25	3706.41	3210.36	2134.73	3800.82	2508.16
ENSMUSG00000003099.11	Ppp5c	1356.44	1327.43	1244.33	869.083	1252.55	1200.08	861.259	1045.59	880.103
ENSMUSG00000003119.14	Cdk12	1106.32	825.119	1000.56	874.053	868.1	867.801	978.825	1152.12	1046.48
ENSMUSG00000003123.15	Lipe	83.853	51.39	50.887	66.212	68.348	46.532	94.636	180.444	78.976
ENSMUSG00000003131.7	Pafah1b2	4091.35	4457.61	4067.67	3517.99	4630.93	3554.76	3638.85	5231.72	3785.28
ENSMUSG00000003134.10	Tbc1d8	12.636	17.151	25.845	8.139	9.895	10.821	15.864	53.014	6.286
ENSMUSG00000003135.15	Cnot11	752.396	825.007	780.647	682.774	842.295	654.806	617.452	890.37	605.82
ENSMUSG00000003153.10	Slc2a3	67.218	142.412	53.924	112.412	60.469	110.039	131.056	53.116	128.553
ENSMUSG00000003154.15	Foxj2	1012.27	718.35	844.837	917.424	796.287	934.632	1070.81	1182.53	1013.4
ENSMUSG00000003161.15	Sri	1938.59	2175	1934.04	1875.29	2319.78	1581.01	1455.08	2670.83	1648.44
ENSMUSG00000003166.20	Dgcr2	1958.34	1585.54	1604.61	1832.3	1514.24	1583.05	2321.79	2472.69	1719.65
ENSMUSG00000003184.15	Irf3	805.811	641.665	724.99	656.689	556.379	570.556	758.811	915.691	748.47
ENSMUSG00000003190.12	Bcl2l12	157.81	179.638	197.296	207.533	152.086	201.899	185.428	289.331	216.939
ENSMUSG00000003198.10	Zfp959	89.023	73.929	61.676	115.13	81.735	120.042	105.456	153.196	118.763
ENSMUSG00000003199.16	Mpnd	1244.21	1024.29	1263.25	1326.05	999.675	996.865	1271.43	1717.54	1281.77
ENSMUSG00000003200.10	Sh3gl1	2373.04	2288.47	2618.82	2139.72	2348.01	2195.35	2233.93	3494.44	2541.53
ENSMUSG00000003206.7	Ebi3	0	0	0	0	0	0	0	0	0.995
ENSMUSG00000003208.9	Yju2	152.058	160.26	189.962	220.794	223.499	250.984	239.823	314.705	219.564
ENSMUSG00000003226.7	Ranbp2	5042.66	4472.23	4759.96	3649.11	4100.15	3846.43	3680.4	4106.37	3969.25
ENSMUSG00000003227.4	Edar	3.999	0	0	8.01	1.991	5.988	35.099	32.849	19.875
ENSMUSG00000003228.9	Grk5	1259.63	1753.21	1437.78	1102.87	1296.01	1358.98	1422.56	1719.56	1018.91
ENSMUSG00000003233.12	Dvl3	990.641	828.405	907.931	777.386	594.759	741.249	982.918	1100.95	896.768
ENSMUSG00000003234.16	Abcf3	964.974	806.84	990.963	988.442	921.163	873.476	931.458	1398.17	1205.03
ENSMUSG00000003235.13	Eif2b5	1792.55	1692.28	1589.31	1372.45	1850.04	1644.91	1167.35	1617.74	1170.86
ENSMUSG00000003269.17	Cyth2	1869.42	1695.56	1723.41	1118.83	1235.79	1221.29	1070.13	1281.83	1023.77
ENSMUSG00000003271.17	Sult2b1	20.581	8.976	21.461	11.391	10.244	6.157	10.34	17.372	12.254
ENSMUSG00000003273.14	Car11	44.275	56.952	40.034	86.487	38.389	33.533	156.962	133.567	174.848
ENSMUSG00000003279.17	Dlgap1	0	8.733	1.745	0	0	0	0	0.579	0
ENSMUSG00000003282.9	Plag1	131.414	110.069	136.347	114.167	132.226	117.3	271.577	281.779	217.208
ENSMUSG00000003283.14	Hck	52.15	105.915	31.818	20.053	42.799	26.933	9.029	110.384	29.793
ENSMUSG00000003299.10	Mrpl4	950.797	887.526	1050.31	873.073	1098.62	1010.24	729.159	1216.73	853.396
ENSMUSG00000003308.15	Keap1	1403.22	1388.45	1314.34	1330.84	1274.24	1183.91	1522.44	1802.29	1358.55
ENSMUSG00000003309.14	Ap1m2	0	0	0	0.869	0	0	0	7.851	0.534
ENSMUSG00000003316.14	Glg1	9756.4	7374.77	7796.61	8558.88	6215.07	6312.93	9409.1	9334.75	7534.7
ENSMUSG00000003341.9	Atp8b3	1.857	2.786	2.776	7.592	3.236	7.932	0	0	4.307
ENSMUSG00000003344.14	Btbd2	714.131	450.326	647.124	643.968	435.704	508.252	797.318	1091.72	741.378
ENSMUSG00000003345.16	Csnk1g2	3289.84	3040.2	3240.86	2653.94	2558.95	2369.84	2711.91	3933.21	2793.69
ENSMUSG00000003346.14	Abhd17a	1317.19	1454.12	1306.34	1257.26	1443.22	1206.65	1123.73	1834.07	1174.6
ENSMUSG00000003348.10	Mob3a	1645.1	1796.06	1455.72	1421.57	1416.58	1092.22	1134.22	1774.72	1182.97
ENSMUSG00000003352.14	Cacnb3	547.323	714.516	683.304	395.348	442.196	388.354	425.31	731.928	492.028
ENSMUSG00000003354.6	Ccdc65	49.283	57.515	60.725	19.876	30.053	16	53.967	30.021	20.613
ENSMUSG00000003355.7	Fkbp11	560.489	610.841	520.998	693.615	591.723	647.979	772.336	757.814	709.646
ENSMUSG00000003360.15	Ddx23	2034.88	1957.91	2337.62	1966.64	2710.06	2152.31	1453.21	2208.73	1647.21
ENSMUSG00000003363.15	Pld3	4115.87	3665.51	4581.07	5077.46	2173.66	2864.06	6830.71	5994.56	4443.42
ENSMUSG00000003378.9	Grik5	158.676	168.991	202.257	133.858	111.135	155.609	257.902	322.296	262.361
ENSMUSG00000003379.7	Cd79a	4.027	1.999	0.993	0	4.976	1.994	0	0.993	0
ENSMUSG00000003380.11	Rabac1	2616.43	2836.9	3015.8	3062.81	2176.72	2262.54	3645.84	3189.66	2318.44
ENSMUSG00000003382.18	Etv3	540.258	410.724	463.874	453.919	431.741	381.706	564.058	593.601	461.003
ENSMUSG00000003402.14	Prkcsh	4359.9	5057.36	4420.66	3993.37	4508.32	4190.72	4016.61	6197.76	4187.62
ENSMUSG00000003410.8	Elavl3	0	1	0	0	0.996	0.999	0	2.99	0
ENSMUSG00000003411.10	Rab3b	498.157	986.154	516.57	268.742	830.297	441.232	188.718	509.489	353.843
ENSMUSG00000003418.11	St8sia6	21.711	43.307	9.534	31.912	7.8	17.379	20.944	10.404	6.058
ENSMUSG00000003420.8	Fcgrt	2945.69	2251.96	2893.33	5069.62	1664.11	2036.27	7538.25	5827.42	4251.61
ENSMUSG00000003421.13	Nosip	933.621	827.333	899.219	868.309	933.727	815.382	827.426	1090.71	871.906
ENSMUSG00000003423.15	Pih1d1	724.097	663.201	690.954	738.439	749.085	724.471	774.105	997.256	737.369
ENSMUSG00000003429.11	Rps11	9696.62	11024.8	9008.27	10024.5	10788.2	10151.9	8081.82	12079.7	8915.14
ENSMUSG00000003435.9	Supt5	4508.19	3865.76	4460.07	3996.84	3771.24	3498.37	3796.19	4638.26	3768.71
ENSMUSG00000003436.11	Dll3	0.839	0	0	4.196	11.526	1.671	5.041	0.833	0
ENSMUSG00000003437.14	Paf1	1277.02	1357.85	1782.26	1137.08	1146.08	1168.95	1429.48	1331.81	1113.01
ENSMUSG00000003438.17	Timm50	1027.06	1066.32	1070.05	665.798	1473.21	1486.18	602.594	1045.6	772.884
ENSMUSG00000003444.8	Med29	329.637	441.677	383.086	372.766	419.713	374.622	350.28	506.663	322.273
ENSMUSG00000003452.15	Bicd1	86.378	114.488	119.439	118.516	206.942	99.006	27.418	60.24	52.984
ENSMUSG00000003458.12	Ncstn	4853.61	4584.47	4824.6	4239.87	3168.39	3305.46	3803.78	5876.59	3956.33
ENSMUSG00000003464.13	Pex19	1572.12	1642.49	1527.38	1434.55	1559.51	1241.61	1425.09	1784.87	1279.58
ENSMUSG00000003469.9	Phyhip	2.696	3.588	22.291	0.899	0.894	0.896	1.801	4.467	0.892
ENSMUSG00000003476.16	Crhr2	0	0	0	0	0	0.999	0	0	0
ENSMUSG00000003477.5	Inmt	1.009	1.994	3.959	0	0.993	0	0	0	0
ENSMUSG00000003484.4	Cyp4f18	0	0	0	0	0	0	0	0	0
ENSMUSG00000003500.13	Impdh1	1161.63	938.742	995.295	906.593	1108.82	994.743	810.505	1248.54	960.061
ENSMUSG00000003505.15	Psg18	0	0	0	0	0	0	0	0	0
ENSMUSG00000003518.13	Dusp3	601.504	627.654	423.282	406.384	669.411	670.645	292.196	428.485	363.886
ENSMUSG00000003526.12	Prodh	19.956	19.189	10.174	23.122	37.161	11.096	6.42	4.645	11.845
ENSMUSG00000003527.9	Ess2	463.678	448.449	468.547	424.879	460.044	463.988	462.315	675.465	512.859
ENSMUSG00000003528.15	Slc25a1	1684.63	2047.19	1870.95	1921.85	1444.68	1270	1409.31	2263.56	1540.62
ENSMUSG00000003531.15	Dgcr6	613.452	639.608	733.742	627.308	691.91	594.412	516.246	808.797	573.035
ENSMUSG00000003534.17	Ddr1	2211.19	2579.26	2161.59	986.188	1731	1614.09	1453.12	2159.84	1347.54
ENSMUSG00000003541.6	Ier3	2170.38	2312.08	2063.77	3815.96	4503.5	3085.99	2898.1	4721.02	3319.94
ENSMUSG00000003545.3	Fosb	32839.6	18589.8	23637.6	16030.8	10757.6	17306.5	30828.1	20146.7	14285.2
ENSMUSG00000003546.10	Klc4	379.405	260.686	395.919	418.361	263.455	316.359	405.193	535.61	474.313
ENSMUSG00000003549.9	Ercc1	775.304	1086.25	720.048	447.609	641.41	641.178	478.702	693.534	529.726
ENSMUSG00000003555.8	Cyp17a1	0	0	0	0	0	0	0	0	0
ENSMUSG00000003559.8	As3mt	108.412	119.428	88.011	92.394	113.995	106.957	65.036	103.083	65.511
ENSMUSG00000003573.15	Homer3	1427.3	1753.75	1987.9	1046	873.073	935.481	1120.35	1307.35	948.059
ENSMUSG00000003575.13	Crtc1	618.518	416.405	640.549	552.972	622.386	464.847	659.329	1037.74	746.686
ENSMUSG00000003581.14	Rnf215	540.79	487.083	688.353	508.293	457.602	433.651	683.672	621.423	484.17
ENSMUSG00000003585.13	Sec14l2	64.23	68.96	58.848	67.927	60.851	55.09	76.151	58.859	54.852
ENSMUSG00000003604.14	Aven	369.671	398.104	346.742	196.402	381.296	394.818	195.93	297.487	259.518
ENSMUSG00000003617.16	Cp	255.461	110.774	205.276	506.827	228.752	346.014	766.82	1175.79	682.075
ENSMUSG00000003623.4	Crot	1251.8	1166.83	1140.61	1322.04	891	890.265	1343.34	1334.65	1085.21
ENSMUSG00000003644.17	Rps6ka1	59.225	95.868	124.005	60.206	90.678	69.985	139.151	174.949	90.502
ENSMUSG00000003657.9	Calb2	0	1.999	0	0	0	0	0	0	0
ENSMUSG00000003660.10	Snrnp200	4963.32	4192.53	4822	4257.36	5069.81	5233.41	3882.1	5464.74	4196.56
ENSMUSG00000003662.10	Ciao1	840.467	697.929	810.163	721.873	750.297	685.243	805.394	924.245	677.571
ENSMUSG00000003665.7	Has1	352.492	528.563	812.713	64.665	519.772	371.642	29.858	91.917	30.81
ENSMUSG00000003680.16	Taf6l	255.378	236.472	270.822	284.462	306.767	313.287	259.099	378.745	288.756
ENSMUSG00000003721.14	Insig2	1730.93	1028.69	1471.02	1431.47	1375.95	1446.05	876.197	1476.23	1210.72
ENSMUSG00000003731.13	Kpna6	2603.28	2584.01	2437.31	2141.81	2620.58	2398.48	2051.17	2419.78	2010.14
ENSMUSG00000003746.16	Man1a	2390.32	1973.69	2724.45	1538.78	1937.78	1975.55	1349.86	2196.08	1462
ENSMUSG00000003752.9	Itpkc	1386.65	1261.16	1870.99	274.695	236.882	355.583	315.077	386.289	359.95
ENSMUSG00000003762.13	Coq8b	374.82	407.737	509.541	442.649	247.887	297.881	379.339	419.785	397.926
ENSMUSG00000003778.14	Brd8	1517.65	1445.73	1608.61	1549.11	1655.47	1468.61	1763.18	2317.17	1710.57
ENSMUSG00000003779.16	Kif20a	3115.1	2314.28	2481.6	803.671	3163.74	2811.36	498.884	1525.16	1284.45
ENSMUSG00000003808.18	Farsa	1014.26	966.124	1022.53	691.72	1136.93	975.339	684.113	1046.82	791.286
ENSMUSG00000003809.14	Gcdh	443.296	475.497	526.85	381.838	381.036	367.239	486.025	601.671	476.03
ENSMUSG00000003810.12	Mast2	2347.43	2270.98	2101.59	912.273	2001.59	1817.96	835.171	1629.21	1328.4
ENSMUSG00000003812.13	Dnase2a	506.836	304.398	308.744	318.85	248.872	169.513	390.674	425.349	279.766
ENSMUSG00000003813.15	Rad23a	1600.67	1408.4	1567.27	1120.52	1414.3	1283.98	1118.11	1532.28	1229.96
ENSMUSG00000003814.8	Calr	34329.4	32165.4	30151.8	28506.7	34438.4	29112.4	27578.4	36237.9	29647
ENSMUSG00000003824.12	Syce2	80.275	133.472	101.612	104.278	81.799	105.382	83.215	114.237	78.369
ENSMUSG00000003847.16	Nfat5	4412.11	3692.14	4882.15	3756.57	2890.27	3323.83	3429.66	4409.12	4296.38
ENSMUSG00000003848.14	Nob1	814.212	824.892	911.545	684.948	1148.57	1089.43	646.298	1039.77	693.772
ENSMUSG00000003849.8	Nqo1	4448.15	10766.2	7090.45	1074.02	6262.09	4653.18	769.975	1080.8	805.767
ENSMUSG00000003863.18	Ppfia3	2.534	18.944	24.797	20.147	49.028	16.7	27.895	18.585	12.501
ENSMUSG00000003865.16	Gys1	1649.89	1329.68	1495.13	2214.52	1330.63	1488.43	1320.49	1883.55	1519.11
ENSMUSG00000003868.14	Ruvbl2	1026.68	1115.76	1015.39	921.5	1512.8	1339.23	800.544	1182.58	1037.14
ENSMUSG00000003872.9	Lin7b	2.418	0.787	4.268	12.941	0.97	4.7	12.204	5.633	3.606
ENSMUSG00000003873.11	Bax	2601.64	3228.02	3072.25	1393.01	1968.35	1634.09	992.539	1413.55	1039.73
ENSMUSG00000003882.5	Il7r	0.998	0.998	0	0	0	0	0	0	0
ENSMUSG00000003923.14	Tfam	588.716	786.914	813.756	942.021	795.519	592.394	636.459	879.491	623.822
ENSMUSG00000003929.11	Zfp81	210.478	112.869	133.325	196.418	167.463	159.486	183.463	212.373	170.35
ENSMUSG00000003934.5	Efnb3	6.003	7.994	6.966	6.01	13.939	6.987	29.089	9.954	9.938
ENSMUSG00000003948.17	Mmd	885.79	1911.71	892.733	443.32	1632.76	959.758	459.199	990.209	569.38
ENSMUSG00000003949.16	Hlf	51.265	6.403	27.984	7.463	13.501	8.798	21.62	16.205	28.79
ENSMUSG00000003955.8	Fam162a	1238.6	1112.59	1240.5	2457.79	1481.97	1247.16	1193.81	2371.2	1788.08
ENSMUSG00000003970.9	Rpl8	15633	17864.8	14720.8	14175.8	21815.2	18021.8	11380.3	19785.2	14322.3
ENSMUSG00000003974.6	Grm3	0	0	0	0	0	0	0	0	0
ENSMUSG00000003992.15	Ssbp2	454.584	388.237	478.925	613.849	491.788	404.745	573.187	726.96	622.565
ENSMUSG00000004018.9	Fancl	172.711	145.354	117.695	97.977	146.883	170.311	103.68	178.625	92.78
ENSMUSG00000004031.13	Brinp2	0	0	2.113	0	1.057	0	0.895	0	0
ENSMUSG00000004032.10	Gstm5	804.3	821.853	728.465	882.095	649.425	585.899	1021.23	1245.82	806.82
ENSMUSG00000004035.12	Gstm7	56.311	45.004	110.391	42.518	40.036	37.779	83.7	83.742	62.044
ENSMUSG00000004038.9	Gstm3	0	0	0	2.007	0	1.991	0	0	0
ENSMUSG00000004040.16	Stat3	4835.5	4240.29	6309.02	5276.12	4240.92	4335.32	4632.65	6639.94	5982.54
ENSMUSG00000004043.14	Stat5a	640.318	407.438	787.491	645.071	704.847	636.482	1010.77	1126.49	790.427
ENSMUSG00000004044.9	Cavin1	45001.9	35545.9	40133.6	28388.4	34450.6	29067.1	27805.5	40514.4	28518.8
ENSMUSG00000004054.9	Map3k11	617.397	520.514	838.777	395.961	550.993	458.378	438.917	658.227	501.015
ENSMUSG00000004056.15	Akt2	3794.2	3227.27	3968.97	4135.69	3199.79	3104.32	4932.03	4661.02	3494.11
ENSMUSG00000004069.17	Dnaja3	1083.31	991.689	958.082	1215	1131.58	1064.22	1188.66	1409.08	1051.73
ENSMUSG00000004070.15	Hmox2	953.262	794.867	1015.05	1081.14	986.633	717.433	977.224	1444.97	1004.89
ENSMUSG00000004071.13	Cdip1	539.296	513.891	535.546	635.547	488.925	417.213	739.955	880.008	629.434
ENSMUSG00000004085.14	Map3k20	1203.55	1514.51	1208.1	445.325	956.735	1266.08	519.091	574.617	602.103
ENSMUSG00000004096.9	Cwc15	1910.1	1975.21	1743.31	1585.23	1946.71	1804.71	1586.68	2389.36	1792.5
ENSMUSG00000004098.7	Col5a3	883.544	621.483	450.927	946.546	319.598	311.471	1658.84	1597.72	812.506
ENSMUSG00000004099.16	Dnmt1	2803.84	2141.16	2456.16	1349.32	3079.95	2754.43	1155.02	1905.18	1739.1
ENSMUSG00000004100.12	Ppan	1009.36	1197.31	1440.66	867.629	1606.86	1265.34	700.443	1738.15	1195.36
ENSMUSG00000004105.8	Angptl2	9165.95	9015.36	10151.8	5740.45	9963.91	8514.45	3774.94	5496.3	4705.97
ENSMUSG00000004110.17	Cacna1e	0	0.627	0	1.2	0	0	1.203	1.195	0
ENSMUSG00000004113.18	Cacna1b	280.988	66.885	28.904	34.905	20.749	10.065	85.779	112.388	53.525
ENSMUSG00000004127.12	Trmt10a	371.495	266.319	319.262	222.51	387.418	267.367	209.832	286.921	247.836
ENSMUSG00000004151.17	Etv1	83.808	182.056	146.075	46.047	162.733	193.144	58.099	184.909	73.267
ENSMUSG00000004187.11	Kifc2	59.474	43.199	48.518	74.401	28.807	57.013	94.847	137.268	75.513
ENSMUSG00000004207.14	Psap	31428.4	26437.4	30137.9	32249.9	21669.7	21576.9	33271	41003.4	28758.5
ENSMUSG00000004221.16	Ikbkg	3076.45	3341.86	3195.94	2053.57	1533.71	2213.7	1651.9	2050.49	1638.64
ENSMUSG00000004231.15	Pax2	3.39	14.671	0	1.131	15.551	3.118	7.28	12.649	6.734
ENSMUSG00000004233.14	Wars2	198.716	147.532	206.117	269.542	170.691	186.428	221.259	271.232	150.906
ENSMUSG00000004263.15	Atn1	2905.1	2210.23	3119.23	2692.87	2295.59	2320.9	2899.49	4179.98	3031.86
ENSMUSG00000004264.17	Phb2	2924.76	3041.77	2675.34	2152.41	3770.2	3063.59	1871.84	3382.73	2574.65
ENSMUSG00000004266.15	Ptpn6	40.174	25.319	73.582	5.837	8.859	17.573	3.664	14.432	9.432
ENSMUSG00000004267.16	Eno2	205.227	176.531	231.051	243.367	115.935	159.868	206.918	301.911	303.376
ENSMUSG00000004268.11	Emg1	1019.01	1023.32	920.43	952.804	1397.92	1144.12	834.553	1397.09	934.155
ENSMUSG00000004270.13	Lpcat3	1116.87	1051.85	1098.34	1142.9	1174.42	1065.61	946.1	1730.43	1325.04
ENSMUSG00000004285.12	Atp6v1f	963.32	1207.05	1183.25	959.463	1134.28	950.044	958.879	1520.07	960.676
ENSMUSG00000004296.14	Il12b	0	0	0	0	0	0	0	0	3.98
ENSMUSG00000004317.14	Clcn5	676.557	885.921	671.288	326.858	1256.62	822.221	475.876	856.644	753.763
ENSMUSG00000004319.15	Clcn3	375.414	277.172	308.103	359.597	338.669	323.639	290.999	331.087	279.78
ENSMUSG00000004328.15	Hif3a	0	0	0	0	0	0	0	0	0
ENSMUSG00000004341.8	Gpx6	0	0	0	0	0	0	0	0	0
ENSMUSG00000004344.12	Gpx5	0	0	0	0	0	0	0	0	0
ENSMUSG00000004347.16	Pde1c	6.459	6.343	2.234	26.298	1.76	12.095	2.953	14.136	14.582
ENSMUSG00000004356.8	Utp20	1747.27	1829.38	1950.37	1080.35	2333.74	2271.35	913.745	1115.25	952.027
ENSMUSG00000004359.16	Spic	1.003	0.998	0	0	0	3.901	0	0	2.208
ENSMUSG00000004360.9	9330159F19Rik	0	0	2.99	0	0	0	0	0.997	1.99
ENSMUSG00000004364.14	Cul3	3684.46	3365.96	3045.51	2929.46	3350.74	3267.86	2488.81	3597.21	3067.38
ENSMUSG00000004366.4	Sst	0	0	0	0	0	0	0	0	0
ENSMUSG00000004371.15	Il11	67.224	84.539	101.674	31.924	145.91	78.824	37.314	37.901	37.557
ENSMUSG00000004383.18	Large1	1663.61	1708.59	1863.95	1369.01	1306.48	1221.7	1253.11	1693.31	1300.96
ENSMUSG00000004393.10	Ddx56	765.115	810.636	705.744	652.168	1148.11	918.97	537.742	1032.77	730.287
ENSMUSG00000004394.12	Tmed4	1173.61	1252.61	1300.56	1241.43	1065.7	1024.99	1478.27	1742.61	1294.41
ENSMUSG00000004415.15	Col26a1	0	3.212	3.495	3.174	0.495	3.522	9.369	3.493	2.248
ENSMUSG00000004446.12	Bid	557.914	745.164	544.988	408.084	928.236	736.206	343.912	698.133	565.137
ENSMUSG00000004451.14	Ralb	1523.54	1759.19	1609.03	1193.37	1423.78	1094.47	1205.35	1698.44	1182.74
ENSMUSG00000004455.16	Ppp1cc	4668.74	4392.47	4205.43	3756.3	4993.86	4820.47	3289.36	4933.56	3541.05
ENSMUSG00000004460.17	Dnajb11	3856.59	3696.03	3430.83	2951.29	3589.38	3375.72	2570.55	3408.87	2659.71
ENSMUSG00000004462.7	Tbccd1	354.307	396.343	362.896	458.933	385.791	453.689	501.489	560.476	484.28
ENSMUSG00000004473.10	Clec11a	716.749	942.328	583.12	854.523	324.571	332.344	1968.06	1106.76	633.005
ENSMUSG00000004500.9	Zfp324	130.363	105.411	62.52	209.669	104.273	145.862	301.51	271.357	200.527
ENSMUSG00000004508.6	Gab2	405.42	540.301	466.448	299.696	348.846	354.502	177.193	310.683	263.34
ENSMUSG00000004530.12	Coro1c	2622.86	3252.98	2121.58	1194.55	3313.25	2497.75	1254.06	2437.3	1788.72
ENSMUSG00000004535.12	Tax1bp1	5516.72	4983.56	5247	4417.93	4215.54	4063.08	4231.65	5098.98	3902.76
ENSMUSG00000004540.7	Psg17	1.003	0	0	0	1.99	0	0	4.971	3.971
ENSMUSG00000004542.15	Psg19	0	0	0	0	0	0	0	0	1.99
ENSMUSG00000004552.16	Ctse	0.996	0	0	0	0	0	0	0	0
ENSMUSG00000004558.15	Ndrg2	56.546	106.444	110.239	85.339	78.172	98.564	76.157	279.156	90.927
ENSMUSG00000004561.14	Mettl17	223.88	122.898	320.804	285.829	196.27	242.753	347.829	290.272	273.137
ENSMUSG00000004562.16	Arhgef40	2604.63	2047.46	2450.4	2125.74	2039.47	1740.59	2572.72	3485.7	2349.77
ENSMUSG00000004565.15	Pnpla6	452.738	388.958	456.166	419.116	407.381	455.857	461.54	796.361	436.521
ENSMUSG00000004567.16	Mcoln1	705.079	533.575	825.451	626.853	970.364	829.776	970.714	1174.12	793.586
ENSMUSG00000004568.12	Arhgef18	884.256	1055.77	811.567	854.94	1149.43	943.835	1160.35	1207	994.079
ENSMUSG00000004591.16	Pkn2	2715.82	2327.42	2245.94	2086.46	2255.7	2010.21	1904.95	2449.85	2220.83
ENSMUSG00000004609.11	Cd33	4.989	0	0	0	0	0.998	0	0	0
ENSMUSG00000004610.4	Etfb	2143.7	2425.12	2263.67	1694.05	2452.26	2003.2	1569.45	2348.58	1579.37
ENSMUSG00000004612.9	Nkg7	0	1.999	0	0	0	0	0	0	0
ENSMUSG00000004626.14	Stxbp2	632.267	381.697	427.31	557.47	352.168	287.044	256.096	251.583	270.266
ENSMUSG00000004630.18	Pcp2	1.006	0	0	0	0.994	0	0	1.985	0.992
ENSMUSG00000004631.15	Sgce	2348.04	1558.39	2061.39	2488.52	1366.22	1426.75	3448.73	3102.51	2423.68
ENSMUSG00000004633.17	Chn2	18.041	3.822	5.216	32.154	4.35	4.956	17.121	5.839	9.292
ENSMUSG00000004637.15	Wwox	275.799	222.331	324.994	217.614	208.137	207.895	308.701	329.219	269.977
ENSMUSG00000004642.13	Slbp	1092.5	966.789	972.103	781.611	1360.48	1121.17	831.54	1178.15	830.955
ENSMUSG00000004651.6	Tyr	11.444	3.193	9.959	7.736	6.972	18.006	4.012	10.958	10.521
ENSMUSG00000004654.6	Ghrhr	0	0	1.811	0	0	0	1.106	0	0
ENSMUSG00000004655.5	Aqp1	9463.61	7018.97	13895.1	13181	10628.2	13973.3	18199.9	10402.5	18140.4
ENSMUSG00000004661.15	Arid3b	59.691	47.797	73.386	64.64	56.178	56.879	63.291	106.276	73.403
ENSMUSG00000004665.10	Cnn2	13425.3	14492.6	11543.2	11798	13578.2	11378.5	14240.8	16620.8	12897.6
ENSMUSG00000004667.18	Polr2e	1315.9	1319.77	1309.47	1041.61	1758.19	1399.46	1031.32	1684.9	1109.26
ENSMUSG00000004668.14	Abca13	4.986	1.999	0	0	0	3.995	2.006	0.997	0
ENSMUSG00000004677.17	Myo9b	3498.86	2481.34	3709.94	2502.16	2318.3	3195.02	3477.45	4007.66	3726.02
ENSMUSG00000004698.10	Hdac9	95.361	45.383	48.675	131.641	61.56	74.76	76.675	125.438	86.438
ENSMUSG00000004707.14	Ly9	10.832	1.006	3.304	2.019	1.393	0	1.01	6.608	4.169
ENSMUSG00000004709.14	Cd244a	1.871	1.758	0	0	0	0	0	0	2.028
ENSMUSG00000004730.15	Adgre1	128.722	13.286	63.246	23.084	0	0	3.698	0	0
ENSMUSG00000004748.5	Mtfp1	4.027	7.992	3.972	17.072	19.895	10.963	21.075	32.767	26.784
ENSMUSG00000004768.14	Rab23	1506.5	1093.39	1629.62	1134.62	1900.37	1629.05	854.313	1378.09	1177.64
ENSMUSG00000004771.12	Rab11a	2509.14	3239.24	2521.14	2255.19	2698.09	1966.56	1712.1	3464.34	2608.75
ENSMUSG00000004788.11	Eif2b2	1027.65	996.554	978.424	837.642	1209.6	750.797	610.578	931.295	904.027
ENSMUSG00000004789.10	Dlst	4236.36	3778.3	4316.07	2999.64	3791.82	3408.97	2499.66	3753.21	2866.11
ENSMUSG00000004791.7	Pgf	44.288	31.296	15.559	26.528	43.266	33.181	45.185	17.505	13.6
ENSMUSG00000004798.14	Ulk2	1751.46	1390.88	1530.36	1545.1	1072	1113.48	1748.69	1872.63	1572.86
ENSMUSG00000004814.10	Ccl24	0	0	0	1.968	1.661	0	0	0	0
ENSMUSG00000004815.12	Dgkq	453.771	431.879	329.58	445.16	284.269	342.531	389.145	366.875	275.365
ENSMUSG00000004821.1	Tmed11	0	0	0	0	0	0	0	0	0
ENSMUSG00000004837.2	Grap	8.039	22.979	5.962	5.017	34.826	25.924	4.014	17.886	12.903
ENSMUSG00000004842.18	Pou1f1	12.177	7.605	6.542	12.139	3.278	3.284	6.615	5.451	5.289
ENSMUSG00000004843.7	Chmp2b	3200.17	3842.45	4016.41	2004.34	3490.24	3162.86	2111	4027.31	2767.74
ENSMUSG00000004846.10	Plod3	6728.74	6948.19	7809.92	8508.44	7804.52	7120.35	7920.01	12965.8	9273.9
ENSMUSG00000004849.14	Ap1s1	3165.43	2883.81	3320.07	2398.31	3407.22	2583.74	1984.63	2972.07	2403.68
ENSMUSG00000004864.13	Mapk13	727.204	937.975	1066.34	422.746	968.507	882.703	323.059	632.763	505.876
ENSMUSG00000004865.16	Srpk1	1321.97	1701.42	1151	1033.09	1630.43	1450.28	817.082	1409.38	1069.04
ENSMUSG00000004872.15	Pax3	1.001	0	0	0	1.991	2.994	1.003	0.995	1.988
ENSMUSG00000004880.11	Lbr	1206.62	1044.8	1031.34	1267.4	1412.46	1091.8	579.112	819.585	639.718
ENSMUSG00000004885.5	Crabp2	101.602	120.841	76.828	116.883	130.775	66.114	61.444	92.297	73.775
ENSMUSG00000004891.16	Nes	487.637	1237.23	601.616	171.597	1691.14	601.196	290.916	662.365	395.414
ENSMUSG00000004892.13	Bcan	9.369	11.175	2.752	13.85	4.57	20.162	30.59	41.578	13.834
ENSMUSG00000004894.10	Hapln2	0.891	0	0	1.278	0	0.887	0	0	0
ENSMUSG00000004895.9	Prcc	787.198	638.486	795.462	681.796	781.326	712.23	656.129	1037.22	643.541
ENSMUSG00000004896.16	Rrnad1	182.013	104.2	162.839	204.646	221.287	204.78	276.437	276.065	276.178
ENSMUSG00000004897.16	Hdgf	9617.38	8990.27	8728.17	6459.4	9600.65	8549.63	5121.96	7646.01	6238.57
ENSMUSG00000004902.7	Slc25a18	0	0	0	0	0	0	0	0	0
ENSMUSG00000004929.12	Thop1	1130.46	813.714	874.35	723.723	1029.85	1008.7	693.518	1019.73	800.355
ENSMUSG00000004931.11	Apba3	836.678	834.22	956.132	921.7	755.351	830.088	764.946	1391.27	912.748
ENSMUSG00000004933.17	Matk	29.649	0.688	5.508	11.982	1.182	2.143	2.465	10.982	4.714
ENSMUSG00000004934.14	Pias4	408.203	406.22	433.439	568.299	538.708	467.472	553.065	915.946	526.122
ENSMUSG00000004936.8	Map2k1	2202.82	2264.04	2284.69	2993.18	2048.74	1920.19	2238.51	3280.97	2357.51
ENSMUSG00000004937.6	Sgta	2229.52	2148.77	2202.05	1888.83	2328.19	1789.78	1949.3	2889.89	2173.78
ENSMUSG00000004939.7	Nmrk2	0	0	1.519	3.012	0	0	3.013	0.995	2.981
ENSMUSG00000004945.15	Tmem242	915.345	952.092	918.772	897.793	1026.99	784.05	984.788	1108.78	778.04
ENSMUSG00000004947.15	Dtx2	506.114	401.011	474.935	570.106	431.877	388.791	421.338	619.334	434.685
ENSMUSG00000004948.12	Zp3	0	1.001	0	0	1.994	0	0	2.984	0
ENSMUSG00000004951.10	Hspb1	1607.82	3506.79	1966.21	863.356	2891.03	1934.81	1279.29	2445.87	1284.63
ENSMUSG00000004952.13	Rasa4	1192	2065.44	1602.58	1236.95	1654.38	1335.3	948.139	2593.01	1543.45
ENSMUSG00000004961.7	Syt5	0	14.719	11.361	0	3.858	2.32	0.778	29.393	3.848
ENSMUSG00000004980.16	Hnrnpa2b1	15583.8	13055.4	12716.6	12020.9	16374.2	14251.4	11462.1	15042	12066
ENSMUSG00000004988.9	Fxyd4	0	0	0	0	0	0	0	0	0
ENSMUSG00000004994.12	Ccdc130	104.047	171.421	140.846	128.367	270.089	102.881	347.193	392.879	162.314
ENSMUSG00000004996.9	Mri1	403.068	408.316	423.999	436.019	624.557	376.486	367.732	596.319	427.309
ENSMUSG00000005034.15	Prkacb	2548.31	2304.56	2430.98	2305.03	1886.62	2044.38	2633.82	2563.82	2169.7
ENSMUSG00000005043.13	Sgsh	1127.48	926.364	1254.55	624.91	707.519	759.374	544.684	755.268	509.77
ENSMUSG00000005045.16	Chd5	77.042	104.762	86.357	140.337	29.204	45.017	142.123	78.147	55.604
ENSMUSG00000005054.7	Cstb	1508.69	1852.55	1707.41	1171.61	1747.57	1688.93	905.007	1715.71	1182.95
ENSMUSG00000005057.13	Sh2b2	74.639	130.54	124.468	49.294	101.189	127.01	74.28	84.102	58.381
ENSMUSG00000005069.12	Pex5	1256.04	1317.13	1537.26	924.114	1320.24	1156.73	983.64	1491.16	1033.09
ENSMUSG00000005078.16	Jkamp	727.371	842.246	750.741	779.592	732.067	676.09	720.569	850.712	566.917
ENSMUSG00000005087.17	Cd44	25398.8	30842.8	34122.5	10386.3	23040.1	21904.4	5815.12	10343.1	9536.72
ENSMUSG00000005089.15	Slc1a2	1.032	69.808	55.77	38.893	3.093	16.601	30.422	11.347	12.265
ENSMUSG00000005102.13	Eif2ak4	495.775	520.455	497.877	342.551	594.542	552.039	400.428	595.564	481.57
ENSMUSG00000005103.12	Wdr1	10632.7	11185.8	9409.12	7963.25	12762.8	9695.29	7181.93	11207.3	8840.35
ENSMUSG00000005107.13	Slc2a9	128.68	121.727	86.64	60.713	22.762	36.726	36.713	39.391	30.518
ENSMUSG00000005124.10	Ccn4	1482.76	2364.23	1551.57	868.699	1321.49	1080.57	1021.18	1705.36	1061.92
ENSMUSG00000005125.13	Ndrg1	2204.82	1036.66	2283.09	3442.21	1533.45	1719.38	3805.45	5458.77	3370.91
ENSMUSG00000005131.4	4930550C14Rik	57.765	60.378	59.658	54.689	58.674	65.528	57.238	61.434	50.748
ENSMUSG00000005142.10	Man2b1	2291.73	1890.83	2457.77	1756.25	1259.44	1315.5	1960	2357.7	1842.55
ENSMUSG00000005148.8	Klf5	102.991	109.889	41.788	31.039	236.899	82.054	85.232	115.442	98.363
ENSMUSG00000005150.16	Wdr83	304.072	266.872	315.242	257.638	245.704	214.796	312.806	344.613	216.492
ENSMUSG00000005161.15	Prdx2	4703.97	5910.34	5386.88	4603.77	5362.21	4721.76	3793.03	6651.49	5044.49
ENSMUSG00000005198.15	Polr2a	3676.68	2549.96	3804.32	3015.47	2896.04	3078.14	3245.52	4060.89	3202.2
ENSMUSG00000005202.2	Shbg	0	0	0	0	0	0	0	0	3.98
ENSMUSG00000005204.12	Senp3	1830.95	1901.68	1980.16	1696.85	1947.62	1808.9	2496.86	2311.45	1594.99
ENSMUSG00000005220.10	Corin	0	0.987	0	0	0	0	0	0	4.614
ENSMUSG00000005225.15	Plekha8	256.468	363.01	235.365	177.398	389.276	266.896	224.826	322.827	253.334
ENSMUSG00000005232.11	G6pc2	0	1.001	0	0	0	2.997	0	0.996	0
ENSMUSG00000005233.16	Spc25	1111.2	771.425	797.231	300.617	914.327	1018.79	162.292	459.628	338.801
ENSMUSG00000005237.14	Dnah2	0.997	1.999	2.989	0	0	0	8.022	0	3.979
ENSMUSG00000005251.15	Ripk4	0	0	0	0	0	1.998	0	0	0
ENSMUSG00000005262.13	Ufd1	1950.59	1993.78	2116.32	1581.47	1838.65	1714.25	1504.3	1978.63	1433.47
ENSMUSG00000005267.13	Zfp287	159.657	112.336	133.73	161.557	113.429	134.221	226.542	194.471	148.117
ENSMUSG00000005268.20	Prlr	18.951	124.638	6.248	0.784	3.904	10.178	3.145	10.268	12.476
ENSMUSG00000005299.6	Letm1	1652.17	1685.66	1671.68	927.649	1293.82	1349.75	871.018	1420.96	891.595
ENSMUSG00000005312.15	Ubqln1	3032.27	3109.43	2755.7	2210.88	3343.47	2929.34	2155.53	2776.37	2318.21
ENSMUSG00000005320.9	Fgfr4	0.878	0	5.244	5.278	6.996	21.434	7.928	23.286	3.491
ENSMUSG00000005338.13	Cadm3	14.463	9.401	17.888	21.565	2.816	25.788	22.086	5.652	26.746
ENSMUSG00000005339.10	Fcer1a	0	0	0	0	0	0	0	0	0
ENSMUSG00000005354.16	Txn2	2296.01	2575.57	2322.05	2312.55	3176.39	2481.82	2026.22	3349.24	2470.62
ENSMUSG00000005355.9	Casp14	16.29	14.317	13.315	9.234	8.15	13.273	2.053	12.215	5.699
ENSMUSG00000005357.9	Slc1a6	783.153	733.203	426.824	436.36	340.825	331.613	634.038	886.539	457.775
ENSMUSG00000005360.14	Slc1a3	35.77	93.817	75.195	23.549	63.842	53.728	58.519	475.463	189.411
ENSMUSG00000005362.14	Crbn	745.057	688.086	684.616	793.635	611.169	605.815	915.816	977.821	737.967
ENSMUSG00000005364.11	Il5ra	0	1	1.992	0	1.993	0	0	0	0
ENSMUSG00000005370.4	Msh6	813.491	730.523	740.72	523.642	820.552	756.717	575.722	697.091	561.685
ENSMUSG00000005371.15	Fbxo11	2000.35	1453.46	1640.04	1431.47	1276.51	1429.73	1975.26	2258.77	1531.34
ENSMUSG00000005373.13	Mlxipl	1.67	0	0.831	0	0	0	1.674	19.905	0.724
ENSMUSG00000005374.13	Tbl2	1342.55	638.243	1115.7	1388.44	997.392	1067.41	1400.98	1682.75	1385.67
ENSMUSG00000005378.17	Bud23	705.852	778.338	659.924	598.084	966.822	868.566	493.215	737.365	498.284
ENSMUSG00000005397.8	Nid1	18349.5	34642.2	25686.2	9254.17	30100.4	19233.9	10608.9	25419.5	15263.4
ENSMUSG00000005410.6	Mcm5	1704.04	1514.9	1552.72	527.033	2373.17	1946.14	232.462	843.076	819.865
ENSMUSG00000005413.8	Hmox1	29831.7	34027.7	50686.5	16586.4	24799.7	25339.9	16700.9	27212.6	21086.5
ENSMUSG00000005417.17	Mprip	11238.2	10579.5	10891.8	7105.3	9850.95	9106.07	7245.79	10377.2	8303.53
ENSMUSG00000005442.13	Cic	3187.36	1956.17	3542.22	2229.2	2280.12	3033.82	2321.72	2949.99	2454.75
ENSMUSG00000005447.12	Pafah1b3	357.816	333.095	503.801	454.056	460.967	462.495	368.563	744.041	485.445
ENSMUSG00000005465.9	Il27ra	5.007	14.989	33.826	5.01	21.902	24.947	15.047	21.891	9.936
ENSMUSG00000005469.10	Prkaca	2612.04	2531.43	2517.16	2166.21	2357.11	2145.95	2461.31	3204.69	2322.24
ENSMUSG00000005470.8	Asf1b	698.417	510.69	687.702	160.307	744.295	524.688	68.076	254.661	186.806
ENSMUSG00000005474.9	Myl10	0	1.29	0	0	2.961	0.781	0	3.104	1.387
ENSMUSG00000005481.18	Ddx39a	1787.32	2152.73	1426.08	749.65	2944.99	1999.28	398.971	1312.17	932.004
ENSMUSG00000005483.10	Dnajb1	2968.42	2907.71	3617.21	1699.19	1975.82	2043.14	2737.38	2909.26	1711.38
ENSMUSG00000005493.15	Msh4	19.179	12.461	21.523	10.647	14.001	15.484	3.13	8.126	11.352
ENSMUSG00000005501.14	Usp40	793.328	798.768	854.988	913.392	722.442	828.366	848.119	914.636	773.579
ENSMUSG00000005503.8	Evx1	0	0	0	0	0	0	0	0	0
ENSMUSG00000005505.12	Kbtbd4	339.363	279.988	364.738	405.21	326.607	387.9	406.669	474.236	290.979
ENSMUSG00000005506.16	Celf1	3107.87	2813.7	2685.13	2096.14	3103.88	2968.24	2133.72	2538.09	2607.7
ENSMUSG00000005510.9	Ndufs3	1291.2	1269.86	1306.71	1250.7	1355.96	1296.74	1139.89	1862.15	1172.68
ENSMUSG00000005514.14	Por	5509.5	3843.41	8271.74	2307.18	4969.17	4747.14	1897.38	2830.03	2769.6
ENSMUSG00000005533.10	Igf1r	3821.86	3240.66	4398.27	2415.84	2296.11	2715.93	2130.95	2669.02	2426.55
ENSMUSG00000005534.10	Insr	914.963	662.852	746.348	736.147	657.989	549.017	1004.82	894.995	797.683
ENSMUSG00000005540.10	Fcer2a	0	0	0	0	0	0	0	0	0
ENSMUSG00000005547.14	Cyp2a5	0	0	0	0	0	0	0	0	0
ENSMUSG00000005553.14	Atp4a	0	0	0	0	0.358	7.671	0	0	0
ENSMUSG00000005566.14	Trim28	4208.97	3373.16	3839	3445.19	4352.51	4569.48	3795.95	5154.18	4470.34
ENSMUSG00000005575.16	Ube2m	2944.27	2976.31	2995.83	2071.11	2995.37	2863.01	1676.15	2500.48	1946.73
ENSMUSG00000005580.11	Adcy9	219.569	134.1	220.22	227.22	112.345	183.934	267.21	196.101	139.558
ENSMUSG00000005583.16	Mef2c	296.597	200.764	287.449	381.605	471.179	376.002	865.829	507.723	467.199
ENSMUSG00000005609.16	Ctr9	1385.8	1548.43	1490.56	1270.76	1497.65	1445.4	1425.08	1561.92	1333.17
ENSMUSG00000005610.17	Eif4g2	30725.8	31205.4	28991.6	23476.1	28960.2	25676	21125.1	24379.7	21684.2
ENSMUSG00000005611.15	Irag1	27.059	185.078	34.621	31.686	39.997	43.383	71.198	86.669	74.995
ENSMUSG00000005615.15	Pcyt1a	2985.7	2153.55	2637.07	2041.18	2080.59	1844.53	1918.5	2176.21	1767.85
ENSMUSG00000005621.11	Zfp592	911.126	578.476	1043.26	569.817	805.365	707.674	1233.62	896.134	638.109
ENSMUSG00000005625.15	Psmd4	2643.47	2777.33	2744.07	2374.6	2848.23	2648.69	1843.26	3214.06	2348.81
ENSMUSG00000005628.12	Tmod4	4.585	0	0.858	0	2.879	0	3.619	7.144	4.635
ENSMUSG00000005640.11	Insrr	0	0	0	0	0	1.998	0	0.997	0
ENSMUSG00000005649.17	Cabp5	0	0	2.804	0	2.77	0.925	0.931	0.922	0
ENSMUSG00000005656.9	Snx6	1968.49	1732.7	1877.44	1911.17	1903.27	1656.8	1851.16	2573.14	1679.93
ENSMUSG00000005667.8	Mthfd2	2367.99	2288.13	1907.27	2571.7	2481.64	2306.57	2494.84	2888.47	2379.32
ENSMUSG00000005672.12	Kit	1.25	0	6.393	0	1.244	6.235	0	0.732	2.922
ENSMUSG00000005674.9	Tomm40l	613.911	590.536	514.951	427.151	647.171	535.102	451.794	672.716	542.571
ENSMUSG00000005677.14	Nr1i3	14.501	5.714	5.69	13.367	8.754	5.753	5.936	6.695	9.551
ENSMUSG00000005681.12	Apoa2	10.215	4.275	6.632	6.208	7.415	19.926	7.433	13.795	15.741
ENSMUSG00000005682.9	Pan2	296.993	257.334	353.288	308.52	280.064	314.384	361.232	480.4	384.36
ENSMUSG00000005683.8	Cs	5103.73	5359.28	4503.56	3235.32	5886.57	4568.44	2726.42	4914.69	3492.84
ENSMUSG00000005686.17	Ampd3	1804.41	1997.16	1948.59	901.032	2091.61	1650.28	410.969	1130.24	838.504
ENSMUSG00000005687.14	Bcas2	1218.67	1114.22	1031.25	1147.88	1200.49	1022.56	1041.55	1401.44	1085.1
ENSMUSG00000005696.11	Sh2d1a	0	0	0	0	0	0	0	0	0
ENSMUSG00000005698.15	Ctcf	1396.37	1088.49	1097.21	1073.31	1224.72	1281.5	1291.15	1404.43	1260.92
ENSMUSG00000005699.16	Pard6a	96.753	53.522	127.344	172.433	106.81	90.383	176.096	160.286	127.774
ENSMUSG00000005705.10	Agrp	0	1.034	1.021	0	1.027	0	2.082	1.727	1.022
ENSMUSG00000005716.16	Pvalb	0	1.002	0.994	0	0	0	0	0	0
ENSMUSG00000005718.8	Tfap4	79.813	69.022	104.779	79.372	148.122	118.765	73.71	135.975	120.092
ENSMUSG00000005732.14	Ranbp1	2965.15	3556.25	3210.02	2138.78	4919.98	3800.42	1655.89	3235.81	2492.72
ENSMUSG00000005763.15	Cd247	1.969	4.359	0	0	3.527	0.961	0	1.826	1.827
ENSMUSG00000005774.12	Rfx5	510.899	300.812	392.254	618.358	427.949	373.442	694.955	765.432	611.71
ENSMUSG00000005779.12	Psmb4	3537.4	3830.85	3420.85	2988.62	3996.38	3333.8	2678.37	4332.9	2953.69
ENSMUSG00000005800.3	Mmp8	0	0.999	0	0	0	0	0	0	0
ENSMUSG00000005802.12	Slc30a4	3121.25	2898.69	3021.19	3015.78	3624.85	2788.63	2403.88	3363.56	2963.7
ENSMUSG00000005803.14	Sqor	974.324	936.017	907.426	842.689	1084.99	735.009	829.986	1563.43	882.186
ENSMUSG00000005804.14	Bloc1s6	953.538	784.025	947.836	884.558	881.769	717.594	761.295	957.117	729.681
ENSMUSG00000005813.12	Metap1	1226.03	1343.9	1302.47	905.365	1412.87	1222	894.1	1193.53	913.063
ENSMUSG00000005823.9	Gpr108	1109.68	1059.68	1099.63	1250.24	964.309	784.651	1356.57	1550.14	1137.24
ENSMUSG00000005824.7	Tnfsf14	0	0	0	0	0	0	0	0	0
ENSMUSG00000005836.10	Gata6	61.907	96.214	60.009	99.953	189.541	117.012	94.799	256.303	156.513
ENSMUSG00000005846.12	Rsl1d1	3168.57	3160.33	2958.27	2565.54	3884.39	3320.03	2241.66	3331.07	2731.54
ENSMUSG00000005864.7	Cnga2	0	0	0	0	0	0.999	0	0	0
ENSMUSG00000005871.15	Apc	2294.69	1665.92	2142.02	1622.41	1657.28	2363.77	1498.25	1476.08	1483.46
ENSMUSG00000005873.6	Reep5	5456.09	6179.25	5478.76	4682.91	5188.18	4896.94	4753.77	4847.47	4017.18
ENSMUSG00000005881.13	Ergic3	3694.41	3561.66	3790.76	5287.4	2891.91	2740.83	6738.85	6832.82	4660.05
ENSMUSG00000005882.18	Uqcc1	543.307	586.268	624.881	722.483	542.376	489.824	652.239	790.174	540.243
ENSMUSG00000005883.15	Spo11	0	0.999	0	0	0	0	0	0	0
ENSMUSG00000005886.14	Ncoa2	1331.37	1032.82	1299.85	1141.16	870.42	925.272	1194.08	1335.61	1128.99
ENSMUSG00000005891.7	Prl4a1	0	0	0	0	0	0	0	0	0
ENSMUSG00000005892.4	Trh	0	0	0	0	0	0	0	0.997	0
ENSMUSG00000005893.14	Nr2c2	1272.55	925.739	1049.56	1256.53	893.21	987.324	1253.09	1277.11	1108.61
ENSMUSG00000005897.14	Nr2c1	435.794	375.501	375.995	472.815	351.629	348.571	624.526	500.889	447.417
ENSMUSG00000005899.14	Smpd4	813.64	734.981	883.24	590.598	1003.03	741.727	777.674	875.32	677.117
ENSMUSG00000005907.14	Pex1	223.584	181.466	213.907	254.063	312.818	144.669	298.287	409.03	285.096
ENSMUSG00000005917.15	Otx1	2.001	1.998	0	4.006	7.961	0	2.005	4.974	3.973
ENSMUSG00000005936.19	Kctd20	2245.62	2103.05	2155.28	1688.74	1842.91	1797.28	1935.21	2511.17	2109.49
ENSMUSG00000005947.11	Itgae	4.018	1.997	1.989	4.002	1.99	0	7.015	10.944	0.993
ENSMUSG00000005949.9	Ctns	338.675	277.742	321.049	435.84	244.273	335.641	605.455	573.974	360.784
ENSMUSG00000005950.14	P2rx5	130.204	83.616	101.838	172.675	160.604	102.152	289.681	310.461	249.379
ENSMUSG00000005951.13	Shpk	70.088	98.949	82.601	51.108	39.832	45.915	86.12	91.576	57.644
ENSMUSG00000005952.15	Trpv1	3.168	0	0	0	0	0	0.928	1.429	0
ENSMUSG00000005958.15	Ephb3	312.329	201.684	175.984	453.522	131.895	194.696	874.336	626.404	389.937
ENSMUSG00000005968.14	Tuft1	180.321	151.625	175.564	91.493	120.68	172.679	75.609	133.691	105.969
ENSMUSG00000005973.6	Rcn1	8395.27	8690.43	7269.39	8505.12	7354.02	6803.78	9357.93	11831.9	9089.17
ENSMUSG00000005980.15	Dnase1	0	0	5.039	1.136	0.564	0	0	6.216	9.184
ENSMUSG00000005981.11	Trap1	1958.6	2250.95	2168.58	1890.98	2529.72	2108.69	1485.38	2376.2	1820.33
ENSMUSG00000005982.14	Naa60	1243.34	999.998	1125.15	874.823	747.01	772.84	1070.02	1223.6	835.966
ENSMUSG00000005983.15	1700037C18Rik	44.374	48.079	27.466	59.571	35.892	57.089	42.124	50.586	56.032
ENSMUSG00000005986.16	Ankrd13d	109.168	114.838	81.917	46.272	42.471	70.977	81.33	90.992	111.806
ENSMUSG00000005994.14	Tyrp1	0	0	0	0	0	0	0	0.997	0
ENSMUSG00000006005.18	Tpr	6183.89	5772.17	6185.67	4517.96	6138.49	5738.51	3447.52	6324.05	4693.45
ENSMUSG00000006007.14	Pdc	1.93	5.269	0	0	0	0	0	1.495	0
ENSMUSG00000006010.14	Odr4	1580.07	1500.56	1511.29	1695.03	1055.54	1120.24	1924.71	1721.26	1566.3
ENSMUSG00000006014.16	Prg4	1957.46	1344.59	2449.45	2732.9	636.553	1625.54	630.576	586.536	684.26
ENSMUSG00000006019.15	Dhx34	322.65	327.475	335.464	336.431	375.763	377.612	396.047	467.019	344.911
ENSMUSG00000006021.5	Kptn	252.567	190.975	245.041	278.039	198.384	193.002	273.698	310.124	228.412
ENSMUSG00000006024.13	Napa	2966.71	3349.88	3734.01	2438.03	2655.42	2487.34	2615.5	3367.87	2888.63
ENSMUSG00000006050.12	Sra1	1352.35	1369.78	1321.3	1348.7	1377.1	1267.34	1259.69	1866.21	1329.29
ENSMUSG00000006056.13	Calcoco2	0	0	0	0	0	0	0	0	0
ENSMUSG00000006057.15	Atp5g1	1547.23	1758.76	1432.65	1372.02	2235.36	1724.28	1212.72	1735.14	1297.97
ENSMUSG00000006058.10	Snf8	964.948	964.397	916.941	835.962	1071.5	918.234	742.53	1184.1	879.337
ENSMUSG00000006095.12	Tbcb	1473.34	1615.83	1249.8	1020.59	1429.22	1260.92	1038.8	1395.02	931.433
ENSMUSG00000006127.9	Inpp5k	987.642	807.792	1378.78	814.061	619.781	742.262	795.203	1164.37	948.371
ENSMUSG00000006134.4	Crkl	1278.08	1262.98	1188.1	1368.85	1338.75	1296.85	1513.19	1779.84	1265.48
ENSMUSG00000006143.12	Upk3bl	6.957	3.433	3.496	2.834	2.165	6.831	0	2.674	3.595
ENSMUSG00000006154.13	Eps8l1	78.519	10.176	59.921	69.761	31.258	39.841	54.786	26.6	65.615
ENSMUSG00000006169.19	Clint1	4133.21	3874.6	4243.39	3366.32	3422.75	3384.74	3247.8	3820.51	3098.22
ENSMUSG00000006179.9	Prss16	0.521	11.334	2.884	16.994	16.234	7.827	26.86	10.596	19.944
ENSMUSG00000006191.17	Cdkal1	360.473	272.729	286.539	282.725	378.201	345.643	249.465	443.144	234.886
ENSMUSG00000006200.3	Rhox6	0	0	0	0	0.996	0	0	0	0
ENSMUSG00000006204.7	Cdcp3	0	1.831	0	0	0.585	0	0	0	0
ENSMUSG00000006205.13	Htra1	7482.97	3770.94	6749.46	9066.23	3310.19	4127.23	7702.57	6891.13	4634.03
ENSMUSG00000006215.12	Zbtb17	389.01	452.915	610.295	378.35	528.243	410.172	362.406	597.669	373.822
ENSMUSG00000006216.10	Clcnkb	0	0	5.616	10.841	0.523	1.048	5.808	2.613	5.635
ENSMUSG00000006218.4	Fam131c	25.163	25.975	11.916	38.157	17.906	17.94	33.117	41.706	20.833
ENSMUSG00000006219.12	Fblim1	832.097	1096.26	695.649	689.493	1101.76	943.268	878.212	1133.77	963.595
ENSMUSG00000006221.7	Hspb7	4909.99	5212.44	6091.67	3024.65	5466.65	6213.02	1326.89	2841.6	3455.25
ENSMUSG00000006235.6	Epor	3.229	0.803	0.799	14.778	3.999	0.801	14.007	15.73	12.87
ENSMUSG00000006241.16	Ccdc159	68.705	36.136	58.929	100.301	34.198	35.854	116.902	93.136	94.8
ENSMUSG00000006262.15	Mob1b	1731.3	1547.39	1485.83	1041.75	1245.69	1151.95	1099.04	1282.08	1109.84
ENSMUSG00000006269.7	Atp6v1b1	0	0	0	0	0	1	0	0.996	0.995
ENSMUSG00000006270.7	Vax1	0	0	0.997	0	0	0	0	0	0
ENSMUSG00000006273.14	Atp6v1b2	1958.14	2104.99	2277.08	1458.82	1600.66	1654.26	1497.43	1996.36	1369.87
ENSMUSG00000006276.10	Eps15l1	1077.65	1072.59	1167.32	984.702	1123.64	975.42	989.967	1516.56	1112.63
ENSMUSG00000006281.8	Tep1	947.096	1169.72	950.548	957.707	434.134	759.626	900.851	1011.77	1021.36
ENSMUSG00000006288.8	Ttc5	479.803	478.357	409.402	488.703	397.932	380.624	684.312	651.295	521.609
ENSMUSG00000006289.14	Osgep	598.923	761.826	583.033	732.392	784.682	564.332	761.126	1107.66	678.651
ENSMUSG00000006299.13	Aamp	3385.24	3348.48	3678.97	3026.46	2766.75	2710.59	3086.05	3937.49	2803.05
ENSMUSG00000006301.17	Tmbim1	6012.24	6125.1	6276.88	3351.16	3460.72	3858.43	3205.81	4152.2	3138.63
ENSMUSG00000006304.14	Arpc2	9820.9	10649.8	9424.28	6784.06	9224.48	7125.82	5695.5	8776.99	6650
ENSMUSG00000006307.16	Kmt2b	928.741	556.313	1186.1	678.283	569.442	637.316	737.47	1044.73	711.323
ENSMUSG00000006310.10	Zbtb32	0	1.84	1.83	0.924	4.692	0.918	0.924	0.915	2.742
ENSMUSG00000006311.8	Etv2	0.996	0	0	0	0	0	0	0	0
ENSMUSG00000006313.5	Upk1a	4.027	4.995	7.944	4.017	10.943	10.963	3.011	10.923	3.968
ENSMUSG00000006315.9	Tmem147	932.165	1106.51	970.596	898	976.076	955.124	802.618	938.431	729.762
ENSMUSG00000006333.14	Rps9	15791	16017.3	14306.6	15884.6	15011	13731.7	13179.2	17892.4	13291.5
ENSMUSG00000006335.16	Tfpt	425.351	431.773	465.857	479.855	403.445	425.172	440.227	632.18	384.812
ENSMUSG00000006342.15	Susd2	114.082	127.358	123.394	93.066	45.061	60.369	354.241	777.748	225.828
ENSMUSG00000006344.17	Ggt5	26.593	25.955	53.788	84.65	48.251	34.329	281.055	676.853	175.089
ENSMUSG00000006345.10	Ggt1	0	3.312	0	2.677	5.063	3.568	1.424	0	1.185
ENSMUSG00000006356.10	Crip2	5847.58	7630.47	6859.54	1990.7	4153.53	3828.19	1557.48	3013.66	1606.72
ENSMUSG00000006360.11	Crip1	2103.28	2798.03	2322.38	1284.87	2485.54	2248.64	832.445	1667.42	692.502
ENSMUSG00000006362.16	Cbfa2t3	0	1.475	3.663	0	1.647	0	0	3.664	6.315
ENSMUSG00000006369.14	Fbln1	987.178	471.258	1106.81	1034.73	741.794	1157.06	880.415	3063.74	1948.52
ENSMUSG00000006373.10	Pgrmc1	5402.7	6230.72	5129.62	4276.88	5337.16	4658.44	4124.77	5150.58	3727.57
ENSMUSG00000006378.15	Gcat	189.541	156.222	231.277	313.83	293.914	231.574	367.164	334.271	326.638
ENSMUSG00000006386.15	Tek	13.008	54.648	23.381	155.869	10.373	1.945	3.568	75.083	13.261
ENSMUSG00000006389.13	Mpl	0	0	0	0	2.989	0	0	0	0
ENSMUSG00000006390.15	Elovl1	1821.62	1932.71	1722.68	1692.82	1963.79	1549.67	1416.17	2595.41	1816.53
ENSMUSG00000006392.16	Med8	781.104	737.595	697.959	445.327	878.609	843.086	470.818	844.419	545.908
ENSMUSG00000006395.16	Hyi	443.597	325.107	451.38	522.217	259.21	322.843	493.345	556.457	406.285
ENSMUSG00000006398.15	Cdc20	2413.59	1814.11	2051.07	623.249	2969.88	2371.53	369.468	1192.77	968.172
ENSMUSG00000006403.13	Adamts4	165.016	173.273	127.721	248.942	180.26	122.22	341.172	387.486	288.947
ENSMUSG00000006411.12	Nectin4	25.087	14.563	17.811	16.113	12.01	21.152	13.159	6.928	4.012
ENSMUSG00000006412.10	Pfdn2	677.627	939.513	881.75	637.717	1063.42	857.386	692.631	1078.75	859.051
ENSMUSG00000006418.17	Rnf114	885.603	741.553	803.453	1680.59	682.526	806.571	1267.74	2080.76	1540.86
ENSMUSG00000006423.15	C330007P06Rik	1616.77	1527.56	1565.47	1471.11	1145.55	1415.14	1373.12	1444.88	1253.01
ENSMUSG00000006435.16	Neurl1a	317.787	261.68	361.768	271.828	283.066	388.737	161.265	374.087	356.54
ENSMUSG00000006442.10	Srm	2651.93	2477.18	2399.35	1764.64	3561	3212.25	1334.21	2418.14	1899.36
ENSMUSG00000006445.3	Epha2	5234.45	3820.06	4115.6	2367.82	3734.07	2984.56	1792.33	2718.68	2248.32
ENSMUSG00000006456.10	Rbm14	804.397	755.273	714.764	619.957	1008.95	883.989	541.389	827.837	611.225
ENSMUSG00000006457.4	Actn3	20.274	35.882	30.232	46.994	43.999	45.023	78.503	140.599	71.362
ENSMUSG00000006462.6	A530013C23Rik	8.013	13.99	22.88	9.019	4.978	6.985	6.019	13.93	12.915
ENSMUSG00000006463.13	Zdhhc24	167.865	236.508	168.719	126.951	158.073	177.517	194.681	204.753	162.79
ENSMUSG00000006464.9	Bbs1	150.79	92.481	197.711	191.312	98.321	52.927	305.458	152.145	137.574
ENSMUSG00000006469.13	Slc34a3	0	0	0.997	0	0	0	0	0	0
ENSMUSG00000006471.18	Ndor1	377.141	298.415	363.079	267.894	230.063	221.859	322.953	563.419	361.232
ENSMUSG00000006476.19	Nsmf	1106.42	1075.51	1280.03	996.58	1003.46	978.167	1199.55	1502.04	1070.62
ENSMUSG00000006488.17	Prl7a1	0	8.121	1.006	0	6.661	4.045	0	1.006	0
ENSMUSG00000006490.3	Prl8a9	0	5.015	0.995	0	1.996	1.999	0	1.989	0.994
ENSMUSG00000006494.11	Pdk1	961.573	717.728	941.865	2270.49	685.419	958.043	1339.63	1510.46	1472.12
ENSMUSG00000006498.16	Ptbp1	8855.77	8189.56	7857.51	5692.26	9840.95	7858.35	5512.66	7600.52	6352.7
ENSMUSG00000006517.5	Mvd	388.809	419.644	344.964	369.8	382.11	397.015	336.246	556.761	370.029
ENSMUSG00000006519.11	Cyba	963.533	1280.35	1281.06	804.321	855.703	965.188	847.384	1282.22	968.916
ENSMUSG00000006522.17	Itih3	2.884	0	2.868	0	3.826	0	0.865	1.42	1.909
ENSMUSG00000006526.13	Stimate	556.613	498.427	537.09	456.598	568.709	525.594	463.291	574.246	419.605
ENSMUSG00000006527.16	Sfmbt1	717.808	409.607	481.162	424.455	417.698	448.173	473.247	469.203	406.207
ENSMUSG00000006529.16	Itih1	0	0	0	0	0	0.999	0	2.99	1.99
ENSMUSG00000006538.12	Ihh	0	2.999	3.981	1.003	0.996	7.986	3.011	3.982	0
ENSMUSG00000006542.13	Prkag3	79.346	13.653	55.167	54.755	62.255	39.482	83.65	87.937	108.03
ENSMUSG00000006546.3	Cryba2	1.01	0	0	1.995	0	0	0.992	0	0
ENSMUSG00000006567.11	Atp7b	0	2.476	1.358	0	4.074	0.825	0.828	0.823	1.356
ENSMUSG00000006570.3	Defb2	0	0	0	0	0	0	0	0	0
ENSMUSG00000006574.15	Slc4a1	0	0	1.993	0	0	0	0	0	0
ENSMUSG00000006575.14	Rundc3a	11.494	17.599	11.024	8.845	2.518	7.62	65.13	31.147	21.492
ENSMUSG00000006576.16	Slc4a3	409.649	323.456	521.356	435.924	200.889	337.521	631.395	580.276	593.684
ENSMUSG00000006585.3	Cdt1	865.701	864.079	1280.42	215.842	729.304	754.074	170.25	422.959	369.134
ENSMUSG00000006586.15	Runx1t1	911.22	316.241	511.814	1559.45	357.158	715.659	1522.46	1444.05	1292.78
ENSMUSG00000006587.6	Snai3	0	0	0	0	0	0	0	0	0
ENSMUSG00000006589.8	Aprt	1706.22	1972.83	1937.55	1466.55	2344.25	2041.78	1125.29	2064.33	1371.12
ENSMUSG00000006599.13	Gtf2h1	1750.97	1820.2	1588.23	1314	1750.76	1478.87	1247.66	1431.89	1406.98
ENSMUSG00000006611.15	Hfe	406.472	202.123	509.83	810.551	298.505	364.459	648.432	654.694	596.947
ENSMUSG00000006638.15	Abhd1	18.131	26.973	24.818	32.142	45.756	26.906	47.17	55.592	28.763
ENSMUSG00000006641.12	Slc5a6	125.85	120.113	153.143	144.653	217.996	172.932	170.585	176.103	136.391
ENSMUSG00000006642.3	Tcf23	5.997	9.993	6.969	5.006	3.983	4.991	4.012	7.966	5.965
ENSMUSG00000006649.17	Nphs1	110.23	130.067	124.38	136.369	169.48	128.73	183	222.735	127.916
ENSMUSG00000006651.8	Aplp1	816.489	1207.93	667.082	574.374	505.81	500.127	832.938	589.863	433.345
ENSMUSG00000006673.14	Qrich1	2860.03	2763.44	3088.47	2603.28	2756.11	2814.72	2601.23	3529.92	2655.95
ENSMUSG00000006675.10	P4htm	106.968	120.272	98.42	67.826	82.926	64.414	103.554	120.202	85.649
ENSMUSG00000006676.16	Usp19	3145.59	2638.03	3474.94	2599.57	2383.89	2636.19	3090.76	4241.23	3055.95
ENSMUSG00000006678.6	Pola1	1016.05	702.374	823.224	388.642	1016	868.793	268.253	472.624	395.173
ENSMUSG00000006699.17	Cdc42	11477.8	11954.5	10501.6	9098.55	11525.2	9561.01	8341.14	12108.3	9210.74
ENSMUSG00000006705.13	Pknox1	552.981	603.666	468.59	535.37	586.609	534.4	552.056	614.701	386.313
ENSMUSG00000006711.15	D130043K22Rik	0.998	0	0	0	0	0	2.005	0	2.981
ENSMUSG00000006715.11	Gmnn	299.379	241.409	184.925	97.18	312.29	304.305	73.009	180.956	113.581
ENSMUSG00000006717.7	Acot13	350.796	349.409	335.673	387.073	348.398	347.594	344.658	584.152	344.635
ENSMUSG00000006720.16	Zfp184	14.249	9.947	7.428	47.524	19.59	21.806	46.342	70.994	41.301
ENSMUSG00000006724.12	Cyp27b1	9.141	6.572	10.28	1.883	2.725	2.812	1.885	12.151	14.08
ENSMUSG00000006728.12	Cdk4	4472.98	4641.4	5104.73	3886.87	6278.7	4937.35	3526.33	6505.83	5119.31
ENSMUSG00000006731.10	B4galnt1	528.141	536.711	452.661	362.986	358.382	337.172	445.601	538.807	486.616
ENSMUSG00000006732.14	Mettl1	577.693	450.387	468.771	474.258	511.157	436.239	413.908	469.828	411.09
ENSMUSG00000006736.9	Tspan31	2523.6	2695.9	2321.96	2740.64	2339.93	2175.99	2763.21	3483.49	2392.54
ENSMUSG00000006740.14	Kif5b	6872.08	6743.72	5325.37	4998.97	6465.31	5849.12	5096.21	5816.29	5040.81
ENSMUSG00000006763.14	Saal1	411.48	385.457	308.332	307.402	494.58	391.571	282.363	399.653	338.035
ENSMUSG00000006764.8	Tph2	55.077	29.978	38.799	41.084	43.803	51.888	36.113	18.906	47.69
ENSMUSG00000006777.7	Krt23	0	0	0	0	0	0	0	2.991	0
ENSMUSG00000006782.16	Cnp	557.578	412.147	541.678	729.166	335.049	396.613	661.345	1039.52	602.02
ENSMUSG00000006784.14	Odad4	5.946	13.135	13.258	10.637	2.347	5.881	15.704	17.396	11.196
ENSMUSG00000006800.14	Sulf2	5702.88	5095.42	5958.63	3019.88	2110.41	2229.97	2669.92	2582.24	2070.25
ENSMUSG00000006818.5	Sod2	1479	1393.36	1417.27	1315.84	1862.6	1409.2	1125.38	1756.98	1330.43
ENSMUSG00000006850.8	Tmco6	131.751	103.129	114.24	166.739	67.943	81.926	124.627	136.503	96.404
ENSMUSG00000006906.10	Stambp	696.671	653.82	597.219	700.23	554.759	636.885	802.803	923.752	689.799
ENSMUSG00000006920.14	Ezh1	672.255	599.036	681.405	921.003	505.798	604.75	1188.21	1173.35	817.936
ENSMUSG00000006930.15	Hap1	7.346	0.742	5.544	27.215	8.13	8.766	7.445	130.626	53.044
ENSMUSG00000006931.15	P3h4	5438.56	4892.51	4470.36	4687.61	4110.37	3429	4701.37	5662.46	3520.99
ENSMUSG00000006932.17	Ctnnb1	13908.8	14596.3	12718.1	12868.3	12605.7	12069.6	13491	15872.8	12218
ENSMUSG00000006941.5	Eif1b	651.429	599.284	576.825	567.601	647.128	591.319	683.7	762.035	565.594
ENSMUSG00000006948.7	Klk4	0	0	0	0	0	0	0	0	0
ENSMUSG00000006958.14	Chrd	389.86	288.031	370.248	383.938	148.212	176.483	425.424	355.681	212.85
ENSMUSG00000006998.16	Psmd2	8396.43	8812	8148.57	5620.73	9720.41	7473.98	4960.39	7799.33	5696.85
ENSMUSG00000007021.5	Syngr3	5.294	9.485	2.907	4.232	7.761	11.666	16.625	22.289	11.614
ENSMUSG00000007029.16	Vars	3000.17	2446.99	2673.55	2287.51	3427.09	3194.86	2059.56	2994.74	2480.09
ENSMUSG00000007030.8	Vwa7	51.118	39.959	68.672	27.023	10.95	18.961	58.151	33.847	36.77
ENSMUSG00000007033.4	Hspa1l	13.036	1.002	3.982	9.02	10.071	6.194	10.071	15.932	11.96
ENSMUSG00000007034.15	Slc44a4	0	0	0	0	0	0	4.018	0.996	0.994
ENSMUSG00000007035.15	Msh5	28.931	5.955	19.133	5.746	17.721	13.401	34.252	44.926	29.827
ENSMUSG00000007036.15	Abhd16a	1051.47	993.895	1089.04	1339.82	1295.41	1032.87	1323.85	1859.57	1249.83
ENSMUSG00000007038.5	Neu1	276.654	332.592	267.421	342.733	206.658	257.634	508.244	484.447	376.873
ENSMUSG00000007039.12	Ddah2	755.978	938.137	1080.08	870.155	997.09	920.354	1303.35	1835.96	1250.09
ENSMUSG00000007041.9	Clic1	5538.78	6062.06	5850.64	3915.46	5939.1	4830.78	2922.13	5789.23	3994.7
ENSMUSG00000007050.17	Lsm2	425.167	393.739	380.82	296	524.083	547.217	213.887	501.956	374.373
ENSMUSG00000007080.14	Pole	1013.53	654.486	1099.6	301.38	1482.06	1062.27	172.826	574.264	425.513
ENSMUSG00000007097.14	Atp1a2	4.512	0	0	0	0	2.942	14.632	24.214	9.214
ENSMUSG00000007107.6	Atp1a4	0	3.998	0	0	0	0	0	0	0
ENSMUSG00000007122.11	Casq1	2.65	17.335	3.805	0.882	0	1.755	4.414	3.498	18.343
ENSMUSG00000007207.10	Stx1a	95.603	78.208	69.609	101.453	91.307	77.533	116.458	104.728	89.828
ENSMUSG00000007209.4	Ceacam9	0	0	0	0	0	0	0	0	0
ENSMUSG00000007216.6	Zfp775	70.397	67.939	60.397	71.787	36.613	66.604	139.212	123.57	95.032
ENSMUSG00000007279.14	Scube2	5.791	6.325	8.435	0	0	4.23	20.925	5.906	10.328
ENSMUSG00000007338.10	Mrpl49	455.438	503.228	465.254	376.077	544.076	416.159	449.133	584.453	486.294
ENSMUSG00000007379.15	Dennd2c	126.976	101.629	85.645	100.727	95.149	64.192	71.304	120.679	87.036
ENSMUSG00000007411.16	Mark3	1820.93	1819.2	1702.7	1647.06	1902.58	1806.61	1527.3	2216.15	1397.53
ENSMUSG00000007415.15	Gatad1	2079.5	2437.64	1947	1524.07	2374.89	1959.03	1186.51	2014.21	1542.95
ENSMUSG00000007440.10	Pcdha10	29.387	21.168	26.781	1.392	0	1.614	8.037	8.423	0
ENSMUSG00000007457.3	NA	0	0	0	0	0	0	0	0	0
ENSMUSG00000007458.14	M6pr	3824.32	3761.83	3765.82	3572.34	4019.28	3432.8	3419.69	4851.63	3341.36
ENSMUSG00000007476.18	Lrrc8a	928.138	808.064	911.857	978.89	754.531	706.244	838.017	997.581	809.54
ENSMUSG00000007480.4	Mc5r	28.99	43.974	23.892	5.007	10.954	13.976	6.018	23.898	24.851
ENSMUSG00000007564.15	Ppp2r1a	5690.15	5565.62	5400.67	4256.86	5445	4507.31	3865.95	6293.78	4537.62
ENSMUSG00000007570.16	Fance	471.741	436.215	391.592	406.92	502.88	359.958	380.022	570.727	450.561
ENSMUSG00000007589.9	Tinf2	374.313	337.071	462.463	337.572	488.335	454.112	322.718	539.875	398.487
ENSMUSG00000007591.15	Tssk4	0	4.865	1.225	7.29	3.292	3.299	4.497	13.838	16.475
ENSMUSG00000007594.10	Hapln4	89.174	23.453	30.837	142.897	44.869	64.658	95.102	72.671	78.396
ENSMUSG00000007603.9	Dus3l	579.419	484.483	693.904	632.987	630.693	672.609	695.929	872.357	690.638
ENSMUSG00000007610.15	Gtpbp3	347.024	366.196	304.215	509.396	422.819	339.856	440.912	486.118	318.366
ENSMUSG00000007613.15	Tgfbr1	893.121	967.626	818.229	441.524	661.64	635.384	599.936	769.022	626.105
ENSMUSG00000007617.18	Homer1	539.741	361.109	435.404	476.167	377.776	383.037	377.583	406.229	370.753
ENSMUSG00000007646.13	Rad51c	126.129	85.093	108.787	60.107	124.374	114.357	66.227	87.536	62.794
ENSMUSG00000007653.12	Gabrb2	0	0	0	0	0	2.416	0	0	3.51
ENSMUSG00000007655.16	Cav1	17483.7	14877.9	16091.9	9407.61	11953.6	9585.11	7874.01	10901.3	8465.79
ENSMUSG00000007656.13	Arpp19	1782.25	2456.91	1977.08	1682.38	2653.47	2488.98	1436.41	2494.16	1466.65
ENSMUSG00000007659.18	Bcl2l1	2433.83	2894.82	3357.87	1195.43	2081.37	1658.9	1117.08	1726.49	1100.66
ENSMUSG00000007670.10	Khsrp	2578.76	2195.33	2513.22	1902.8	2649	2707.72	1985.87	2832.66	2359.42
ENSMUSG00000007682.6	Dio2	46.932	57.964	120.503	62.055	110.549	85.872	104.303	60.767	52.702
ENSMUSG00000007721.6	Ccdc124	1302.35	1630.44	1385.71	928.939	1772.92	1333.78	847.427	1510.32	972.613
ENSMUSG00000007739.10	Cct4	6035.54	6156.02	5676.59	4121.31	6727.12	5621.78	3356.8	5565.35	4264.5
ENSMUSG00000007777.9	0610009B22Rik	289.216	267.305	309.835	290.276	268.103	271.668	332.831	342.372	201.285
ENSMUSG00000007783.10	Cpt1c	1194.45	1403.94	1384.22	807.806	667.494	708.253	809.832	922.226	745.439
ENSMUSG00000007805.4	Twist2	530.007	470.321	605.051	259.402	699.493	550.528	261.546	720.864	447.4
ENSMUSG00000007812.16	Zfp655	1233.84	922.566	1168.67	755.827	790.387	790.184	794.109	1077.45	952.257
ENSMUSG00000007815.13	Rhoa	13735.8	13734.1	11850.5	10001.4	12254.9	10900.1	9650.36	13562	9978.17
ENSMUSG00000007817.15	Zmiz1	4986.82	3651.35	5140.25	3858.68	3704.07	3964.07	2746.01	4510.61	4018.54
ENSMUSG00000007827.10	Ankrd26	340.648	375.016	318.476	244.362	448.309	408.353	292.092	309.72	267.214
ENSMUSG00000007833.15	Aldh16a1	495.133	513.439	432.605	536.258	778.673	454.845	490.855	460.35	462.494
ENSMUSG00000007836.6	Hnrnpa0	7871.97	6123.37	6449.11	5964.49	7498.01	6238.57	6134.62	7618.94	5129.64
ENSMUSG00000007837.11	Prrg2	346.359	451.124	394.812	486.946	376.282	292.886	458.066	662.802	428.872
ENSMUSG00000007850.16	Hnrnph1	8329.7	7042.7	6549.47	6143.12	8045.82	7044.9	5909.68	7137.13	5588.54
ENSMUSG00000007867.9	Ift43	484.167	607.725	493.501	613.643	532.627	421.541	524.115	695.482	446.306
ENSMUSG00000007872.3	Id3	7178.4	6698.32	7560.34	10714.8	6369.27	7161.75	8631.78	10873.2	8792.13
ENSMUSG00000007877.2	Tcap	0	1.002	0	0	0.997	0	0	0.994	0
ENSMUSG00000007880.16	Arid1a	1515.81	1150.24	1363.6	1259.05	1225.62	1248.82	1545.68	1641.24	1453.65
ENSMUSG00000007888.15	Crlf1	13540.4	12455.2	14369	11392.1	10845.9	11235.9	11021.7	11574	7810.58
ENSMUSG00000007891.16	Ctsd	30877.2	41053.5	39318.5	21923.6	17573.8	18385.9	23184	24417.6	18208.5
ENSMUSG00000007892.8	Rplp1	24100.6	24871.8	21438.6	29205.6	25637	27328.9	23676.8	32349.3	22076.6
ENSMUSG00000007907.4	Cabs1	0	0	0	0	0	0	0	0	0
ENSMUSG00000007908.14	Hmgcll1	7.245	48.726	18.483	7.765	12.754	5.418	3.104	15.441	1.542
ENSMUSG00000007944.8	Ttc9b	7.021	0.999	3.977	2.014	4.976	1.995	1.003	2.983	3.972
ENSMUSG00000007946.11	Phox2a	1.006	0	4.971	0	0.996	2.993	0	1.988	1.986
ENSMUSG00000007950.9	Abhd8	1263.35	1279.09	1277.91	958.387	1149.3	1053.24	1332.51	1594.68	1025.74
ENSMUSG00000007987.12	Ift22	330.761	341.01	354.646	275.072	485.053	446.976	392.604	426.845	449.8
ENSMUSG00000007989.7	Fzd3	13.963	74.958	21.919	10.004	35.86	20.974	19.053	29.899	28.847
ENSMUSG00000008028.15	1700008O03Rik	5.099	8.52	6.036	9.39	0	2.649	3.123	0.433	0
ENSMUSG00000008035.12	Mid1ip1	845.114	1091.68	791.807	630.885	1145.71	804.999	444.917	767.896	981.566
ENSMUSG00000008036.11	Ap2s1	1515.21	1778.81	1641.59	1421.41	1714.6	1591.84	1464.31	1989.95	1499.37
ENSMUSG00000008090.14	Fgfrl1	2459.85	2210.9	2258.1	1988.15	1720.93	1862.25	3329.62	2816.07	1657.64
ENSMUSG00000008129.14	Brme1	21.973	10.523	8.378	9.503	22.014	6.658	14.952	29.401	6.629
ENSMUSG00000008136.14	Fhl2	3088.51	4479.92	3515.42	2181.01	3062.07	2707.83	2207.58	4299.19	2782.33
ENSMUSG00000008140.17	Emc10	3104.47	2687.3	2979.41	3047.83	2114.26	2291.51	3376.86	3281.83	2442.87
ENSMUSG00000008153.11	Clstn3	2.451	0.817	2.984	0	5.581	0.816	1.639	4.881	7.99
ENSMUSG00000008167.14	Fbxw9	412.629	591.983	469.395	271.236	193.459	256.818	205.602	312.222	244.851
ENSMUSG00000008193.13	Spib	1	0	0	0	0	0	1.002	0	1.985
ENSMUSG00000008200.14	Fnbp4	1373.19	928.826	1422.14	1287.88	1215.2	1052.55	1304.59	1867.62	1865.87
ENSMUSG00000008206.16	Cers4	263.398	262.934	215.466	61.504	76.33	79.829	60.86	123.675	157.778
ENSMUSG00000008226.14	Scrn3	650.994	743.488	474.71	569.835	489.493	600.583	639.931	537.942	367.486
ENSMUSG00000008301.11	Phax	861.786	886.288	804.945	914.136	996.114	888.495	873.887	1223.19	1001.22
ENSMUSG00000008305.18	Tle1	1036.14	1159.95	1209.9	686.605	951.276	854.044	790.861	939.979	809.404
ENSMUSG00000008307.11	1700109H08Rik	61.84	103.118	121.11	38.567	27.751	27.113	20.836	53.156	55.469
ENSMUSG00000008318.10	Relt	278.134	351.033	205.067	94.854	296.931	260.833	38.953	98.333	55.022
ENSMUSG00000008333.12	Snrpb2	942.145	926.494	953.406	872.895	1202.96	1013.87	933.194	1096.9	966.97
ENSMUSG00000008348.9	Ubc	51674.6	52853.6	60399.1	38763.6	46999.8	44150.8	42320.2	66324.4	47208.1
ENSMUSG00000008373.16	Prpf31	1409.84	1550.87	1498.59	1101.83	1834.32	1623.73	1052.78	1230.11	1112.79
ENSMUSG00000008384.8	Sertad1	1723.81	1363.21	1541.54	1311.52	1388.54	1197.55	1245.08	1652.62	1244.33
ENSMUSG00000008393.9	Carhsp1	2859.79	3480.2	3317.37	2115.96	3050.48	2634.87	1818.63	3636.31	2514.73
ENSMUSG00000008398.15	Elk3	2431.76	2981.29	2288.99	1580.71	2397.46	1982.36	1133.7	1632.62	1399.57
ENSMUSG00000008429.8	Herpud2	1990.19	1641.47	1693.3	1963.7	1223.94	1404.2	1829.49	1854.32	1545.87
ENSMUSG00000008435.15	Rdh13	339.805	315.061	333.329	240.684	505.062	519.491	302.235	426.792	295.426
ENSMUSG00000008438.3	Adam21	1.001	1.999	0.995	0	1.992	0	0	4.977	0.994
ENSMUSG00000008450.8	Nutf2	532.995	696.856	364.331	457.833	744.709	527.751	318.744	631.693	312.912
ENSMUSG00000008461.6	Fut1	0	0.998	0	2.002	0	0	0	0	0
ENSMUSG00000008475.13	Arpc5	4650.71	5167.14	3838.86	3750.27	4674.57	3457.24	3240.44	4971.8	3792.27
ENSMUSG00000008482.9	Rnf151	0	0	0	2.814	0	0	0	0	1.457
ENSMUSG00000008489.18	Elavl2	0	0.894	0	2.083	0	0	0	1.035	2.067
ENSMUSG00000008496.19	Pou2f2	1.785	2.681	1.781	0.895	2.671	0.893	1.793	8.096	0
ENSMUSG00000008540.11	Mgst1	588.062	637.711	794.777	199.49	568.06	590.406	147.988	1329.9	884.152
ENSMUSG00000008575.17	Nfib	1137.67	767.684	1037.36	785.04	877.135	963.101	766.017	1008.94	681.693
ENSMUSG00000008590.4	Htr3b	0	0	0	0	1.991	0	1.003	0	0
ENSMUSG00000008601.12	Rab25	0	0	1.207	0	0	0.94	3.791	1.871	0
ENSMUSG00000008604.11	Ubqln4	1399.96	1253.22	1104.95	816.568	1418.79	1291.59	772.213	1117.16	892.231
ENSMUSG00000008658.16	Rbfox1	161.425	235.921	143.76	103.082	228.407	196.769	156.987	115.017	160.546
ENSMUSG00000008668.15	Rps18	14359.8	15184.5	12547.4	16675.4	16708.7	14942.2	12966	19981.9	14484.5
ENSMUSG00000008682.13	Rpl10	3114.58	3277.4	2820.62	2581.52	3407.39	2948.55	3010.6	2858.42	1858.6
ENSMUSG00000008683.16	Rps15a	7667.88	8181.49	6371.85	8898.28	7477.59	7489.43	6528.67	9046.13	7551.85
ENSMUSG00000008690.15	Ncaph2	2923.09	2460.26	2734.68	1886.4	3169.28	2637.94	1937.72	2778.99	2046.38
ENSMUSG00000008730.17	Hipk1	4445.28	3348.48	4236.6	2497.64	2577.73	2882.36	2305.36	2390.94	2304.18
ENSMUSG00000008734.9	Gprc5b	892.904	546.058	874.798	630.68	869.106	889.516	601.323	1328.96	990.559
ENSMUSG00000008763.16	Man1a2	4868.28	4094.79	4192.81	3681.9	3344.05	3969.96	3879.11	3497.28	3001.28
ENSMUSG00000008789.10	Ceacam5	0	0	0	0	0	0	0	0	0
ENSMUSG00000008813.13	Tppp2	0	0	0	0	0	0	0	0	0
ENSMUSG00000008822.15	Acyp1	201.184	192.463	208.138	217.837	154.414	207.715	224.984	252.017	114.494
ENSMUSG00000008843.4	Cldn13	0	0	0	0	0	0	0	0	0
ENSMUSG00000008845.9	Cd163	0	2.998	0	0	0	0	0	0	0
ENSMUSG00000008855.17	Hdac5	1915.55	1390.53	1589.05	1865.16	1378.36	1632.02	2235.22	2500.6	2060.45
ENSMUSG00000008859.8	Rala	1258.48	1722.66	1234.12	1246.31	1477.21	1330.19	928.595	1655.74	1186.61
ENSMUSG00000008874.3	Clec3a	0	0	0	0	0	0	0	0	0
ENSMUSG00000008892.12	Vdac3	3782.37	3566.41	3146.82	3578.3	3872.13	3264.68	2962.94	4161.5	3185.72
ENSMUSG00000008932.9	Slc1a7	5.297	0	0	0	0	0	0.783	3.935	1.551
ENSMUSG00000008958.14	Vps72	733.049	622.034	747.082	871.641	782.054	676.351	835.49	1146.58	811.547
ENSMUSG00000008976.16	Gabpa	1966.26	1637.08	1787.27	1544.07	1756.82	1575.95	1533.98	1871.89	1574.24
ENSMUSG00000008999.7	Bmp7	29.422	145.191	76.887	6.446	91.564	66.089	0.922	5.493	26.428
ENSMUSG00000009013.5	Dynll1	3833.23	4718.38	4034.13	3146.59	5096.03	4068.79	2712.86	4960.91	3090.24
ENSMUSG00000009030.14	Pdcl	1273.84	1088.75	1074.54	950.422	880.945	851.257	789.41	1041.12	802.641
ENSMUSG00000009035.15	Tmem184b	4322.55	4162.89	4498.28	2652.74	3732.33	3211.75	2550.92	4386.32	3366.93
ENSMUSG00000009047.4	Gm5965	0	0	0	0	0	0	0	0	0
ENSMUSG00000009070.14	Rsph14	0	0	0	0	0	0	0	0	0
ENSMUSG00000009073.16	Nf2	2264.63	1806.79	2108.99	1677.73	1789.98	1597.11	1630.89	2153.9	1683.85
ENSMUSG00000009075.2	Cabp7	5.007	2.998	0.995	0	0	0.998	3.009	3.98	0
ENSMUSG00000009076.10	Zmat5	231.233	272.472	329.716	316.757	286.872	271.216	310.274	498.795	314.203
ENSMUSG00000009079.16	Ewsr1	5216.07	4346.2	5915.44	3817.72	4805.63	4586.7	4195.09	6200.76	5041.48
ENSMUSG00000009090.17	Ap1b1	1770.15	1678.28	1822.22	1582.73	1562.46	1496.73	1732.43	2009.02	1456.8
ENSMUSG00000009092.5	Derl3	14.041	2.532	9.01	18.566	0.66	0	12.671	9.312	4.605
ENSMUSG00000009093.7	Gstt4	1.039	1.977	2.978	0	2.951	9.924	2.058	3.921	4.9
ENSMUSG00000009097.10	Tbx1	2.975	4.023	8.488	1.248	1.747	1.968	4.404	2.942	8.346
ENSMUSG00000009108.15	Gnat2	16.997	49.635	12.312	15.872	56.717	38.357	32.986	52.212	38.809
ENSMUSG00000009112.4	Bcl2l13	892.12	1111.61	1252.39	1150.75	879.446	813.55	730.723	1084.29	1052.11
ENSMUSG00000009114.17	2610028H24Rik	0.996	0	0	0	0	0	0	0	0
ENSMUSG00000009115.5	Spatc1l	0	0	0	0	0	0.91	0	2.429	0.905
ENSMUSG00000009145.6	Dqx1	17.088	4.14	10.72	7.469	15.819	22.22	11.635	12.371	8.234
ENSMUSG00000009185.2	Ccl8	0	3.998	0	0	0	0	0	0	0
ENSMUSG00000009207.15	Lnpk	1232.55	887.963	985.486	746.213	1052.23	946.068	592.456	834.172	681.938
ENSMUSG00000009210.10	Prr29	0	0	0	0	0	0	0	0	0
ENSMUSG00000009214.9	Mymk	1.004	0	0	5.006	0	0	15.007	0	24.72
ENSMUSG00000009216.7	Fam163b	0	0	0	2	0	0	0	0	0
ENSMUSG00000009246.14	Trpm5	6.577	0	12.703	2.687	0	0	0.819	2.655	0
ENSMUSG00000009248.6	Ascl2	0	9.9	4.922	0	1.643	0	0	11.957	0
ENSMUSG00000009281.6	Rarres2	79.543	27.539	38.461	134.034	27.71	25.82	421.744	449.489	428.993
ENSMUSG00000009291.13	Pttg1ip	5346.67	5291.49	5929.19	4964.44	4170.26	4012.09	5438.31	6177.4	4209.79
ENSMUSG00000009292.18	Trpm2	5.306	7.236	5.213	6.02	0.969	4.683	5.719	4.2	3.171
ENSMUSG00000009293.17	Ube2g2	1351.69	1503.62	1245.5	998.509	1448.58	1212.89	730.554	1322.53	877.312
ENSMUSG00000009350.13	Mpo	4.176	0	0	6.372	0.365	0	2.108	0	0
ENSMUSG00000009356.12	Lpo	0.996	0	0	0	0	0	0	0	0
ENSMUSG00000009376.15	Met	1398.47	665.817	1243.37	845.321	969.913	1004.4	935.821	988.254	1056.46
ENSMUSG00000009378.4	Slc16a12	0	2	1.992	0	0	0	0	0	0
ENSMUSG00000009394.13	Syn2	5.722	6.427	4.636	0.92	6.31	2.957	0	1.298	2.575
ENSMUSG00000009406.13	Elk1	758.933	639.149	657.66	714.072	647.85	569.32	768.554	978.237	698.719
ENSMUSG00000009418.16	Nav1	2701.87	1288.31	2603.3	1360.75	1481.82	2028.94	855.027	1779.66	1461.61
ENSMUSG00000009470.17	Tnpo1	4277.34	4054	3741.7	3097.94	4940.91	4295.58	2869.56	3616.48	2870.42
ENSMUSG00000009471.4	Myod1	74.247	0	132.137	80.205	0.995	187.404	81.232	0	148.856
ENSMUSG00000009487.10	Otog	0	0	0	1.24	0	3.673	1.243	0	1.829
ENSMUSG00000009535.13	Rnmt	990.666	830.434	867.985	817.914	805.275	821.407	655.219	1106.79	812.126
ENSMUSG00000009545.14	Kcnq1	0.841	0	0.837	1.837	0	0	0	1.674	0
ENSMUSG00000009549.14	Srp14	2033.11	2432.77	2029.26	1906.27	1705.17	1851.6	1967.44	2362.46	1709.27
ENSMUSG00000009551.2	6330409D20Rik	0	0	0	0	0	0	0	0	0
ENSMUSG00000009555.16	Cdk9	1241.56	1174.43	1441.41	1084.1	1298.59	1206.93	1046.68	1704.48	1201.73
ENSMUSG00000009563.16	Tor2a	434.601	358.324	361.345	478.894	399.403	364.037	544.655	594.667	444.261
ENSMUSG00000009566.12	Fpgs	434.534	375.438	416.982	417.362	581.331	485.837	397.954	605.016	592.586
ENSMUSG00000009569.14	Mrtfb	802.431	790.957	851.942	681.732	729.175	685.628	631.066	756.407	799.33
ENSMUSG00000009575.14	Cbx5	3363.58	2706.03	2228.39	2638.47	3626.77	2848.33	2730.92	3461.03	3038.78
ENSMUSG00000009580.15	Odam	0	0	0	0	0	0	0	0	0
ENSMUSG00000009585.18	Apobec3	165.829	101.549	167.446	168.061	110.803	190.488	128.723	226.828	337.958
ENSMUSG00000009588.9	St6galnac1	0	0	0	2	0	0	0	0	0
ENSMUSG00000009596.9	Taf7l	6.114	3.929	3.127	7.621	1.466	2.353	2.367	5.27	1.461
ENSMUSG00000009614.16	Sardh	1056.39	586.619	983.773	1161.33	608.306	777.918	1213.95	1233.04	1083.6
ENSMUSG00000009621.18	Vav2	308.311	341.716	457.458	219.63	403.055	359.778	264.367	465.407	328.909
ENSMUSG00000009628.14	Tex15	65.018	145.857	74.245	52.922	116.893	22.269	70.045	121.147	14.326
ENSMUSG00000009630.10	Ppp2cb	1583.81	1911.18	1666.43	1196.44	1696.2	1428.34	1243.38	1791.7	1264.98
ENSMUSG00000009633.3	G0s2	100.593	43.939	55.417	143.136	67.556	109.401	332.427	191.923	122.675
ENSMUSG00000009640.11	Dmap1	579.616	457.305	489.133	471.421	480.396	469.879	495.345	685.721	441.151
ENSMUSG00000009646.13	Pla2g12b	1.176	0	0	0	0	0	1.513	0	1.142
ENSMUSG00000009647.13	Mcu	1220.14	1122.68	1140.95	1025.93	1240.15	1128.19	1019.09	1337.37	1060.6
ENSMUSG00000009654.4	Oit3	91.9	7.955	13.465	23.052	12.681	7.944	34.806	15.052	8.701
ENSMUSG00000009670.11	Tex11	7.414	0	1.914	6.741	0	7.677	1.929	0	2.867
ENSMUSG00000009681.10	Bcr	1201.27	1116.4	1359.49	939.652	1166.59	977.582	930.22	1314.87	918.449
ENSMUSG00000009687.14	Fxyd5	1663.17	2077.44	2148.97	957.709	2108.49	1948.72	625.54	844.03	871.443
ENSMUSG00000009731.4	Kcnd1	103.872	133.916	145.389	150.147	93.615	117.818	224.657	308.787	189.914
ENSMUSG00000009733.9	Tfcp2	346.937	389.629	436.979	498.676	391.557	351.589	559.822	801.729	502.413
ENSMUSG00000009734.18	Pou6f2	0	0	0	0	0	1.998	0	0	0
ENSMUSG00000009739.17	Pou6f1	538.358	353.571	390.133	498.333	209.091	206.712	642.359	683.102	530.01
ENSMUSG00000009741.15	Ubp1	1583.21	1267.38	1806.84	1297.48	1379.02	1356.94	1481.39	2022.4	1872.11
ENSMUSG00000009772.15	Nuak2	758.693	680.384	963.708	315.053	236.423	263.283	311.829	674.442	602.978
ENSMUSG00000009828.15	Cilk1	1114.15	781.486	865.529	971.71	802.526	812.091	1031.89	1170.14	1019.62
ENSMUSG00000009863.14	Sdhb	1469.91	1543.59	1624.61	1414.59	1914.72	1734.74	1260.62	2046.4	1401.2
ENSMUSG00000009876.13	Cox4i2	153.42	91.823	170.891	333.311	151.694	143.081	436.126	209.247	204.515
ENSMUSG00000009894.15	Snap47	1382.87	1526.04	1476.75	1400.72	1191.33	1136.84	1749.56	1682.69	1404.44
ENSMUSG00000009900.7	Wnt3a	0	0	0	0	0	0	0	0	0
ENSMUSG00000009905.5	Kdsr	1199.48	1257.96	1623.42	853.515	1292.26	1305.3	802.069	1186.93	836.621
ENSMUSG00000009907.17	Vps4b	2581.77	1950.74	2586.38	1838.83	1916.76	1882.96	1967.67	2554.59	2132.44
ENSMUSG00000009927.9	Rps25	9250.79	9523.34	8130	9573.42	10702.8	9689.42	8155.94	12415.3	9649.18
ENSMUSG00000009941.10	Nxf2	1.907	2.852	3.757	9.387	11.285	5.696	9.2	14.198	6.616
ENSMUSG00000009995.17	Taz	588.897	550.856	500.456	617.783	358.641	405.262	672.184	706.819	542.66
ENSMUSG00000010021.13	Kif19a	7.123	11.312	5.703	14.941	5.401	2.834	43.032	11.519	4.329
ENSMUSG00000010025.19	Aldh3a2	1412.06	1541.71	1531.18	1261.68	1181.04	1112.41	1160.34	1597.81	1133.1
ENSMUSG00000010044.12	Zmynd10	1.102	0	0	0.819	4.872	1.091	5.494	5.435	2.172
ENSMUSG00000010045.2	Tmem115	1091.63	1255.01	1179.87	995.172	1179.32	1020.54	964.105	1306.84	934.248
ENSMUSG00000010047.12	Hyal2	584.417	618.907	590.867	531.846	590.822	507.743	723.71	863.88	686.387
ENSMUSG00000010048.10	Ifrd2	505.554	396.3	500.121	595.237	602.793	438.945	276.625	495.162	410.882
ENSMUSG00000010051.15	Hyal1	238.032	282.435	237.748	206.18	60.456	68.045	361.694	214.497	196.712
ENSMUSG00000010054.4	Tusc2	296.321	306.877	258.681	366.398	312.417	288.371	437.464	443.576	312.608
ENSMUSG00000010057.8	Nprl2	185.154	143.109	156.893	197.163	163.708	177.175	246.111	317.644	256.588
ENSMUSG00000010064.15	Slc38a3	0	0.511	0	0	0	2.614	1.027	2.596	0
ENSMUSG00000010066.15	Cacna2d2	0	0.729	0	4.201	0	0	0	0.727	0
ENSMUSG00000010067.13	Rassf1	1248.06	1344.92	1261.47	1157.21	1861.88	1448.91	952.463	1652.58	1415.74
ENSMUSG00000010080.15	Epn3	67.323	31.999	27.076	63.294	70.964	45.957	36.801	144.179	61.923
ENSMUSG00000010086.17	Rnf112	0	0	0	0	0	0.999	0	1.993	0.995
ENSMUSG00000010095.13	Slc3a2	6061.01	5489.41	5710.98	6475.92	5458.61	5076.21	5771.78	7579.01	5518.19
ENSMUSG00000010097.15	Nxf1	2135.9	2599.67	2365.51	1684.5	2103.76	1968.4	1870.4	3360.22	1980.88
ENSMUSG00000010110.17	Stx5a	1712.01	1648.17	1799.24	2049.72	1473.31	1671.69	2210.88	2556	2126.29
ENSMUSG00000010122.14	Slc47a1	0	1	0	0	2.988	0	0	0	0
ENSMUSG00000010136.14	Pifo	0	0	0	0	0	0	0	0	0
ENSMUSG00000010142.12	Tnfrsf13b	15.819	0.774	0	0	3.086	1.547	0	0	0
ENSMUSG00000010154.7	Spire2	107.227	116.91	95.481	70.164	118.455	83.806	56.179	163.139	74.5
ENSMUSG00000010175.13	Prox1	6.568	3.147	13.499	3.195	10.115	6.87	1.678	1.255	1.253
ENSMUSG00000010205.11	Raver1	1829.85	1261.97	1793.86	1411.99	1693.31	1772.07	1385.6	2055.61	1676.68
ENSMUSG00000010277.7	2610507B11Rik	5270.4	3361.9	4281.97	4933.25	4021.21	4134.23	3934.56	5738.88	3971.15
ENSMUSG00000010290.7	AI597479	462.049	417.714	468.797	604.921	500.842	532.014	734.224	726.753	500.935
ENSMUSG00000010307.7	Tmem86a	142.561	123.894	110.326	150.464	86.579	107.705	194.649	338.963	153.884
ENSMUSG00000010311.15	Optc	38.056	37.359	22.532	23.288	20.654	15.967	68.241	40.982	53.435
ENSMUSG00000010342.16	Tex14	3.483	1.742	0.868	0	0	0.87	1.749	19.118	0.867
ENSMUSG00000010358.13	Ifi35	546.572	392.448	577.396	1989.7	355.204	360.048	1359.8	2726.61	1758.94
ENSMUSG00000010362.9	Rdm1	49.027	68.255	96.466	47.163	60.905	50.784	97.006	92.626	52.829
ENSMUSG00000010376.15	Nedd8	1823.74	2253.42	2066.99	1894.94	2390.57	2136.12	1606.04	2566.44	1823.95
ENSMUSG00000010392.8	Gosr1	1096.55	979.15	1235.21	1006.17	1660.94	1005.46	1304.12	1233.72	1736.59
ENSMUSG00000010406.12	Mrpl52	670.941	901.349	801.702	790.842	865.427	953.452	567.11	966.524	647.933
ENSMUSG00000010435.7	Spaca7	0	0	0	0	0	0	0	0	1.99
ENSMUSG00000010453.12	Kansl3	1318.05	1171.67	1565.18	1264.14	1051.93	1211.29	1275.87	1592.55	1211.37
ENSMUSG00000010461.15	Eya4	1444.01	592.665	671.225	2989.7	334.916	527.472	4746.59	1695.9	2196.89
ENSMUSG00000010476.14	Ebf3	81.215	199.129	98.746	97.662	249.628	123.697	92.434	337.527	208.991
ENSMUSG00000010492.10	Uckl1os	0	0	1.837	4.005	6.729	0	0	1.76	0.586
ENSMUSG00000010505.16	Myt1	0	0	3.786	0	0.605	0	0	3.787	1.209
ENSMUSG00000010517.7	Faf1	2054.22	1796.32	2005.54	1686.89	1935.41	1809.31	1443.65	1881.86	1638.76
ENSMUSG00000010529.6	Gm266	0	0	0.996	0	0	2.001	0	5.977	0
ENSMUSG00000010538.14	Tsacc	27.947	22.916	30.508	29.416	18.842	10.906	27.175	62.875	20.642
ENSMUSG00000010554.14	Mettl16	959.847	918.031	990.154	632.621	1152.6	911.272	793.701	893.065	800.968
ENSMUSG00000010592.9	Dazl	15.977	0	1.004	5.318	0	0	1.519	2.009	20.478
ENSMUSG00000010601.14	Apol7a	43.42	53.217	91.802	81.954	66.335	48.525	97.727	166.086	81.444
ENSMUSG00000010607.8	Pigyl	275.463	294.325	319.931	297.457	295.629	314.587	358.656	468.35	328.881
ENSMUSG00000010608.15	Rbm25	3253.99	2856.93	3875.3	2481.78	3165.53	3082.77	2221.73	3281.55	2651.92
ENSMUSG00000010609.15	Psen2	291.708	369.796	454.519	328.322	300.237	233.618	323.299	443.733	341.591
ENSMUSG00000010651.4	Acaa1b	19.226	21.649	12.003	4.531	18.23	21.13	23.368	22.952	2.003
ENSMUSG00000010660.3	Plcd1	1634.86	1576.75	1839.8	1403.27	1296.14	1309.88	1581.54	1838.62	1434.47
ENSMUSG00000010663.5	Fads1	3281.82	2616.34	2637.42	4032.86	2548.7	2468.28	3709.39	4265.48	3445.42
ENSMUSG00000010721.15	Lmbr1	517.247	575.742	639.715	480.275	489.554	329.093	361.397	565.621	429.778
ENSMUSG00000010751.15	Tnfrsf22	359.678	506.925	243.759	176.889	322.062	266.67	132.08	348.819	194.398
ENSMUSG00000010755.17	Cars	2744.79	2514.25	2418.55	2274.21	1978.24	1878.24	2213.69	2892.26	2363.7
ENSMUSG00000010760.5	Phlda2	3.013	1.474	0	1.491	9.092	0.733	0	0	3.056
ENSMUSG00000010796.11	Asz1	0	0	0	0	0	0	0	0	0.995
ENSMUSG00000010797.6	Wnt2	20.047	77.939	33.813	2.005	20.903	5.986	3.01	20.888	5.96
ENSMUSG00000010803.13	Gabra1	0	0	0	0	0	0	0	0	0.995
ENSMUSG00000010825.17	Grid2ip	0.615	4.273	0	0	0	0	1.642	0	0
ENSMUSG00000010830.8	Kdelr3	1668.32	1806.24	1398.04	1795.67	1511.05	1366.06	1526.42	2146.37	1868.92
ENSMUSG00000010841.13	Cfap97d1	0	0	0	0	0	0	0	0	0
ENSMUSG00000010911.12	Apip	473.964	395.685	366.123	407.279	423.004	374.207	380.252	506.742	368.946
ENSMUSG00000010914.10	Pdhx	391.882	438.821	370.592	427.22	585.605	378.971	416.48	490.236	335.085
ENSMUSG00000010936.11	Vac14	690.781	598.049	620.987	456.944	620.022	684.276	413.445	649.118	501.081
ENSMUSG00000011008.13	Mcoln2	2.307	3.835	14.396	26.798	21.783	15.318	3.08	24.78	6.863
ENSMUSG00000011034.6	Slc5a1	0	0	0	0	0.996	0	0	0	0
ENSMUSG00000011096.17	Akt1s1	2732.41	2784.08	2982.67	2401.17	2509.51	2335.73	2499.12	3065.45	2462.99
ENSMUSG00000011114.18	Tbrg1	4997.38	4739.92	4346.87	4280.3	4581.85	4434.54	3301.76	5690.48	4105.31
ENSMUSG00000011118.4	Panx3	11.018	5.996	11.937	17.036	3.982	18.958	28.088	2.985	5.961
ENSMUSG00000011148.14	Adssl1	94.077	116.919	198.297	61.914	118.331	140.992	63.759	67.181	86.985
ENSMUSG00000011154.17	Cfap161	0	0	0	0.786	0	0	0	0.773	1.746
ENSMUSG00000011158.8	Brf1	724.774	536.677	757.979	645.098	573.123	717.653	761.969	990.627	858.317
ENSMUSG00000011171.11	Vipr2	10.391	10.382	18.095	13.873	7.758	41.212	22.578	89.951	18.93
ENSMUSG00000011179.8	Odc1	6914.36	7375.53	5771.81	4750.58	8283.87	6153.78	5655.09	6486.58	4857.7
ENSMUSG00000011254.16	Thg1l	229.084	235.141	188.767	243.373	261.558	230.64	190.42	287.766	221.845
ENSMUSG00000011256.16	Adam19	1239.8	2862.81	1883.99	488.659	1992.31	1405.04	372.562	830.295	685.444
ENSMUSG00000011257.19	Pabpc4	6096.05	5727.38	5242.48	3811.53	6715.26	5847.2	3458.32	5185.36	3986.14
ENSMUSG00000011263.16	Exoc3l2	3.86	15.265	4.614	13.688	0	1.494	5.423	6.922	4.462
ENSMUSG00000011267.8	Zfp296	36.967	52.406	26.051	15.601	29.959	31.955	17.546	43.42	12.53
ENSMUSG00000011305.11	Plin5	0	0	0	0	0.997	0	0	0	0.995
ENSMUSG00000011306.7	Sugp1	652.463	635.124	694.042	728.92	592.199	523.826	680.701	945.528	688.961
ENSMUSG00000011349.5	Dmrtc2	0	0	0	0	0	0	0	0	0
ENSMUSG00000011350.15	Gm5893	0	0	0	0	0	0	0	0	0.995
ENSMUSG00000011382.8	Dhdh	95.144	43.673	120.519	76.223	49.819	57.46	72.639	83.298	55.927
ENSMUSG00000011427.16	Zfp790	118.154	92.891	87.354	245.495	185.723	164.693	409.247	281.86	220.678
ENSMUSG00000011463.5	Cpb1	2.002	8.993	17.909	7.014	12.942	3.992	27.084	25.873	17.885
ENSMUSG00000011486.14	Slc25a41	0	0	0	0	0	0	0	0	0
ENSMUSG00000011589.9	Fsd1	35.495	39.459	32.859	44.23	59.407	45.793	76.49	142.841	93.598
ENSMUSG00000011632.7	Pinlyp	0	0	0	0	0	0	0	0	0
ENSMUSG00000011658.16	Fuz	363.122	181.266	331.093	362.28	178.318	179.902	499.049	480.385	309.802
ENSMUSG00000011751.16	Sptbn4	24.096	28.604	37.376	13.408	29.398	101.246	35.847	24.954	24.878
ENSMUSG00000011752.7	Pgam1	10606.3	11514.7	10004.5	9981.94	12367.6	11015.4	6145.98	11554.6	8346.54
ENSMUSG00000011831.16	Evi5	1545.66	1562.12	1442.97	990.171	1328.55	1180.08	1107.21	1446.73	1008.56
ENSMUSG00000011832.15	Evi5l	697.306	603.832	695.569	621.49	703.246	535.673	750.235	987.843	673.974
ENSMUSG00000011837.4	Snapc2	548.281	646.733	543.74	418.012	578.356	580.828	423.848	693.395	459.27
ENSMUSG00000011877.13	Git1	1495.94	1463.58	1531.18	1282.87	1236.19	1302.29	1265.97	1987.62	1371.07
ENSMUSG00000011884.13	Gltp	2072.91	1919.71	1821.15	1166.38	1650.45	1339.73	902.742	1696.45	1048.94
ENSMUSG00000011958.17	Bnip2	4135.92	4515.62	4548.55	3202.55	3730.92	3489.38	3234.37	4023.41	3146.05
ENSMUSG00000011960.12	Ccnt1	950.883	936.781	1089.7	876.66	764.375	647.069	761	989.33	739.037
ENSMUSG00000012017.4	Scarf2	2657.63	1777.59	2379.17	2929.26	2187.45	1935.84	4027.1	4328.62	3106.18
ENSMUSG00000012042.8	4930579F01Rik	0	0	0	0	0	0	0	0	0
ENSMUSG00000012076.8	Brms1l	895.846	799.383	870.287	933.93	746.978	850.782	784.829	1169.91	700.205
ENSMUSG00000012114.17	Med15	1914.3	1376.45	1960.71	1362.34	1631.92	1449.85	1038.9	1812.39	1356.08
ENSMUSG00000012117.13	Dhdds	956.789	851.757	873.788	1026.97	842.14	859.863	926.072	1209.77	818.431
ENSMUSG00000012123.17	Crybg2	0	0	0	0.935	0	0	3.432	0.854	0
ENSMUSG00000012126.16	Ubxn11	22.045	40.94	96.161	55.672	58.794	82.031	56.378	80.415	43.044
ENSMUSG00000012187.13	Mogat1	1.348	0	0	0.667	0	0	2.665	0	0
ENSMUSG00000012211.13	Tex22	0	0	0.991	7.094	0	0	0	0.99	0
ENSMUSG00000012282.2	Wnt8a	2.006	0	0.992	1.002	0	2.987	2.004	0	0
ENSMUSG00000012296.16	Tjap1	1506.29	1354.84	1244.98	1285.57	1506.86	1331.41	1174.83	1737.31	1552.81
ENSMUSG00000012350.15	Ehf	5.752	0	0	0	2.277	2.832	2.845	4.519	2.961
ENSMUSG00000012396.12	Nanog	7.022	4.976	4.723	6.016	1.99	1.995	6.019	11.932	7.863
ENSMUSG00000012405.16	Rpl15	12417	13371	10036.7	12946	11466.6	12750.4	9624.23	18560.5	13617.6
ENSMUSG00000012422.14	Tmem167	2091.31	2447.52	2059.14	2017.63	2330.03	2020.54	1940.04	2364.47	1629.2
ENSMUSG00000012428.9	Steap4	44.022	18.987	52.745	84.141	11.948	38.924	147.451	354.362	165.966
ENSMUSG00000012429.9	Mplkip	246.11	209.677	149.054	248.845	252.271	236.428	323.996	416.292	207.442
ENSMUSG00000012443.4	Kif11	1888	1219.56	1389.1	410.685	1841.45	1684.86	267.423	664.256	678.572
ENSMUSG00000012483.4	Rpa3	316.196	353.518	353.123	308.571	465.507	314.713	305.376	363.564	314.407
ENSMUSG00000012519.14	Mlkl	504.181	780.595	624.964	804.441	816.714	491.334	448.751	1411.57	885.153
ENSMUSG00000012520.10	Phox2b	0	0	0	0	0	0	0	0	0
ENSMUSG00000012535.14	Tnpo3	2398.12	2465.95	2436.65	1953.63	2657.69	2291.9	2008.36	2430.25	1978.84
ENSMUSG00000012609.19	Ttll5	349.365	594.307	361.439	317.616	230.525	312.896	306.819	409.021	214.925
ENSMUSG00000012640.16	Zfp715	318.423	286.454	334.19	551.934	195.138	237.689	323.666	364.046	249.41
ENSMUSG00000012705.16	Retn	0	0	0	0	0.997	0	3.024	15.887	2.979
ENSMUSG00000012777.14	Acp4	0	0	0	0	0	0	0	0	0
ENSMUSG00000012819.15	Cdh23	20.437	45.959	37.664	19.433	8.751	14.024	31.876	32.767	36.866
ENSMUSG00000012848.15	Rps5	12864.6	12997.6	11009.2	15682	13564.9	12595.1	11943	16252.9	12357.6
ENSMUSG00000012889.8	Podnl1	37.872	62.176	46.014	98.079	99.046	32.706	70.557	126.059	71.209
ENSMUSG00000013033.16	Adgrl1	1700.05	1210.07	1383.5	861.053	989.885	734.574	1319.67	1415.9	973.288
ENSMUSG00000013076.17	Amotl1	5121.45	3304.56	4351.54	3549.2	2921.71	3025.17	3985.31	3643.69	2984.6
ENSMUSG00000013083.8	2200002J24Rik	0	0	0	0	0	0	0	0	0
ENSMUSG00000013089.15	Etv5	1036.29	1029.23	954.005	791.618	928.076	795.861	824.115	1557.3	1057.93
ENSMUSG00000013091.5	Tmem190	0	0	5.007	0	0.841	0	0	1.667	1.846
ENSMUSG00000013150.15	Gfod2	139.99	151.973	237.989	126.68	184.163	142.854	224.774	190.779	155.025
ENSMUSG00000013155.10	Enkd1	201.518	189.854	194.988	178.877	257.253	211.261	179.131	221.868	205.256
ENSMUSG00000013158.6	4933405L10Rik	0	1.073	2.803	3.242	0	1.876	4.314	2.934	0.934
ENSMUSG00000013160.7	Atp6v0d1	2324.07	2428.91	2282.83	2071.92	2039.17	1689.7	1945.82	2650.36	1813.42
ENSMUSG00000013236.17	Ptprs	7942.95	5989	10637.4	5517.16	5555.68	7081.85	5989.34	8058.48	6929.87
ENSMUSG00000013275.9	Slc41a1	1313.31	1232.01	1110.43	1353.38	1022.12	982.305	1147.56	1260.73	1106.46
ENSMUSG00000013338.16	Fer1l4	0	0	0.581	5.55	0	0	0	0	0
ENSMUSG00000013353.10	4931406B18Rik	0	0	0	0	0	0	0	0	0
ENSMUSG00000013367.5	Iglon5	3.803	13.283	6.612	5.709	0	2.842	25.116	26.454	7.547
ENSMUSG00000013415.9	Igf2bp1	226.441	45.764	72.983	39.019	95.795	153.668	48.864	91.256	114.356
ENSMUSG00000013418.8	B4galnt2	4.016	0	0	13.037	0.995	4.983	27.079	2.98	12.898
ENSMUSG00000013419.7	Zfp651	1004.33	813.637	817.938	889.253	582.884	617.967	1421.16	1195.47	985.381
ENSMUSG00000013465.19	Nelfb	1170.02	1124.06	1315.26	1042.21	1157.2	1040	1057.42	1444.5	963.322
ENSMUSG00000013483.14	Card14	15.746	5.899	4.896	0	5.878	9.452	6.908	7.836	3.137
ENSMUSG00000013495.15	Tmem175	558.023	519.709	585.803	566.531	375.716	363.878	713.166	754.852	530.353
ENSMUSG00000013523.13	Bcas1	0	0	0	0	0	0.999	0	0	0
ENSMUSG00000013539.14	Tango2	347.614	354.889	385.858	333.96	333.787	388.251	395.779	573.358	357.011
ENSMUSG00000013562.12	NA	0	0	0	0	0	0	0	0	0
ENSMUSG00000013584.5	Aldh1a2	10.021	0	0	0	8.956	0	0	17.9	1.986
ENSMUSG00000013593.12	Ndufs2	3225.27	3325.32	3288.08	3016.01	3552.2	3048.63	2834.21	4142.31	3073.57
ENSMUSG00000013611.14	Snx31	0	3	0	0	0	0	2.008	1.991	0
ENSMUSG00000013622.15	Atraid	1287.94	1117.82	1389.76	1417.77	814.399	823.862	1710.87	1641.62	1226.86
ENSMUSG00000013629.16	Cad	2298.25	1557.64	1854.04	1659.79	2002.2	2686.52	1258.34	1832.73	1524.43
ENSMUSG00000013643.13	Lypd8	0	0	0	0	0	0	0	0	0
ENSMUSG00000013646.17	Sh3bp5l	973.417	699.367	679.221	1333.62	871.893	1180.67	1075.94	970.444	945.854
ENSMUSG00000013653.2	1810065E05Rik	0	0	0	5.043	0	0.996	0	0.991	0
ENSMUSG00000013662.6	Atad1	2318.88	2407.53	2210.17	1983.66	2264.94	2003.58	1957.05	2166.9	1723.63
ENSMUSG00000013663.7	Pten	4313.71	3914.2	3882.88	3841.98	3489.11	3499.42	3534.52	4302.44	3882.23
ENSMUSG00000013668.9	4933402N03Rik	0	0	0	0	0	0	0	0	0
ENSMUSG00000013698.12	Pea15a	4630.98	5831.1	4426.01	2644.68	4579.66	4006.89	2631.64	4307.01	3158.59
ENSMUSG00000013701.13	Timm23	2353.28	2414.32	2365.35	1961.01	2968.82	2664.87	1687.6	2714.75	2128.11
ENSMUSG00000013707.3	Tnfaip8l2	2.013	0	0	2.004	0	0	1	0.988	0
ENSMUSG00000013736.16	Trnt1	1206.73	1018.49	1006.54	1039.44	1230.35	1071.74	1064.38	1164.88	1008.08
ENSMUSG00000013766.11	Ly6g6e	0	0	0	0	0	0	0	0	0
ENSMUSG00000013787.15	Ehmt2	3493.63	3033.01	3667.57	3167.16	3142.9	3010.57	3128.74	4962.36	3579.27
ENSMUSG00000013822.7	Elof1	994.168	983.7	1182.9	807.019	1009.61	908.142	692.601	967.229	739.323
ENSMUSG00000013833.15	Med16	1047.03	831.321	1058.26	851.472	785.45	647.268	847.343	1189.41	744.99
ENSMUSG00000013846.10	St3gal1	3132.43	2697.14	3600.99	2587.21	2295.44	2581.12	2923.93	2889.39	2302.42
ENSMUSG00000013858.14	Tmem259	2712.89	2697.45	2958.81	2303.63	2733.17	2410.72	2415.04	3258.98	2309.18
ENSMUSG00000013878.18	Rnf170	766.84	556.38	628.128	865.638	515.09	452.474	836.105	714.919	538.297
ENSMUSG00000013921.15	Clip3	1655.91	1279.77	1850.29	1603.21	1187.29	1384.53	1935.22	2474.33	1981.38
ENSMUSG00000013928.13	1700020L13Rik	4.91	2.134	0.904	1.074	5.311	2.128	0.914	1.06	0.904
ENSMUSG00000013936.12	Myl2	0.963	0.909	0	0	0	2.149	0	3.18	0
ENSMUSG00000013973.12	Dedd	589.253	496.949	475.115	632.144	578.532	509.216	797.949	954.718	827.044
ENSMUSG00000013974.3	Mcemp1	0	0	0	0	0	0	0	0	0
ENSMUSG00000013997.10	Nit1	496.882	530.63	514.209	377.126	441.86	423.831	386.591	503.795	339.022
ENSMUSG00000014030.15	Pax5	10.977	3.998	2.988	40.025	0	0.999	3.009	27.899	46.743
ENSMUSG00000014039.18	Prdm15	207.493	95.641	119.826	163.631	214.486	144.071	229.143	155.557	202.288
ENSMUSG00000014074.17	Rnf168	1058.19	793.68	806.543	758.903	806.876	789.869	617.016	700.887	539.867
ENSMUSG00000014075.15	Dynlt2b	188.347	205.256	162.976	186.502	247.689	151.368	140.634	202.936	163.951
ENSMUSG00000014077.13	Chp1	6708.55	6685.96	6760.41	4028.37	6075.4	5194.93	4071.12	5630.81	4303.99
ENSMUSG00000014104.12	Sval2	0	0	0	0	0	0	0	0	0
ENSMUSG00000014158.12	Trpv4	770.177	600.453	568.988	495.283	485.937	465.331	429.648	436.404	276.507
ENSMUSG00000014164.15	Klhl3	1.996	3.998	2.988	3.002	0.996	3.994	2.006	11.956	3.978
ENSMUSG00000014177.10	Tvp23b	935.869	944.813	871.693	994.18	588.643	702.218	1121.12	994.692	806.284
ENSMUSG00000014195.15	Dnajc7	1997.36	1703.95	1596.78	2159.34	2183.91	1804	2153.83	2430.57	1712.9
ENSMUSG00000014198.15	Zfp385c	9.63	2.958	0	6.034	1.473	0.738	16.677	18.719	2.941
ENSMUSG00000014226.10	Cacybp	3630.84	3327.36	3230.91	2528.75	3940.75	3538.78	1914.97	2976.9	2481.6
ENSMUSG00000014232.14	Cluap1	312.561	252.788	311.342	306.838	266.156	229.431	272.784	360.251	243.664
ENSMUSG00000014243.5	Zswim7	110.386	96.84	105.663	101.039	137.98	103.299	104.498	111.529	93.828
ENSMUSG00000014245.8	Pigl	117.98	99.839	75.999	94.535	102.154	94.178	64.861	117.883	72.968
ENSMUSG00000014294.4	Ndufa2	1123.22	1389.8	1346.92	1355.15	1508.45	1467.06	1206.99	2162.09	1154.36
ENSMUSG00000014301.13	Pam16	194.945	291.939	66.422	136.822	266.924	164.138	188.708	321.313	189.495
ENSMUSG00000014303.13	Glis2	2149.16	1652.37	2088.88	1480.21	1456.28	1633.21	1492.95	1669.94	1398.54
ENSMUSG00000014313.15	Cox6c	2072.72	2504.86	2358.41	2307.83	2475.27	2369.52	1928.28	3340.39	2385.28
ENSMUSG00000014329.14	Bicc1	2741.62	2264.18	2373.6	3845.95	1636.78	1638.58	6233.39	4842.73	3904.32
ENSMUSG00000014349.7	Ube2z	3345.02	3400.75	3040.35	2945.85	3173.09	2754.57	2810.39	3723.16	2768.5
ENSMUSG00000014351.12	Gip	0	0	0	0	0	0	0	0.997	0
ENSMUSG00000014353.14	Tmem87b	994.905	1088.32	931.081	742.547	670.834	690.555	720.099	940.358	717.067
ENSMUSG00000014355.10	Anapc1	3925.12	3317.51	3446.22	3101.76	3980.51	3573.49	3083.45	3876.73	3130.79
ENSMUSG00000014361.5	Mertk	47.92	181.903	49.69	36.412	154.949	42.987	67.725	137.413	54.481
ENSMUSG00000014402.15	Tsg101	1866.56	1902.43	1951.63	1434.13	1600.47	1449.82	1270.79	1739.07	1381.79
ENSMUSG00000014418.16	Hps5	1233.29	900.02	1099.92	1102.42	804.125	688.026	1056.38	936.211	697.293
ENSMUSG00000014426.9	Map3k4	926.414	819.291	926.74	588.358	750.647	614.734	645.848	760.617	556.819
ENSMUSG00000014444.17	Piezo1	11531.9	12307	19636.9	5607.43	7114.84	8049.94	4192.23	6889	4944.57
ENSMUSG00000014453.4	Blk	0	0	0	1	0	0	0	0	0
ENSMUSG00000014470.4	Rnf166	807.006	844.581	829.259	796.25	714.715	697.186	788.234	1081.41	820.517
ENSMUSG00000014496.8	Ankrd28	5617.5	4391.01	5798.81	4280.79	3988.91	4120.9	3395.63	4280.19	4197.58
ENSMUSG00000014498.9	Ankrd52	1578.9	1397.51	1571.14	1070.04	1416.93	1369.57	994.822	1433.01	1245.9
ENSMUSG00000014503.15	Pkd2l2	5.709	5.17	12.336	5.688	4.062	5.836	11.324	8.151	3.829
ENSMUSG00000014504.16	Srp19	1281.37	1423.22	1250.9	1380	1433.51	1256.58	1109.97	1637.94	1206.1
ENSMUSG00000014529.9	Tmbim7	0	0	0	0	0	0	0	0	0
ENSMUSG00000014542.3	Clec4f	0	0	0	0	0	0	0	0.997	0
ENSMUSG00000014543.14	Klra17	0	0	0	0	0	0	0	0	0
ENSMUSG00000014547.10	Wdfy2	981.823	705.085	951.978	1072.34	878.143	871.218	1071.29	1279.54	1047.7
ENSMUSG00000014550.14	Rbsn	1153.37	1078.42	1141.49	1145.93	1098.48	953.677	1361.45	1679.32	992.136
ENSMUSG00000014551.8	Mrps25	439.754	672.574	445.323	391.62	571.144	519.139	375.704	533.15	348.012
ENSMUSG00000014554.13	Dguok	361.093	343.707	364.608	447.98	379.068	413.514	469.549	737.588	426.992
ENSMUSG00000014592.20	Camta1	70.588	89.843	153.085	177	88.365	113.442	157.98	238.027	127.271
ENSMUSG00000014599.10	Csf1	46438.6	50093.1	56140.2	34488.6	44048.1	37752.1	25030.9	49938.3	34686.1
ENSMUSG00000014601.13	Strip1	1158.97	1161.5	1129.99	1124.4	1033.53	1095.99	976.488	1552.81	1012.55
ENSMUSG00000014602.15	Kif1a	249.965	1060	514.318	32.678	183.376	309.675	21.988	164.834	164.848
ENSMUSG00000014603.3	Alx3	29.109	92.922	31.808	23.069	89.567	19.946	27.09	99.411	43.686
ENSMUSG00000014606.14	Slc25a11	1688.96	1487.41	1696.04	1541.42	1554.3	1448.51	1573.44	1996.91	1508.24
ENSMUSG00000014609.16	Chrne	0	0	0	0	0	0	1.003	0	0
ENSMUSG00000014633.15	Cmc2	366.708	316.208	354.566	241.865	450.905	291.171	237.815	278.94	215.499
ENSMUSG00000014668.15	Chfr	1141.51	809.241	1143.34	779.29	714.415	1000.57	907.178	1172.48	1060.62
ENSMUSG00000014686.8	Ceacam16	0	0	0	0	0	0.999	0	0	0
ENSMUSG00000014704.10	Hoxa2	14.059	31.463	15.901	20.064	21.893	18.947	12.186	49.281	25.811
ENSMUSG00000014725.16	Adam28	8.005	3.997	1.918	2.023	5.975	1.985	10.997	7.39	6.957
ENSMUSG00000014747.6	Ankrd53	0	0	0	0	0	0	0	0	0
ENSMUSG00000014748.13	Tex261	2315.25	2398.03	2540.89	1985.31	2092.17	2134.36	1898.86	2564.72	1817.74
ENSMUSG00000014763.8	Fam120b	1048.43	1060.57	1033.43	1207.8	874.965	968.454	1321.41	1424.56	1128.81
ENSMUSG00000014767.17	Tbp	308.803	310.535	302.239	443.053	390.165	417.769	624.323	518.881	492.042
ENSMUSG00000014769.10	Psmb1	3372.47	3647.85	3325.05	3622.09	3974.14	3320.83	3417.94	5296.8	4123.05
ENSMUSG00000014771.13	Pdcd2	302.062	312.122	266.48	349.906	429.384	340.081	333.191	456.933	314.052
ENSMUSG00000014773.13	Dll1	24.122	11.861	31.336	7.925	11.564	7.24	63.712	34.796	27.901
ENSMUSG00000014776.7	Nol3	348.161	262.816	328.414	476.578	153.332	259.497	551.462	406.127	320.008
ENSMUSG00000014778.10	Fhod1	1171.42	867.166	1349.13	707.708	862.287	732.683	860.348	1042.62	731.227
ENSMUSG00000014782.16	Plekhg4	556.77	153.017	430.425	836.017	89.835	200.267	742.376	422.078	457.108
ENSMUSG00000014786.8	Slc9a5	280.8	258.43	452.545	233.501	212.925	341.012	264.5	338.35	241.97
ENSMUSG00000014791.10	Elmo3	141.506	81.771	145.818	160.428	68.599	131.426	265.345	230.052	138.727
ENSMUSG00000014813.9	Stc1	120.929	181.881	347.456	103.128	591.511	791.659	106.316	404.306	281.336
ENSMUSG00000014837.15	4931428F04Rik	77.824	84.249	80.815	143.556	63.636	66.744	159.882	132.715	151.493
ENSMUSG00000014846.12	Tppp3	241.904	140.381	220.18	69.121	117.501	191.364	175.662	96.134	148.033
ENSMUSG00000014850.15	Msh3	298.669	165.185	231.007	225.765	376.979	302.497	248.653	436.384	267.938
ENSMUSG00000014852.16	Adamts13	0	0	0	0	0	0	0	0.998	0
ENSMUSG00000014856.12	Tmem208	544.729	538.688	578.436	595.848	468.382	487.812	510.639	660.275	417.516
ENSMUSG00000014859.9	E2f4	899.131	790.361	983.257	747.001	987.648	870.248	730.041	1057.46	838.094
ENSMUSG00000014867.9	Surf4	11412.3	10981.8	9620.91	9620.36	10186.7	9074.98	9580.35	12198.4	9375.19
ENSMUSG00000014873.15	Surf2	447.908	458.447	535.105	521.365	593.395	486.344	406.152	612.628	475.417
ENSMUSG00000014905.4	Dnajb9	1989.47	2065.41	1976.12	1363.6	1430.52	1327.56	1361.06	1431.7	1121.45
ENSMUSG00000014907.10	Naf1	524.736	520.746	616.464	390.238	524.025	558.913	353.959	429.459	344.07
ENSMUSG00000014932.15	Yes1	902.976	708.22	687.745	752.749	768.132	672.47	868.927	872.332	786.095
ENSMUSG00000014956.15	Ppp1cb	5899.62	5795.08	5475.97	5252.83	5492.46	5161.5	5717.74	7234.4	5159.32
ENSMUSG00000014959.12	Gorasp2	5704.05	5234.47	4875.24	4191.2	4806.93	4408.06	3782.18	5526.18	4412.89
ENSMUSG00000014980.14	Tsen15	493.84	439.409	373.626	389.214	452.123	414.219	389.169	440.89	349.02
ENSMUSG00000015001.17	Oc90	0	0	0	0	0	0	0	0	0
ENSMUSG00000015002.18	Efr3a	3490.61	2650.18	2338.49	3060.64	2458.88	2446.66	3992.43	3111.59	2584.89
ENSMUSG00000015013.9	Trappc2l	445.928	696.926	494.608	575.923	503.649	359	590.123	819.848	455.95
ENSMUSG00000015016.8	Acsf3	277.486	162.917	261.231	340.318	219.168	237.518	285.997	344.915	247.956
ENSMUSG00000015023.7	Ddx19a	1278.95	1097.05	1079.57	929.419	1180.74	1082.92	1045.84	1381.71	959.695
ENSMUSG00000015027.11	Galns	545.17	563.359	521.694	617.176	529.522	536.361	683.95	786.173	733.583
ENSMUSG00000015053.14	Gata2	1869.91	1317.9	1857.67	1726.67	1886.04	1853.09	1724.55	2772.13	1874.94
ENSMUSG00000015083.11	C8g	5.755	4.744	5.652	32.469	5.666	8.492	65.699	23.472	15.627
ENSMUSG00000015085.8	Entpd2	69.938	24.87	39.591	48.928	14.351	16.882	109.883	138.398	50.419
ENSMUSG00000015087.14	Rabl6	1987.62	1385.49	1896.89	2064.43	1961.51	1973.54	2374.91	2567.98	2320.92
ENSMUSG00000015090.13	Ptgds	0	0	0	0	0	0	0	1.994	0
ENSMUSG00000015092.9	Edf1	2893.93	2999.07	2848.01	2364.92	3125.09	2904.22	1940.18	3625.88	2420.24
ENSMUSG00000015093.15	Clic3	0	0	0	0.901	0	0	1.116	0	0
ENSMUSG00000015094.16	Npdc1	2296.94	2226.26	2589.36	1996.22	1644.41	1839.63	2183.99	2684.7	2044.13
ENSMUSG00000015095.12	Fbxw5	982.613	713.654	1006.64	724.891	791.301	723.715	764.724	1183.92	851.555
ENSMUSG00000015112.15	Slc25a13	417.173	476.334	403.062	206.082	442.958	252.475	185.348	269.85	235.43
ENSMUSG00000015120.15	Ube2i	4523.13	4760.3	4380.97	3454.44	5065.16	4214.85	3221.76	4782.18	4080.75
ENSMUSG00000015126.9	Tsr3	357.255	385.583	437.492	420.181	449.479	379.506	468.755	540.622	414.358
ENSMUSG00000015127.14	Unkl	417.073	315.833	433.813	485.806	283.455	376.557	517.806	767.396	535.152
ENSMUSG00000015133.17	Lrrk1	2800.67	2567.89	2756.8	2103.35	1873.98	2266.68	1827.98	2414.74	1889.17
ENSMUSG00000015134.15	Aldh1a3	35.377	88.892	37.3	1.516	64.919	30.092	1.519	51.608	5.42
ENSMUSG00000015143.15	Actn1	18322.7	21577.3	16049.9	8682.57	16675.5	14420.1	9846.27	13431.4	10219.2
ENSMUSG00000015149.14	Sirt2	1775.64	1510.64	1768.06	1625.12	1271.37	1224.11	1732.17	1934.92	1565.01
ENSMUSG00000015165.16	Hnrnpl	6559.91	5298.61	5878.17	4948.76	5494.95	5063.86	4510.98	5639.19	5021.41
ENSMUSG00000015176.11	Nolc1	2914.39	2800.79	2696.51	1529.52	3726.1	3244.13	1341.85	2387.32	1997.87
ENSMUSG00000015189.12	Casd1	621.957	594.986	525.894	642.793	538.101	544.566	572.052	615.991	411.742
ENSMUSG00000015202.13	Cnksr3	710.486	403.276	749.758	1056.91	844.952	714.949	1386.01	1911.11	1527.16
ENSMUSG00000015214.14	Mtmr1	869.134	616.011	802.358	739.284	632.078	562.161	581.761	725.721	592.549
ENSMUSG00000015217.11	Hmgb3	461.022	422.159	421.753	199.206	615.109	476.743	140.714	231.34	265.637
ENSMUSG00000015222.17	Map2	954.349	319.954	565.217	789.982	225.467	332.508	910.265	573.431	458.332
ENSMUSG00000015224.10	Cyp2j9	5.108	22.964	19.99	2.043	3.041	8.453	2.044	10.587	4.046
ENSMUSG00000015242.14	Nipsnap3a	0	0	0	0	0	0	0	0	0
ENSMUSG00000015243.4	Abca1	1617.34	1543.79	2135.15	1801.33	876.571	953.064	1139.13	2137.57	1255.06
ENSMUSG00000015247.10	Nipsnap3b	705.727	703.124	627.602	499.485	763.423	782.889	431.344	769.566	579.389
ENSMUSG00000015289.4	Lage3	495.512	506.308	572.307	388.931	510.496	472.487	389.943	478.097	393.903
ENSMUSG00000015290.15	Ubl4a	809.66	775.513	802.165	662.55	1026.28	759.097	672.774	1048.92	750.577
ENSMUSG00000015291.10	Gdi1	2305.26	2634.79	3231.02	2097.86	3006.08	2019.86	2718.25	3574.21	3195.98
ENSMUSG00000015305.6	Sash1	14407.3	11916.4	15986.4	7620.61	10030.5	10185.1	5550.95	8124.9	6428.09
ENSMUSG00000015312.9	Gadd45b	2362.7	1724.29	1715.57	1221.35	758.188	655.686	1224.77	1781.57	1546.53
ENSMUSG00000015314.10	Slamf6	0	0	0	0	0	0	0	0	0
ENSMUSG00000015316.11	Slamf1	0	4.322	0	0	3.13	3.243	0	4.013	0.895
ENSMUSG00000015335.16	Zdhhc12	272.04	372.465	334.238	227.852	265.216	273.42	178.819	286.709	183.113
ENSMUSG00000015337.5	Endog	155.739	142.833	165.547	221.334	187.43	156.311	194.761	296.355	196.156
ENSMUSG00000015340.10	Cybb	125.599	12.168	9.699	13.814	0	0	6.712	0.808	0
ENSMUSG00000015341.17	Golga7	1952.98	2132.01	1719.84	1606.7	1673.33	1555.19	1472.37	1881.74	1478.97
ENSMUSG00000015342.6	Xk	124.861	127.89	108.54	96.098	143.408	127.792	103.303	180.284	113.348
ENSMUSG00000015354.8	Pcolce2	3352.76	2024.15	3012.16	771.781	2934.32	2961.04	966.705	2183.22	989.041
ENSMUSG00000015355.13	Cd48	8.514	0	1.86	1.884	0	0	1.32	0.93	0
ENSMUSG00000015357.10	Clpx	1078.82	1050.05	958.618	1120.14	933.979	956.536	1126.29	1120.66	1013.8
ENSMUSG00000015363.13	Trabd	1015.12	818.86	845.98	783.296	890.836	898.11	711.726	1003.25	733.113
ENSMUSG00000015365.15	Mov10l1	0	0	0	0	0	0	0	0	0
ENSMUSG00000015377.10	Dennd6b	89.856	108.21	63.963	114.66	79.232	81.515	174.908	224.419	151.669
ENSMUSG00000015396.4	Cd83	10.774	0	8.332	2.1	1.042	0	5.254	3.125	0.89
ENSMUSG00000015401.12	Cltrn	0	0	0.996	0	3.992	0	0	0.996	1.99
ENSMUSG00000015405.15	Ace2	0	0	3.969	0	0	1.328	0	0.608	0
ENSMUSG00000015437.5	Gzmb	0	1	0	0	0.996	0	0	0	0
ENSMUSG00000015441.4	Gzmf	0	0	0	0	0	0	0	0	0
ENSMUSG00000015443.9	Gzmn	0	0	0	0	0	0	0	0	0
ENSMUSG00000015451.16	C4a	12.448	9.164	55.384	7.172	0	3.182	35.383	55.433	55.042
ENSMUSG00000015452.14	Ager	35.893	9.562	25.307	9.291	13.058	12.194	53.746	46.822	27.855
ENSMUSG00000015461.15	Atf6b	1537.29	1087.65	1360.2	1320.49	1102.3	1088.23	1174.6	1551.43	1319.12
ENSMUSG00000015467.14	Egfl8	7.761	4.001	15.984	4.45	3.187	3.281	5.676	13.219	2.72
ENSMUSG00000015468.14	Notch4	24.593	47.539	60.005	41.58	30.018	87.243	12.353	33.647	48.41
ENSMUSG00000015474.16	Ppt2	531.493	399.884	465.184	455.734	432.908	433.393	473.367	669.611	352.063
ENSMUSG00000015476.6	Prrt1	42.896	16.92	29.403	27.709	15.966	17.819	36.907	46.212	17.7
ENSMUSG00000015478.13	Rnf5	497.022	585.304	533.133	505.283	452.332	450.781	582.462	678.934	524.572
ENSMUSG00000015484.3	Fam163a	0	0	0	0	0	0	0	0	0
ENSMUSG00000015488.14	Cacfd1	857.984	662.13	564.179	731.402	535.758	542.305	939.265	1105.22	777.183
ENSMUSG00000015501.10	Hivep2	1369.27	775.815	1613.02	1091.53	869.148	1120.64	1149.44	821.36	1045.14
ENSMUSG00000015519.12	2310057J18Rik	0	0	0	0	0	0	0	0	0
ENSMUSG00000015522.18	Arnt	1678.61	1267.9	1418.71	1606.58	1283.65	1280.74	1923.18	2139.52	1685.8
ENSMUSG00000015533.9	Itga2	340.368	195.883	342.638	113.082	82.667	90.873	396.543	91.663	110.389
ENSMUSG00000015536.14	Mocs2	1125.58	1113.34	1112.71	1033.16	927.905	976.951	923.984	1217.86	859.861
ENSMUSG00000015542.17	Nat9	351.03	306.036	504.686	350.016	212.097	347.396	258.848	360.801	343.722
ENSMUSG00000015568.16	Lpl	1281.08	688.6	867.018	1640.71	2504.51	1608.49	1810.03	7326.97	2954.78
ENSMUSG00000015575.15	Atp6v0e	1816.08	2482.32	2085.29	1860.56	1891.78	1660.47	2056.55	2230.39	1691.21
ENSMUSG00000015579.5	Nkx2-5	0	12.003	3.978	9.045	16.933	15.968	2.009	29.834	7.947
ENSMUSG00000015597.17	Zfp318	440.234	591.267	531.718	489.761	332.6	437.469	856.692	755.524	550.157
ENSMUSG00000015599.9	Ttbk1	4.519	9.479	8.635	3.678	9.162	6.796	6.278	25.699	18.744
ENSMUSG00000015605.6	Srf	1538.1	1473.65	1604.89	1681.43	2229.97	1623.27	1653.57	2297.91	2155.85
ENSMUSG00000015619.10	Gata3	4.61	7.368	19.262	13.848	11.012	18.398	6.276	15.596	19.235
ENSMUSG00000015627.5	Gata5	0	0	0	0	0	0	0	0	0
ENSMUSG00000015647.9	Lama5	2059.75	1619.84	1825.17	551.464	1621.4	1510.79	472.841	3628.27	1634.8
ENSMUSG00000015652.9	Steap1	297.923	245.206	297.971	372.05	401.895	394.631	230.815	404.915	390.765
ENSMUSG00000015653.13	Steap2	2709.34	2415.08	2977.99	2561.11	2127.44	2448.65	2157.78	2775.43	2430.57
ENSMUSG00000015656.17	Hspa8	56134.4	60868.5	51867.4	39133.4	57151.9	46489.5	34105.1	55925.3	43924.3
ENSMUSG00000015659.12	Serac1	43.533	47.349	62.037	83.753	67.967	34.352	76.439	92.027	61.97
ENSMUSG00000015665.8	Awat1	0	0	0	0	0	0	0	0	0
ENSMUSG00000015668.13	Pdzd11	926.456	1036.06	946.828	761.261	975.041	807.568	722.36	1048.24	792.524
ENSMUSG00000015671.11	Psma2	2550.16	3231.44	2418.66	2159.07	3100.88	2407.25	1952.31	3182.87	2362.29
ENSMUSG00000015672.4	Mrpl32	397.079	456.4	398.6	525.877	520.799	414.205	417.11	661.147	540.743
ENSMUSG00000015697.14	Setdb1	808.673	673.444	682.689	766.44	881.385	777.982	829.52	961.705	702.641
ENSMUSG00000015702.13	Anxa9	21.081	8.992	20.873	36.11	19.904	16.954	42.14	43.739	33.756
ENSMUSG00000015709.9	Arnt2	928.261	708.484	1289.83	1558.67	412.365	425.526	1446.18	625.645	612.836
ENSMUSG00000015711.8	Prune1	819.25	749.919	815.863	690.288	712.1	623.55	701.189	854.527	696.658
ENSMUSG00000015714.11	Cers2	4706.95	4233.14	4533.87	3566.86	4254.46	3997.04	2913.57	4032.97	3003.12
ENSMUSG00000015721.18	Nlrp5	1.008	4.029	0	2.962	0	2.012	1.978	0	0
ENSMUSG00000015733.13	Capza2	5053.94	4989.81	5024.01	4395.44	4451.02	4039.64	3992.79	5265.07	4316.34
ENSMUSG00000015745.9	Plekho1	165.663	307.427	264.389	179.109	226.463	295.233	190.838	399.504	314.308
ENSMUSG00000015747.5	Vps45	365.179	310.715	286.686	346.09	299.704	404.749	378.116	481.091	399.922
ENSMUSG00000015748.13	Prpf3	824.165	749.773	942.828	726.507	957.488	1059.14	640.844	1047.37	731.349
ENSMUSG00000015749.12	Anp32e	2540.08	2116.77	2042	1427.13	2808.9	2200.87	1126.7	1483.43	1650.46
ENSMUSG00000015750.15	Aph1a	3041.83	2441.31	2476.38	2501.83	2520.88	2089.65	2474.66	3235.13	1939.13
ENSMUSG00000015755.16	Tab2	3265.12	2653.99	2637.46	3408.76	2749.15	2548.43	3671.78	3730.8	3297.62
ENSMUSG00000015757.10	Ppil4	902.399	837.417	857.763	761.218	831.283	772.209	819.042	1062.04	787.453
ENSMUSG00000015759.11	Cnih1	4287.97	4456.48	3954.99	2983.08	4101.74	3643.3	3147.41	3946.87	2999.18
ENSMUSG00000015766.14	Eps8	2680.57	2566.04	3958.55	3007.3	3509.67	3126.75	1770.38	2619.73	2785.41
ENSMUSG00000015776.12	Med22	1030.65	1053.05	948.962	1059.2	1078.51	1057.46	941.209	1214.07	939.546
ENSMUSG00000015787.15	Abo	0	0	0	0	0	0	0	0	0
ENSMUSG00000015790.16	Surf1	525.816	650.309	575.973	748.923	616.407	573.624	850.789	1007.31	736.442
ENSMUSG00000015804.14	Med28	822.152	1061.83	905.226	1080.96	1024.35	972.613	1033.38	1519.92	918.563
ENSMUSG00000015806.12	Qdpr	845.774	886.781	778.091	770.672	879.372	772.909	662.932	1052.47	738.463
ENSMUSG00000015812.8	Gnrh1	7.842	16.938	12.771	3.84	16.746	14.141	5.354	32.492	5.689
ENSMUSG00000015829.13	Tnr	26.043	0	10.943	19.858	1.245	20.598	51.072	9.966	15.541
ENSMUSG00000015837.15	Sqstm1	20614	23214.5	21953.2	12580.1	15519.8	15164	11128.3	18243.6	12975.1
ENSMUSG00000015839.6	Nfe2l2	2549.34	2490.34	2489.67	2608.22	2313.39	2244.46	2038.82	2769.68	2152.51
ENSMUSG00000015843.10	Rxrg	1.005	0.999	1.987	2.007	1.99	0	7.022	1.987	0.992
ENSMUSG00000015846.14	Rxra	2753.56	2129.97	2658.6	3201.6	2087.51	2058.97	3306.61	3986.53	2956.79
ENSMUSG00000015850.11	Adamtsl4	3472.12	2558.05	4869.55	2728.19	1704.26	2450.09	2818.25	4410.71	2378.12
ENSMUSG00000015852.13	Fcrls	28.119	0	1.693	0	0	2.548	0	0	0.845
ENSMUSG00000015854.7	Cd5l	10.006	0	0	1	0	0	0	0	0.991
ENSMUSG00000015869.16	Prpsap1	1186.88	1211.66	1129.63	948.837	1272.36	1255.51	1195.93	1521.18	1077.05
ENSMUSG00000015879.8	Fam184b	1.078	1.517	0	1.08	1.074	0	0	5.371	0
ENSMUSG00000015880.13	Ncapg	766.909	491.17	531.095	280.402	941.048	959.296	138.383	396.133	365.311
ENSMUSG00000015882.18	Lcorl	475.474	424.705	280.311	691.292	343.071	460.441	321.9	284.311	259.654
ENSMUSG00000015889.8	Lta4h	1767.15	1696.63	1572.67	1310.26	1622.53	1232.64	1280.68	1862.14	1195.52
ENSMUSG00000015890.2	Amdhd1	0	0	0	0	0	0	3.012	1.991	0
ENSMUSG00000015932.8	Dstn	17899.2	25860.6	15070.7	9149.14	16704.2	12986.4	10426.4	14094.8	10469.2
ENSMUSG00000015937.15	Macroh2a1	1965.85	1910.35	2181.55	1455.59	2084.85	1828.64	1331.46	2102.59	1575.32
ENSMUSG00000015942.9	Gtf2ird2	207.316	147.855	149.49	216.952	140.989	170.495	252.369	321.182	181.281
ENSMUSG00000015943.11	Bola1	171.919	204.313	223.9	266.915	211.706	187.679	179.508	289.612	230.375
ENSMUSG00000015944.9	Castor2	574.896	522.689	598.635	479.334	422.304	486.326	498.429	590.843	466.427
ENSMUSG00000015947.10	Fcgr1	22.487	0	0.815	3.284	0	0	0.822	0	0
ENSMUSG00000015950.13	Ncf1	47.967	10.393	8.755	15.141	0	4.591	0	0	1.59
ENSMUSG00000015957.12	Wnt11	186.334	440.06	355.879	67.101	308.988	176.409	65.835	271.533	108.901
ENSMUSG00000015961.8	Adss	4282.95	3523.43	4196.58	2705.02	3358.58	2918.94	2085.95	2998.87	2407.47
ENSMUSG00000015962.5	1700016C15Rik	0	0	0	0	0	0	1.003	0	0
ENSMUSG00000015966.17	Il17rb	16.059	9.888	18.905	8.174	3.133	5.082	6.617	4.976	11.463
ENSMUSG00000015968.18	Cacna1d	23.91	10.838	4.324	4.595	2.286	1.146	5.869	2.598	7.217
ENSMUSG00000015970.19	Chdh	19.606	1.962	21.07	19.651	23.464	9.802	55.134	40.094	36.117
ENSMUSG00000015971.5	Actr8	483.752	456.071	478.606	518.584	571.055	468.308	624.945	685.82	604.786
ENSMUSG00000015980.14	Lrrc27	205.126	315.728	217.613	232.806	120.127	132.164	236.025	372.829	208.575
ENSMUSG00000015981.12	Stk32c	69.492	29.822	96.387	72.14	35.879	49.944	40.567	22.024	41.119
ENSMUSG00000015994.10	Fnta	2833.31	2699.01	2941.14	2196.03	2214.64	2095.48	2394.51	2823.21	2048.49
ENSMUSG00000016018.4	Mtrex	1679.25	1836.6	1858.46	1482.93	2055.4	1778.98	1294.25	1827.46	1445.35
ENSMUSG00000016024.9	Lbp	709.051	471.772	1555.82	559.466	161.301	899.575	940.572	1092.34	758.736
ENSMUSG00000016028.10	Celsr1	0	3.32	2.686	4.048	0.827	3.318	0	3.31	2.682
ENSMUSG00000016087.13	Fli1	190.647	135.264	186.634	110.395	116.483	196.092	113.466	84.698	48.046
ENSMUSG00000016128.14	Stard13	1850.21	1568.45	3198.46	1144.43	1397.84	1192.06	1310.15	1411.21	1457.59
ENSMUSG00000016150.15	Tenm1	0	2.999	1.993	0	0	0	0	0	0
ENSMUSG00000016179.11	Camk1g	0	0	0	0	1.993	0	0	0	1.989
ENSMUSG00000016181.9	Utp25	209.053	246.252	166.408	236.602	242.009	321.11	631.141	359.01	319.603
ENSMUSG00000016194.14	Hsd11b1	25.306	59.343	30.507	3.61	39.562	17.423	19.848	60.89	31.287
ENSMUSG00000016200.14	Syt14	3.725	3.731	5.949	3.48	1.487	1.491	0	0	3.445
ENSMUSG00000016206.6	H2-M3	163.052	115.888	133.064	360.48	108.433	119.603	330.166	468.707	281.746
ENSMUSG00000016239.11	Lonrf3	157.731	78.958	155.7	39.616	135.587	127.625	74.802	109.798	109.173
ENSMUSG00000016252.7	Atp5e	1708.28	1915.62	1756.87	1691.08	1893.76	1781.16	1475.35	2268.22	1379.22
ENSMUSG00000016253.12	Nelfcd	705.458	622.694	731.716	461.499	737.851	638.496	518.285	672.447	543.075
ENSMUSG00000016255.5	Tubb1	0	0	0	0	0	0	0	0	0
ENSMUSG00000016256.10	Ctsz	4912.85	5003.66	4915.33	5085.7	4213.84	3816.37	6096.5	7538.46	4905.8
ENSMUSG00000016257.15	Prelid3b	1341.02	1611.08	1326.4	953.381	1735.39	1198.21	622.269	1395.81	1044.89
ENSMUSG00000016262.14	Sertad4	1009.8	912.876	557.757	853.415	854.562	780.171	1065.53	982.721	836.476
ENSMUSG00000016283.13	H2-M2	0	0	0	0	0	0	0	0.997	0
ENSMUSG00000016308.12	Ube2a	1028.64	1062	873.383	717.418	1087.79	934.311	609.022	1159.97	714.754
ENSMUSG00000016319.3	Slc25a5	6077.79	6342.18	5347.01	3379.4	8249.92	6693.37	2281.04	4752.99	3706.91
ENSMUSG00000016327.9	Atp1b4	0	0	0	0	0	0	0	0	0
ENSMUSG00000016344.14	Ppdpf	432.115	472.464	473.772	304.673	544.995	462.957	367.85	525.608	324.557
ENSMUSG00000016346.17	Kcnq2	0	0	1.993	0	0	0	0	0	0
ENSMUSG00000016349.10	Eef1a2	1837.68	614.504	2416.17	547.454	456.848	1296.46	115.375	85.522	217.49
ENSMUSG00000016356.18	Col20a1	4.008	14.03	13.978	22.087	36.95	27.031	62.879	133.481	64.804
ENSMUSG00000016382.15	Pls3	12436.9	13350.4	10893	9586.13	11207	9328.05	9559.77	12623.9	9544.21
ENSMUSG00000016386.15	Mpped2	6.71	4.466	8.893	9.701	20.347	14.122	2.449	14.222	11.999
ENSMUSG00000016409.4	Nkap	663.511	507.765	516.679	496.846	451.833	509.214	423.354	562.093	456.961
ENSMUSG00000016427.7	Ndufa1	548.156	684.908	732.239	608.057	571.056	670.617	591.759	848.918	487.74
ENSMUSG00000016458.14	Wt1	0	0	0	0	0	0	0	0	0
ENSMUSG00000016477.18	E2f3	629.349	674.083	656.62	478.318	632.028	564.176	515.851	623.269	470.587
ENSMUSG00000016481.15	Cr1l	1870.16	1488.9	1475.08	1700.24	1252.68	1232.73	1265.13	1326.43	1055.06
ENSMUSG00000016487.15	Ppfibp1	20990.2	13943.6	16799.2	15296.6	10385.1	11275.8	13996.8	12553.6	11559.5
ENSMUSG00000016493.13	Cd46	30.916	24.657	18.939	36.039	14.993	9.494	37.945	56.735	36.922
ENSMUSG00000016494.9	Cd34	1439.26	1370.53	1151.64	972.557	1623.94	1104.07	1484.95	2726.27	2159.96
ENSMUSG00000016495.12	Plgrkt	613.188	570.709	589.193	663.859	630.039	517.227	782.575	1002.88	725.876
ENSMUSG00000016496.7	Cd274	70.995	10.993	27.871	151.353	29.872	33.938	71.215	263.84	139.156
ENSMUSG00000016498.10	Pdcd1lg2	0	0	0	0	0	0	0	0	0
ENSMUSG00000016503.17	Gtf3a	662.957	652.613	625.175	590.82	746.992	590.436	455.448	787.989	595.984
ENSMUSG00000016510.11	Mtif3	161.135	259.547	183.05	289.28	311.21	241.575	283.85	321.748	228.823
ENSMUSG00000016520.7	Lnx2	273.771	218.859	298.7	285.325	264.895	328.463	314.275	341.604	275.392
ENSMUSG00000016524.12	Il19	0	0	1.39	0	0	1.466	0	0	0
ENSMUSG00000016526.8	Dyrk3	120.82	182.42	153.72	11.253	56.938	47.651	7.512	13.978	13.955
ENSMUSG00000016528.10	Mapkapk2	3978.64	3585.41	4004.59	2698.51	3784.23	3341.3	2401.1	3580.27	2821.11
ENSMUSG00000016529.5	Il10	5.028	0.997	0.99	0	0	0	0	0	0
ENSMUSG00000016534.15	Lamp2	12032.7	9662.16	11196.3	18899.8	8863.66	9231.16	20469.5	21325.2	15863
ENSMUSG00000016541.10	Atxn10	4443.3	4424.94	4056.87	3908.16	3909.57	3322.57	3845.86	4972.92	3662.95
ENSMUSG00000016552.13	Foxred2	205.249	130.007	140.036	527.076	197.658	192.051	615.027	352.771	472.286
ENSMUSG00000016554.9	Eif3d	4024.89	3785.79	3785.79	3072.99	4396.56	3864.23	2807.32	4366.24	3463.87
ENSMUSG00000016559.14	H3f3b	17381.1	11993.4	13891.8	12642.2	13650.9	11760.1	11502.7	15921.5	11983.4
ENSMUSG00000016619.10	Nup50	1253.6	1317.56	1343.31	931.33	1612.89	1488.91	832.031	1609.85	1191.52
ENSMUSG00000016624.15	Phf21b	7.566	5.88	18.798	43.206	21.085	5.417	15.46	12.074	5.394
ENSMUSG00000016626.10	Nlrp14	0	0	0	0	0	0	0	0	0
ENSMUSG00000016637.7	Ift27	451.007	504.677	455.352	354.909	462.708	390.771	400.607	606.812	436.701
ENSMUSG00000016664.16	Pacsin2	4101.13	3466.79	3562.02	2259.79	3032.3	2612.52	2071.14	3042.44	2299.45
ENSMUSG00000016756.17	Cmah	40.636	135.925	25.034	18.954	11.948	25.541	4.75	20.766	16.142
ENSMUSG00000016757.11	Ttll12	1230.2	1383.57	1398.38	888.089	1673.23	1446.44	831.246	1365.26	1199.21
ENSMUSG00000016758.4	Bik	0	0	2.915	2.519	0	1.091	0	1.083	0
ENSMUSG00000016763.15	Scube1	52.263	33.347	8.527	28.167	10.12	2.106	12.17	15.838	0
ENSMUSG00000016831.12	Tox4	2097.02	1887.61	2243.19	1803.68	1727.78	1563.13	2337.33	2593.95	2207.55
ENSMUSG00000016833.14	Mrps18c	519.908	544.39	616.645	520.43	660.621	532.204	475.546	711.448	445.25
ENSMUSG00000016918.15	Sulf1	7437.2	9558.98	7579.79	3675.57	8095.79	7163.38	3062.61	7661.37	4683.06
ENSMUSG00000016921.14	Srsf6	6910.66	5713.56	6143.61	5630.78	5676.63	5506.68	5632.01	7122.13	5869.88
ENSMUSG00000016933.17	Plcg1	1604.72	1019.82	1311.22	1439.34	1241.25	1297.64	1565.45	2009.36	1808.7
ENSMUSG00000016940.18	Kctd2	883.948	809.086	849.86	670.915	645.641	675.266	712.501	758.91	540.053
ENSMUSG00000016942.6	Tmprss6	0	0	1.718	0	0	0	4.329	5.155	6.621
ENSMUSG00000016946.6	Kctd5	1168.83	1341.16	949.717	974.683	1550.58	1161.54	955.938	1570.34	1326.23
ENSMUSG00000016982.6	Pom121l2	0.809	0.808	2.414	2.605	0.805	0	3.91	2.583	1.29
ENSMUSG00000016984.7	Etaa1	201.884	202.867	163.274	147.183	320.65	284.517	112.334	231.031	179.936
ENSMUSG00000016995.17	Matn4	26.306	37.714	30.462	20.303	4.627	6.963	251.952	41.872	26.521
ENSMUSG00000016998.2	Svs4	0	0	0	0	0	0	0	0	0
ENSMUSG00000017000.2	Svs6	0	0	0	0	0	0	0	0	0
ENSMUSG00000017002.14	Slpi	1.966	3.866	4.789	1.951	15.383	5.775	2.741	3.83	7.66
ENSMUSG00000017003.7	Svs3a	0	0	0	0	0	0	0	0	0
ENSMUSG00000017004.7	Svs5	0	0	0	0	0	0	0	0	0
ENSMUSG00000017007.9	Rbpjl	0	0.709	1.495	0	0	0	1.423	0	1.493
ENSMUSG00000017009.3	Sdc4	11153.6	7715.8	14047.4	6855.07	7403.55	7162.06	4815.37	7362.34	6022.66
ENSMUSG00000017049.4	Ccdc70	0	0	0	0	0	0	0	0	0
ENSMUSG00000017057.9	Il13ra1	991.927	551.751	1120.85	1895.57	930.03	1167.91	915.754	1430.76	1492.98
ENSMUSG00000017064.4	Prl5a1	0	0	0	0	0	0	0	0	0
ENSMUSG00000017119.19	Nbr1	3136.83	2566.93	2982.87	3026.68	2427.17	2594.04	3905.77	3788.27	3063.31
ENSMUSG00000017132.17	Cyth1	301.374	431.945	295.887	626.82	290.191	234.773	275.352	414.592	498.129
ENSMUSG00000017144.8	Rnd3	3018.09	2801.13	2280.93	5590.74	3382.55	2925.26	7684.68	8036.17	5952.01
ENSMUSG00000017146.12	Brca1	516.245	333.22	432.318	135.149	471.093	455.019	141.742	287.143	244.247
ENSMUSG00000017165.1	Gast	0	0	0	0	0	0	0	0	0
ENSMUSG00000017167.6	Cntnap1	56.607	38.074	115.238	40.924	62.786	75.15	95.056	114.773	73.915
ENSMUSG00000017176.17	Nt5c3b	661.874	650.685	649.271	562.4	850.191	749.816	504.629	789.906	537.551
ENSMUSG00000017188.3	Coa3	630.511	767.499	619.327	545.476	626.516	606.759	570.202	816.464	499.584
ENSMUSG00000017195.15	Zpbp2	11.919	0	0	2.948	0	0	2.561	5.383	6.356
ENSMUSG00000017204.4	Gsdma	0	0	0	0	0	0	0	0	1.99
ENSMUSG00000017210.14	Med24	856.726	1177.01	1137.2	850.907	1023.9	846.209	987.77	1276.1	821.638
ENSMUSG00000017211.14	Gsdma2	0	0	0	0	0	0.999	0	0	0
ENSMUSG00000017221.14	Psmd3	2909.65	2729.65	2773.25	2120.16	3413.82	2689.7	1924.21	3483.79	2684.58
ENSMUSG00000017264.16	Exosc10	1823.1	1642.39	2128.41	1518.84	2157.66	2114.17	1501.86	2235.6	1749.13
ENSMUSG00000017286.15	Glod4	1287.9	1014.66	1226.22	943.217	952.886	802.914	872.575	980.608	852.136
ENSMUSG00000017288.15	Vps53	1203.61	964.806	1051.98	877.722	1050.76	913.347	832.133	1287.19	818.922
ENSMUSG00000017291.13	Taok1	3776.69	3436.87	3560.53	3052.73	3085.24	3245.99	2995.91	3312.07	2908.3
ENSMUSG00000017299.13	Dnttip1	597.826	555.068	592.712	536.561	625.249	547.463	536.6	807.307	552.368
ENSMUSG00000017300.9	Tnnc2	2.048	1.996	3.947	4.045	4.962	1.986	20.099	0.986	27.64
ENSMUSG00000017307.16	Acot8	190.433	137.515	177.681	189.863	166.524	157.704	146.323	226.744	156.931
ENSMUSG00000017309.11	Cd300lg	0	0	0	0	0	0	0	0	0
ENSMUSG00000017310.7	Spint4	0	0	0	0	0	0	0	0	0
ENSMUSG00000017311.15	Pyy	0	0	0	0	0	0	0	0	0
ENSMUSG00000017314.12	Mpp2	151.639	149.684	185.672	157.714	177.773	198.927	215.216	192.454	183.587
ENSMUSG00000017316.13	Ppy	0	0	0	0	0	0	0	0	0
ENSMUSG00000017344.4	Vtn	0	0	0.997	0	0	0	0	0	0
ENSMUSG00000017376.15	Nlk	414.978	303.042	217.8	234.346	374.755	371.983	238.173	323.09	294.553
ENSMUSG00000017386.10	Traf4	644.317	836.34	542.886	262.257	647.314	403.75	297.414	616.225	420.42
ENSMUSG00000017390.15	Aldoc	61.964	29.996	45.027	308.931	44.783	37.006	130.842	185.626	108.727
ENSMUSG00000017400.10	Stac2	1172.85	790.494	1751.11	1289.58	1219.45	1638.53	767.604	1216.12	1319.71
ENSMUSG00000017404.12	Rpl19	16534.8	17770.8	15687.3	17856.6	18369.5	16722.6	15188.3	22744	17553.2
ENSMUSG00000017405.14	Nek8	385.16	312.945	299.595	277.726	232.666	212.188	316.351	398.217	262.746
ENSMUSG00000017412.15	Cacnb4	0	10.032	3	9.902	8.998	2.005	33.743	30.005	13.976
ENSMUSG00000017417.14	Plxdc1	121.514	32.766	70.082	61.278	13.84	37.021	33.466	24.055	23.943
ENSMUSG00000017418.13	Arl5b	739.239	760.846	726.613	360.081	416.285	402.797	409.529	521.185	481.466
ENSMUSG00000017421.18	Zfp207	3473.4	2958.22	3026.12	2650.12	3304.09	2902.85	2277.27	3450.45	3204.76
ENSMUSG00000017428.16	Psmd11	3235.93	3457.72	3692.09	1879.54	3398.73	2991.97	1509.95	2777.56	2011.8
ENSMUSG00000017446.14	C1qtnf1	653.015	467.663	702.879	1070.15	364.454	439.478	1483.49	1401.48	1072.29
ENSMUSG00000017453.4	Pipox	0.728	0	0	0.727	9.151	6.524	0	1.443	2.881
ENSMUSG00000017466.9	Timp2	86505.3	86511.7	106010	72931.5	55027.7	58017.2	75989.6	76419.8	55129.7
ENSMUSG00000017478.15	Zc3h18	1720.98	1531.54	1949.28	1429.61	1711.52	1628.83	1664.81	1898.29	1682.25
ENSMUSG00000017485.11	Top2b	3541.03	3797.7	3593.98	4518.01	3602.36	4292.02	3328.49	6076.98	4198.5
ENSMUSG00000017491.9	Rarb	15.526	12.172	11.189	5.631	13.06	13.181	6.579	13.768	5.587
ENSMUSG00000017493.12	Igfbp4	5424.69	15260.7	5735.31	5017.29	4882.04	3568	10460.3	17266.8	6991.87
ENSMUSG00000017499.15	Cdc6	246.192	238.572	221.485	58.943	349.033	307.711	39.194	143.605	114.407
ENSMUSG00000017548.15	Suz12	1792.05	1505.35	1479.96	1315.09	1895.64	1619.69	1065.5	1446.59	1192.98
ENSMUSG00000017550.14	Atad5	259.965	305.96	278.828	146.996	403.529	385.534	134.808	177.819	157.384
ENSMUSG00000017561.16	Crlf3	411.37	387.543	336.59	391.398	468.807	425.666	415.397	444.023	472.276
ENSMUSG00000017588.2	Krt27	0	0	0	0	0	0	0	0	0
ENSMUSG00000017607.9	Tns4	0	33.996	5.977	0	4.982	4.995	5.359	2.989	4.974
ENSMUSG00000017615.12	Tnfaip1	3444.08	3876.82	3468.01	2313.94	3846.28	3068.71	1995.87	3305.18	2400.32
ENSMUSG00000017631.19	Abr	1928.43	1642.89	1754.88	1428.69	1400.6	1586.43	1248.34	1445.11	1383.4
ENSMUSG00000017639.13	Rab11fip4	49.699	23.524	26.15	68.703	6.312	10.849	198.479	25.256	47.717
ENSMUSG00000017652.16	Cd40	1.785	5.499	0.887	3.573	2.663	0.89	0	7.971	0
ENSMUSG00000017664.16	Slc35c2	876.729	874.661	918.621	972.902	915.758	736.489	983.362	1148.41	798.438
ENSMUSG00000017667.9	Zfp334	332.304	299.974	374.544	284.178	254.983	244.671	333.953	365.691	282.456
ENSMUSG00000017670.16	Elmo2	2456.89	2435.78	2554.92	1393.2	1972.64	1903.58	1332.31	1892.69	1529.34
ENSMUSG00000017677.11	Wsb1	3478.28	3102.9	3519.25	2712.18	2991.89	2604.46	2885.16	4200.57	3431.9
ENSMUSG00000017679.16	Ttpal	1116.88	1091.98	1050.42	993.668	969.725	880.089	918.001	990.955	780.084
ENSMUSG00000017686.17	Rhot1	1704.69	1516.29	1453.73	1468.66	1520.42	1439.13	1397.08	1621.33	1388.76
ENSMUSG00000017688.14	Hnf4g	0	0	0	0	0	0	0	0	0
ENSMUSG00000017692.8	Rhbdl3	58.476	31.351	33.984	42.504	42.264	44.636	101.328	76.253	60.803
ENSMUSG00000017697.3	Ada	548.513	397.276	391.63	528.092	415.902	471.072	420.504	601.787	541.631
ENSMUSG00000017707.9	Serinc3	11368.7	11959.8	12014.3	10111	6570.62	7529.01	9285.35	9821.68	8308.07
ENSMUSG00000017713.9	Tha1	18.798	23.897	34.935	58.518	13.442	24.169	51.225	84.37	52.114
ENSMUSG00000017715.11	Pgs1	987.906	1137.42	1334.14	838.366	1309.31	1109.13	663.204	1137.85	897.361
ENSMUSG00000017716.15	Birc5	1057.45	1047.59	967.015	262.727	1504.36	1163.24	146.979	493.6	465.911
ENSMUSG00000017718.15	Afmid	235.851	139.758	284.572	130.385	153.729	223.939	118.192	241.418	132.69
ENSMUSG00000017720.2	Trp53tg5	0	0	0	0	0	0	0	0	0
ENSMUSG00000017721.15	Pigt	1386.2	1015.36	1298.16	1175.03	1036.27	1068.75	1388.13	1706.19	1235.95
ENSMUSG00000017723.11	Wfdc2	0	2.724	0.766	0	3.077	0	0	3.064	0
ENSMUSG00000017724.14	Etv4	81.368	362.068	125.9	76.611	344.984	236.428	41.228	178.287	124.852
ENSMUSG00000017733.4	Eppin	0	0	0	0	0	0	0	0	0
ENSMUSG00000017734.15	Dbndd2	291.044	373.091	297.49	254.076	337.462	255.097	124.536	419.922	200.295
ENSMUSG00000017737.2	Mmp9	14.252	3.559	3.544	9.81	4.432	7.109	45.547	44.569	76.425
ENSMUSG00000017740.17	Slc12a5	10.697	16.934	18.875	15.671	12.179	12.342	15.702	9.416	8.969
ENSMUSG00000017747.13	Ghdc	524.604	569.959	550.276	454.226	548.578	481.659	474.818	538.425	389.18
ENSMUSG00000017754.13	Pltp	1634.84	1145.13	1431.18	2010.58	579.508	676.212	3500.05	2370.17	1481.48
ENSMUSG00000017756.9	Slc12a7	372.276	405.035	384.452	407.587	375.217	693.095	220.71	554.901	314.479
ENSMUSG00000017760.16	Ctsa	5186.25	5627.56	6374.63	7328.43	4280.66	4569.35	9354.85	10934.3	7959.63
ENSMUSG00000017764.2	Zswim1	191.204	182.953	174.318	164.364	172.214	220.238	222.392	216.655	161.009
ENSMUSG00000017765.17	Slc12a4	2680.28	2760.9	2795.38	1888.28	1792.01	1757.27	2268.07	2727.69	2139.98
ENSMUSG00000017767.3	Spata25	3.054	0	0.987	0	0.992	0	1.003	0	1.974
ENSMUSG00000017774.19	Myo1c	16894.3	15368.6	15894.4	9175.02	13479.7	12680.9	8461.64	12762.9	9666.47
ENSMUSG00000017776.15	Crk	4378.94	4238.01	4202.92	3195.88	4381.55	3826.34	3117.18	3794.87	3177.77
ENSMUSG00000017778.14	Cox7c	1998.14	2193.76	1888.26	2220.84	2130.68	1949.84	1661.83	2601	1657.48
ENSMUSG00000017781.17	Pitpna	6820.33	7150.58	7229.07	4079.25	6184.45	5966.43	3231.31	5323.14	4314
ENSMUSG00000017801.15	Mlx	457.172	427.984	518.886	450.875	371.215	490.353	458.174	636.612	384.161
ENSMUSG00000017802.14	Retreg3	600.776	533.38	473.966	712.386	663.45	577.707	757.069	909.842	765.31
ENSMUSG00000017817.11	Jph2	4727.62	2476.14	3363.9	2443.92	1642.86	2760.96	1854.7	873.013	1318.67
ENSMUSG00000017830.15	Dhx58	246.942	24.646	91.816	1814.92	81.073	82.068	1238.53	2536.5	1594.15
ENSMUSG00000017831.8	Rab5a	2813.03	2915.33	2822.18	2597.52	2382.58	2416.86	2553.95	3256.74	2761.44
ENSMUSG00000017832.2	Hspb9	0	0	0	0	0	0	0	0	0
ENSMUSG00000017837.12	Nkiras2	701.362	689.638	627.405	755.863	588.321	526.553	760.639	857.341	586.148
ENSMUSG00000017843.14	Ppp2r5c	3659.08	3164.37	3392.96	2774.91	3254.58	3024.72	3000.19	3623.52	2711.83
ENSMUSG00000017858.12	Ift52	939.005	778.56	695.357	858.778	595.31	677.764	811.848	997.875	773.04
ENSMUSG00000017861.11	Mybl2	406.322	372.578	382.089	88.202	687.056	429.218	44.442	206.707	176.237
ENSMUSG00000017868.16	Sgk2	1.013	3.817	0	0	3.021	0	0	2.013	5.026
ENSMUSG00000017897.18	Eya2	89.678	122.938	34.399	73.601	61.604	29.057	39.257	283.985	64.166
ENSMUSG00000017922.14	Prl3c1	0	0	0	0	0	0	0	0	0
ENSMUSG00000017929.13	B4galt5	969.569	1211.02	1171.03	1098.43	1013.73	769.656	754.794	1316.77	993.275
ENSMUSG00000017943.15	Gdap1l1	5.003	2.96	13.851	6.326	4.258	25.472	19.589	18.196	15.579
ENSMUSG00000017950.16	Hnf4a	2.989	0	0	0	0	0	0	0	0
ENSMUSG00000017969.13	Ptgis	2815.24	2410.66	3030.05	1963.57	1752.62	2224.28	2543.95	2356.99	2323.85
ENSMUSG00000017978.18	Cadps2	0	0	0.997	0	0	0	0	0	0
ENSMUSG00000017999.16	Ddx27	1438.93	1426.24	1458.5	1067.21	1866.61	1702.99	847.59	1414.73	1135.58
ENSMUSG00000018001.18	Cyth3	2410.59	2596.01	2411.66	1950.5	1542.7	1533.07	1817.8	2947.02	2081.29
ENSMUSG00000018008.8	Cyth4	36.589	6.613	10.031	6.63	0.941	0.943	3.519	2.822	0
ENSMUSG00000018012.11	Rac3	240.161	154.902	229.852	228.345	96.707	130.571	210.524	147.09	162.959
ENSMUSG00000018040.9	Rrp7a	1986.36	2126.96	1986.36	1511.24	2359.73	1891.39	900.637	2165.91	1379.95
ENSMUSG00000018042.18	Cyb5r3	24158	19935.9	26662	15418.7	12587.9	13300.3	14032.4	18079.5	13624.8
ENSMUSG00000018068.13	Ints2	697.364	621.041	787.407	626.032	970.343	821.389	1029.88	987.018	637.686
ENSMUSG00000018076.12	Med13l	2581.89	1796.49	2324.21	2480.59	1694.81	2158.48	3200.45	2721.88	2552.14
ENSMUSG00000018102.5	H2bc4	1401.86	1876.42	1297.35	1438.29	1238.05	1087.3	1878.13	2140.12	1284.77
ENSMUSG00000018126.15	Baiap2l2	3.087	5.383	32.958	6.519	11.883	9.98	6.177	51.44	10.7
ENSMUSG00000018143.10	Mafk	4793.27	4924.06	5850.1	1143.77	2174.35	2723.6	1243.56	2275.17	1537.68
ENSMUSG00000018160.15	Med1	1554.76	1740.27	1507.74	1811.09	1618.67	1346.23	1238.86	1763.19	1473.36
ENSMUSG00000018166.8	Erbb3	6.989	3.998	6.972	1.001	1.992	7.988	0	5.977	7.955
ENSMUSG00000018167.10	Stard3	377.027	328.376	344.758	467.455	437.699	345.376	407.814	651.402	490.545
ENSMUSG00000018168.8	Ikzf3	0	0	0	0	0	0	0	0	0
ENSMUSG00000018169.12	Mfng	0	0	0	0	0	0	0	0	0
ENSMUSG00000018171.9	Vmp1	3028.57	4196.6	3415.03	3548.39	3265.66	3535.61	2420.97	4392.02	3389.22
ENSMUSG00000018189.12	Uchl5	665.309	528.288	478.469	348.391	876.32	677.359	248.742	536.381	403.074
ENSMUSG00000018196.18	Glrx2	467.295	497.825	482.415	433.739	450.308	471.01	486.471	569.282	461.077
ENSMUSG00000018199.9	Ro60	1124.96	950.282	903.223	966.735	1017.41	1009.65	1039.35	1048.98	932.908
ENSMUSG00000018209.15	Stk4	542.815	655.76	492.968	659.362	824.66	778.787	716.862	809.057	636.331
ENSMUSG00000018211.13	Wfdc15b	0	0	0	0	0.996	0	0	0	0
ENSMUSG00000018217.12	Pmp22	6725.77	6588.54	7458.19	7086.9	5343.59	5986.59	7380.86	7719.7	5524.59
ENSMUSG00000018238.6	Gdf9	57.026	12.093	13.874	10.523	10.438	11.265	34.581	20.852	9.612
ENSMUSG00000018239.9	Zcchc10	195.685	298.123	204.637	168.472	337.981	231.363	224.748	310.281	188.77
ENSMUSG00000018259.13	Prl8a2	0	0	0	0	0	0	0	0	0
ENSMUSG00000018263.11	Tbx5	4.419	68.876	4.401	2.656	42.74	8.827	10.036	102.505	15.821
ENSMUSG00000018286.6	Psmb6	2393.05	2605.86	2434.2	2215.26	2754.1	2566.25	2000.32	3426.99	2158.22
ENSMUSG00000018287.12	Spag7	1148.09	1064.65	1042.61	969.594	1112.06	965.536	1071.78	1401.44	1037.42
ENSMUSG00000018293.4	Pfn1	13507.5	15814.8	13152.3	9908.37	18021.7	14120.6	9033.05	14397.1	10334.8
ENSMUSG00000018322.10	Tomm34	836.626	801.414	928.592	694.621	813.398	794.362	792.534	1008.01	781.265
ENSMUSG00000018326.9	Ywhab	7808.27	8082.24	7275.22	5714.64	7066.15	6326.38	5319.33	7011.16	5167.87
ENSMUSG00000018334.18	Ksr1	127.757	239.03	365.869	173.778	204.757	283.748	181.454	355.89	341.051
ENSMUSG00000018339.11	Gpx3	1050.01	1874.97	1987.87	1098.84	891.045	1996.5	1653.86	3209.22	3318.92
ENSMUSG00000018340.13	Anxa6	7018.11	9155.28	6813.93	6413.61	8211.27	6453.06	7299.15	11901	7794.2
ENSMUSG00000018341.12	Il12rb2	0	0	0	0	0	0	0	0	0
ENSMUSG00000018347.16	Zkscan6	219.6	207.199	209.939	245.701	207.135	191.635	288.918	321.425	204.706
ENSMUSG00000018362.14	Kpna2	4514.23	4230.62	3983.32	1501.31	5621.31	4649.04	1079.01	2586.32	2102.99
ENSMUSG00000018363.16	Smurf2	3258.08	3936.1	3069.34	2094.31	3201.61	2890.63	2470.52	3525.32	2457.6
ENSMUSG00000018372.13	Cep95	164.557	81.578	119.641	123.119	127.394	94.09	167.702	240.598	130.619
ENSMUSG00000018377.10	Vezf1	3077.43	2673.72	2677.76	2833.21	1913.75	2082.76	2335.8	2549.91	2285.58
ENSMUSG00000018378.13	2210416O15Rik	1370.48	1076.36	1491.28	1266.08	950.865	1083.88	1335.12	1582.5	1352.16
ENSMUSG00000018379.17	Srsf1	5050.02	4373.26	4184.65	4034.47	5478.42	4753.31	3983.48	4810.5	4004.39
ENSMUSG00000018381.15	Abi3	33.556	18.571	65.462	28.84	25.622	13.561	32.976	31.773	43.883
ENSMUSG00000018387.12	Shroom1	146.425	164.253	145.453	147.127	176.459	166.969	217.218	182.556	197.321
ENSMUSG00000018395.19	Kif3a	879.676	832.983	831.615	855.094	756.783	703.736	878.014	998.118	904.322
ENSMUSG00000018398.18	Septin8	4523.27	3300.05	3171.93	3615.4	2230.99	2147.79	3268.83	3731.46	2724.31
ENSMUSG00000018401.17	Mtmr4	1243.68	926.916	1114.09	881.596	1280.18	1163.66	1023.4	1094.63	780.715
ENSMUSG00000018405.7	Mrm1	127.013	144.015	88.014	323.228	98.069	142.893	135.255	184.298	129.959
ENSMUSG00000018411.17	Mapt	15.018	1	0	2.584	7.311	6.948	1.506	17.765	0
ENSMUSG00000018412.16	Kansl1	1645.44	1478.59	1624.3	1399.01	870.658	1012.8	1519.73	1890.67	1232.38
ENSMUSG00000018415.14	Gid4	747.442	745.026	637.048	888.399	647.113	740.671	879.683	928.845	726.591
ENSMUSG00000018417.14	Myo1b	1539	1363.52	1141.96	1224.62	1560.87	1262.04	1329.65	1533.68	1237.66
ENSMUSG00000018425.18	Dhx40	908.264	841.138	899.603	979.511	777.242	814.623	949.854	1109.64	944.107
ENSMUSG00000018427.7	Ypel2	189.808	229.854	207.112	315.337	115.521	169.729	494.454	364.535	269.441
ENSMUSG00000018428.15	Akap1	1071.32	1147.71	953.768	732.125	1378.82	1269.87	614.771	1128.56	859.192
ENSMUSG00000018433.14	Nol11	1012.33	981.641	957.105	910.588	1330.54	1179.02	838.949	1124.91	897.758
ENSMUSG00000018442.13	Derl2	1447.78	1411.64	1285.16	1330.99	1388.4	1238.07	1245.77	1654.08	1179.68
ENSMUSG00000018446.8	C1qbp	1871.04	2017.91	1920.12	1461.16	2591.14	2259.34	1160.55	1998.91	1663.96
ENSMUSG00000018449.12	Rpain	130.73	108.403	184.162	137.79	192.443	164.434	173.095	293.244	161.683
ENSMUSG00000018451.7	6330403K07Rik	4.757	9.056	13.004	18.2	11.022	11.043	42.448	92.028	48.965
ENSMUSG00000018459.15	Slc13a3	0	0	0.996	1.002	0	0	0	0	2.982
ENSMUSG00000018470.8	Kcnab3	13.107	11.712	4.339	13.989	8.155	17.104	20.639	32.946	26.869
ENSMUSG00000018474.17	Chd3	2476.59	2506.2	2833.95	1831.92	2297.78	2232.66	2102.64	3338.46	2618.62
ENSMUSG00000018476.7	Kdm6b	2117.89	1461.29	2900.57	759.281	685.763	844.825	1090.32	1201.48	1045.17
ENSMUSG00000018479.12	1700125H20Rik	2.235	3.934	2.152	0	1.082	3.248	3.288	6.451	0
ENSMUSG00000018481.9	Appbp2	2010.62	1709.96	1974.27	1528.21	1599.25	1551.79	1701.91	2165.89	1721.38
ENSMUSG00000018486.2	Wnt9b	0	0	0.997	0	0	0	0	0	0
ENSMUSG00000018500.2	Adora2b	50.194	39.966	33.794	29.089	85.585	51.859	12.04	38.768	39.713
ENSMUSG00000018501.17	Ncor1	3915.72	2818.94	3183.28	3315.23	2886.6	2767.74	2900.81	3572.92	3509.86
ENSMUSG00000018507.16	Trpv2	92.473	323.356	77.524	67.179	229.694	111.984	111.992	213.346	128.908
ENSMUSG00000018509.8	Cenpv	115.157	104.054	85.87	66.928	95.752	118.41	69.516	115.535	73.271
ENSMUSG00000018537.16	Pcgf2	497.05	349.021	488.458	475.893	399.675	353.267	598.203	840.298	629.166
ENSMUSG00000018541.10	Cwc25	557.887	519.443	587.238	508.958	468.566	490.206	657.455	817.18	577.383
ENSMUSG00000018543.8	1700001P01Rik	0	0	2.974	0	0	1.996	1.012	0	0.992
ENSMUSG00000018547.8	Pip4k2b	1440.62	1489.24	1285.62	1227.74	1223.58	1265.57	1316.33	1495.2	1178.45
ENSMUSG00000018548.15	Trim37	820.403	578.739	745.261	597.296	791.995	793.661	458.865	634.783	503.197
ENSMUSG00000018554.13	Ybx2	0	0	1.469	1.488	6.328	0	2.559	10.38	8.559
ENSMUSG00000018559.16	Ctdnep1	1787.83	1602.92	1790.43	1554.26	1928.14	1718.68	1686.77	2141.19	1565.49
ENSMUSG00000018565.17	Elp5	803.979	988.264	855.54	777.253	1040.77	894.644	618.451	1081.2	784.579
ENSMUSG00000018566.14	Slc2a4	6.89	2.946	2.933	5.413	1.462	2.941	4.929	4.528	0
ENSMUSG00000018567.14	Gabarap	6729.05	7099.85	6744.1	7313.88	6038	5778.08	6906.03	9588.02	6936.59
ENSMUSG00000018569.12	Cldn7	1.411	0	9.025	1.268	0.464	6.138	6.678	12.238	8.61
ENSMUSG00000018570.17	2810408A11Rik	46.816	17.649	55.98	55.62	20.563	8.062	99.876	78.94	47.539
ENSMUSG00000018572.10	Phf23	1268.49	1294.9	1349.69	1233.74	1401.31	1271.03	1416.58	1780.6	1224.09
ENSMUSG00000018574.14	Acadvl	2578.29	2514.35	2333.18	2039.41	2236.65	1804.36	2068.34	2928.34	1763.55
ENSMUSG00000018581.15	Dnah11	0	0	0	0	9.964	1.998	0	3.987	0
ENSMUSG00000018583.5	G3bp1	5522.68	5112.03	5004.98	4053.19	6743.18	5598.95	3865.39	5516.13	4326.77
ENSMUSG00000018585.9	Atox1	1047.77	1413.79	1303.43	874.079	1456.45	1357.6	793.002	1318.11	843.891
ENSMUSG00000018589.8	Glra2	0	0	0	0	0	0	0	0	0
ENSMUSG00000018593.13	Sparc	145019	110119	99193.8	194941	77353.2	79576.9	223171	177381	144050
ENSMUSG00000018595.6	Glra4	0	0	0	0	0	0	0	0	0
ENSMUSG00000018599.5	Mief2	210.545	200.247	153.617	192.981	227.651	212.882	141.689	234.462	246.807
ENSMUSG00000018604.18	Tbx3	761.223	975.521	1259.39	216.706	381.821	505.241	183.432	637.641	331.499
ENSMUSG00000018620.3	Mmp20	0	0	0	0	0	0	0	0	0
ENSMUSG00000018623.9	Mmp7	0	0	0	0	0	0	0	0.997	0
ENSMUSG00000018634.10	Crhr1	0	0	0	0	0	0	0	1.994	0
ENSMUSG00000018648.15	Dusp14	926.335	886.971	771.191	396.402	769.483	533.931	321.682	537.14	417.536
ENSMUSG00000018651.14	Tada2a	407.151	384.793	390.223	440.104	445.179	373.47	391.248	550.514	417.774
ENSMUSG00000018654.17	Ikzf1	11.987	0.999	6.969	0	0	0	1.003	0	0.994
ENSMUSG00000018656.5	Tcaf3	0	0.999	0	0	0	0	0	0	0
ENSMUSG00000018659.12	Pnpo	137.982	164.508	131.757	148.997	151.423	126.984	203.663	244.56	152.392
ENSMUSG00000018661.17	Cog1	982.486	1031.75	822.218	878.335	847.956	878.612	1007.84	1336.88	917.67
ENSMUSG00000018666.13	Cbx1	843.447	766.937	768.411	952.507	1160.75	1001.15	1010.34	1312.95	986.893
ENSMUSG00000018669.14	Cdk5rap3	1473.95	1145.2	1095.04	1486.67	986.962	1032.65	1536.6	1833.25	1373.07
ENSMUSG00000018672.15	Copz2	2347.88	2191.86	2089.3	3072.01	1718.15	1904.7	2962.23	3667.84	2492.24
ENSMUSG00000018677.9	Slc25a39	2825.78	2684.97	2666.34	2362.13	2916.34	2753.62	1870.16	3326.73	2213.1
ENSMUSG00000018678.13	Sp2	545.399	351.397	527.572	477	407.5	412.465	441.564	534.233	459.312
ENSMUSG00000018697.14	Aatf	1055.98	1079.46	961.576	826.944	1215.48	1076.18	686.763	1052.93	822.279
ENSMUSG00000018698.15	Lhx1	0.676	0	0	10.376	0	0	0	0	0.673
ENSMUSG00000018707.13	Dync1h1	13812.3	12382.7	12926.6	9251.35	9349.99	9473.52	8399.56	12102.6	8660.54
ENSMUSG00000018727.19	Cpsf4l	0	0	0	1.09	0	0	0	1.832	0
ENSMUSG00000018733.10	Pex12	135.714	183.132	179.504	242.111	173.282	170.891	193.72	248.58	185.669
ENSMUSG00000018736.14	Ndel1	3570.36	3573.63	4164.16	2619.78	3129.49	2805.63	2563.69	3269.26	2639.7
ENSMUSG00000018740.14	Slc25a35	87.968	84.874	103.761	119.63	77.18	62.476	239.351	115.49	108.112
ENSMUSG00000018750.14	Zbtb4	2605.45	2549.14	2671.25	2349.04	1626.99	1883.37	2599.89	2458.92	1877.08
ENSMUSG00000018752.19	Tnfsfm13	159.998	97.788	159.769	152.087	89.302	105.472	200.26	239.991	221.853
ENSMUSG00000018761.14	Mpdu1	606.708	494.379	518.486	516.442	493.439	404.045	435.711	633.973	338.833
ENSMUSG00000018765.5	Fxr2	1897.27	2295.74	2023.4	2200.26	1997.51	2210.03	1884.99	2731.82	2015.61
ENSMUSG00000018770.9	Atp5g3	2993.39	3485.32	3205.93	2508.97	3881.7	3255.81	2126.4	3481.47	2257.7
ENSMUSG00000018774.13	Cd68	203.104	79.405	109.279	42.35	86.226	56.235	42.218	63.39	46.637
ENSMUSG00000018776.10	Slc35g3	0	0	0	0	0	0	1.003	0	0
ENSMUSG00000018796.13	Acsl1	584.883	489.224	618.147	638.172	601.155	488.709	501.937	936.156	691.055
ENSMUSG00000018800.14	Abca5	1327.37	955.124	1345.48	966.615	998.414	1002.8	1160.18	1207.7	886.394
ENSMUSG00000018809.2	Smyd4	707.163	608.012	710.164	471.978	688.765	628.041	356.646	412.605	296.342
ENSMUSG00000018819.10	Lsp1	1142.47	1045.28	1109.96	1193.23	806.172	910.204	1280.29	2031.87	1696.25
[truncated: 52,433 more rows]

## Sheet: OS_D21_vs_D7
logFC.D21.vs.D7	OS_D7	P.Value	adj.P.Val	AveExpr	Gene ID	name	D21_r1_344_LO1	D21_r2_345_LO6	D21_r3_346_LO9	D14_r1_344_LO2	D14_r2_345_LO5	D14_r3_346_LO8	D7_r1_344_LO3	D7_r2_345_LO4	D7_r3_346_LO7	D14_r1_344_LO2.CPM	D14_r2_345_LO5.CPM	D14_r3_346_LO8.CPM	D21_r1_344_LO1.CPM	D21_r2_345_LO6.CPM	D21_r3_346_LO9.CPM	D7_r1_344_LO3.CPM	D7_r2_345_LO4.CPM	D7_r3_346_LO7.CPM	D21.cpm.avg	D14.cpm.avg	D7.cpm.avg
6.7687	-6.7687	0.00146332	0.014257	-2.07824	ENSMUSG00000037849.8	Ifi206	24.122	144.54	108.778	86.546	0	0	2.674	0	0	3.70451	0	0	1.03889	5.11941	4.94494	0.099057	0	0	3.70108	1.23484	0.033019
6.47298	-6.47298	0.00191622	0.0167042	-2.37281	ENSMUSG00000049538.14	Adamts16	14.681	62.507	90.8	14.653	0	3.897	0.975	0	0	0.627207	0	0.179893	0.632285	2.21391	4.12768	0.0361184	0	0	2.32463	0.269033	0.0120395
6.28247	-6.28247	1.20425e-05	0.00135409	0.325777	ENSMUSG00000073555.1	Gm4951	292.916	509.467	379.537	272.555	1.991	3.991	14.019	1.999	2.985	11.6664	0.0872533	0.184232	12.6154	18.0446	17.2534	0.519327	0.080676	0.115531	15.9711	3.97931	0.238511
6.00333	-6.00333	0.00105409	0.0117328	2.01686	ENSMUSG00000022548.14	Apod	705.349	2502.63	764.283	416.066	31.757	2.064	25.289	114.187	5.587	17.8093	1.39171	0.095278	30.3782	88.6397	34.7436	0.936818	4.60838	0.216238	51.2538	6.43209	1.92048
5.97146	-5.97146	4.56116e-05	0.00240654	-2.77879	ENSMUSG00000066058.11	Cldn19	55.863	61.039	30.261	11.434	0	0	0	0	0.571	0.489421	0	0	2.40592	2.16192	1.37564	0	0	0.0220998	1.98116	0.16314	0.00736661
5.9258	-5.9258	0.00107882	0.0118571	-0.805689	ENSMUSG00000066861.14	Oas1g	185.546	247.486	106.441	170.994	0	3.546	16.022	0	0.836	7.31922	0	0.16369	7.99115	8.76562	4.8387	0.593527	0	0.0323563	7.19849	2.4943	0.208628
5.88923	-5.88923	4.5576e-05	0.00240654	3.68263	ENSMUSG00000054072.12	Iigp1	2167.6	3884.39	3271.13	3358.61	43.871	76.861	185.437	8.332	51.841	143.762	1.9226	3.54804	93.3549	137.58	148.703	6.86942	0.336264	2.00644	126.546	49.7442	3.07071
5.79958	-5.79958	0.027009	0.0867297	-4.13662	ENSMUSG00000047370.5	NA	0	49.242	45.46	0	0	0	0	0	0	0	0	0	0	1.74408	2.06657	0	0	0	1.27022	0	0
5.78885	-5.78885	0.000121345	0.00363452	1.93504	ENSMUSG00000052776.10	Oas1a	859.208	1277.78	630.698	1099.25	16.918	20.94	42.458	1.998	15.957	47.0521	0.741412	0.966628	37.0046	45.2572	28.6709	1.57283	0.0806356	0.617595	36.9776	16.2534	0.757022
5.66169	-5.66169	0.230324	0.377941	-1.36351	ENSMUSG00000116358.1	NA	0	166.904	238.589	107.187	85.983	0	24.485	0	0	4.58803	3.7681	0	0	5.91151	10.846	0.907034	0	0	5.58584	2.78538	0.302345
5.6218	-5.6218	2.49599e-05	0.00183841	4.123	ENSMUSG00000029561.17	Oasl2	3681.81	4639.66	3569.5	3917.07	57.736	103.411	243.677	16.685	69.705	167.666	2.53021	4.77364	158.569	164.33	162.266	9.02689	0.673376	2.69784	161.722	58.3233	4.1327
5.56464	-5.56464	0.00221311	0.018422	-0.445211	ENSMUSG00000000386.16	Mx1	77.931	254.279	329.032	169.91	1.716	0.774	18.643	0	5.404	7.27282	0.0752017	0.0357292	3.35635	9.00622	14.9575	0.69062	0	0.209155	9.10668	2.46125	0.299925
5.41534	-5.41534	0.00886779	0.0426089	-2.59916	ENSMUSG00000066677.12	Ifi208	5.761	102.648	36.162	40.274	0	0	3.832	0	0	1.72389	0	0	0.248116	3.63565	1.64389	0.141954	0	0	1.84255	0.574629	0.0473182
5.30827	-5.30827	0.00833955	0.0409163	-0.694423	ENSMUSG00000019359.14	Gdpd2	17.7	243.05	123.786	20.064	13.633	19.233	1.823	0	9.806	0.858819	0.59745	0.88783	0.762308	8.6085	5.62719	0.0675321	0	0.379529	4.99933	0.781366	0.14902
5.29627	-5.29627	0.00462564	0.0285061	0.906311	ENSMUSG00000068964.5	NA	147.591	175.277	143.219	130.649	213.077	166.892	186.804	0	0	5.5923	9.33785	7.70404	6.35649	6.20807	6.51059	6.92006	0	0	6.35839	7.54473	2.30669
5.23536	-5.23536	1.01912e-05	0.00125948	1.24959	ENSMUSG00000035042.2	Ccl5	194.307	486.959	332.567	162.632	32.683	36.622	11.465	11.975	6.87	6.9613	1.43229	1.69054	8.36847	17.2474	15.1182	0.424715	0.483289	0.265894	13.578	3.36138	0.3913
5.17948	-5.17948	0.000171334	0.00436857	3.13913	ENSMUSG00000027514.14	Zbp1	594.554	2685.21	1642.77	2035.24	47.137	42.902	91.84	20.818	41.787	87.1165	2.06572	1.98043	25.6064	95.1066	74.6785	3.40217	0.840176	1.61731	65.1305	30.3875	1.95322
5.17688	-5.17688	0.00451225	0.0281337	-1.27081	ENSMUSG00000001493.9	Meox1	187.551	47.729	28.796	49.107	1.99	5.984	1.002	5.994	0	2.10197	0.0872094	0.276232	8.0775	1.6905	1.30904	0.0371186	0.241907	0	3.69234	0.821806	0.0930085
5.17569	-5.17569	0.00011245	0.00355425	6.85382	ENSMUSG00000045573.9	Penk	88379.6	14515.9	14572.5	20824.7	656.466	390.333	848.901	244.501	512.106	891.382	28.7689	18.0185	3806.36	514.135	662.451	31.4471	9.86761	19.8204	1660.98	312.723	20.3784
5.15299	-5.15299	2.4324e-07	0.000208548	3.95966	ENSMUSG00000027996.13	Sfrp2	3743.83	3292.82	3070.67	611.929	107.24	98.256	164.414	45.66	81.36	26.193	4.69967	4.53568	161.24	116.627	139.59	6.09063	1.84275	3.14893	139.152	11.8094	3.69411
5.14812	-5.14812	0.00405061	0.0262601	-0.392906	ENSMUSG00000032690.16	Oas2	71.02	388.173	138.712	224.177	8.634	0	25.604	0	4.287	9.59567	0.378375	0	3.05871	13.7486	6.30571	0.948487	0	0.165923	7.70433	3.32468	0.37147
5.1328	-5.1328	2.91883e-05	0.00200881	1.62594	ENSMUSG00000079017.3	Ifi27l2a	417.002	925.481	517.777	484.547	9.879	13.809	43.332	8.968	11.712	20.7405	0.432936	0.637449	17.9596	32.7793	23.5376	1.60521	0.361932	0.453298	24.7588	7.27031	0.806814
5.03886	-5.03886	0.00716708	0.0374545	-1.35065	ENSMUSG00000091649.3	Phf11b	17.973	199.531	94.302	96.473	0	1.992	8.076	0	2.975	4.12943	0	0.0919543	0.774066	7.06712	4.28688	0.299171	0	0.115144	4.04269	1.40713	0.138105
4.94475	-4.94475	0.000114651	0.00355425	3.85096	ENSMUSG00000030107.10	Usp18	2140.48	3663.86	2104.39	2564.33	74.659	86.544	333.465	11.434	70.179	109.763	3.27184	3.99503	92.1867	129.769	95.6633	12.353	0.461455	2.71619	105.873	39.0101	5.17689
4.90683	-4.90683	0.00814621	0.0402557	-2.78431	ENSMUSG00000073491.11	Ifi213	3.564	38.867	40.6	77.499	0	0	0	0	2.069	3.31727	0	0	0.153495	1.37662	1.84564	0	0	0.080078	1.12525	1.10576	0.0266927
4.76812	-4.76812	0.000114889	0.00355425	5.10645	ENSMUSG00000035692.7	Isg15	4517.85	7737.51	5034.53	7229.45	150.831	216.408	645.57	33.939	211.135	309.449	6.60999	9.98979	194.576	274.052	228.865	23.9148	1.36972	8.17171	232.498	108.683	11.1521
4.7525	-4.7525	0.152625	0.284549	-2.56689	ENSMUSG00000056328.14	Myh1	65.267	2.014	106.173	4.994	0	3.028	0	6.981	0	0.213763	0	0.139778	2.81094	0.0713331	4.82652	0	0.28174	0	2.5696	0.117847	0.0939135
4.73725	-4.73725	0.000265197	0.0054694	-0.676879	ENSMUSG00000068122.10	Agtr2	197.598	150.312	98.39	31.049	3.983	1.996	12.004	0	5.971	1.32902	0.17455	0.092139	8.5102	5.32385	4.47271	0.444682	0	0.2311	6.10225	0.531903	0.225261
4.66032	-4.66032	7.12007e-05	0.00295988	4.87187	ENSMUSG00000028037.13	Ifi44	3816.01	5820.03	4962.14	7188.36	73.611	124.706	701.878	68.304	127.624	307.69	3.22592	5.75666	164.349	206.138	225.574	26.0007	2.75662	4.93952	198.687	105.558	11.2323
4.65674	-4.65674	0.0807543	0.181933	-1.16728	ENSMUSG00000030546.14	Plin1	4.225	269.777	18.413	12.372	59.418	13.85	10.538	0.842	0	0.529571	2.60392	0.639341	0.181963	9.55513	0.837037	0.390375	0.0339816	0	3.52471	1.25761	0.141452
4.64884	-4.64884	0.000253814	0.00535665	6.45814	ENSMUSG00000034459.8	Ifit1	10302.5	17170.5	13253	13636.7	531.615	625.661	1827.09	81.984	562.103	583.706	23.2974	28.8816	443.713	608.156	602.471	67.6838	3.30872	21.7555	551.446	211.962	30.916
4.6471	-4.6471	1.01198e-05	0.00125948	7.26094	ENSMUSG00000027750.16	Postn	60955.6	21904.9	15429.3	5192.52	1501.42	860.851	907.072	1936.53	555.103	222.261	65.798	39.7384	2625.25	775.841	701.401	33.602	78.1549	21.4845	1367.5	109.266	44.4138
4.64674	-4.64674	0.000556201	0.00810773	-2.17255	ENSMUSG00000003227.4	Edar	35.099	32.849	19.875	8.01	1.991	5.988	3.999	0	0	0.34286	0.0872533	0.276417	1.51165	1.16347	0.903498	0.148141	0	0	1.19287	0.23551	0.0493803
4.59149	-4.59149	0.000233416	0.00514707	3.24549	ENSMUSG00000026574.5	Dpt	1800.08	2047.38	735.539	764.982	145.282	67.806	77.347	19.982	53.661	32.7443	6.36681	3.13005	77.5262	72.5155	33.4369	2.86528	0.806437	2.07688	61.1595	14.0804	1.9162
4.49882	-4.49882	6.55637e-05	0.00280459	2.13593	ENSMUSG00000023341.15	Mx2	544.18	1052.67	675.565	627.267	7.554	31.072	91.608	10.953	26.474	26.8495	0.331045	1.43434	23.4369	37.2842	30.7105	3.39357	0.442043	1.02464	30.4772	9.5383	1.62009
4.49534	-4.49534	0.000149031	0.00408065	6.59678	ENSMUSG00000074896.3	Ifit3	9229.11	21673.7	14133.8	16031.4	444.644	533.412	1886.49	168.081	625.562	686.209	19.486	24.6233	397.482	767.653	642.509	69.8839	6.78344	24.2116	602.548	243.439	33.6263
4.33986	-4.33986	0.00869917	0.0419899	-0.272115	ENSMUSG00000078921.3	Tgtp2	30.685	385	161.93	79.028	2.063	3.978	9.278	0.899	21.118	3.38271	0.0904086	0.183632	1.32155	13.6362	7.36118	0.343699	0.036282	0.817345	7.43963	1.21892	0.399109
4.33356	-4.33356	0.539127	0.676639	-0.307213	ENSMUSG00000065147.1	Snora31	7.566	8.68	1063.97	328.301	0	452.219	4.627	1.74	5.785	14.0526	0	20.8753	0.325855	0.307434	48.367	0.171405	0.0702232	0.223901	16.3334	11.6426	0.155176
4.3298	-4.3298	0.269042	0.420761	-2.25314	ENSMUSG00000020908.14	Myh3	55.259	0.998	143.47	10.955	0	12.004	1	3.004	0	0.468918	0	0.554126	2.37991	0.0353478	6.522	0.0370445	0.121236	0	2.97909	0.341015	0.0527601
4.32308	-4.32308	4.48485e-05	0.00240654	6.25606	ENSMUSG00000046718.8	Bst2	10055.1	14714.2	9188.69	12944.3	328.645	379.589	1121.81	198.665	519.881	554.067	14.4025	17.5225	433.054	521.157	417.709	41.5569	8.01776	20.1213	457.307	195.331	23.232
4.29956	-4.29956	5.18613e-05	0.00255508	2.32723	ENSMUSG00000037921.15	Ddx60	768.322	1025.13	618.932	758.427	15.617	25.909	104.524	9.836	33.425	32.4637	0.684397	1.19601	33.0903	36.3086	28.136	3.87204	0.396963	1.29367	32.5116	11.448	1.85422
4.29308	-4.29308	3.56661e-05	0.00218644	4.47338	ENSMUSG00000028268.14	Gbp3	2117.23	4507.45	2929.64	3136.77	131.596	129.135	305.567	38.414	211.279	134.266	5.76704	5.96111	91.1853	159.648	133.178	11.3196	1.55032	8.17728	128.004	48.6647	7.01572
4.28158	-4.28158	0.000412005	0.00693661	2.60217	ENSMUSG00000078920.3	Ifi47	277.908	1546.54	720.612	514.702	73.281	28.168	45.308	50.584	40.272	22.0313	3.21145	1.30029	11.969	54.7763	32.7583	1.67841	2.04148	1.55868	33.1679	8.84768	1.75952
4.22281	-4.22281	9.74761e-05	0.00339385	5.06907	ENSMUSG00000062488.9	Ifit3b	3355.64	6982.14	4360.23	5183.1	151.446	177.772	743.041	58.724	246.079	221.857	6.63694	8.20628	144.521	247.298	198.212	27.5256	2.36999	9.52417	196.677	78.9001	13.1399
4.21542	-4.21542	5.03254e-05	0.0025381	3.72333	ENSMUSG00000017830.15	Dhx58	1238.53	2536.5	1594.15	1814.92	81.073	82.068	246.942	24.646	91.816	77.6857	3.55293	3.78841	53.3413	89.8392	72.4685	9.14784	0.994667	3.55362	71.883	28.3423	4.56538
4.20999	-4.20999	3.44121e-05	0.00215754	0.0803315	ENSMUSG00000090942.1	F830016B08Rik	145.473	172.217	123.239	121.194	5.974	2.994	15.971	6.995	3.981	5.18758	0.261804	0.138208	6.26527	6.09969	5.60232	0.591637	0.282305	0.154079	5.9891	1.86253	0.342674
4.20449	-4.20449	0.0049244	0.0296025	-1.52492	ENSMUSG00000039304.11	Tnfsf10	13.272	62.747	90.486	30.03	0	2.995	3.995	3.992	1.991	1.2854	0	0.138255	0.571602	2.22241	4.1134	0.147993	0.16111	0.0770591	2.30247	0.474553	0.128721
4.20299	-4.20299	0.00555274	0.0318181	-2.35912	ENSMUSG00000039853.18	Trim14	6.961	36.341	14.074	42.442	0.767	4.397	3.879	0	0	1.81669	0.0336129	0.202974	0.299798	1.28715	0.63979	0.143696	0	0	0.742246	0.684424	0.0478985
4.19236	-4.19236	0.000528987	0.00793291	2.20529	ENSMUSG00000104713.4	Gbp6	877.91	757.117	566	966.258	12.336	29.738	125.603	3.301	39.545	41.3597	0.540611	1.37276	37.8101	26.8161	25.7298	4.6529	0.133222	1.53054	30.1186	14.4244	2.10555
4.18321	-4.18321	0.00154985	0.0147953	-1.67746	ENSMUSG00000068606.6	Gm4841	27.075	114.411	68.541	54.085	0	0	8.005	0	5.968	2.31505	0	0	1.16607	4.05228	3.11581	0.296541	0	0.230984	2.77805	0.771684	0.175842
4.16028	-4.16028	0.0101918	0.0463309	-0.314476	ENSMUSG00000032661.9	Oas3	32.498	226.014	133.252	262.477	0	7.842	43.162	1.962	2.933	11.2351	0	0.362001	1.39963	8.00511	6.0575	1.59891	0.0791827	0.113518	5.15408	3.86569	0.597205
4.1327	-4.1327	1.26061e-05	0.00137691	5.1569	ENSMUSG00000026981.15	Il1rn	1352.27	6043.07	4755.5	1270.92	644.645	717.502	388.602	111.578	269.355	54.4006	28.2508	33.1212	58.2398	214.037	216.18	14.3956	4.50308	10.425	162.819	38.5909	9.77456
4.12564	-4.12564	0.00143499	0.0141112	1.73587	ENSMUSG00000020638.8	Cmpk2	139.469	806.532	391.456	255.56	27.084	40.257	79.765	6.561	19.604	10.939	1.18692	1.85834	6.00669	28.5663	17.7952	2.95485	0.26479	0.758748	17.4561	4.66141	1.32613
4.0926	-4.0926	5.55034e-05	0.00264544	0.73461	ENSMUSG00000026697.10	Myoc	116.379	319.211	183.722	26.07	17.916	27.93	5.015	31.974	15.909	1.1159	0.785148	1.2893	5.01224	11.306	8.35182	0.185778	1.29041	0.615737	8.22336	1.06345	0.697309
4.09051	-4.09051	0.0187998	0.0686806	-0.656532	ENSMUSG00000062168.12	Ppef1	75.563	127.324	25.682	18.853	21.984	2.448	9.013	30.343	0	0.806983	0.963423	0.113004	3.25437	4.50964	1.16748	0.333882	1.22459	0	2.97716	0.627804	0.51949
4.07357	-4.07357	0.000317529	0.00598332	3.62473	ENSMUSG00000039997.16	Ifi203	1102.3	1635.52	2010.42	2197.92	43.738	97.642	258.28	17.857	115.19	94.0798	1.91677	4.50733	47.4741	57.9278	91.3917	9.56785	0.720676	4.45828	65.5978	33.5013	4.9156
4.05019	-4.05019	0.041439	0.115213	-0.970065	ENSMUSG00000097239.7	NA	29.923	17.937	94.773	17.021	47.173	26.857	0	0	21.694	0.728566	2.0673	1.23977	1.28873	0.635304	4.30829	0	0	0.839638	2.07744	1.34521	0.279879
4.02141	-4.02141	0.000151207	0.00412378	-0.0137285	ENSMUSG00000105504.4	Gbp5	68.506	165.586	116.897	116.091	4.87	10.57	11.367	1.944	9.268	4.96916	0.213422	0.48793	2.95043	5.86483	5.31402	0.421085	0.0784563	0.358706	4.70976	1.89017	0.286082
4.01691	-4.01691	0.00393492	0.025815	-1.89839	ENSMUSG00000053835.17	H2-T24	33.289	36.055	13.725	70.646	1.618	1.622	5.115	0.812	0	3.02393	0.070907	0.0748745	1.4337	1.27702	0.623925	0.189483	0.0327708	0	1.11155	1.05657	0.0740845
3.99724	-3.99724	5.57321e-05	0.00264544	3.57516	ENSMUSG00000078853.8	Igtp	970.87	2041.7	1323.73	1384.98	71.475	99.487	233.741	27.33	81.316	59.2828	3.13231	4.5925	41.8137	72.3143	60.1757	8.65882	1.10299	3.14723	58.1012	22.3359	4.30301
3.97131	-3.97131	0.00176648	0.0159255	-1.81035	ENSMUSG00000024600.8	Slc27a6	25.096	37.831	26.841	10.028	0.996	6.989	0	5.999	2.986	0.429238	0.0436485	0.322625	1.08084	1.33992	1.22017	0	0.242109	0.115569	1.21364	0.265171	0.119226
3.96203	-3.96203	0.00553613	0.0317861	-2.01364	ENSMUSG00000066363.12	Serpina3f	5.78	36.292	27.983	24.063	7.646	1.069	0	2.141	3.196	1.02999	0.335077	0.049347	0.248935	1.28541	1.27208	0	0.0864068	0.123697	0.935476	0.471472	0.0700346
3.95856	-3.95856	1.88126e-05	0.00164719	3.87865	ENSMUSG00000040253.15	Gbp7	1375.41	1914.99	1553.06	1843.94	91.222	132.461	225.184	52.442	83.805	78.9282	3.9977	6.11464	59.2364	67.8263	70.6005	8.34183	2.11646	3.24356	65.8877	29.6802	4.56728
3.95837	-3.95837	6.4945e-05	0.00280459	4.66547	ENSMUSG00000068245.14	Phf11d	1826.73	4345.6	3277.45	3735.85	128.573	150.162	488.306	65.885	204.211	159.909	5.63456	6.93175	78.6741	153.915	148.99	18.089	2.659	7.90372	127.193	57.4918	9.55059
3.9505	-3.9505	0.0028538	0.021419	0.279303	ENSMUSG00000070034.13	Sp110	32.217	210.785	205.812	51.959	10.362	11.285	18.502	14.203	5.643	2.22405	0.454103	0.520936	1.38753	7.46572	9.35601	0.685397	0.573207	0.218405	6.06975	1.06636	0.492336
3.94815	-3.94815	0.074835	0.172705	-1.14454	ENSMUSG00000043760.16	Pkhd1	2.446	51.858	113.883	2.44	25.915	35.501	0	7.313	11.34	0.104442	1.13569	1.63879	0.105345	1.83674	5.17701	0	0.295139	0.4389	2.37303	0.959642	0.24468
3.94476	-3.94476	0.00504957	0.0301305	-1.26954	ENSMUSG00000040328.15	Olfr56	8.683	93.086	53.515	33.727	3.83	1.92	5.777	4.805	1.387	1.44365	0.167845	0.0886307	0.373962	3.29698	2.43274	0.214006	0.193921	0.053682	2.03456	0.566709	0.15387
3.90238	-3.90238	8.24406e-05	0.00320374	5.01477	ENSMUSG00000025498.15	Irf7	2975.22	6094.07	3562.56	4629.08	160.909	175.921	622.624	70.388	294.592	198.143	7.05165	8.12083	128.137	215.844	161.95	23.0648	2.84073	11.4018	168.644	71.1052	12.4358
3.89478	-3.89478	4.94623e-05	0.00252558	4.52566	ENSMUSG00000033355.6	Rtp4	2178.7	3257.31	2582.68	3068.61	140.174	161.31	435.97	54.176	171.281	131.349	6.14296	7.44636	93.8328	115.37	117.406	16.1503	2.18644	6.62921	108.87	48.3126	8.32198
3.82336	-3.82336	0.0824522	0.184481	-2.37136	ENSMUSG00000077222.1	Gm22270	17.981	27.331	12.56	0	0.717	25.739	0.239	26.817	0	0	0.0314217	1.18816	0.774411	0.968027	0.570965	0.00885363	1.08229	0	0.771134	0.406527	0.363713
3.79512	-3.79512	0.0848817	0.188293	-1.61991	ENSMUSG00000115344.1	NA	6.058	41.33	32.935	45.1	0	25.079	7.995	4.675	0	1.93046	0	1.15769	0.260908	1.46385	1.49719	0.296171	0.188674	0	1.07398	1.02938	0.161615
3.79492	-3.79492	0.00077682	0.00985793	-1.82222	ENSMUSG00000073409.12	H2-Q6	39.417	35.564	24.369	42.265	2.326	0.934	2.769	0	2.782	1.80911	0.101934	0.0431151	1.69762	1.25963	1.10779	0.102576	0	0.107674	1.35501	0.651386	0.0700833
3.77581	-3.77581	3.78907e-05	0.0022698	3.73422	ENSMUSG00000034422.14	Parp14	887.811	2006.88	1586.86	1397.36	100.097	86.449	227.424	39.778	118.099	59.8127	4.38663	3.99064	38.2365	71.0809	72.1369	8.42481	1.60537	4.57087	60.4847	22.73	4.86701
3.7726	-3.7726	0.00994299	0.0456739	3.42478	ENSMUSG00000000402.2	Egfl6	6076.21	718.46	1514.22	1299.67	29.866	42.909	360.449	12.99	98.496	55.631	1.30884	1.98076	261.692	25.4469	68.8351	13.3526	0.524253	3.81216	118.658	19.6402	5.89635
3.72936	-3.72936	1.9579e-05	0.00168716	2.58603	ENSMUSG00000024338.15	Psmb8	448.308	958.148	635.102	732.929	18.054	44.286	62.405	59.295	46.077	31.3723	0.791195	2.04432	19.3078	33.9363	28.8711	2.31176	2.39304	1.78335	27.3718	11.4026	2.16272
3.69774	-3.69774	0.00115569	0.0123639	0.724436	ENSMUSG00000041329.13	Atp1b2	443.93	189.05	130.353	70.626	22.131	11.512	7.648	3.76	35.201	3.02307	0.969865	0.531415	19.1193	6.69589	5.92572	0.283316	0.151747	1.36241	10.5803	1.50812	0.599157
3.67715	-3.67715	0.0118599	0.0513715	-0.958524	ENSMUSG00000006930.15	Hap1	7.445	130.626	53.044	27.215	8.13	8.766	7.346	0.742	5.544	1.16491	0.356288	0.404654	0.320643	4.6266	2.41133	0.272129	0.0299458	0.214573	2.45286	0.641951	0.172216
3.67635	-3.67635	0.000819276	0.0101342	2.38553	ENSMUSG00000074151.13	Nlrc5	568.519	759.993	432.639	605.912	13.44	98.96	51.084	16.538	59.85	25.9354	0.588992	4.56817	24.4851	26.9179	19.6673	1.89238	0.667443	2.31642	23.6901	10.3642	1.62541
3.67415	-3.67415	0.0134298	0.0553908	-0.314329	ENSMUSG00000066443.5	Gm10163	50.575	57.239	73.099	19.775	62.816	6.211	0	30.421	13.511	0.846449	2.75284	0.286711	2.17818	2.02733	3.32301	0	1.22774	0.522926	2.5095	1.29533	0.583554
3.63807	-3.63807	0.00482339	0.0291486	-1.28788	ENSMUSG00000031891.6	Hsd11b2	101.337	51.69	17.871	10.031	14.928	2.992	4.016	0.999	1.988	0.429367	0.654202	0.138116	4.36441	1.83079	0.812398	0.148771	0.0403178	0.076943	2.33587	0.407228	0.0886771
3.60995	-3.60995	8.42691e-05	0.00322007	1.10083	ENSMUSG00000029605.16	Oas1b	198.504	383.231	265.375	300.222	2.569	13.318	38.639	10.643	23.977	12.8507	0.112583	0.614783	8.54922	13.5735	12.0637	1.43136	0.429532	0.927999	11.3955	4.52602	0.929631
3.60865	-3.60865	0.00191373	0.0167042	-0.773616	ENSMUSG00000051262.9	Nat8f3	54.24	93.108	32.362	25.651	20.774	1.9	2.76	6.662	3.896	1.09796	0.910396	0.0877074	2.33602	3.29776	1.47114	0.102243	0.268866	0.15079	2.36831	0.69869	0.173966
3.58629	-3.58629	0.0121296	0.0520672	-1.10993	ENSMUSG00000082292.3	NA	7.026	124.047	35.697	32.153	3.978	7.971	5.041	2.997	2.977	1.37628	0.174331	0.367956	0.302598	4.39358	1.62275	0.186741	0.120953	0.115221	2.10631	0.639521	0.140972
3.58564	-3.58564	0.0754484	0.173745	-0.398112	ENSMUSG00000043531.16	Sorcs1	9.665	67.91	312.55	2.903	12.008	22.279	3.422	19.97	13.673	0.12426	0.526237	1.02844	0.416255	2.40528	14.2082	0.126766	0.805953	0.529196	5.67658	0.559645	0.487305
3.56759	-3.56759	0.00225366	0.0185235	-2.12061	ENSMUSG00000020524.16	Gria1	46.357	30.908	22.98	1.006	4.003	1.003	0	4.017	6.004	0.0430608	0.175427	0.0463003	1.99652	1.09472	1.04465	0	0.162119	0.232377	1.37863	0.0882626	0.131499
3.5565	-3.5565	9.33838e-05	0.00330165	0.993739	ENSMUSG00000078349.3	AW011738	330.187	262.433	176.395	366.12	5.337	4.992	31.125	18.781	12.357	15.6714	0.233888	0.23044	14.2206	9.29502	8.01874	1.15301	0.757967	0.478262	10.5114	5.37857	0.796413
3.5469	-3.5469	0.00219457	0.0183874	-0.229887	ENSMUSG00000078922.9	Tgtp1	24.531	167.228	104.637	36.725	4.257	10.51	4.275	11.828	13.04	1.57198	0.186558	0.485161	1.05651	5.92299	4.75669	0.158365	0.477356	0.504696	3.91206	0.747898	0.380139
3.54634	-3.54634	0.00143362	0.0141105	-0.383104	ENSMUSG00000034156.16	Tspoap1	170.367	65.549	39.003	41.726	16.012	6.981	3.876	3.881	5.416	1.78604	0.701707	0.322256	7.33741	2.32166	1.77304	0.143584	0.15663	0.209619	3.8107	0.936667	0.169945
3.54546	-3.54546	0.00578769	0.0326201	-1.74776	ENSMUSG00000024793.14	Tnfrsf25	31.969	23.766	11.556	52.666	2.702	4.806	4.237	2.106	0	2.25431	0.118412	0.221854	1.37685	0.841759	0.525324	0.156957	0.0849943	0	0.914644	0.86486	0.0806506
3.54501	-3.54501	0.00174364	0.0158093	1.64528	ENSMUSG00000031722.10	Hp	127.119	858.654	258.952	46.046	45.596	40.714	50.795	23.893	25.721	1.97095	1.99819	1.87943	5.4748	30.4124	11.7717	1.88167	0.964278	0.995498	15.8863	1.94953	1.28048
3.53541	-3.53541	3.44439e-05	0.00215754	3.01247	ENSMUSG00000039883.5	Lrrc17	823.761	1001.45	445.114	442.532	150.02	108.741	54.044	40.892	68.487	18.9421	6.57445	5.01968	35.478	35.4698	20.2344	2.00203	1.65033	2.6507	30.3941	10.1788	2.10102
3.53536	-3.53536	0.000879237	0.010526	-0.803188	ENSMUSG00000063388.5	NA	27.101	85.32	79.31	65.331	5.967	0.996	7.062	1.998	7.937	2.79643	0.261497	0.0459772	1.16719	3.02192	3.60535	0.261608	0.0806356	0.307191	2.59816	1.03463	0.216478
3.51281	-3.51281	0.00219713	0.0183894	2.85697	ENSMUSG00000034855.13	Cxcl10	146.335	1119.48	788.993	324.03	176.376	120.022	135.09	20.992	59.966	13.8698	7.72947	5.54043	6.3024	39.6506	35.8668	5.00434	0.847199	2.32091	27.2733	9.04656	2.72415
3.50467	-3.50467	0.00782075	0.0392842	0.938042	ENSMUSG00000027559.5	Car3	87.599	425.567	124.373	8.856	31.962	59.709	4.192	130.423	18.515	0.379072	1.4007	2.75628	3.77274	15.073	5.65387	0.15529	5.26363	0.716599	8.16654	1.51202	2.04517
3.48054	-3.48054	0.135223	0.261491	-1.11074	ENSMUSG00000036198.12	Arhgap36	0.871	147.677	111.95	0	40.092	8.667	0.87	53.394	8.477	0	1.75699	0.400084	0.0375125	5.23052	5.08914	0.0322287	2.15488	0.328091	3.45239	0.719023	0.838401
3.48003	-3.48003	0.0541295	0.137969	-1.66921	ENSMUSG00000041695.2	Kcnj2	3.009	59.768	25.853	0	30.874	15.976	5.992	17.989	0	0	1.35302	0.737481	0.129592	2.1169	1.17525	0.221971	0.726003	0	1.14058	0.696833	0.315991
3.46146	-3.46146	3.18528e-05	0.0021109	3.60561	ENSMUSG00000063268.12	Parp10	896.53	1771.93	898.615	1269.59	95.275	98.239	170.9	60.242	93.994	54.3433	4.17532	4.53489	38.612	62.7593	40.8502	6.3309	2.43126	3.63792	47.4071	21.0178	4.13336
3.38758	-3.38758	0.00086027	0.0103975	0.272835	ENSMUSG00000022512.3	Cldn1	178.544	172.212	57.643	30.049	21.905	13.973	7.003	8.994	11.943	1.28622	0.959961	0.645019	7.68958	6.09952	2.62039	0.259423	0.362981	0.462238	5.46983	0.963732	0.361547
3.38282	-3.38282	1.5745e-05	0.00157657	2.78081	ENSMUSG00000030921.17	Trim30a	721.386	1165.72	800.823	758.162	24.69	13.112	185.246	44.067	67.244	32.4523	1.08201	0.605274	31.0688	41.2881	36.4046	6.86234	1.77846	2.60259	36.2538	11.3799	3.7478
3.373	-3.373	5.88511e-05	0.00269107	3.95831	ENSMUSG00000069874.7	Irgm2	1132.09	2345.19	1435.29	1628.14	72.466	103.934	351.355	68.666	131.859	69.6908	3.17574	4.79778	48.7571	83.0634	65.247	13.0158	2.77123	5.10343	65.6892	25.8881	6.96348
3.36924	-3.36924	0.000863378	0.0104076	-0.797062	ENSMUSG00000021319.7	Sfrp4	50.131	59.935	26.104	43.243	14.537	10.913	2.401	0.946	7.277	1.85097	0.637067	0.503764	2.15906	2.12282	1.18666	0.0889438	0.0381788	0.281647	1.82284	0.997268	0.136257
3.32653	-3.32653	1.86559e-05	0.00164719	5.0614	ENSMUSG00000073418.4	C4b	2016.72	5342.85	3671.49	1792	220.588	238.474	330.206	184.267	647.988	76.7049	9.66701	11.0084	86.8566	189.237	166.902	12.2323	7.43668	25.0795	147.665	32.4601	14.9162
3.32203	-3.32203	0.0048745	0.0294106	0.14776	ENSMUSG00000040093.15	Bmf	235.068	77.992	52.506	61.848	7.788	13.03	8.965	37.481	2.437	2.64734	0.3413	0.601488	10.124	2.76237	2.38687	0.332104	1.51266	0.0943209	5.09107	1.19671	0.646363
3.30792	-3.30792	0.0174419	0.0658715	-1.89473	ENSMUSG00000030806.6	Stx1b	48.977	12.216	47.941	3.509	0.873	3.499	0.875	5.254	3.489	0.150199	0.0382582	0.16152	2.10935	0.432674	2.17935	0.0324139	0.212042	0.135037	1.57379	0.116659	0.126498
3.30259	-3.30259	0.356983	0.509319	-2.54521	ENSMUSG00000061816.15	Myl1	34.021	0	99.742	10.441	1.014	13.969	0	0	3.03	0.446916	0.0444374	0.644834	1.46523	0	4.53417	0	0	0.117272	1.9998	0.378729	0.0390907
3.29689	-3.29689	0.00689993	0.0364226	-1.70541	ENSMUSG00000017412.15	Cacnb4	33.743	30.005	13.976	9.902	8.998	2.005	0	10.032	3	0.423845	0.394327	0.0925544	1.45325	1.06274	0.635335	0	0.404873	0.116111	1.05044	0.303575	0.173661
3.29302	-3.29302	0.0127615	0.0537283	0.900204	ENSMUSG00000031980.9	Agt	41.136	409.584	114.181	21.063	146.295	39.893	10.037	7.993	34.791	0.90158	6.41121	1.84153	1.77166	14.5069	5.19056	0.371816	0.322583	1.34654	7.15637	3.05144	0.680313
3.28898	-3.28898	0.000142929	0.00401783	5.92802	ENSMUSG00000040483.15	Xaf1	5686.92	7458.55	5275.6	7503.41	320.44	369.857	1258.55	222.882	588.861	321.176	14.0429	17.0733	244.926	264.172	239.824	46.6222	8.99511	22.7911	249.64	117.431	26.1361
3.27319	-3.27319	0.00014572	0.00404265	4.37614	ENSMUSG00000090231.10	Cfb	1198.32	4408.73	1749.92	1569	103.003	152.511	269.347	96.686	342.145	67.1593	4.51399	7.04018	51.6097	156.151	79.5496	9.97782	3.90207	13.2423	95.7701	26.2378	9.04072
3.27178	-3.27178	8.52464e-05	0.00322617	0.655323	ENSMUSG00000042834.15	Nrep	114.504	176.26	87.057	87.261	32.034	27.166	12.906	4.594	17.374	3.73512	1.40385	1.25403	4.93149	6.24289	3.95753	0.478096	0.185405	0.672438	5.04397	2.131	0.445313
3.26631	-3.26631	6.35611e-06	0.00107572	2.32561	ENSMUSG00000040428.19	Plekha4	395.427	795.486	529.774	256.479	28.014	22.336	102.746	35.856	54.298	10.9783	1.22768	1.03107	17.0304	28.175	24.083	3.80617	1.44708	2.10153	23.0961	4.41236	2.4516
3.26155	-3.26155	0.000603906	0.0085406	-0.440079	ENSMUSG00000067297.5	Ifit1bl2	40.675	93.609	46.716	44.084	9.957	3.993	7.002	17.943	2.986	1.88697	0.436354	0.184324	1.7518	3.3155	2.12366	0.259385	0.724147	0.115569	2.39699	0.835883	0.366367
3.24877	-3.24877	0.00269249	0.0207737	0.204768	ENSMUSG00000022875.18	Kng1	29.821	231.974	76.655	26.793	25.294	22.745	12.821	6.646	11.687	1.14685	1.10848	1.04995	1.28434	8.2162	3.48466	0.474947	0.26822	0.45233	4.3284	1.10176	0.398499
3.23912	-3.23912	3.69559e-06	0.000885071	1.99089	ENSMUSG00000009281.6	Rarres2	421.744	449.489	428.993	134.034	27.71	25.82	79.543	27.539	38.461	5.73719	1.21436	1.1919	18.1638	15.9203	19.5016	2.94663	1.11142	1.48858	17.8619	2.71448	1.84888
3.22166	-3.22166	0.0010032	0.0114475	-0.843131	ENSMUSG00000017737.2	Mmp9	45.547	44.569	76.425	9.81	4.432	7.109	14.252	3.559	3.544	0.419907	0.194227	0.328164	1.96163	1.57857	3.47421	0.527958	0.143635	0.137166	2.33814	0.3141	0.269586
3.20963	-3.20963	0.00165712	0.015396	2.53436	ENSMUSG00000028463.14	Car9	551.336	313.298	487.33	799.216	48.958	102.53	87.134	14.838	45.215	34.2096	2.14553	4.73297	23.7451	11.0966	22.1535	3.22783	0.598835	1.74999	18.9984	13.696	1.85889
3.20556	-3.20556	0.0063562	0.0345168	-0.323413	ENSMUSG00000055629.5	B4galnt4	97.706	37.432	78.286	46.026	10.21	20.156	5.981	0.854	13.938	1.9701	0.447441	0.930438	4.20803	1.32579	3.5588	0.221563	0.0344659	0.539452	3.03087	1.11599	0.26516
3.19177	-3.19177	4.09102e-05	0.00236718	3.66107	ENSMUSG00000090272.8	Mndal	665.807	1716.81	1223.72	1124.61	65.729	108.971	169.502	70.632	172.275	48.1376	2.8805	5.0303	28.6752	60.8071	55.6292	6.27911	2.85058	6.66768	48.3705	18.6828	5.26579
3.18429	-3.18429	0.00015595	0.00416669	0.232134	ENSMUSG00000016356.18	Col20a1	62.879	133.481	64.804	22.087	36.95	27.031	4.008	14.03	13.978	0.945411	1.61929	1.2478	2.70809	4.72772	2.94593	0.148474	0.566225	0.541	3.46058	1.27083	0.418567
3.18004	-3.18004	0.00134525	0.0135693	1.73188	ENSMUSG00000061048.8	Cdh3	211.627	438.188	182.926	52.062	123.483	22.962	30.978	118.923	13.939	2.22846	5.4115	1.05997	9.11441	15.52	8.31564	1.14756	4.79951	0.539491	10.9834	2.89998	2.16219
3.16549	-3.16549	0.552736	0.687836	-1.23406	ENSMUSG00000077575.1	Gm24888	0.673	1.337	461.039	189.679	0.668	160.784	3.341	4.692	1.337	8.11902	0.0292743	7.42208	0.0289849	0.0473547	20.9584	0.123766	0.189361	0.0517469	7.01157	5.19012	0.121624
3.15997	-3.15997	0.000704682	0.00934333	-0.117172	ENSMUSG00000044177.4	Wfikkn2	64.194	156.306	48.703	16.024	16.927	9.982	7	13.99	7.963	0.685891	0.741806	0.460787	2.76472	5.53615	2.21399	0.259311	0.564611	0.308198	3.50495	0.629495	0.377373
3.15107	-3.15107	0.0152348	0.0600205	-1.11272	ENSMUSG00000022878.5	Adipoq	15.85	143.666	27.84	0.881	19.18	12.238	7.074	1.753	6.551	0.0377103	0.840541	0.564928	0.682632	5.08845	1.26558	0.262053	0.0707479	0.253548	2.34556	0.48106	0.19545
3.14873	-3.14873	0.00235376	0.0191171	2.67336	ENSMUSG00000020641.16	Rsad2	158.505	967.674	694.947	462.727	42.826	88.859	149.993	22.989	73.677	19.8066	1.8768	4.10189	6.82654	34.2737	31.5916	5.55641	0.927794	2.85157	24.2306	8.59508	3.11193
3.14471	-3.14471	0.0102931	0.0466164	-1.09882	ENSMUSG00000069303.6	H2bc24	30.758	32.34	19.639	18.704	8.556	13.36	14.848	7.436	0	0.800606	0.374957	0.616722	1.32469	1.14544	0.89277	0.550037	0.300103	0	1.12097	0.597428	0.28338
3.13201	-3.13201	0.00830623	0.0408258	-0.900211	ENSMUSG00000043747.12	1520401A03Rik	89.265	36.352	53.707	19.379	1.906	13.448	2.768	1.196	15.3	0.829498	0.0835282	0.620784	3.84449	1.28754	2.44147	0.102539	0.0482684	0.592167	2.5245	0.51127	0.247658
3.12558	-3.12558	0.0053934	0.0313636	-0.640172	ENSMUSG00000086006.2	Gm13293	66.224	50.668	63.501	56.998	4.975	7.976	13.066	0	12.915	2.43974	0.218024	0.368187	2.85215	1.79459	2.88669	0.484023	0	0.499858	2.51115	1.00865	0.327961
3.11538	-3.11538	0.00133052	0.0135013	1.77758	ENSMUSG00000006344.17	Ggt5	281.055	676.853	175.089	84.65	48.251	34.329	26.593	25.955	53.788	3.62336	2.11454	1.58469	12.1046	23.9732	7.95937	0.985124	1.0475	2.0818	14.679	2.44086	1.37147
3.11272	-3.11272	0.000205958	0.00482203	-0.508829	ENSMUSG00000046070.9	Igfals	42.537	94.708	38.679	18.171	15.221	9.475	6.732	4.727	6.275	0.777791	0.667043	0.437383	1.83199	3.35443	1.75831	0.249383	0.190773	0.242866	2.31491	0.627406	0.227674
3.11033	-3.11033	0.00118929	0.012569	0.0493314	ENSMUSG00000047146.17	Tet1	60.423	62.358	35.793	33.333	92.948	44.662	1.809	9.064	8.434	1.42678	4.07334	2.06168	2.60231	2.20864	1.62711	0.0670135	0.365806	0.326427	2.14602	2.5206	0.253082
3.10313	-3.10313	0.00310661	0.0223494	-0.34094	ENSMUSG00000038233.9	Gask1a	186.603	51.479	52.109	33.634	13.349	5.526	4.783	2.911	12.563	1.43967	0.585004	0.25509	8.03667	1.82332	2.36882	0.177184	0.117483	0.486235	4.07627	0.759921	0.2603
3.08565	-3.08565	0.00697211	0.0366838	0.656713	ENSMUSG00000067279.3	Ppp1r3c	373.163	206.984	60.609	104.205	6.969	14.968	15.018	12.99	13.929	4.46039	0.305408	0.69095	16.0715	7.33109	2.75523	0.556334	0.524253	0.539104	8.71927	1.81892	0.539897
3.06479	-3.06479	0.000147559	0.00406328	6.99145	ENSMUSG00000021388.14	Aspn	22722.6	8539.81	10865.3	6791.22	782.286	966.699	2527.22	910.314	1007.64	290.691	34.2828	44.6246	978.625	302.468	493.926	93.6197	36.7386	38.9995	591.673	123.199	56.4526
3.0624	-3.0624	0.0147873	0.059027	-1.52656	ENSMUSG00000031610.3	Scrg1	88.42	25.638	11.844	31.341	3.969	6.949	2.048	0	4.933	1.34152	0.173937	0.320778	3.8081	0.908063	0.538417	0.0758671	0	0.190925	1.75153	0.612078	0.0889308
3.05562	-3.05562	0.000153653	0.00415169	4.17418	ENSMUSG00000068246.6	Apol9b	1161.03	2293.14	1366.27	1519.49	150.889	167.519	354.593	49.464	234.21	65.0401	6.61253	7.73298	50.0035	81.2198	62.1093	13.1357	1.99628	9.0648	64.4442	26.4619	8.0656
3.03412	-3.03412	0.00137533	0.0137523	-1.58737	ENSMUSG00000116056.1	NA	39.45	25.681	22.208	15.824	3.551	4.447	1.338	0.892	6.746	0.67733	0.155618	0.205282	1.69904	0.909586	1.00955	0.0495655	0.0359995	0.261095	1.20606	0.346077	0.115553
3.02237	-3.02237	0.00017957	0.00450338	0.931647	ENSMUSG00000060550.16	H2-Q7	237.523	190.008	118.092	214.211	9.398	13.349	16.711	14	23.856	9.16908	0.411856	0.616214	10.2297	6.72983	5.36835	0.61905	0.565014	0.923316	7.44263	3.39905	0.70246
3.01727	-3.01727	4.97753e-05	0.00252773	5.27324	ENSMUSG00000040033.16	Stat2	2460.28	4542.68	3277.38	2656.7	262.278	380.519	697.519	161.825	503.569	113.717	11.494	17.5654	105.96	160.895	148.986	25.8392	6.53096	19.49	138.614	47.5923	17.2867
3.01483	-3.01483	0.00954448	0.0445496	2.61608	ENSMUSG00000048583.16	Igf2	340.562	323.403	838.749	180.409	59.542	234.598	80.126	17.331	102.973	7.72222	2.60936	10.8295	14.6674	11.4545	38.1287	2.96823	0.699447	3.98544	21.4169	7.05368	2.55104
3.0131	-3.0131	0.0405733	0.113572	-0.217796	ENSMUSG00000100642.1	NA	62.709	47.241	57.941	51.935	12.872	35.63	0	4.838	61.532	2.22302	0.5641	1.64475	2.70077	1.67321	2.63394	0	0.195253	2.38152	2.33597	1.47729	0.858923
3.00851	-3.00851	9.87467e-06	0.00125551	3.94278	ENSMUSG00000106734.3	NA	814.949	1503.48	1308.45	1210.95	127.792	117.472	207.334	165.329	135.94	51.8335	5.60034	5.42272	35.0984	53.2513	59.481	7.68058	6.67238	5.26138	49.2769	20.9522	6.53811
3.00616	-3.00616	0.000414975	0.0069592	0.860118	ENSMUSG00000096727.3	Psmb9	129.869	230.53	156.165	148.108	8.97	8.918	70.826	10.647	11.883	6.33961	0.3931	0.411671	5.59323	8.16506	7.09911	2.62371	0.429693	0.459916	6.95247	2.38146	1.17111
2.99398	-2.99398	0.000424301	0.00702966	-0.535088	ENSMUSG00000055368.14	Slc6a2	47.814	62.98	29.936	20.087	14.991	25.05	3.006	4.011	7.995	0.859803	0.656963	1.15635	2.05927	2.23067	1.36086	0.111356	0.161877	0.309436	1.8836	0.89104	0.194223
2.97323	-2.97323	0.000499531	0.00775177	-0.258847	ENSMUSG00000072620.3	Slfn2	74.235	120.205	94.268	151.666	4.974	0	25.115	4.994	10.927	6.49191	0.21798	0	3.19717	4.2575	4.28533	0.930372	0.201549	0.422915	3.91333	2.23663	0.518279
2.96063	-2.96063	0.0892918	0.195409	-2.54123	ENSMUSG00000042451.12	Mybph	24.075	3.975	39.704	16.046	0	1.994	1.004	0	4.969	0.686833	0	0.0920467	1.03687	0.140789	1.8049	0.0371927	0	0.192319	0.994187	0.259626	0.0765038
2.9403	-2.9403	1.72506e-05	0.00159894	3.41137	ENSMUSG00000033965.10	Slc16a2	731.238	1031.68	907.418	480.609	100.239	127.808	95.722	56.646	213.938	20.572	4.39286	5.89985	31.4932	36.5408	41.2503	3.54597	2.28613	8.28019	36.4281	10.2882	4.7041
2.93429	-2.93429	0.000666604	0.00900933	1.03977	ENSMUSG00000026822.14	Lcn2	98.253	301.341	103.42	87.094	30.486	32.987	15.294	13.045	30.856	3.72797	1.33601	1.52274	4.23159	10.6731	4.70137	0.566558	0.526472	1.19424	6.53535	2.19557	0.762424
2.93057	-2.93057	0.0135758	0.0558122	-0.793035	ENSMUSG00000068740.13	Celsr2	116.998	33.207	27.042	16.837	4.587	26.421	4.02	2.301	5.735	0.720691	0.20102	1.21964	5.0389	1.17615	1.2293	0.148919	0.0928641	0.221966	2.48145	0.713784	0.154583
2.92224	-2.92224	0.0344236	0.10197	-1.18698	ENSMUSG00000062257.13	Opcml	15.622	125.332	23.47	16.876	7.657	3.071	1.535	0.768	27.069	0.72236	0.335559	0.141763	0.672813	4.43909	1.06692	0.0568633	0.0309951	1.04767	2.05961	0.399894	0.37851
2.91772	-2.91772	9.08349e-05	0.00324028	6.93051	ENSMUSG00000070327.14	Rnf213	4716.29	14340	9188.24	8502.11	1254.67	1350.02	2333.52	722.26	1138.21	363.924	54.9845	62.3194	203.123	507.904	417.688	86.4441	29.1491	44.053	376.238	160.409	53.2154
2.90915	-2.90915	0.000489792	0.00766867	1.46453	ENSMUSG00000026222.16	Sp100	131.898	527.571	296.847	177.126	5.252	8.225	60.16	90.248	25.697	7.5817	0.230163	0.379681	5.68062	18.6858	13.4944	2.2286	3.64224	0.994569	12.6203	2.73051	2.28847
2.90753	-2.90753	0.000638237	0.0087707	0.197358	ENSMUSG00000035208.16	Slfn8	58.608	134.899	97.637	110.876	7.674	6.904	33.269	4.174	11.298	4.74593	0.336304	0.318701	2.52415	4.77794	4.43848	1.23243	0.168455	0.437275	3.91352	1.80031	0.612721
2.88804	-2.88804	0.00100389	0.0114475	2.34664	ENSMUSG00000001240.13	Ramp2	887.806	410.193	234.716	246.191	90.624	46.317	57.848	21.794	55.327	10.538	3.97149	2.13808	38.2363	14.5285	10.67	2.14295	0.879566	2.14136	21.1449	5.54917	1.72129
2.88784	-2.88784	2.89877e-08	5.26599e-05	7.53457	ENSMUSG00000044303.6	Cdkn2a	10240.1	15886.7	9426.98	6711.85	4485.8	3996.29	1289.12	1801.53	1736.55	287.294	196.585	184.476	441.022	562.686	428.541	47.7547	72.7063	67.211	477.416	222.785	62.5573
2.88605	-2.88605	0.00690624	0.0364226	-2.23248	ENSMUSG00000022014.15	Epsti1	15.042	43.718	22.824	27.068	0	0	8.026	0	4.967	1.15862	0	0	0.647833	1.54843	1.03756	0.297319	0	0.192241	1.07794	0.386206	0.163187
2.8597	-2.8597	0.000315869	0.00596766	1.16154	ENSMUSG00000070427.4	Il18bp	120.047	180.132	167.198	217.443	15.745	34.1	40.13	9.784	21.097	9.30742	0.690006	1.57412	5.17022	6.38003	7.60066	1.4866	0.394864	0.816532	6.38363	3.85718	0.899331
2.83905	-2.83905	3.28758e-05	0.00213434	6.87862	ENSMUSG00000051855.15	Mest	11881.6	10424.6	6061.52	5610.01	1628.73	1049.73	1667.8	1296.35	797.699	240.131	71.3774	48.4575	511.721	369.223	275.551	61.7829	52.3183	30.8739	385.498	119.989	48.325
2.83651	-2.83651	0.0292452	0.0912408	1.44835	ENSMUSG00000033316.14	Galnt9	346.006	94.297	258.039	221.005	24.063	79.563	53.571	2.72	37.009	9.45989	1.05453	3.67277	14.9019	3.33987	11.7302	1.98451	0.109774	1.43239	9.99065	4.72907	1.17556
2.83641	-2.83641	0.0457716	0.122612	0.140612	ENSMUSG00000020950.10	Foxg1	12.491	196.491	98.752	1.04	118.932	45.61	9.347	18.665	16.521	0.0445161	5.21206	2.10544	0.537966	6.95944	4.48917	0.346255	0.753285	0.639424	3.99553	2.454	0.579655
2.81392	-2.81392	0.000187221	0.00462539	8.16039	ENSMUSG00000033880.11	Lgals3bp	23809.3	32318.4	19348.6	23063	1784.58	1770.94	4855.19	2086.04	3359.61	987.189	78.207	81.7497	1025.42	1144.67	879.567	179.858	84.1886	130.029	1016.56	382.382	131.359
2.81119	-2.81119	7.44619e-05	0.0030221	3.51903	ENSMUSG00000035929.11	H2-Q4	694.147	1210.96	681.342	1006.52	82.847	144.099	179.246	64.017	121.378	43.0832	3.63067	6.65187	29.8957	42.8905	30.9731	6.64008	2.58361	4.69778	34.5864	17.7886	4.64049
2.80941	-2.80941	0.0046978	0.0287698	0.661646	ENSMUSG00000042436.12	Mfap4	73.5	321.974	179.956	6.212	24.646	7.938	6.22	65.047	65.585	0.265898	1.08008	0.366432	3.16552	11.4039	8.18062	0.230417	2.62518	2.53838	7.58334	0.570804	1.79799
2.80417	-2.80417	0.000156641	0.00416669	-0.346376	ENSMUSG00000018451.7	6330403K07Rik	42.448	92.028	48.965	18.2	11.022	11.043	4.757	9.056	13.004	0.779032	0.483026	0.509765	1.82816	3.25951	2.2259	0.176221	0.365484	0.503303	2.43786	0.590608	0.348336
2.78445	-2.78445	2.56987e-05	0.00185544	2.89247	ENSMUSG00000060572.17	Mfap2	775.371	641.075	398.228	230.277	102.683	68.36	76.129	134.021	58.375	9.85677	4.49996	3.15562	33.3939	22.706	18.1031	2.82016	5.40884	2.25933	24.7343	5.83745	3.49611
2.77843	-2.77843	9.1248e-05	0.00324285	6.22066	ENSMUSG00000000031.16	H19	3180.97	7252.26	6122.6	2260.43	798.096	1792.65	1013.45	358.009	1234.57	96.7552	34.9756	82.7522	136.999	256.865	278.327	37.5429	14.4486	47.7824	224.064	71.4944	33.258
2.76917	-2.76917	3.89491e-05	0.00230303	2.77448	ENSMUSG00000054404.13	Slfn5	582.15	715.481	423.483	619.07	41.86	44.112	120.999	54.251	68.176	26.4987	1.83447	2.03629	25.0722	25.3414	19.2511	4.48235	2.18947	2.63866	23.2216	10.1231	3.10349
2.74314	-2.74314	0.00644542	0.0347966	1.50519	ENSMUSG00000078606.8	Gvin2	61.865	373.545	411.268	101.579	12.735	18.573	98.052	56.529	24.258	4.34799	0.558097	0.857363	2.66442	13.2305	18.6958	3.63229	2.28141	0.938875	11.5302	1.92115	2.28419
2.73668	-2.73668	0.356915	0.509319	-2.90274	ENSMUSG00000026459.5	Myog	45.115	0	60.467	5.015	0	4.979	2.01	0	0.992	0.214662	0	0.22984	1.94302	0	2.74877	0.0744594	0	0.0383941	1.56393	0.148167	0.0376178
2.73281	-2.73281	0.00434749	0.0273447	-1.74094	ENSMUSG00000029671.15	Wnt16	28.213	36.969	25.668	4.602	3.104	2.829	5.53	0	10.136	0.196984	0.136029	0.130592	1.21509	1.30939	1.16684	0.204856	0	0.392301	1.23044	0.154535	0.199052
2.7316	-2.7316	0.000137451	0.00391804	5.02369	ENSMUSG00000057346.12	Apol9a	1781.81	3576.11	2221.75	2482.82	249.67	327.525	709.151	148.156	384.971	106.275	10.9415	15.1191	76.7393	126.661	100.998	26.2701	5.9793	14.8998	101.466	44.1118	15.7164
2.72792	-2.72792	0.000255472	0.00537965	2.59518	ENSMUSG00000046618.7	Olfml2a	286.835	1053.91	386.802	66.061	117.519	66.899	87.88	59.963	92.615	2.82767	5.15013	3.08818	12.3535	37.3282	17.5836	3.25547	2.42	3.58454	22.4218	3.68866	3.08667
2.721	-2.721	4.75302e-05	0.00246977	4.80725	ENSMUSG00000031342.17	Gpm6b	3262.46	2313.14	2169.91	1041.17	161.227	340.078	430.59	161.04	464.259	44.566	7.06559	15.6986	140.509	81.9282	98.6418	15.951	6.49928	17.9685	107.026	22.4434	13.4729
2.71371	-2.71371	7.30967e-06	0.00114858	2.22473	ENSMUSG00000038370.6	Pcp4l1	301.038	461.953	254.048	174.642	75.617	50.844	58.314	44.959	46.69	7.47537	3.31383	2.34705	12.9652	16.3617	11.5488	2.16021	1.81446	1.80708	13.6252	4.37875	1.92725
2.70422	-2.70422	3.71891e-06	0.000885071	3.80671	ENSMUSG00000024598.9	Fbn2	930.621	979.001	999.959	588.287	175.895	178.009	224.332	122.173	126.435	25.181	7.70839	8.21722	40.0802	34.6749	45.4571	8.31026	4.93068	4.8935	40.0708	13.7022	6.04482
2.70261	-2.70261	0.000197892	0.00472118	3.0159	ENSMUSG00000047330.8	Kcne4	989.093	419.176	441.139	354.718	109.509	157.663	74.099	60.955	81.58	15.1833	4.7991	7.27801	42.5985	14.8466	20.0537	2.74496	2.46003	3.15745	25.833	9.08682	2.78748
2.70087	-2.70087	0.000110367	0.00355425	4.52015	ENSMUSG00000049502.17	Dtx3l	1208.28	2436.23	1737.45	1860.96	155.31	202.708	486.84	111.668	307.208	79.6563	6.80628	9.35737	52.0386	86.2879	78.9828	18.0347	4.50672	11.8901	72.4364	31.94	11.4772
2.6735	-2.6735	0.000584434	0.00836003	6.90212	ENSMUSG00000026104.14	Stat1	8685.03	11075.1	7990.7	11514.8	819.448	941.938	2721.37	553.605	1396.67	492.878	35.9114	43.4816	374.049	392.265	363.249	100.812	22.3425	54.0565	376.521	190.757	59.0703
2.66517	-2.66517	0.000465234	0.00741241	-0.713031	ENSMUSG00000059325.14	Hopx	40.671	61.491	45.235	46.208	1.997	4	4.058	10.03	10.953	1.97789	0.0875162	0.184647	1.75163	2.17793	2.05634	0.150327	0.404792	0.423922	1.9953	0.750017	0.326347
2.66192	-2.66192	0.0649237	0.155785	0.158283	ENSMUSG00000110195.1	Pde2a	17.165	80.733	57.997	26.111	61.554	43.332	0	67.476	36.912	1.11765	2.69753	2.00028	0.739267	2.85945	2.63649	0	2.72321	1.42863	2.0784	1.93849	1.38395
2.64595	-2.64595	2.50627e-05	0.00183841	6.01168	ENSMUSG00000046879.7	Irgm1	2937.06	6748.25	4230.62	4192.92	666.152	528.645	1047.67	641.615	667.264	179.474	29.1933	24.4032	126.494	239.014	192.32	38.8103	25.8944	25.8256	185.942	77.6901	30.1768
2.63784	-2.63784	0.363568	0.516136	-2.46584	ENSMUSG00000030730.12	Atp2a1	30.214	0	74.01	2.814	3.731	5.61	0	4.68	1.865	0.12045	0.163507	0.258968	1.30126	0	3.36442	0	0.188876	0.0721824	1.55523	0.180975	0.0870196
2.63594	-2.63594	1.74262e-05	0.00160438	2.29573	ENSMUSG00000057596.13	Trim30d	286.529	570.525	354.638	295.387	25.227	35.992	88.155	54.85	59.667	12.6437	1.10554	1.66146	12.3403	20.2072	16.1215	3.26566	2.21365	2.30933	16.223	5.13691	2.59621
2.63283	-2.63283	0.0039176	0.0257383	-0.479475	ENSMUSG00000046794.9	Ppp1r3b	45.762	66.639	22.255	19.288	14.539	13.604	5.066	24.318	3.028	0.825603	0.637155	0.627985	1.97089	2.36026	1.01169	0.187667	0.98143	0.117195	1.78095	0.696914	0.428764
2.6218	-2.6218	6.91369e-05	0.00289702	0.875184	ENSMUSG00000022510.14	Trp63	82.104	128.015	116.747	74.432	32.46	28.349	33.365	17.306	12.149	3.18599	1.42252	1.30864	3.53608	4.53412	5.3072	1.23599	0.698438	0.470211	4.45913	1.97238	0.801546
2.62031	-2.62031	0.0129069	0.054212	-0.266198	ENSMUSG00000090222.2	NA	11.035	69.64	93.545	45.226	9.767	16.475	8.012	5.955	15.915	1.93585	0.428027	0.760516	0.475258	2.46655	4.25246	0.2968	0.240333	0.61597	2.39809	1.04147	0.384368
2.61082	-2.61082	5.30579e-06	0.00100244	1.54607	ENSMUSG00000032246.14	Calml4	165.462	197.404	163.619	106.673	46.701	69.688	30.799	23.876	29.937	4.56603	2.04662	3.21692	7.12616	6.99178	7.43796	1.14093	0.963592	1.15867	7.1853	3.27652	1.08773
2.59843	-2.59843	0.044415	0.120246	-0.187085	ENSMUSG00000020681.14	Ace	5.477	102.695	78.52	24.388	29.854	10.897	3.182	43.468	12.687	1.0439	1.30832	0.503025	0.235885	3.63732	3.56944	0.117876	1.75429	0.491034	2.48088	0.951748	0.787733
2.59831	-2.59831	0.00188873	0.0165789	-0.917714	ENSMUSG00000108037.2	NA	43.242	30.533	27.865	32.545	6.023	9.969	11.148	1.868	3.419	1.39306	0.263951	0.460187	1.86236	1.08144	1.26672	0.412972	0.0753891	0.132328	1.4035	0.705731	0.206896
2.596	-2.596	4.41085e-05	0.00240654	3.26279	ENSMUSG00000056144.14	Trim34a	832.449	816.992	614.822	819.95	61.724	63.831	188.562	72.874	103.754	35.0971	2.70498	2.94655	35.8521	28.9367	27.9492	6.98518	2.94106	4.01566	30.9127	13.5829	4.6473
2.59451	-2.59451	0.000106548	0.00350511	3.97399	ENSMUSG00000045672.15	Col27a1	2297.92	1125.54	848.067	680.781	141.112	139.473	229.313	153.962	159.225	29.1401	6.18407	6.43833	98.9674	39.8649	38.5523	8.49478	6.21362	6.1626	59.1282	13.9208	6.957
2.59395	-2.59395	4.78263e-05	0.00247578	3.20797	ENSMUSG00000030966.13	Trim21	496.154	847.923	578.185	767.491	74.461	84.964	181.734	70.576	90.475	32.8517	3.26317	3.92209	21.3685	30.0323	26.2837	6.73224	2.84832	3.50172	25.8948	13.3456	4.36076
2.59241	-2.59241	0.000379646	0.00656745	2.36773	ENSMUSG00000020679.11	Hnf1b	146.713	467.737	369.249	104.917	122.587	153.501	40.148	31.076	113.938	4.49086	5.37223	7.08588	6.31867	16.5666	16.7857	1.48726	1.25417	4.40982	13.2237	5.64966	2.38375
2.59025	-2.59025	0.000113873	0.00355425	4.95335	ENSMUSG00000026896.14	Ifih1	1396.02	3322.63	2201.16	2124.89	290.068	258.828	647.854	167.066	425.291	90.9535	12.7119	11.948	60.1242	117.683	100.063	23.9994	6.74248	16.4603	92.6232	38.5378	15.7341
2.58337	-2.58337	0.000188678	0.00463019	5.1987	ENSMUSG00000022906.15	Parp9	1846.3	3531.47	2694.47	2959.78	254.791	314.821	924.311	215.853	416.803	126.691	11.1659	14.5327	79.5169	125.08	122.488	34.2406	8.71143	16.1318	109.028	50.7964	19.6946
2.58069	-2.58069	0.00139953	0.0139323	-0.547742	ENSMUSG00000024292.15	Cyp4f14	86.617	46.034	37.167	21.171	9.808	9.572	13.477	1.918	7.633	0.906203	0.429824	0.441861	3.73044	1.63046	1.68958	0.499249	0.077407	0.295425	2.35016	0.592629	0.290694
2.58025	-2.58025	0.00253825	0.020069	-1.72529	ENSMUSG00000029321.1	Slc10a6	10.032	43.758	25.822	14.036	1.991	0.998	3.008	2.998	6.961	0.600797	0.0872533	0.0460695	0.432061	1.54985	1.17384	0.11143	0.120994	0.269417	1.05192	0.244706	0.16728
2.57415	-2.57415	0.00142215	0.0140706	1.48433	ENSMUSG00000055782.9	Abcd2	83.976	215.937	257.791	83.81	28.336	74.399	28.414	22.748	51.812	3.5874	1.24179	3.43439	3.6167	7.6482	11.7189	1.05258	0.918068	2.00532	7.66127	2.75453	1.32532
2.57196	-2.57196	0.000977448	0.0113333	2.74229	ENSMUSG00000029371.7	Cxcl5	117.348	594.506	385.131	154.665	330.813	163.786	53.406	88.285	70.308	6.62028	14.4975	7.56066	5.05398	21.0566	17.5077	1.9784	3.56302	2.72118	14.5394	9.55948	2.7542
2.56735	-2.56735	0.00182832	0.0163075	2.41945	ENSMUSG00000032596.14	Uba7	162.855	606.166	419.063	561.806	82.585	11.843	142.813	65.107	45.317	24.0475	3.61919	0.546694	7.01388	21.4696	19.0502	5.29043	2.6276	1.75394	15.8445	9.40447	3.22399
2.56388	-2.56388	0.0960292	0.205383	-1.71505	ENSMUSG00000096256.2	NA	16.849	31.9	5.344	9.062	18.111	12.504	33.675	0	0	0.38789	0.793693	0.577207	0.725657	1.12985	0.242933	1.24747	0	0	0.699482	0.586263	0.415824
2.5521	-2.5521	0.00261418	0.0203989	-1.26326	ENSMUSG00000028626.5	Col9a2	72.818	32.051	24.686	19.146	0.916	3.673	4.604	4.597	5.493	0.819525	0.0401426	0.169552	3.13615	1.1352	1.1222	0.170553	0.185527	0.212599	1.79785	0.343073	0.18956
2.54335	-2.54335	0.00974719	0.0451425	1.15498	ENSMUSG00000049551.2	Fzd9	628.008	107.428	89.397	69.166	30.858	31.925	29.065	15.988	17.902	2.96058	1.35232	1.47372	27.0472	3.80495	4.0639	1.0767	0.645246	0.692874	11.6387	1.92887	0.804939
2.51991	-2.51991	0.000842974	0.0102699	1.02004	ENSMUSG00000026380.10	Tfcp2l1	74.211	128.549	202.902	36.02	28.885	35.953	19.955	36.979	27.893	1.5418	1.26585	1.65966	3.19614	4.55303	9.22372	0.739223	1.4924	1.07956	5.65763	1.4891	1.10373
2.51047	-2.51047	0.0256849	0.0839117	0.628364	ENSMUSG00000031250.8	Tnmd	41.148	372.267	58.518	13.058	40.782	21.923	21.153	39.96	13.898	0.558934	1.78722	1.01201	1.77217	13.1852	2.66017	0.783602	1.61271	0.537904	5.87251	1.11939	0.978073
2.50456	-2.50456	0.000453094	0.00731831	-0.85568	ENSMUSG00000004748.5	Mtfp1	21.075	32.767	26.784	17.072	19.895	10.963	4.027	7.992	3.972	0.730749	0.871875	0.506072	0.907664	1.16056	1.21757	0.149178	0.322542	0.153731	1.09527	0.702899	0.208484
2.50222	-2.50222	0.0345332	0.10214	0.294347	ENSMUSG00000026976.15	Pax8	323.042	62.96	43.268	276.762	8.368	10.675	29.245	1.527	11.627	11.8465	0.366718	0.492777	13.9129	2.22996	1.96692	1.08337	0.0616269	0.450008	6.03658	4.23534	0.531667
2.49993	-2.49993	0.240928	0.389472	-0.476332	ENSMUSG00000064602.1	Snora41	17.538	106.629	49.002	9.911	1.165	100.419	0.699	13.078	53.618	0.42423	0.0510548	4.63552	0.755331	3.77665	2.22758	0.0258941	0.527804	2.07522	2.25319	1.7036	0.876305
2.49973	-2.49973	0.000704938	0.00934333	0.897817	ENSMUSG00000020848.7	Doc2b	139.413	130.46	147.135	73.087	8.962	34.942	27.98	12.992	29.869	3.12841	0.392749	1.61299	6.00428	4.62072	6.68861	1.0365	0.524333	1.15604	5.7712	1.71138	0.905626
2.49043	-2.49043	0.00475201	0.0289489	2.84191	ENSMUSG00000068696.6	Gpr88	1212.21	517.491	246.96	822.194	68.284	37.698	48.705	106.273	81.118	35.1932	2.99247	1.74021	52.2077	18.3288	11.2266	1.80425	4.28898	3.13957	27.2544	13.3086	3.0776
2.47482	-2.47482	0.001988	0.0171411	1.27668	ENSMUSG00000060459.14	Kng2	93.91	330.827	124.499	28.16	52.644	54.091	14.93	25.096	63.979	1.20536	2.30706	2.49694	4.04454	11.7174	5.6596	0.553074	1.01283	2.47622	7.14053	2.00312	1.34738
2.46523	-2.46523	2.19626e-05	0.00176189	9.07176	ENSMUSG00000021250.13	Fos	39278.6	30705.5	17807.4	27964.8	14503.7	14526.9	7327.79	3556.1	3300.23	1197	635.609	670.587	1691.66	1087.55	809.506	271.454	143.518	127.731	1196.24	834.4	180.901
2.46225	-2.46225	0.00259995	0.0203226	1.56077	ENSMUSG00000052572.18	Dlg2	155.335	127.878	245.039	121.522	78.927	43.505	31.059	13.817	50.964	5.20162	3.45888	2.00827	6.69001	4.52927	11.1392	1.15056	0.557629	1.9725	7.45284	3.55626	1.2269
2.45593	-2.45593	0.000564316	0.00816591	1.38983	ENSMUSG00000012428.9	Steap4	147.451	354.362	165.966	84.141	11.948	38.924	44.022	18.987	52.745	3.60157	0.523607	1.7968	6.35046	12.551	7.54465	1.63077	0.766281	2.04143	8.81538	1.97399	1.47949
2.44605	-2.44605	0.000140482	0.00397105	1.1781	ENSMUSG00000001166.17	Oas1c	104.308	239.182	151.397	98.538	27.286	15.088	51.156	17.945	28.202	4.21782	1.19578	0.696489	4.49237	8.4715	6.88236	1.89505	0.724227	1.09152	6.61541	2.03669	1.23693
2.43604	-2.43604	1.96782e-05	0.00168716	2.88842	ENSMUSG00000028024.14	Enpep	504.149	598.59	414.93	244.73	92.033	132.906	99.32	39.725	125.65	10.4754	4.03324	6.13518	21.7128	21.2012	18.8623	3.67926	1.60323	4.86312	20.5921	6.88128	3.38187
2.43308	-2.43308	0.00368112	0.0247684	-1.408	ENSMUSG00000021182.16	Ccdc88c	12.847	72	30.997	4.954	3.522	0.85	8.784	9.189	4.932	0.212051	0.154348	0.0392375	0.553298	2.55014	1.40909	0.325399	0.370851	0.190887	1.50418	0.135212	0.295712
2.43304	-2.43304	0.000129207	0.00376488	5.36301	ENSMUSG00000067212.8	H2-T23	3781.12	3633.57	2204.85	4964.51	204.834	224.455	634.576	428.372	514.447	212.501	8.97661	10.3613	162.846	128.696	100.23	23.5075	17.2883	19.911	130.591	77.2796	20.2356
2.42141	-2.42141	0.00154974	0.0147953	2.02384	ENSMUSG00000039529.9	Atp8b1	198.994	335.851	145.611	190.619	111.67	51.879	83.832	46.415	19.6	8.15925	4.89381	2.39483	8.57033	11.8954	6.61933	3.10551	1.87322	0.758593	9.02835	5.1493	1.91244
2.41044	-2.41044	0.000176926	0.00446294	2.54768	ENSMUSG00000041481.16	Serpina3g	127.812	462.383	377.704	136.337	145.366	162.233	60.663	68.336	74.328	5.83577	6.3705	7.48897	5.50464	16.377	17.1701	2.24723	2.75792	2.87677	13.0172	6.56508	2.6273
2.38085	-2.38085	0.00416223	0.026731	1.74841	ENSMUSG00000041827.15	Oasl1	56.275	376.648	205.925	140.425	62.864	77.701	35.534	18.64	73.274	6.01075	2.75494	3.58682	2.42367	13.3404	9.36115	1.31634	0.752276	2.83598	8.37506	4.1175	1.63486
2.37003	-2.37003	6.58415e-06	0.00107572	2.3655	ENSMUSG00000038168.5	P3h2	215.088	459.098	280.55	110.507	122.718	88.294	69.599	41.717	73.203	4.73014	5.37797	4.07581	9.26347	16.2606	12.7535	2.57826	1.68362	2.83323	12.7592	4.72797	2.36504
2.36422	-2.36422	0.366273	0.518849	-3.02012	ENSMUSG00000101939.1	NA	0	44.658	9.807	0	0	27.066	46.673	0	0	0	0	1.24942	0	1.58173	0.445817	1.72898	0	0	0.675847	0.416472	0.576326
2.36204	-2.36204	0.0463473	0.123695	-1.86337	ENSMUSG00000014030.15	Pax5	3.009	27.899	46.743	40.025	0	0.999	10.977	3.998	2.988	1.71323	0	0.0461157	0.129592	0.988145	2.12489	0.406637	0.161352	0.115647	1.08088	0.586448	0.227879
2.35716	-2.35716	4.11285e-06	0.000928534	2.26014	ENSMUSG00000046329.14	Slc25a23	292.566	369.711	271.797	152.205	60.959	75.85	55.176	39.829	79.934	6.51498	2.67146	3.50137	12.6003	13.0947	12.3556	2.04397	1.60743	3.09374	12.6835	4.22927	2.24838
2.35579	-2.35579	0.000126929	0.00373649	4.48008	ENSMUSG00000033576.12	Apol6	765.165	1636.68	1593.2	1163.28	325.163	278.579	458.956	141.536	286.108	49.7929	14.2499	12.8597	32.9543	57.9689	72.4255	17.0018	5.71213	11.0734	54.4496	25.6342	11.2625
2.35537	-2.35537	0.00222658	0.0184286	1.30376	ENSMUSG00000016496.7	Cd274	71.215	263.84	139.156	151.353	29.872	33.938	70.995	10.993	27.871	6.47851	1.30911	1.56664	3.06711	9.34485	6.32589	2.62997	0.443657	1.07871	6.24595	3.11809	1.38411
2.34852	-2.34852	1.88518e-05	0.00164719	4.45596	ENSMUSG00000029798.11	Herc6	912.495	1882.76	1326.74	1393.18	248.69	204.422	329.75	213.098	296.293	59.6338	10.8985	9.43649	39.2996	66.6848	60.3122	12.2154	8.60025	11.4676	55.4322	26.6563	10.7611
2.34389	-2.34389	0.000209479	0.00487057	0.0394068	ENSMUSG00000006720.16	Zfp184	46.342	70.994	41.301	47.524	19.59	21.806	14.249	9.947	7.428	2.03422	0.858509	1.0066	1.99587	2.51451	1.8775	0.527847	0.401443	0.287491	2.12929	1.29978	0.405594
2.34387	-2.34387	0.000190409	0.00464512	3.14168	ENSMUSG00000026946.9	Nmi	340.618	800.812	522.54	595.662	73.753	120.529	179.439	59.919	111.77	25.4967	3.23214	5.56384	14.6698	28.3637	23.7542	6.64723	2.41822	4.32591	22.2626	11.4309	4.46379
2.33969	-2.33969	5.35807e-05	0.00259833	4.53115	ENSMUSG00000030498.15	Gas2	2114.46	1690.2	1014.24	1098.41	324.609	209.75	327.89	255.643	236.584	47.0161	14.2256	9.68244	91.0662	59.8646	46.1064	12.1465	10.3173	9.15668	65.6791	23.6414	10.5402
2.33646	-2.33646	0.00115815	0.0123639	2.28119	ENSMUSG00000095253.4	Zfp799	274.132	209.98	400.675	131.348	73.294	80.407	87.364	61.573	43.289	5.62222	3.21202	3.71173	11.8064	7.43721	18.2143	3.23635	2.48497	1.67544	12.486	4.18199	2.46559
2.33522	-2.33522	0.0416303	0.11558	0.366795	ENSMUSG00000060969.9	Irx1	21.44	259.256	81.967	7.166	43.494	8.719	62.145	44.935	6.321	0.306733	1.90607	0.402485	0.923384	9.1825	3.72614	2.30213	1.81349	0.244646	4.61067	0.871764	1.45342
2.33521	-2.33521	0.000156952	0.00416669	0.821034	ENSMUSG00000069184.4	Zfp72	97.785	109.016	56.532	70.315	50.604	57.453	20.892	12.379	13.103	3.00976	2.21766	2.65213	4.21143	3.8612	2.56989	0.773933	0.499594	0.507135	3.54751	2.62652	0.593554
2.32926	-2.32926	0.123067	0.24453	-2.21661	ENSMUSG00000026141.13	Col19a1	25.669	5.242	27.008	8.432	0	8.013	0.813	1.371	6.863	0.360923	0	0.369895	1.10552	0.185665	1.22776	0.0301172	0.055331	0.265624	0.839647	0.243606	0.117024
2.32517	-2.32517	0.00363961	0.0246073	1.24897	ENSMUSG00000073490.11	Ifi207	55.154	271.716	185.816	184.637	12.941	26.943	55.995	14.986	40.798	7.9032	0.567124	1.24374	2.37539	9.62381	8.44701	2.07431	0.604808	1.57903	6.8154	3.23802	1.41938
2.32031	-2.32031	0.00397565	0.0259581	-1.24063	ENSMUSG00000028631.7	Kcnq4	46.138	45.804	20.875	13.017	0.996	2.995	9.996	9.993	2.987	0.557179	0.0436485	0.138255	1.98708	1.62232	0.948957	0.370297	0.403299	0.115608	1.51945	0.246361	0.296401
2.31897	-2.31897	0.000147804	0.00406328	4.27201	ENSMUSG00000027078.14	Ube2l6	703.785	2146.39	996.743	1249.48	207.959	172.819	297.83	211.793	249.756	53.4829	9.11356	7.97764	30.3108	76.0221	45.311	11.033	8.54758	9.66648	50.5479	23.5247	9.74901
2.30228	-2.30228	0.00354369	0.0241492	2.77264	ENSMUSG00000022425.16	Enpp2	233.207	310.976	597.008	140.9	162.108	244.512	116.726	29.456	108.194	6.03108	7.10419	11.2871	10.0438	11.0143	27.1394	4.32405	1.18879	4.18751	16.0659	8.1408	3.23345
2.30099	-2.30099	0.0401227	0.112811	-1.71381	ENSMUSG00000021301.9	Hecw1	2.732	34.927	25.554	2.045	18.207	3.49	1.359	7.688	7.088	0.0875341	0.797901	0.161105	0.117663	1.23707	1.16166	0.0503435	0.310274	0.274332	0.838796	0.348846	0.21165
2.29676	-2.29676	1.2696e-05	0.00137691	2.44768	ENSMUSG00000038884.14	Shfl	349.194	436.399	303.274	270.172	61.961	48.308	81.714	47.189	81.536	11.5644	2.71537	2.22998	15.0392	15.4567	13.7865	3.02705	1.90446	3.15575	14.7608	5.50326	2.69575
2.29472	-2.29472	0.0269704	0.0866465	-1.42984	ENSMUSG00000054931.7	Zkscan4	30.374	30.121	8.459	20.863	10.361	11.328	5.688	0	4.851	0.893019	0.454059	0.522921	1.30816	1.06684	0.384538	0.210709	0	0.187752	0.919846	0.623333	0.13282
2.28397	-2.28397	0.000522249	0.00792618	2.01822	ENSMUSG00000031026.15	Trim66	152.861	318	167.742	146.785	60.075	88.058	72.701	76.723	22.531	6.28298	2.63272	4.06492	6.58346	11.2631	7.62539	2.69317	3.0964	0.872033	8.49066	4.32687	2.22053
2.28239	-2.28239	0.00470108	0.0287724	-0.719246	ENSMUSG00000105403.1	NA	55.167	33.849	31.805	41.063	8.961	4.991	4	2.998	14.93	1.75766	0.392705	0.230394	2.37595	1.19889	1.44582	0.148178	0.120994	0.577846	1.67355	0.793586	0.282339
2.2807	-2.2807	0.0553049	0.140081	-1.62059	ENSMUSG00000033849.3	B3galt2	38.107	42.849	14.919	10.005	0	7.989	18.957	0.999	2.989	0.428254	0	0.368787	1.6412	1.51765	0.678203	0.702252	0.0403178	0.115685	1.27902	0.26568	0.286085
2.27799	-2.27799	0.00839633	0.041092	-1.23226	ENSMUSG00000025128.7	Bhlhe22	27.082	19.91	31.804	7.011	3.983	13.974	9.002	2.998	3.981	0.300099	0.17455	0.645065	1.16637	0.705185	1.44578	0.333474	0.120994	0.154079	1.10578	0.373238	0.202849
2.27475	-2.27475	0.0551831	0.139901	-0.212252	ENSMUSG00000087659.7	NA	5.023	68.425	42.622	13.087	71.251	69.73	2.024	15.99	15.869	0.560176	3.12249	3.21886	0.216332	2.42352	1.93755	0.074978	0.645327	0.614189	1.5258	2.30051	0.444831
2.27313	-2.27313	6.19772e-05	0.00274997	1.21898	ENSMUSG00000064267.13	Hvcn1	113.542	169.948	96.369	80.532	53.106	33.875	26.215	34.89	21.23	3.44709	2.32731	1.56373	4.89006	6.01933	4.38084	0.971121	1.4081	0.82168	5.09674	2.44604	1.06697
2.26508	-2.26508	8.88064e-06	0.00122836	6.07097	ENSMUSG00000022676.7	Snai2	4134.51	3994.77	2789.44	3610.89	1135.61	1180.15	972.033	641.439	578.639	154.56	49.7669	54.4777	178.066	141.489	126.805	36.0085	25.8873	22.3955	148.787	86.2683	28.0971
2.26416	-2.26416	0.00406318	0.0263174	-1.07447	ENSMUSG00000019027.8	Dnah1	26.425	44.09	25.402	3.869	7.058	16.219	12.335	1.933	6.089	0.165609	0.309309	0.748698	1.13808	1.56161	1.15475	0.456944	0.0780123	0.235667	1.28481	0.407872	0.256874
2.25826	-2.25826	0.000175649	0.00444567	5.49966	ENSMUSG00000002325.15	Irf9	2780.14	3479.05	2427.81	2954.84	410.121	534.648	910.321	256.907	638.677	126.479	17.9731	24.6803	119.736	123.223	110.366	33.7224	10.3683	24.7192	117.775	56.3774	22.9366
2.2541	-2.2541	0.000118196	0.00359514	6.18758	ENSMUSG00000060519.11	Tor3a	3512.95	5835.82	4102.33	5108.79	852.903	596.62	1343.6	591.87	957.5	218.677	37.3775	27.5411	151.297	206.697	186.488	49.7729	23.8868	37.0588	181.494	94.5317	36.9062
2.25402	-2.25402	0.00198269	0.0171268	-0.917694	ENSMUSG00000051037.15	Zfp455	21.287	29.755	22.043	24.162	10.256	13.364	2.064	8.236	7.174	1.03423	0.449457	0.616907	0.916794	1.05388	1.00205	0.0764598	0.33239	0.27766	0.99091	0.700198	0.228837
2.25041	-2.25041	0.0592014	0.146459	-1.58003	ENSMUSG00000037995.15	Igsf9	26.932	10.341	5.812	14.219	25.953	10.367	4.79	6.678	0	0.60863	1.13736	0.47856	1.15991	0.366264	0.264208	0.177443	0.269512	0	0.596796	0.741516	0.148985
2.23976	-2.23976	0.50939	0.65112	1.28548	ENSMUSG00000092329.1	NA	0	477.477	1112.76	1064.54	0	85.335	0	1968.84	729.885	45.5664	0	3.93922	0	16.9116	50.585	0	79.4588	28.2493	22.4989	16.5019	35.9027
2.23871	-2.23871	0.118437	0.238125	-2.20046	ENSMUSG00000038725.13	Pkhd1l1	49.962	7.326	7.192	3.677	46.939	0	1.466	2.204	1.465	0.15739	2.05705	0	2.15178	0.259477	0.326941	0.0543072	0.0889494	0.0567009	0.912732	0.738146	0.0666525
2.23335	-2.23335	0.00738764	0.0380991	-0.865676	ENSMUSG00000082724.3	NA	30.46	21.047	28.879	23.597	20.466	15.455	5.661	0.753	10.155	1.01005	0.896899	0.713431	1.31186	0.745456	1.31281	0.209709	0.0303897	0.393036	1.12338	0.873458	0.211045
2.22821	-2.22821	0.000213446	0.0048964	5.27005	ENSMUSG00000028270.12	Gbp2	1278.03	3724.19	2591.04	2540.95	287.694	387.144	777.281	322.757	619.112	108.763	12.6079	17.8713	55.0424	131.906	117.786	28.794	13.0259	23.9619	101.578	46.414	21.9273
2.22246	-2.22246	0.00262103	0.020406	0.416723	ENSMUSG00000032584.12	Mst1r	37.914	106.883	144.804	18.367	10.805	16.659	20.013	39.993	20.759	0.786181	0.473517	0.76901	1.63289	3.78565	6.58265	0.741371	1.61404	0.80345	4.0004	0.676236	1.05296
2.22072	-2.22072	0.274891	0.426965	-2.09835	ENSMUSG00000090264.1	Eif4ebp3	28.485	10.831	9.607	13.469	0	29.561	4.723	0	2.766	0.576527	0	1.36459	1.2268	0.383619	0.436725	0.174961	0	0.107054	0.682381	0.647039	0.0940052
2.21239	-2.21239	5.97877e-05	0.0027155	3.80362	ENSMUSG00000018899.16	Irf1	498.903	1075.29	778.047	480.188	246.662	192.816	330.46	143.656	126.248	20.554	10.8097	8.90074	21.4869	38.0855	35.3692	12.2417	5.79769	4.88627	31.6472	13.4215	7.64189
2.20675	-2.20675	0.0250488	0.0826738	-0.396284	ENSMUSG00000022211.9	Carmil3	69.957	28.873	97.03	26.331	3.074	7.234	11.578	7.302	16.721	1.12707	0.134714	0.333935	3.01293	1.02264	4.41089	0.428901	0.294695	0.647165	2.81549	0.531907	0.45692
2.20626	-2.20626	0.0196627	0.0706517	0.104132	ENSMUSG00000038486.9	Sv2a	66.547	142.438	23.651	26.465	21.936	19.352	9.686	15.85	11.404	1.13281	0.96132	0.893323	2.86606	5.04496	1.07515	0.358813	0.639677	0.441377	2.99539	0.995817	0.479956
2.20082	-2.20082	0.0253528	0.0832432	1.91279	ENSMUSG00000044258.10	Ctla2a	57.674	335.397	219.803	29.926	166.154	81.416	13.836	306.608	55.123	1.28095	7.28151	3.75831	2.48392	11.8793	9.99203	0.512548	12.3741	2.13346	8.11842	4.10692	5.00672
2.19703	-2.19703	0.0325146	0.0981159	-1.5863	ENSMUSG00000096549.9	Prickle4	23.392	18.768	28.247	2.43	11.665	6.66	4.995	0	15.127	0.104014	0.511205	0.307438	1.00745	0.664737	1.28408	0.185037	0	0.585471	0.985424	0.307552	0.256836
2.19627	-2.19627	7.97765e-06	0.00118392	7.86628	ENSMUSG00000029838.11	Ptn	15421.5	19772.3	10515.7	4185.45	5611.53	3377.2	3699.45	1876.52	3339.34	179.154	245.919	155.898	664.178	700.306	478.031	137.044	75.7329	129.245	614.172	193.657	114.007
2.1864	-2.1864	0.0159947	0.0618945	-1.29574	ENSMUSG00000020712.11	Tcam1	11.933	20.259	23.131	11.187	24.733	3.717	8.657	4.323	2.152	0.478848	1.08389	0.171583	0.513934	0.717546	1.05151	0.320694	0.174468	0.0832904	0.760997	0.578109	0.192818
2.17729	-2.17729	0.00280799	0.0212369	0.353864	ENSMUSG00000050328.2	Hoxc12	42.167	105.037	61.412	8.051	54.672	25.882	13.155	47.943	10.902	0.344615	2.39594	1.19476	1.81606	3.72027	2.79173	0.48732	1.93489	0.421948	2.77602	1.31177	0.948053
2.16484	-2.16484	0.000756584	0.00973623	-1.16981	ENSMUSG00000072770.9	Acrbp	30.307	54.609	25.012	6.504	2.804	3.388	9.788	6.556	6.389	0.278397	0.122882	0.156396	1.30527	1.93418	1.13702	0.362591	0.264588	0.247278	1.45882	0.185892	0.291486
2.16438	-2.16438	0.00569778	0.0322979	3.9617	ENSMUSG00000114433.1	NA	2073.18	863.629	748.775	1248.58	122.51	178.725	339.575	44.972	271.909	53.4441	5.36886	8.25027	89.2884	30.5886	34.0386	12.5794	1.81499	10.5239	51.3052	22.3544	8.30609
2.15745	-2.15745	0.00320946	0.0227123	2.40426	ENSMUSG00000026676.7	Ccdc3	299.937	209.05	357.683	365.71	54.755	95.796	111.146	32.976	56.708	15.6538	2.39957	4.42212	12.9178	7.40427	16.2599	4.11735	1.33085	2.19481	12.194	7.49184	2.54767
2.15048	-2.15048	0.000753744	0.00970879	0.914244	ENSMUSG00000026564.9	Dusp27	63.09	138.559	103.488	40.9	21.983	59.101	25.075	27.877	22.812	1.75068	0.963379	2.72821	2.71718	4.90757	4.70446	0.92889	1.12506	0.882909	4.10974	1.81409	0.978955
2.14966	-2.14966	0.00194193	0.016871	-0.749169	ENSMUSG00000074194.4	Zfp791	29.234	35.7	19.46	19.685	15.081	13.611	9.723	7.354	3.011	0.842596	0.660907	0.628308	1.25906	1.26445	0.884632	0.360184	0.296794	0.116537	1.13605	0.710604	0.257838
2.14748	-2.14748	0.00548565	0.0316308	0.499181	ENSMUSG00000036030.9	Prtg	190.096	50.402	50.307	44.167	37.556	33.063	20.186	9.191	10.993	1.89052	1.64585	1.52625	8.18711	1.78517	2.28691	0.74778	0.370932	0.42547	4.08639	1.68754	0.514727
2.14728	-2.14728	3.00191e-05	0.00203863	7.50554	ENSMUSG00000022587.14	Ly6e	6726.18	15258	8237.46	10194.3	2548.39	2277.08	2352.37	2416.16	2184.69	436.356	111.68	105.114	289.685	540.416	374.467	87.1423	97.5117	84.5556	401.523	217.717	89.7365
2.14246	-2.14246	0.0229727	0.0782029	-0.333463	ENSMUSG00000049939.6	Lrrc4	106.719	24.446	40.675	91.07	8.15	6.354	18.186	4.925	5.431	3.89816	0.357164	0.293312	4.5962	0.865844	1.84905	0.673691	0.198764	0.2102	2.43703	1.51621	0.360885
2.13982	-2.13982	0.000353764	0.00633543	3.99734	ENSMUSG00000024164.15	C3	592.459	1612.54	1288.73	370.292	168.349	164.144	422.731	99.32	361.754	15.85	7.3777	7.57719	25.5162	57.114	58.5843	15.6599	4.00837	14.0012	47.0715	10.2683	11.2231
2.13919	-2.13919	2.1017e-05	0.00174784	3.95081	ENSMUSG00000003617.16	Cp	766.82	1175.79	682.075	506.827	228.752	346.014	255.461	110.774	205.276	21.6942	10.0248	15.9726	33.0256	41.6448	31.0065	9.46342	4.47064	7.94494	35.2256	15.8972	7.293
2.13421	-2.13421	0.0105606	0.0474673	9.321	ENSMUSG00000052957.8	Gas1	81136.5	31600.5	31292.5	50258.9	4822.74	8753.7	13698.6	1942.44	11373.7	2151.28	211.351	404.087	3494.41	1119.25	1422.53	507.457	78.3933	440.203	2012.06	922.239	342.018
2.12485	-2.12485	7.86685e-05	0.00313489	0.934782	ENSMUSG00000047842.7	Diras2	92.272	92.627	85.504	67.073	41.826	38.938	18.981	33.978	16.927	2.87099	1.83298	1.79745	3.974	3.28072	3.88693	0.703141	1.37129	0.655138	3.71388	2.16714	0.909856
2.12404	-2.12404	8.71649e-05	0.00323956	5.63694	ENSMUSG00000038507.6	Parp12	2206.82	3866.7	2724.49	2829.19	501.292	594.801	1031.98	383.968	689.302	121.101	21.9685	27.4571	95.044	136.953	123.853	38.229	15.4962	26.6785	118.617	56.8421	26.8013
2.12132	-2.12132	0.00289062	0.0216096	-0.265372	ENSMUSG00000027016.17	Zfp385b	25.195	40.252	44.695	10.904	24.164	37.436	6.357	16.608	8.78	0.466735	1.05896	1.72811	1.08511	1.42567	2.03179	0.235492	0.670268	0.339819	1.51419	1.0846	0.415193
2.10855	-2.10855	0.000590943	0.00841802	5.54964	ENSMUSG00000026051.8	Ecrg4	5907.74	3281.29	2467.6	2485.24	233.497	403.877	955.087	356.526	812.737	106.378	10.2327	18.6437	254.436	116.219	112.174	35.3807	14.3887	31.4559	160.943	45.0848	27.0751
2.10645	-2.10645	0.287586	0.440496	-0.433662	ENSMUSG00000113255.1	Tes3-ps	3.431	53.352	92.061	1.07	55.269	68.828	0	33.712	94.062	0.0458003	2.4221	3.17723	0.147767	1.88966	4.185	0	1.36055	3.64055	2.07414	1.88171	1.66703
2.10477	-2.10477	0.125066	0.247283	-0.187188	ENSMUSG00000035270.15	Impg2	23.203	28.615	229.391	14.371	6.357	7.17	26.508	19.842	12.633	0.615136	0.278588	0.33098	0.999313	1.0135	10.4279	0.981975	0.800787	0.488944	4.1469	0.408235	0.757235
2.09913	-2.09913	6.78941e-06	0.00109573	3.41371	ENSMUSG00000032372.14	Plscr2	586.421	768.367	568.762	435.776	94.415	114.359	142.87	213.533	135.591	18.6529	4.13763	5.27902	25.2561	27.2145	25.8554	5.29255	8.6178	5.24787	26.1087	9.35653	6.38607
2.09229	-2.09229	0.00994851	0.0456739	-1.20171	ENSMUSG00000029452.18	Tmem116	9.435	20.955	23.97	28.642	15.96	5.732	2.782	3.661	7.001	1.22599	0.699428	0.2646	0.406349	0.742198	1.08965	0.103058	0.147751	0.270965	0.746066	0.730006	0.173925
2.08956	-2.08956	0.00283383	0.0213831	1.20845	ENSMUSG00000029755.10	Dlx5	174.608	80.072	109.408	123.27	41.445	53.282	42.528	13.874	19.699	5.27645	1.81628	2.45959	7.52006	2.83604	4.97358	1.57543	0.559929	0.762424	5.1099	3.18411	0.965927
2.08736	-2.08736	0.00313	0.0224356	1.00824	ENSMUSG00000021209.12	Ppp4r4	88.256	123.899	111.216	61.887	14.802	64.296	25.807	28.146	26.48	2.64901	0.64868	2.96802	3.80103	4.38833	5.05577	0.956007	1.13592	1.02487	4.41505	2.08857	1.03893
2.08458	-2.08458	6.06923e-05	0.00272976	7.09632	ENSMUSG00000061232.16	H2-K1	8630.63	9956.83	6085.92	8046.42	1420.2	1433.27	2098.36	1505.88	1785.42	344.419	62.2384	66.1623	371.706	352.657	276.66	77.7325	60.7744	69.1025	333.674	157.607	69.2031
2.08284	-2.08284	3.44078e-05	0.00215754	1.09786	ENSMUSG00000087365.7	NA	85.864	152.493	134.055	42.379	41.424	30.064	29.743	23.124	38.378	1.81399	1.81536	1.38781	3.69801	5.40109	6.09401	1.10181	0.933242	1.48537	5.06437	1.67239	1.17348
2.08228	-2.08228	0.00174755	0.0158237	2.91979	ENSMUSG00000019326.14	Aoc3	209.576	853.051	380.688	119.342	174.21	72.771	85.464	256.412	100.634	5.10831	7.63455	3.35924	9.02608	30.2139	17.3057	3.16597	10.3483	3.89491	18.8486	5.36737	5.80307
2.07928	-2.07928	0.00762263	0.038743	-0.80609	ENSMUSG00000039706.11	Ldb2	33.936	61.052	18.593	17.198	9.112	4.677	12.141	7.603	4.662	0.736143	0.399323	0.215899	1.46156	2.16238	0.845219	0.449757	0.306843	0.180437	1.48972	0.450455	0.312346
2.07794	-2.07794	0.0013181	0.0134337	0.241331	ENSMUSG00000047594.4	Olfr1122	62.523	88.806	36.409	38.128	28.18	21.166	18.763	13.209	9.35	1.63203	1.23496	0.977061	2.69276	3.14539	1.65512	0.695066	0.533091	0.36188	2.49775	1.28135	0.530012
2.07702	-2.07702	0.000442936	0.00722496	3.72857	ENSMUSG00000024043.13	Arhgap28	822.128	780.667	684.061	831.831	178.527	138.264	334.812	73.982	159.621	35.6057	7.82374	6.38252	35.4076	27.6502	31.0967	12.4029	2.98578	6.17793	31.3848	16.604	7.18888
2.07503	-2.07503	0.0113867	0.0499211	0.00042811	ENSMUSG00000037095.8	Lrg1	17.061	86.384	80.351	18.076	15.916	26.909	11.074	6.993	31.773	0.773725	0.6975	1.24217	0.734788	3.0596	3.65268	0.410231	0.282225	1.22973	2.48236	0.904464	0.640729
2.07091	-2.07091	0.00811086	0.0401819	-0.164563	ENSMUSG00000046031.7	Calhm6	64.248	48.577	52.515	72.42	7.954	9.957	20.215	1.998	17.847	3.09986	0.348575	0.459633	2.76705	1.72053	2.38728	0.748854	0.0806356	0.690745	2.29162	1.30269	0.506745
2.05527	-2.05527	0.00775757	0.03911	-0.119131	ENSMUSG00000058331.15	Zfp85	55.323	77.504	29.007	47.164	6.84	13.71	6.025	27.8	11.105	2.01881	0.299755	0.632878	2.38267	2.74509	1.31863	0.223193	1.12196	0.429805	2.14879	0.983813	0.591652
2.0492	-2.0492	0.0976889	0.207711	-0.938316	ENSMUSG00000028262.13	Clca3a2	10.534	17.566	74.865	10.293	25.911	6.488	20.426	0.933	8.704	0.440581	1.13552	0.299498	0.453681	0.622164	3.40329	0.756671	0.0376542	0.336877	1.49304	0.6252	0.377067
2.04321	-2.04321	0.00366299	0.0246993	-0.766075	ENSMUSG00000000794.9	Kcnn3	21.978	67.52	23.825	10.998	10.27	7.927	5.82	7.706	11.517	0.470758	0.450071	0.365925	0.946554	2.39147	1.08306	0.215599	0.311	0.445751	1.47369	0.428918	0.324117
2.04281	-2.04281	0.000299548	0.00581945	0.815247	ENSMUSG00000042129.8	Rassf4	124.323	128.406	87.165	39.026	20.84	19.944	48.934	22.812	16.103	1.67047	0.913289	0.920651	5.35438	4.54797	3.96243	1.81273	0.920651	0.623246	4.62159	1.16814	1.11888
2.04046	-2.04046	5.81075e-05	0.00269107	4.1752	ENSMUSG00000029309.7	Sparcl1	1771.2	1083.49	807.981	446.223	300.83	238.473	253.552	155.909	296.764	19.1001	13.1835	11.0083	76.2827	38.3756	36.73	9.3927	6.2922	11.4859	50.4628	14.4307	9.05692
2.03823	-2.03823	0.0042673	0.0270888	0.469483	ENSMUSG00000062044.16	Lmtk3	37.681	118.735	67.227	16.021	53.17	44.419	12.154	8.197	39.334	0.685762	2.33011	2.05046	1.62286	4.20543	3.05607	0.450239	0.330816	1.52237	2.96145	1.68878	0.767809
2.03641	-2.03641	0.00025608	0.00537965	0.0880996	ENSMUSG00000030446.17	Zfp273	62.241	56.951	38.703	31.156	24.442	23.517	9.505	14.718	11.722	1.3336	1.07114	1.08559	2.68061	2.01713	1.7594	0.352108	0.593992	0.453685	2.15238	1.16344	0.466595
2.03208	-2.03208	0.0248917	0.08236	1.09051	ENSMUSG00000026077.15	Npas2	77.164	67.622	179.139	180.089	20.125	47.534	42.852	12.118	27.364	7.70853	0.881955	2.19426	3.32332	2.39508	8.14348	1.58743	0.48906	1.05909	4.62063	3.59491	1.04519
2.03095	-2.03095	0.000179128	0.00450052	6.21536	ENSMUSG00000015568.16	Lpl	1810.03	7326.97	2954.78	1640.71	2504.51	1608.49	1281.08	688.6	867.018	70.2287	109.757	74.251	77.9547	259.511	134.322	47.4569	27.7906	33.5568	157.263	84.7456	36.2681
2.02532	-2.02532	0.0132458	0.0549458	-0.593227	ENSMUSG00000027931.12	Npr1	14.061	73.64	31.803	22.126	10.858	12.44	21.56	2.335	9.304	0.947081	0.475839	0.574253	0.605583	2.60823	1.44573	0.798679	0.0942363	0.360099	1.55318	0.665724	0.417672
2.01872	-2.01872	0.0853499	0.189086	-1.59387	ENSMUSG00000052276.8	Ostn	38.133	8.936	19.839	35.144	1.989	6.976	12.079	0	3.972	1.5043	0.0871656	0.322025	1.64232	0.316501	0.901861	0.44746	0	0.153731	0.953562	0.637831	0.200397
2.01348	-2.01348	0.00174669	0.0158237	-0.794278	ENSMUSG00000078995.10	Zfp456	37.42	39.835	18.872	18.023	10.955	9.983	6.997	4.997	6.969	0.771456	0.48009	0.460833	1.61161	1.4109	0.857902	0.2592	0.20167	0.269726	1.29347	0.570793	0.243532
2.00123	-2.00123	0.00841385	0.041139	-0.685273	ENSMUSG00000112441.1	NA	17.053	63.685	30.801	3.006	17.92	9.979	8.01	29.978	5.969	0.128669	0.785323	0.460649	0.734443	2.25564	1.40018	0.296726	1.20986	0.231022	1.46342	0.458214	0.579202
2.00014	-2.00014	0.494602	0.637923	-3.112	ENSMUSG00000111551.1	NA	0	0	36.982	0	11.969	34.569	0	20.318	0	0	0.524527	1.59577	0	0	1.68117	0	0.819997	0	0.560388	0.706765	0.273332
1.99307	-1.99307	0.000631581	0.0087384	0.976672	ENSMUSG00000062101.12	Zfp119b	90.299	118.302	68.508	66.197	30.851	50.864	25.092	39.906	14.91	2.83349	1.35201	2.34797	3.88902	4.1901	3.11431	0.92952	1.61053	0.577072	3.73114	2.17783	1.03904
1.99298	-1.99298	0.00380387	0.0253308	3.73821	ENSMUSG00000028036.6	Ptgfr	811.33	724.562	598.722	1144.19	136.842	276.086	198.056	44.511	281.315	48.976	5.99694	12.7446	34.9426	25.663	27.2173	7.33688	1.79638	10.8879	29.2743	22.5725	6.67373
1.99008	-1.99008	0.000112057	0.00355425	7.64631	ENSMUSG00000025492.6	Ifitm3	6955.97	14567.4	10960.5	11084.2	2084.58	2510.09	2436.31	2667.88	3569.71	474.446	91.3545	115.87	299.582	515.958	498.256	90.2517	107.671	138.161	437.932	227.224	112.028
1.98858	-1.98858	0.0263302	0.0853692	0.0492854	ENSMUSG00000102224.5	4930447F24Rik	14.971	45.981	67.647	24.498	84.837	17.994	17.4	10.98	9.352	1.04861	3.71788	0.830636	0.644775	1.62858	3.07517	0.644574	0.443133	0.361957	1.78284	1.86571	0.483221
1.98574	-1.98574	0.0411943	0.114813	-0.708118	ENSMUSG00000002032.17	Tmem25	58.745	88.926	19.74	14.339	3.956	2.379	31.005	13.502	3.356	0.613766	0.173367	0.109819	2.53005	3.14964	0.897361	1.14856	0.544916	0.12989	2.19235	0.298984	0.60779
1.98083	-1.98083	4.4514e-05	0.00240654	6.72648	ENSMUSG00000037206.15	Islr	8701.93	7301.74	5540.16	3762.26	859.148	1082.86	1981.07	1083.86	1817.12	161.04	37.6512	49.987	374.777	258.618	251.85	73.3878	43.7428	70.3291	295.082	82.8926	62.4866
1.98065	-1.98065	0.00172075	0.015711	0.0730352	ENSMUSG00000072621.13	Slfn10-ps	43.167	53.888	61.136	91.945	14.021	7.61	16.063	11.731	13.56	3.93561	0.614454	0.351291	1.85913	1.90864	2.77918	0.595046	0.473442	0.524822	2.18232	1.63379	0.531103
1.9805	-1.9805	0.00859744	0.041695	-0.239428	ENSMUSG00000090919.6	Pabpc4l	31.61	56.698	30.41	13.543	27.945	12.334	9.988	40.328	4.686	0.579694	1.22466	0.56936	1.36139	2.00817	1.38241	0.37	1.62756	0.181366	1.58399	0.791237	0.72631
1.97936	-1.97936	0.000375378	0.00652465	1.77159	ENSMUSG00000025089.15	Gfra1	268.602	201.474	153.142	120.285	30.184	61.414	65.18	34.282	40.957	5.14868	1.32278	2.83498	11.5682	7.13594	6.96168	2.41456	1.38356	1.58519	8.55528	3.10215	1.79444
1.97818	-1.97818	0.000356402	0.00636834	1.87399	ENSMUSG00000030087.11	Klf15	310.77	194.253	169.102	204.234	37.036	38.511	63.469	37.58	45.283	8.74203	1.62306	1.77774	13.3843	6.88018	7.68721	2.35118	1.51666	1.75262	9.31724	4.04761	1.87349
1.97089	-1.97089	0.0042363	0.0269543	-0.235883	ENSMUSG00000040441.11	Slc26a10	88.065	37.622	54.674	12.029	10.128	13.696	8.582	10.285	18.657	0.514889	0.443848	0.632232	3.79281	1.33252	2.48543	0.317916	0.415084	0.722095	2.53692	0.530323	0.485032
1.96998	-1.96998	0.00316975	0.0226124	3.4723	ENSMUSG00000048280.18	Zfp738	607.517	512.022	331.112	322.767	270.91	456.843	245.784	141.527	50.2	13.8157	11.8723	21.0887	26.1647	18.1351	15.052	9.10494	5.71177	1.94293	19.784	15.5922	5.58655
1.96856	-1.96856	0.0103437	0.0467681	1.69973	ENSMUSG00000005360.14	Slc1a3	58.519	475.463	189.411	23.549	63.842	53.728	35.77	93.817	75.195	1.00799	2.7978	2.48018	2.52031	16.8403	8.61044	1.32508	3.78628	2.91033	9.32367	2.09532	2.6739
1.96272	-1.96272	0.000424019	0.00702966	4.91251	ENSMUSG00000027408.7	Cpxm1	3445.39	1749.48	1210.05	1420.6	287.522	281.669	525.006	363.33	363.477	60.8073	12.6003	13.0024	148.387	61.9642	55.0075	19.4486	14.6633	14.0679	88.4529	28.8033	16.0599
1.95742	-1.95742	4.25799e-05	0.00238588	5.11458	ENSMUSG00000010358.13	Ifi35	1359.8	2726.61	1758.94	1989.7	355.204	360.048	546.572	392.448	577.396	85.1669	15.5664	16.6205	58.5641	96.5727	79.9597	20.2475	15.8385	22.3474	78.3655	39.1179	19.4778
1.95539	-1.95539	0.0368123	0.106375	-0.898895	ENSMUSG00000004892.13	Bcan	30.59	41.578	13.834	13.85	4.57	20.162	9.369	11.175	2.752	0.592835	0.200275	0.930715	1.31746	1.47264	0.62888	0.34707	0.451003	0.106513	1.13966	0.574608	0.301528
1.95306	-1.95306	0.0097181	0.0450534	-0.853654	ENSMUSG00000030827.5	Fgf21	26.107	24.755	33.66	28.198	7.95	4.975	18.248	4.994	3.962	1.20699	0.348399	0.229655	1.12438	0.876788	1.53015	0.675988	0.201549	0.153344	1.17711	0.595014	0.343627
1.95212	-1.95212	0.00210234	0.0178634	3.13331	ENSMUSG00000019278.5	Dpep1	188.601	810.19	342.294	166.537	310.899	157.22	97.067	204.902	102.201	7.12845	13.6248	7.25756	8.12272	28.6958	15.5603	3.5958	8.26947	3.95556	17.4596	9.33693	5.27361
1.95096	-1.95096	0.501756	0.644725	-2.95183	ENSMUSG00000090639.1	NA	46.651	0	47.137	0	0	11.771	33.122	0	0	0	0	0.543371	2.00918	0	2.1428	1.22699	0	0	1.38399	0.181124	0.408996
1.9462	-1.9462	0.100825	0.212697	-1.56426	ENSMUSG00000024697.4	Gna14	7.594	20.07	19.347	0	26.56	26.633	5.715	6.253	2.768	0	1.16396	1.22943	0.32706	0.710852	0.879496	0.211709	0.25236	0.107132	0.639136	0.797796	0.1904
1.94594	-1.94594	0.0006017	0.00852698	1.80294	ENSMUSG00000031616.7	Ednra	267.197	165.477	180.704	117.916	36.903	68.639	47.033	30.875	59.519	5.04727	1.61723	3.1685	11.5077	5.86097	8.21463	1.74231	1.24606	2.30361	8.52777	3.27767	1.76399
1.94579	-1.94579	0.00760875	0.0386929	1.15642	ENSMUSG00000021732.14	Fgf10	31.093	169.286	114.322	33.042	103.563	58.899	17.067	44.97	37.831	1.41433	4.53853	2.71888	1.33912	5.99588	5.19697	0.632238	1.81491	1.4642	4.17732	2.89058	1.30378
1.94527	-1.94527	0.0186245	0.068478	-0.310037	ENSMUSG00000043289.12	Mei4	29.436	30.533	51.022	65.251	8.485	21.961	14.691	2.749	12.772	2.793	0.371845	1.01376	1.26776	1.08144	2.31941	0.544221	0.110945	0.494324	1.5562	1.39287	0.383163
1.93916	-1.93916	4.31488e-07	0.000279047	4.60306	ENSMUSG00000026773.19	Pfkfb3	1081.82	1336.92	1134.71	871.221	430.126	407.664	304.304	348.135	317.66	37.2917	18.8498	18.8185	46.5922	47.3519	51.5828	11.2728	14.0501	12.2946	48.509	24.9867	12.5392
1.93619	-1.93619	0.000166162	0.00432929	4.48748	ENSMUSG00000060044.8	Tmem26	1036.75	1205.94	983.849	1559.15	380.172	344.775	372.942	135.058	323.306	66.7378	16.6606	15.9154	44.6509	42.7128	44.7248	13.8154	5.45069	12.5131	44.0295	33.1046	10.5931
1.93597	-1.93597	0.154724	0.287136	0.21859	ENSMUSG00000028339.17	Col15a1	10.811	275.297	38.749	7.578	70.965	14.074	74.802	25.755	5.026	0.324369	3.10996	0.649681	0.465611	9.75065	1.76149	2.771	1.03942	0.194525	3.99258	1.36134	1.33498
1.93444	-1.93444	0.00174365	0.0158093	0.235102	ENSMUSG00000106339.1	NA	45.522	67.587	69.11	36.723	21.346	11.838	8.604	24.971	24.084	1.57189	0.935464	0.546464	1.96055	2.39384	3.14167	0.318731	1.00778	0.93214	2.49869	1.01794	0.752885
1.93359	-1.93359	0.231899	0.379611	-2.55887	ENSMUSG00000087516.7	AW549542	62.079	19.749	2.181	1.102	0	1.643	2.243	41.521	0	0.04717	0	0.0758439	2.67364	0.699483	0.0991461	0.0830908	1.67571	0	1.15742	0.0410046	0.586267
1.93337	-1.93337	3.88618e-05	0.00230303	9.19819	ENSMUSG00000060802.8	B2m	33709.3	38177.3	24955.3	29868	7103.11	6911.64	7994.86	7643.6	8322.25	1278.47	311.286	319.054	1451.8	1352.19	1134.44	296.166	308.482	322.102	1312.81	636.269	308.916
1.93268	-1.93268	0.00887767	0.0426265	-0.613367	ENSMUSG00000022219.10	Cideb	56.099	38.615	41.556	33.701	0.993	7.954	7.049	14.955	12.873	1.44254	0.0435171	0.367171	2.41609	1.36769	1.88909	0.261127	0.603556	0.498233	1.89096	0.617742	0.454305
1.93189	-1.93189	8.1304e-05	0.00316855	2.84215	ENSMUSG00000048106.6	NA	389.209	410.341	274.9	279.47	166.596	88.243	106.264	100.823	72.369	11.9624	7.30088	4.07346	16.7626	14.5337	12.4967	3.9365	4.06903	2.80095	14.5977	7.77892	3.60216
1.9292	-1.9292	0.000193631	0.00469299	4.98063	ENSMUSG00000057143.15	Trim12c	2106.73	2146.02	1554.73	2252.6	183.807	295.14	651.642	356.041	446.397	96.4203	8.05513	13.6242	90.7333	76.009	70.6767	24.1397	14.3692	17.2772	79.1397	39.3665	18.5954
1.92793	-1.92793	0.119944	0.240098	-0.694907	ENSMUSG00000018263.11	Tbx5	10.036	102.505	15.821	2.656	42.74	8.827	4.419	68.876	4.401	0.113687	1.87303	0.40747	0.432233	3.63059	0.719207	0.1637	2.77971	0.170335	1.59401	0.798063	1.03791
1.92458	-1.92458	5.762e-05	0.00268854	2.35016	ENSMUSG00000039410.16	Prdm16	166.555	374.026	268.41	172.966	62.001	65.186	79.155	109.483	63.365	7.40363	2.71712	3.0091	7.17324	13.2475	12.2017	2.93226	4.41853	2.45246	10.8741	4.37662	3.26775
1.9237	-1.9237	0.000227074	0.00505862	6.63139	ENSMUSG00000047735.14	Samd9l	4138.31	6969.86	5032.96	6078.33	951.089	1104.32	2157.29	996.377	1333.4	260.177	41.6804	50.9772	178.23	246.863	228.793	79.9158	40.212	51.6077	217.962	117.611	57.2452
1.92217	-1.92217	4.13694e-05	0.00237071	3.10271	ENSMUSG00000024663.19	Rab3il1	468.6	581.729	334.315	348.13	153.623	117.38	122.005	77.583	131.821	14.9013	6.73235	5.41847	20.1818	20.6041	15.1976	4.51961	3.13111	5.10196	18.6612	9.01739	4.25089
1.9194	-1.9194	0.0130424	0.054401	-0.916898	ENSMUSG00000015083.11	C8g	65.699	23.472	15.627	32.469	5.666	8.492	5.755	4.744	5.652	1.3898	0.248306	0.392006	2.82954	0.831346	0.710388	0.213191	0.191459	0.218753	1.45709	0.676705	0.207801
1.91396	-1.91396	0.000174118	0.00441506	6.72973	ENSMUSG00000040296.15	Ddx58	4765.35	7891.14	5226.52	5935.19	1102.9	1102.2	2160.92	980.918	1632.39	254.05	48.3332	50.8796	205.235	279.493	237.592	80.0501	39.5881	63.1795	240.774	117.754	60.9392
1.91285	-1.91285	0.000768947	0.00979937	2.5868	ENSMUSG00000026893.4	Gca	210.279	687.299	248.033	109.597	102.946	79.978	101.695	89.544	96.042	4.69119	4.51149	3.69193	9.05635	24.3432	11.2753	3.76724	3.61383	3.71718	14.8916	4.2982	3.69942
1.91022	-1.91022	0.00117349	0.0124694	0.292487	ENSMUSG00000089736.2	Tgfbr3l	42.376	125.796	68.265	30.309	8.104	18.285	26.997	15.629	21.201	1.29735	0.355148	0.844069	1.82506	4.45552	3.10326	1.00009	0.630758	0.820557	3.12795	0.832188	0.817135
1.90984	-1.90984	0.001689	0.0155799	3.57656	ENSMUSG00000020642.13	Rnf144a	596.537	610.844	710.161	579.963	129.789	220.566	258.715	54.406	227.811	24.8247	5.68785	10.1817	25.6918	21.6353	32.2832	9.58396	2.19573	8.81713	26.5368	13.5648	6.86561
1.90775	-1.90775	0.0317349	0.0965489	-0.39272	ENSMUSG00000038578.15	Susd1	10.904	101.724	30.362	8.925	31.585	9.404	9.424	23.017	9.377	0.382025	1.38418	0.434106	0.469616	3.60293	1.38023	0.349107	0.928924	0.362925	1.81759	0.733436	0.546985
1.90719	-1.90719	4.00828e-05	0.00233981	5.20327	ENSMUSG00000039501.14	Znfx1	1669.9	2444.71	1731.89	1951.81	408.719	458.295	742.135	402.408	463.238	83.5451	17.9116	21.1557	71.9196	86.5882	78.73	27.492	16.2404	17.929	79.0793	40.8708	20.5538
1.90489	-1.90489	0.00246143	0.0196559	0.0624299	ENSMUSG00000103183.1	NA	46.137	61.205	47.493	41.633	20.912	9.983	27.986	12.991	7.964	1.78206	0.916444	0.460833	1.98704	2.1678	2.15898	1.03673	0.524293	0.308236	2.10461	1.05311	0.623085
1.89781	-1.89781	0.000152091	0.0041296	5.05501	ENSMUSG00000027580.17	Helz2	1159.29	2708.55	1940.87	1577.33	298.116	356.775	760.729	317.408	573.855	67.516	13.0646	16.4694	49.9288	95.9331	88.2302	28.1808	12.81	22.2103	78.0307	32.35	21.067
1.8966	-1.8966	0.0237301	0.0798061	-1.69227	ENSMUSG00000078486.3	Perm1	28.084	8.982	13.917	25.034	2.987	4.991	2.999	1.999	3.982	1.07155	0.130902	0.230394	1.20953	0.31813	0.632653	0.111096	0.080676	0.154118	0.720104	0.477617	0.115297
1.89441	-1.89441	0.000571977	0.00825116	0.528496	ENSMUSG00000032174.5	Icam5	104.322	100.522	69.56	34.062	27.877	10.978	23.019	12.991	28.857	1.45799	1.22168	0.506764	4.49297	3.56035	3.16213	0.852727	0.524293	1.11687	3.73848	1.06214	0.831298
1.89401	-1.89401	0.502248	0.645009	-1.87931	ENSMUSG00000001508.15	Sgca	42.007	0.765	91.818	5.994	0	36.168	2.325	0.746	10.705	0.256567	0	1.66958	1.80917	0.0270953	4.17396	0.0861284	0.0301072	0.414323	2.00341	0.642049	0.176853
1.89295	-1.89295	0.000133183	0.00383021	5.85597	ENSMUSG00000041936.18	Agrn	4093.95	3998.37	2889.19	3307.25	378.779	513.672	1069.83	648.088	995.912	141.563	16.5995	23.712	176.319	141.617	131.34	39.6314	26.1556	38.5455	149.759	60.625	34.7775
1.89098	-1.89098	0.0148742	0.0591794	-0.261307	ENSMUSG00000026271.15	Gpr35	10.912	41.1	38.603	55.491	17.789	21.686	4.66	27.531	8.743	2.37524	0.779582	1.00107	0.469961	1.45571	1.75485	0.172627	1.1111	0.338387	1.22684	1.38529	0.540705
1.88565	-1.88565	0.204633	0.348248	-1.88463	ENSMUSG00000068417.8	Pnp2	0.847	37.779	9.884	2.652	16.121	5.866	0	44.738	5.083	0.113516	0.706484	0.270785	0.0364788	1.33808	0.449317	0	1.80554	0.196731	0.607959	0.363595	0.667425
1.88519	-1.88519	0.328398	0.479557	-1.14135	ENSMUSG00000116461.1	Gm44502	36.632	47.056	13.912	13.186	0	33.338	0	23.411	32.536	0.564413	0	1.53894	1.57768	1.66666	0.632426	0	0.944825	1.25926	1.29225	0.701119	0.734696
1.88163	-1.88163	0.00285231	0.021419	0.356414	ENSMUSG00000074818.13	Pdzd7	120.377	70.809	48.76	80.628	11.932	14.685	16.597	10.265	21.717	3.4512	0.522906	0.677886	5.18443	2.50796	2.21658	0.614827	0.414277	0.840528	3.30299	1.55066	0.623211
1.87872	-1.87872	0.00547405	0.0316308	2.06008	ENSMUSG00000110234.2	Timm10b	59.61	202.872	161.541	156.818	169.056	155.108	20.615	141.169	44.125	6.71243	7.40868	7.16007	2.5673	7.18545	7.34349	0.763672	5.69732	1.7078	5.69875	7.09373	2.72293
1.87762	-1.87762	0.019622	0.0706095	0.473725	ENSMUSG00000024990.13	Rbp4	19.854	131.384	59.591	18.741	72.017	24.737	32.774	24.511	11.194	0.802189	3.15606	1.1419	0.855077	4.65344	2.70895	1.2141	0.989219	0.433249	2.73916	1.70005	0.878855
1.87252	-1.87252	0.00124947	0.0129654	0.657706	ENSMUSG00000060397.6	Zfp128	100.371	83.91	45.836	66.805	35.169	32.319	25.501	14.706	13.673	2.85952	1.54124	1.4919	4.32281	2.97198	2.08366	0.944671	0.593507	0.529196	3.12615	1.96422	0.689125
1.86873	-1.86873	0.000310167	0.00591777	1.06597	ENSMUSG00000067430.7	Zfp763	104.316	78.647	78.518	96.149	50.781	59.888	28.005	18.987	19.906	4.11556	2.22542	2.76454	4.49271	2.78557	3.56935	1.03743	0.766281	0.770436	3.61588	3.03517	0.858049
1.86723	-1.86723	0.0815503	0.183305	1.00697	ENSMUSG00000087247.3	Alkal1	11.045	171.337	90.102	45.309	153.053	37.816	17.225	102.87	16.84	1.93941	6.70737	1.74566	0.475689	6.06852	4.09595	0.638091	4.15164	0.65177	3.54672	3.46414	1.81384
1.86709	-1.86709	0.0144247	0.0580969	6.51269	ENSMUSG00000031283.16	Chrdl1	10896.8	3691.76	4510.37	7142.67	670.656	1139.8	2118.52	343.255	1756.39	305.735	29.3907	52.6151	469.305	130.757	205.037	78.4793	13.8531	67.979	268.366	129.247	53.4372
1.86072	-1.86072	0.000421592	0.0070017	0.328674	ENSMUSG00000062794.8	Zfp599	45.136	58.741	53.674	48.071	32.859	32.94	21	7.995	14.931	2.05763	1.44001	1.52057	1.94393	2.08053	2.43997	0.777934	0.322664	0.577885	2.15481	1.67274	0.559494
1.85989	-1.85989	0.00149078	0.0144266	6.85973	ENSMUSG00000027820.12	Mme	7920.85	5821.89	5951.36	4662.59	1356.72	1938.11	2635.28	601.508	2070.04	199.577	59.4566	89.4669	341.138	206.203	270.543	97.6228	24.2758	80.1183	272.628	116.167	67.3389
1.85089	-1.85089	0.0286215	0.0899084	-0.314037	ENSMUSG00000067199.4	Frat1	41.129	15.92	45.702	40.083	18.915	22.559	11.016	8.993	5.969	1.71571	0.828928	1.04136	1.77135	0.563865	2.07757	0.408082	0.362941	0.231022	1.47093	1.19533	0.334015
1.85061	-1.85061	0.000646565	0.00883424	5.56923	ENSMUSG00000035373.2	Ccl7	707.646	3527.92	1984.99	2428.63	1144.17	1036.72	602.051	748.882	545.75	103.955	50.1417	47.8569	30.4771	124.954	90.2359	22.3027	30.2235	21.1226	81.889	67.3179	24.5496
1.84873	-1.84873	9.88447e-06	0.00125551	5.80514	ENSMUSG00000038521.17	C1s1	3625.03	4287.28	3103.12	1896.46	401.984	454.756	962.584	829.558	1146.31	81.1762	17.6165	20.9924	156.124	151.85	141.065	35.6584	33.4794	44.3666	149.679	39.9284	37.8348
1.84771	-1.84771	0.00254526	0.0201013	-0.596856	ENSMUSG00000026736.2	4930426L09Rik	15.07	35.702	28.731	13.034	24.898	15.926	8.06	13.002	5.965	0.557907	1.09113	0.735173	0.649039	1.26452	1.30608	0.298579	0.524737	0.230868	1.07321	0.794735	0.351394
1.84536	-1.84536	0.00015414	0.00415421	4.6293	ENSMUSG00000037321.17	Tap1	1232.2	2235.75	1448.83	1957.28	104.538	131.606	603.652	337.996	451.21	83.7795	4.58126	6.07517	53.0686	79.1873	65.8625	22.362	13.6409	17.4635	66.0395	31.4787	17.8221
1.84515	-1.84515	0.394818	0.545957	-2.10202	ENSMUSG00000116378.1	Gcat	0	49.714	13.544	32.428	60.694	0	0	0	64.919	1.38805	2.65984	0	0	1.7608	0.615697	0	0	2.51261	0.792166	1.3493	0.837535
1.83688	-1.83688	0.00247379	0.0197185	6.50131	ENSMUSG00000037362.8	Ccn3	10882	5911.56	3091.26	3377.29	1071.26	701.564	2214.09	1159.22	910.443	144.561	46.9465	32.3855	468.667	209.38	140.526	82.0196	46.784	35.2375	272.857	74.6311	54.6804
1.83576	-1.83576	0.000507631	0.00784198	1.76982	ENSMUSG00000113581.1	Dio3os	158.289	276.364	205.996	138.565	27.951	28.106	102.142	25.203	65.713	5.93113	1.22492	1.29742	6.81723	9.78844	9.36437	3.7838	1.01715	2.54334	8.65668	2.81783	2.44809
1.83492	-1.83492	0.0123612	0.052678	-0.272468	ENSMUSG00000022454.17	Nell2	85.087	29.825	51.178	13.13	9.143	9.345	14.944	24.168	7.454	0.562016	0.400681	0.431382	3.66455	1.05636	2.3265	0.553593	0.975376	0.288497	2.34914	0.464693	0.605822
1.82587	-1.82587	0.00996049	0.0457136	-0.566454	ENSMUSG00000079491.9	H2-T10	42.305	65.449	33.669	34.625	0.675	7.887	14.586	15.388	10	1.48209	0.0295811	0.364078	1.822	2.31811	1.53056	0.540331	0.621032	0.387037	1.89023	0.625249	0.516133
1.82246	-1.82246	0.000824439	0.0101614	0.948143	ENSMUSG00000071291.10	Zfp58	124.51	92.423	62.546	57.611	49.641	32.854	26.6	32.258	16.376	2.46598	2.17546	1.5166	5.36243	3.2735	2.84328	0.985383	1.30187	0.633812	3.8264	2.05268	0.97369
1.82028	-1.82028	0.527644	0.667302	-2.36306	ENSMUSG00000046721.11	Rpl14-ps1	0	8.389	26.048	52.206	0	46.924	0	0	30.426	2.23462	0	2.1661	0	0.297127	1.18412	0	0	1.1776	0.493748	1.46691	0.392533
1.81811	-1.81811	0.00545035	0.0315343	3.14242	ENSMUSG00000037664.13	Cdkn1c	490.255	638.643	240.523	183.894	330.267	112.463	75.098	221.959	106.724	7.87139	14.4736	5.1915	21.1144	22.6199	10.9339	2.78197	8.95786	4.13061	18.2227	9.17882	5.29015
1.81511	-1.81511	0.000523982	0.00792618	2.6554	ENSMUSG00000037640.15	Zfp60	448.684	274.457	198.02	207.423	143.553	129.264	94.383	101.723	48.196	8.87853	6.29104	5.96706	19.324	9.72089	9.00179	3.49637	4.10535	1.86536	12.6822	7.04554	3.1557
1.81418	-1.81418	0.00537835	0.0313289	6.28795	ENSMUSG00000073489.6	Ifi204	2896.06	4861.29	4498.9	5326.32	655.142	1177.1	1969.51	380.971	1595.28	227.988	28.7108	54.3372	124.728	172.18	204.516	72.9594	15.3753	61.7432	167.141	103.679	50.026
1.81348	-1.81348	0.000357953	0.00637715	1.54604	ENSMUSG00000003273.14	Car11	156.962	133.567	174.848	86.487	38.389	33.533	44.275	56.952	40.034	3.70199	1.68235	1.54794	6.76008	4.73076	7.94842	1.64014	2.29848	1.54946	6.47975	2.31076	1.82936
1.81304	-1.81304	0.000128074	0.00376214	6.65129	ENSMUSG00000055148.7	Klf2	5334.1	4760.16	3220.71	3557.3	2635.22	2490.22	2021.92	986.162	790.195	152.267	115.485	114.953	229.73	168.598	146.41	74.9008	39.7997	30.5835	181.58	127.568	48.428
1.8072	-1.8072	0.00688373	0.0363896	1.8728	ENSMUSG00000061894.15	Zscan20	256.384	118.327	247.535	80.632	51.776	68.83	76.498	43.23	45.019	3.45137	2.26902	3.17732	11.042	4.19098	11.2527	2.83383	1.74468	1.7424	8.82856	2.9659	2.10697
1.8004	-1.8004	0.000187807	0.00462539	3.63415	ENSMUSG00000066258.13	Trim12a	686.238	821.462	601.693	831.129	78.416	109.625	290.726	177.898	157.634	35.5756	3.43649	5.06049	29.5551	29.0951	27.3524	10.7698	7.17964	6.10102	28.6675	14.6909	8.01682
1.79981	-1.79981	0.000309317	0.00590976	2.91497	ENSMUSG00000026360.9	Rgs2	405.565	440.421	340.137	182.072	215.192	92.89	157.737	52.726	119.809	7.79341	9.43054	4.28797	17.467	15.5991	15.4623	5.84329	2.12792	4.63705	16.1761	7.17064	4.20275
1.79694	-1.79694	0.0242117	0.0807526	-1.03926	ENSMUSG00000030317.8	Timp4	28.753	63.453	13.821	7.826	4.326	6.331	12.146	7.814	5.191	0.334984	0.189582	0.29225	1.23834	2.24742	0.628289	0.449942	0.315359	0.200911	1.37135	0.272272	0.322071
1.79311	-1.79311	0.00209641	0.0178549	0.436062	ENSMUSG00000022103.10	Gfra2	54.353	125.877	73.702	35.228	5.68	18.978	18.065	37.585	27.441	1.5079	0.248919	0.876059	2.34089	4.45839	3.35042	0.669209	1.51686	1.06207	3.38323	0.877626	1.08271
1.792	-1.792	0.0815335	0.183297	8.38531	ENSMUSG00000035258.15	Abi3bp	66034.2	13620.4	18871.2	29758.7	1141.72	2558.09	16351.7	977.632	6368.18	1273.79	50.0344	118.086	2843.98	482.415	857.866	605.742	39.4554	246.472	1394.75	480.637	297.223
1.79083	-1.79083	0.00029749	0.0058158	1.03119	ENSMUSG00000006457.4	Actn3	78.503	140.599	71.362	46.994	43.999	45.023	20.274	35.882	30.232	2.01153	1.9282	2.07834	3.38099	4.97983	3.24405	0.75104	1.44813	1.17009	3.86829	2.00603	1.12309
1.79065	-1.79065	0.00375003	0.0251048	-0.18021	ENSMUSG00000084950.7	Gm5577	26.303	49.107	32.038	32.309	32.216	12.043	13.018	13.994	7.694	1.38295	1.41183	0.555927	1.13282	1.7393	1.45642	0.482245	0.564772	0.297786	1.44285	1.1169	0.448268
1.78866	-1.78866	0.00637227	0.0345513	-0.709858	ENSMUSG00000018470.8	Kcnab3	20.639	32.946	26.869	13.989	8.155	17.104	13.107	11.712	4.339	0.598785	0.357383	0.789552	0.888886	1.1669	1.22144	0.485542	0.472675	0.167935	1.09241	0.581907	0.375384
1.78369	-1.78369	0.0261984	0.0851029	0.842662	ENSMUSG00000070031.11	Sp140	21.255	130.207	183.061	48.172	19.212	21.946	41.244	34.189	33.426	2.06195	0.841943	1.01307	0.915416	4.61176	8.32177	1.52786	1.37981	1.29371	4.61631	1.30565	1.40046
1.77738	-1.77738	0.00728269	0.0378171	4.2451	ENSMUSG00000090084.7	Srpx	2913.05	783.28	844.854	1326.15	98.592	138.865	389.213	303.595	217.208	56.7643	4.32068	6.41026	125.46	27.7427	38.4062	14.4182	12.2525	8.40676	63.8697	22.4984	11.6925
1.77619	-1.77619	0.0017248	0.015711	-0.127882	ENSMUSG00000090641.2	Zfp712	50.15	32.86	39.763	23.03	19.916	23.958	10.996	12.991	9.955	0.985776	0.872795	1.10594	2.15987	1.16386	1.80759	0.407341	0.524293	0.385295	1.71044	0.988172	0.438977
1.76473	-1.76473	0.0796005	0.180238	3.65668	ENSMUSG00000031613.9	Hpgd	2039.64	453.133	622.341	1341.56	60.698	148.714	754.656	26.976	157.989	57.4242	2.66002	6.86491	87.8438	16.0494	28.291	27.9558	1.0887	6.11476	44.0614	22.3164	11.7198
1.76451	-1.76451	0.00314948	0.0225298	0.333189	ENSMUSG00000097354.7	2310001H17Rik	23.867	61.863	49.274	78.021	29.006	32.405	9.345	24.215	15.896	3.33961	1.27115	1.49587	1.02791	2.1911	2.23995	0.346181	0.977273	0.615234	1.81965	2.03555	0.646229
1.76426	-1.76426	0.009974	0.0457603	-0.568592	ENSMUSG00000029307.7	Dmp1	114.356	37.815	40.738	23.045	2.987	1.996	20.023	8.993	10.944	0.986418	0.130902	0.092139	4.92511	1.33936	1.85191	0.741742	0.362941	0.423573	2.70546	0.403153	0.509419
1.75874	-1.75874	0.00458838	0.0283912	0.690348	ENSMUSG00000082361.6	Btc	38.183	160.506	79.4	51.183	11.968	28.991	33.087	24.024	26.912	2.19084	0.524484	1.33828	1.64448	5.6849	3.60945	1.22569	0.969565	1.04159	3.64628	1.3512	1.07895
1.75676	-1.75676	0.00597457	0.0330644	0.237025	ENSMUSG00000056592.14	Zfp658	88.63	89.67	41.531	30.688	10.17	23.929	14.701	10.207	27.75	1.31357	0.445688	1.10461	3.81714	3.17599	1.88796	0.544591	0.411936	1.07403	2.96036	0.954621	0.676852
1.75652	-1.75652	0.00548777	0.0316308	0.437354	ENSMUSG00000050545.10	Fam228b	72.037	43.005	63.822	46.994	21.723	29.365	15.278	33.745	12.244	2.01153	0.951985	1.35554	3.10251	1.52318	2.90129	0.565966	1.36189	0.473888	2.50899	1.43969	0.80058
1.75559	-1.75559	8.57748e-06	0.00122569	2.27148	ENSMUSG00000116802.1	Gm5165	224.287	246.052	187.357	130.472	120.809	87.705	59.766	73.348	62.695	5.58472	5.29431	4.04862	9.65965	8.71483	8.51706	2.214	2.96019	2.42653	8.96385	4.97589	2.53357
1.75361	-1.75361	0.000536584	0.00798358	9.99323	ENSMUSG00000061353.11	Cxcl12	56399.9	63098.9	50018.4	35995.6	9537.47	16560.4	19010.3	8406.39	21114.4	1540.75	417.969	764.456	2429.04	2234.88	2273.79	704.226	339.266	817.206	2312.57	907.727	620.233
1.75308	-1.75308	5.33444e-06	0.00100244	3.26207	ENSMUSG00000029861.17	Fam131b	343.996	500.845	393.714	223.265	274.966	190.658	115.931	177.868	118.414	9.55663	12.0501	8.80112	14.8153	17.7392	17.8978	4.2946	7.17843	4.58306	16.8175	10.1359	5.35203
1.75165	-1.75165	9.05214e-05	0.00324028	1.37884	ENSMUSG00000023266.11	Frs3	112.976	140.789	94.189	67.197	60.826	62.928	23.719	37.425	42.145	2.8763	2.66563	2.90487	4.86568	4.98656	4.28174	0.878658	1.5104	1.63117	4.71132	2.8156	1.34008
1.75026	-1.75026	0.00882816	0.0424333	5.1575	ENSMUSG00000048368.9	Omd	3824.9	3083.85	1150.17	1511.78	356.109	215.435	1239.49	346.079	397.614	64.7101	15.6061	9.94487	164.732	109.226	52.2855	45.9162	13.9671	15.3891	108.748	30.087	25.0908
1.74351	-1.74351	7.87967e-05	0.00313489	1.12954	ENSMUSG00000049115.15	Agtr1a	122.092	149.094	108.305	15.616	38.763	44.602	32.209	44.75	38.727	0.668427	1.69874	2.05891	5.25829	5.28071	4.92344	1.19317	1.80603	1.49888	5.15415	1.47536	1.49936
1.74016	-1.74016	0.142714	0.271646	2.82312	ENSMUSG00000032291.8	Crabp1	83.375	779.773	144.336	63.569	805.421	202.773	44.821	580.135	48.446	2.72101	35.2966	9.36037	3.59082	27.6185	6.56137	1.66037	23.4132	1.87504	12.5902	15.7927	8.98287
1.73901	-1.73901	0.0104763	0.0471965	0.354118	ENSMUSG00000048216.13	Gpr85	29.133	96.342	51.01	12.874	40.639	31.034	8.957	54.467	19.162	0.551058	1.78096	1.43259	1.25471	3.4123	2.31886	0.331807	2.19819	0.741641	2.32862	1.25487	1.09055
1.73804	-1.73804	0.340244	0.491623	-2.75268	ENSMUSG00000069302.5	H2ac12	10.23	5.168	2.083	0	29.259	24.055	6.491	0	0	0	1.28224	1.11042	0.440588	0.183044	0.0946911	0.240456	0	0	0.239441	0.797555	0.0801519
1.73402	-1.73402	0.00597319	0.0330644	1.42229	ENSMUSG00000024534.15	Sncaip	160.777	102.035	148.469	129.48	30.589	51.449	51.105	14.892	49.489	5.54226	1.34053	2.37498	6.92439	3.61394	6.74925	1.89316	0.601014	1.91541	5.76253	3.08592	1.46986
1.72779	-1.72779	0.000508221	0.00784227	3.7711	ENSMUSG00000035112.17	Wnk4	408.317	907.908	703.806	269.867	328.594	274.306	162.545	118.475	381.806	11.5514	14.4002	12.6625	17.5855	32.1569	31.9943	6.0214	4.78143	14.7773	27.2456	12.8714	8.52671
1.7221	-1.7221	0.00227838	0.0186707	5.1522	ENSMUSG00000035385.5	Ccl2	406.602	2354.11	1766.53	1098.47	1204.93	898.844	449.677	541.225	531.255	47.0189	52.8047	41.4923	17.5116	83.3795	80.3049	16.6581	21.8428	20.5615	60.3987	47.1053	19.6875
1.71877	-1.71877	0.00584274	0.0327012	1.06645	ENSMUSG00000112160.1	BC024063	131.842	92.421	59.555	96.965	70.697	24.724	24.435	34.382	19.339	4.15049	3.09821	1.1413	5.67821	3.27343	2.70731	0.905182	1.38759	0.748491	3.88631	2.79667	1.01376
1.71755	-1.71755	0.000776514	0.00985793	0.839403	ENSMUSG00000044952.5	Kctd21	94.291	116.448	57.636	55.099	38.829	24.95	22.017	23.983	26.867	2.35846	1.70164	1.15174	4.06095	4.12443	2.62008	0.815608	0.96791	1.03985	3.60182	1.73728	0.941124
1.71683	-1.71683	0.149139	0.280297	-0.862315	ENSMUSG00000022584.14	Ly6c2	0.98	71.446	35.315	21.526	12.638	10.719	4.889	14.637	12.639	0.921398	0.553846	0.494808	0.0422069	2.53052	1.60539	0.18111	0.590723	0.489176	1.3927	0.656684	0.420336
1.71673	-1.71673	0.00316983	0.0226124	5.64842	ENSMUSG00000022037.15	Clu	7650.48	2352.27	2082.43	2413.06	342.264	419.178	965.082	558.583	822.501	103.289	14.9993	19.35	329.493	83.3141	94.6653	35.751	22.5434	31.8338	169.157	45.8793	30.0427
1.7136	-1.7136	0.00661477	0.0354736	3.1472	ENSMUSG00000059146.12	Ntrk3	662.329	423.391	489.592	667.411	33.485	72.891	291.006	179.819	79.752	28.5678	1.46744	3.36478	28.5254	14.9959	22.2564	10.7802	7.25717	3.0867	21.9259	11.1334	7.04134
1.70901	-1.70901	0.26384	0.415303	-1.91735	ENSMUSG00000085183.1	Wincr1	1.714	13.527	17.991	0	33.922	12.609	0	38.842	6.714	0	1.48659	0.582054	0.073819	0.479108	0.817853	0	1.56759	0.259857	0.456927	0.689549	0.60915
1.70833	-1.70833	0.000214853	0.00491225	0.347276	ENSMUSG00000091144.2	Phf11c	53.662	69.908	53.418	37.658	22.149	21.163	14.998	19.984	20.053	1.61191	0.970654	0.976923	2.31113	2.47605	2.42833	0.555593	0.806518	0.776126	2.40517	1.1865	0.712745
1.70606	-1.70606	0.244964	0.394126	-2.04042	ENSMUSG00000074771.10	Ankef1	1.336	36.309	6.835	1.532	5.36	32.115	3.061	2.881	3.181	0.0655757	0.234896	1.48249	0.0575392	1.28602	0.310712	0.113393	0.116272	0.123117	0.551422	0.594319	0.117594
1.69984	-1.69984	0.00956065	0.0445947	-0.325029	ENSMUSG00000097124.2	Gm38684	14.185	55.328	60.25	15.107	9.388	15.058	14.141	11.306	17.831	0.64664	0.411418	0.695105	0.610923	1.95964	2.73891	0.523846	0.456289	0.690126	1.76982	0.584387	0.556754
1.69872	-1.69872	0.00135347	0.0136001	6.77414	ENSMUSG00000055172.10	C1ra	8264.45	6825.99	5092.28	5764.64	707.884	1047.9	2602.55	1019.27	1986.04	246.749	31.0222	48.373	355.935	241.767	231.49	96.4102	41.136	76.8671	276.398	108.715	71.4711
1.69708	-1.69708	4.47357e-06	0.000929825	8.00626	ENSMUSG00000052684.4	Jun	13545.3	12343.9	9071.64	7941.37	5632.11	5844.41	4525.91	2615.62	3008.49	339.922	246.821	269.788	583.372	437.203	412.388	167.66	105.562	116.44	477.654	285.511	129.887
1.69587	-1.69587	0.145519	0.275804	0.346636	ENSMUSG00000083287.4	NA	55.75	78.893	61.92	42.923	28.544	45.657	54.222	0	55.846	1.83728	1.25091	2.10761	2.40106	2.79428	2.81482	2.00863	0	2.16145	2.67005	1.73193	1.39002
1.69393	-1.69393	0.0171235	0.0650135	-0.507402	ENSMUSG00000028572.13	Hook1	15.045	38.567	54.225	10.92	11.376	7.489	17.206	25.855	6.728	0.467419	0.49854	0.345706	0.647962	1.36599	2.46501	0.637387	1.04346	0.260399	1.49299	0.437222	0.647082
1.69354	-1.69354	6.24979e-05	0.00275674	4.0465	ENSMUSG00000026088.15	Mitd1	502.512	1006.42	755.756	766.558	253.607	259.754	315.871	170.566	250.878	32.8117	11.114	11.9907	21.6423	35.6462	34.3559	11.7013	6.88373	9.70991	30.5481	18.6388	9.43164
1.69294	-1.69294	3.3561e-06	0.000885071	3.40326	ENSMUSG00000028885.8	Smpdl3b	387.267	508.101	474.663	309.86	226.922	242.379	172.554	112.907	151.119	13.2632	9.94459	11.1887	16.6789	17.9962	21.5777	6.39217	4.55672	5.84887	18.751	11.4655	5.59925
1.69259	-1.69259	0.0302003	0.0932833	-0.474631	ENSMUSG00000024039.15	Cbs	17.545	39.008	36.923	16.55	6.597	31.085	7.241	14.506	12.08	0.708406	0.289106	1.43494	0.755633	1.38161	1.67848	0.268239	0.585436	0.467541	1.27191	0.810817	0.440405
1.6912	-1.6912	4.54278e-05	0.00240654	4.09268	ENSMUSG00000091549.1	NA	695.689	1062.3	772.93	799.182	202.013	237.6	306.902	170.813	302.935	34.2082	8.85298	10.968	29.9621	37.6254	35.1366	11.369	6.8937	11.7247	34.2414	18.0097	9.99581
1.68591	-1.68591	0.00304317	0.0221113	1.69406	ENSMUSG00000038742.7	Angptl6	217.75	125.176	112.139	187.687	62.682	44.862	66.355	34.968	27.816	8.03375	2.74697	2.07091	9.37812	4.43356	5.09773	2.45809	1.41124	1.07658	6.30314	4.28388	1.64864
1.68532	-1.68532	8.74402e-05	0.00323956	3.75647	ENSMUSG00000029859.6	Epha1	646.494	621.948	715.093	480.74	162.931	178.308	181.09	273.294	214.342	20.5776	7.14026	8.23102	27.8434	22.0286	32.5074	6.70839	11.0296	8.29583	27.4598	11.983	8.67795
1.68387	-1.68387	0.00341599	0.023548	2.58729	ENSMUSG00000006342.15	Susd2	354.241	777.748	225.828	93.066	45.061	60.369	114.082	127.358	123.394	3.98359	1.97475	2.78674	15.2565	27.5468	10.2659	4.22611	5.13994	4.77581	17.6897	2.91503	4.71395
1.6803	-1.6803	0.000163369	0.00430153	7.42557	ENSMUSG00000024308.15	Tapbp	8686.01	11227.4	7117.19	8515.21	1941.53	1754.67	3190.41	2178.58	2694.28	364.485	85.0854	80.9988	374.092	397.659	323.54	118.187	87.9233	104.278	365.097	176.856	103.463
1.67992	-1.67992	8.83947e-05	0.00324028	6.13312	ENSMUSG00000056116.18	H2-T22	3079.99	4430.63	2770.48	3935.1	907.965	803.073	1152.18	883.702	1073.49	168.438	39.7905	37.0713	132.65	156.927	125.943	42.682	35.6646	41.5481	138.507	81.7665	39.9649
1.67272	-1.67272	0.0341133	0.101269	0.681397	ENSMUSG00000048065.8	Cyb5r2	184.596	42.741	75.166	103.493	14.532	13.871	25.217	41.158	13.354	4.42991	0.636848	0.640311	7.95023	1.51383	3.41697	0.934151	1.66106	0.516849	4.29368	1.90236	1.03735
1.672	-1.672	0.00325567	0.022833	0.356845	ENSMUSG00000078193.2	Gm2000	47.873	53.794	45.952	19.502	45.761	41.312	9.206	36.578	15.196	0.834763	2.00542	1.90704	2.06181	1.90531	2.08893	0.341032	1.47622	0.588142	2.01868	1.58241	0.801798
1.66869	-1.66869	0.00894976	0.0428377	3.15271	ENSMUSG00000067780.3	Pi15	1104.18	540.004	389.836	234.174	111.55	63.91	326.426	48.971	156.376	10.0236	4.88855	2.9502	47.5549	19.1262	17.7216	12.0923	1.97638	6.05233	28.1342	5.95411	6.707
1.66553	-1.66553	7.71417e-05	0.00309424	1.41888	ENSMUSG00000095193.2	Gm20939	99.585	132.007	95.497	65.184	75.662	68.646	25.416	43.485	39.544	2.79013	3.3158	3.16882	4.28895	4.67551	4.3412	0.941523	1.75497	1.5305	4.43522	3.09159	1.409
1.66386	-1.66386	0.000360516	0.0063853	1.39452	ENSMUSG00000068551.12	Zfp467	116.417	193.384	143.734	41.635	26.291	31.092	85.215	53.242	31.65	1.78214	1.15217	1.43526	5.01388	6.8494	6.53401	3.15675	2.14875	1.22497	6.13243	1.45653	2.17682
1.66365	-1.66365	0.0148256	0.0590781	-0.642569	ENSMUSG00000034959.8	Rubcnl	14.068	32.892	33.335	29.108	12.964	5.997	16.049	13.012	4.983	1.24594	0.568132	0.276832	0.605884	1.16499	1.51538	0.594527	0.52514	0.192861	1.09542	0.696968	0.437509
1.66339	-1.66339	0.00492022	0.0295904	4.29225	ENSMUSG00000031825.16	Crispld2	1403.23	653.526	842.956	1153.72	174.309	380.972	340.524	294.986	203.394	49.3838	7.63889	17.5864	60.4346	23.147	38.3199	12.6145	11.9051	7.8721	40.6339	24.8697	10.7972
1.66155	-1.66155	0.0225412	0.0773244	3.8265	ENSMUSG00000026405.14	C4bp	185.054	1284.37	831.982	175.931	421.384	347.549	124.927	190.743	542.799	7.53055	18.4667	16.0435	7.96996	45.4905	37.8211	4.62786	7.69804	21.0083	30.4272	14.0136	11.1114
1.65755	-1.65755	0.00145216	0.0142088	0.49639	ENSMUSG00000035835.14	Plppr3	61.561	123.218	53.067	29.638	19.632	15.203	19.548	32.485	24.072	1.26862	0.860349	0.701798	2.65133	4.36421	2.41237	0.724146	1.31104	0.931676	3.14264	0.943591	0.988952
1.6546	-1.6546	0.000957201	0.011223	6.2695	ENSMUSG00000026536.9	Ifi211	2316.25	4591.37	4113.03	4109.2	871.909	1149.19	1610.42	625.404	1530.93	175.89	38.2104	53.0486	99.7568	162.62	186.974	59.6573	25.2402	59.2526	149.784	89.0497	48.05
1.65073	-1.65073	0.0198335	0.071038	1.52228	ENSMUSG00000032578.7	Cish	61.705	228.954	100.522	65.696	82.964	45.503	15.441	109.789	58.968	2.81205	3.6358	2.1005	2.65753	8.10924	4.56963	0.572004	4.43088	2.28228	5.11213	2.84945	2.42839
1.65063	-1.65063	0.115702	0.234411	-2.11267	ENSMUSG00000085604.1	NA	42.119	16.879	14.877	27.081	0	0	18.084	0	6.95	1.15917	0	0	1.81399	0.597831	0.676294	0.669912	0	0.268991	1.02937	0.386391	0.312968
1.64966	-1.64966	0.00404835	0.0262578	1.81794	ENSMUSG00000041144.11	Dnah7b	141.775	181.324	301.762	123.791	25.293	29.254	101.34	44.645	70.168	5.29875	1.10844	1.35042	6.106	6.42225	13.7178	3.75409	1.80179	2.71576	8.74869	2.58587	2.75721
1.64939	-1.64939	0.0121221	0.0520672	2.62423	ENSMUSG00000052516.19	Robo2	503.98	240.113	316.36	277.232	39.656	131.61	124.16	45.519	113.484	11.8666	1.73788	6.07536	21.7055	8.50448	14.3814	4.59944	1.83706	4.39225	14.8638	6.55996	3.60959
1.64872	-1.64872	0.00780751	0.0392752	1.67683	ENSMUSG00000054728.16	Phactr1	88.702	119.88	223.105	121.992	37.462	58.444	47.253	67.318	46.646	5.22174	1.64173	2.69788	3.82024	4.24599	10.1421	1.75046	2.71683	1.80537	6.06945	3.18712	2.09089
1.64758	-1.64758	0.279612	0.432174	-1.55805	ENSMUSG00000050359.7	Sprr1a	0	21.749	25.71	2.018	62.581	14.914	5.094	16.978	1.978	0.0863784	2.74254	0.688457	0	0.77032	1.16875	0.188705	0.685201	0.0765559	0.646357	1.17246	0.316821
1.64737	-1.64737	0.000723551	0.00950238	1.21196	ENSMUSG00000072915.3	Gm12258	113.414	93.834	92.737	70.174	36.595	58.664	26.371	44.259	29.081	3.00373	1.60373	2.70804	4.88454	3.32347	4.21573	0.9769	1.78621	1.12554	4.14125	2.4385	1.29622
1.64361	-1.64361	0.000436513	0.00713717	4.14812	ENSMUSG00000049734.9	Trex1	453.984	1248.82	809.913	898.37	233.748	266.489	355.69	175.89	306.098	38.4538	10.2437	12.3016	19.5523	44.2316	36.8178	13.1764	7.0986	11.8471	33.5339	20.3331	10.7074
1.6432	-1.6432	0.0290043	0.0907861	1.55247	ENSMUSG00000050345.9	4930486L24Rik	43.153	192.632	135.501	29.12	86.056	173.152	27.177	57.306	56.136	1.24645	3.7713	7.99301	1.85853	6.82276	6.15974	1.00676	2.31277	2.17267	4.94701	4.33692	1.83073
1.64166	-1.64166	0.00027939	0.00561976	2.15206	ENSMUSG00000048371.8	Pdp2	235.685	215.17	142.194	149.135	112.54	78.881	81.885	52.967	44.815	6.38357	4.93193	3.64129	10.1505	7.62103	6.464	3.03339	2.13765	1.73451	8.07852	4.9856	2.30185
1.64125	-1.64125	0.238742	0.387087	2.66446	ENSMUSG00000020609.14	Apob	20.848	376.409	361.857	25.902	1133.74	589.825	40.749	237.553	93.6	1.10871	49.6848	27.2274	0.897887	13.3319	16.4497	1.50953	9.5872	3.62267	10.2265	26.007	4.90647
1.63866	-1.63866	6.13374e-05	0.0027408	4.12448	ENSMUSG00000031897.9	Psmb10	448.125	1138.62	679.016	654.975	355.828	333.703	226.183	241.332	288.862	28.0355	15.5937	15.4043	19.3	40.3285	30.8674	8.37883	9.73972	11.18	30.1653	19.6779	9.76619
1.63809	-1.63809	0.00259115	0.0203118	0.300175	ENSMUSG00000071661.7	Zbtb3	73.24	46.733	36.742	33.092	41.801	27.928	11.035	20.983	13.919	1.41647	1.83188	1.28921	3.15432	1.65522	1.67026	0.408786	0.846835	0.538717	2.15993	1.51252	0.598113
1.63794	-1.63794	0.00291823	0.0216977	1.44565	ENSMUSG00000067424.13	Zfp563	99.199	158.335	88.413	77.397	96.139	57.092	74.28	17.357	28.643	3.3129	4.21318	2.63547	4.27233	5.60801	4.01917	2.75166	0.700497	1.10859	4.63317	3.38718	1.52025
1.63451	-1.63451	0.00026884	0.00551262	8.37965	ENSMUSG00000044786.6	Zfp36	20229.8	15016.7	9369.06	14329.5	6740.53	8029.19	6136.09	3428.26	3124.12	613.36	295.396	370.642	871.264	531.87	425.908	227.308	138.358	120.915	609.681	426.466	162.194
1.63399	-1.63399	0.00141287	0.0140346	1.31652	ENSMUSG00000091764.3	Zfp964	171.112	122.763	82.969	133.743	27.227	34.363	34.153	41.795	31.11	5.72473	1.19319	1.58626	7.3695	4.3481	3.77169	1.26518	1.68677	1.20407	5.1631	2.83473	1.38534
1.63288	-1.63288	3.72965e-05	0.00225253	3.89667	ENSMUSG00000027239.14	Mdk	1103.35	726.468	667.426	263.414	220.89	210.132	216.751	309.296	233.328	11.2752	9.68025	9.70007	47.5192	25.7305	30.3405	8.02943	12.4826	9.03066	34.5301	10.2185	9.84757
1.63077	-1.63077	0.0233284	0.0788417	1.54071	ENSMUSG00000021991.9	Cacna2d3	392.565	106.674	127.132	129.645	14.386	52.006	44.941	34.066	49.536	5.54932	0.63045	2.40069	16.9071	3.77825	5.7793	1.66482	1.37484	1.91723	8.82155	2.86015	1.65229
1.63077	-1.63077	0.10685	0.221649	-1.11511	ENSMUSG00000027419.9	Pcsk2	37.897	13.172	46.319	20.805	1.226	6.144	20.763	1.888	8.491	0.890537	0.053728	0.283618	1.63216	0.466534	2.10562	0.769155	0.0761962	0.328633	1.40144	0.409294	0.391328
1.62891	-1.62891	0.000146774	0.00405121	5.79651	ENSMUSG00000055980.2	Irs1	3720.22	2394.7	1889.76	1967.32	1057.95	1229.38	998.751	458.734	735.185	84.2091	46.3634	56.7506	160.224	84.817	85.9066	36.9982	18.5137	28.4544	110.316	62.441	27.9888
1.6274	-1.6274	0.00199188	0.0171637	2.22116	ENSMUSG00000054136.6	Adm2	229.837	183.61	147.758	328.531	86.531	86.697	93.732	53.945	36.723	14.0624	3.79212	4.00209	9.89868	6.50322	6.71693	3.47225	2.17712	1.42132	7.70628	7.28555	2.3569
1.62697	-1.62697	0.01578	0.0613256	-0.193287	ENSMUSG00000086224.8	NA	35.168	31.892	41.429	28.401	15.056	11.308	15.331	34.04	5.629	1.21568	0.659812	0.521998	1.51462	1.12957	1.88332	0.567929	1.37379	0.217863	1.50917	0.799162	0.719861
1.62606	-1.62606	7.69092e-05	0.00309424	1.22983	ENSMUSG00000011589.9	Fsd1	76.49	142.841	93.598	44.23	59.407	45.793	35.495	39.459	32.859	1.89322	2.60344	2.11389	3.29429	5.05923	4.25487	1.31489	1.59249	1.27177	4.2028	2.20352	1.39305
1.62412	-1.62412	0.00419028	0.0268258	1.67768	ENSMUSG00000001520.12	Nrip2	248.61	173.934	110.741	213.66	27.596	22.003	58.341	81.606	31.447	9.1455	1.20936	1.0157	10.7072	6.16051	5.03418	2.16121	3.29347	1.21712	7.30063	3.79019	2.22393
1.62329	-1.62329	0.00469184	0.0287461	-0.113961	ENSMUSG00000050914.16	Ankrd37	32.198	41.567	32.947	27.708	20.698	18.244	15.31	24.964	6.31	1.18601	0.907066	0.842176	1.38671	1.47225	1.49774	0.567151	1.0075	0.24422	1.45223	0.978418	0.606291
1.61951	-1.61951	5.32458e-06	0.00100244	3.61208	ENSMUSG00000029863.13	Casp2	479.236	530.845	448.676	352.136	304.452	296.98	187.387	202.918	125.132	15.0728	13.3423	13.7091	20.6399	18.8018	20.3964	6.94166	8.1894	4.84307	19.946	14.0414	6.65804
1.61929	-1.61929	0.00249385	0.0198314	-0.241764	ENSMUSG00000113047.1	NA	39.96	40.027	27.415	30.436	14.051	17.372	8.716	17.602	9.868	1.30278	0.615769	0.801923	1.72101	1.4177	1.24626	0.32288	0.710384	0.381928	1.46166	0.906825	0.471731
1.61841	-1.61841	1.82027e-05	0.00163206	4.41838	ENSMUSG00000060301.6	2610008E11Rik	1013.03	1156.11	815.404	557.903	335.785	369.855	350.967	476.438	240.719	23.8805	14.7154	17.0732	43.6295	40.9477	37.0675	13.0014	19.2282	9.31672	40.5482	18.5563	13.8488
1.6122	-1.6122	0.000395164	0.00675918	2.12708	ENSMUSG00000059839.9	Zfp874b	166.565	284.962	166.724	97.824	84.051	55.868	58.752	134.061	55.448	4.18726	3.68344	2.57897	7.17367	10.093	7.57911	2.17644	5.41046	2.14604	8.28191	3.48322	3.24431
1.61202	-1.61202	0.000585345	0.00836433	2.55375	ENSMUSG00000036863.12	Syde2	153.286	343.224	283.198	102.077	140.306	103.028	137.39	127.436	59.848	4.3693	6.14875	4.75596	6.60176	12.1565	12.8739	5.08954	5.14308	2.31634	10.5441	5.09134	4.18299
1.61099	-1.61099	0.00143025	0.0141051	1.73888	ENSMUSG00000042510.7	AA986860	73.479	244.851	119.608	77.793	107.728	64	56.9	47.928	44.178	3.32985	4.72105	2.95436	3.16461	8.67229	5.43726	2.10783	1.93429	1.70985	5.75805	3.66842	1.91732
1.60917	-1.60917	0.00839508	0.041092	-0.874088	ENSMUSG00000027901.12	Dennd2d	17.835	29.344	27.134	14.102	10.289	6.334	4.22	11.736	12.614	0.603622	0.450903	0.292389	0.768123	1.03932	1.23348	0.156328	0.473643	0.488209	1.01364	0.448971	0.372727
1.60825	-1.60825	0.00581303	0.0326517	5.9505	ENSMUSG00000049225.14	Pdp1	5633.73	2261.18	2638.07	4971.14	560.281	661.575	1273.81	491.414	978.13	212.785	24.5537	30.5395	242.635	80.088	119.924	47.1875	19.8326	37.8573	147.549	89.2926	34.9591
1.60771	-1.60771	0.00702046	0.0368709	2.18553	ENSMUSG00000044254.6	Pcsk9	69.209	256.86	236.558	65.097	140.397	187.655	49.002	69.952	92.568	2.78641	6.15273	8.6625	2.98071	9.09763	10.7537	1.81525	2.82313	3.58273	7.61068	5.86721	2.74037
1.60678	-1.60678	0.00162107	0.0152002	0.650389	ENSMUSG00000040429.6	Mterf1a	71.791	69.612	45.681	50.684	43.045	40.102	30.691	19.341	12.195	2.16948	1.8864	1.85118	3.09191	2.46556	2.07661	1.13693	0.780567	0.471992	2.5447	1.96902	0.796497
1.60446	-1.60446	0.0384545	0.109648	8.50125	ENSMUSG00000039518.7	Cdsn	21606.3	13856	16139.2	38844.5	2949.43	5184.08	14309.1	1742.74	4327.74	1662.7	129.255	239.307	930.548	490.761	733.67	530.073	70.3336	167.5	718.326	677.088	255.969
1.6005	-1.6005	1.36305e-05	0.00142735	6.50584	ENSMUSG00000022324.15	Matn2	3925.75	4723.17	3160.7	3122.61	2111.73	1682.91	1733.09	964.027	1117.1	133.66	92.5443	77.6861	169.075	167.288	143.682	64.2014	38.9064	43.2358	160.015	101.297	48.7812
1.59701	-1.59701	0.000890376	0.0106303	1.2237	ENSMUSG00000054967.7	Zfp647	135.472	137.77	72.579	61.474	35.816	42.557	41.525	40.189	25.63	2.63133	1.56959	1.96451	5.83454	4.87963	3.29937	1.53827	1.62195	0.991976	4.67118	2.05514	1.38407
1.59697	-1.59697	0.0206515	0.0729781	0.309564	ENSMUSG00000038203.18	Hoxa13	59.196	39.383	71.889	51.454	18.766	15.047	38.721	16.953	10.313	2.20244	0.822398	0.694597	2.54947	1.39489	3.268	1.4344	0.684192	0.399151	2.40412	1.23981	0.839248
1.5926	-1.5926	0.0284987	0.0897074	-0.301328	ENSMUSG00000015970.19	Chdh	55.134	40.094	36.117	19.651	23.464	9.802	19.606	1.962	21.07	0.841141	1.02828	0.452478	2.37453	1.42008	1.64184	0.726294	0.0791827	0.815487	1.81215	0.773967	0.540321
1.5901	-1.5901	0.00452912	0.0281567	2.79322	ENSMUSG00000031595.9	Pdgfrl	801.262	296.824	293.112	247.039	57.727	69.869	163.895	106.515	84.643	10.5743	2.52982	3.22528	34.509	10.5131	13.3246	6.07141	4.29875	3.276	19.4489	5.44312	4.54872
1.58752	-1.58752	0.000117775	0.00359031	5.60285	ENSMUSG00000027951.16	Adar	1999.2	2853.45	2317.12	2220.29	532.75	583.384	1053.89	522.571	862.369	95.0372	23.3471	26.9301	86.1021	101.065	105.334	39.041	21.09	33.3769	97.5005	48.4381	31.1693
1.5865	-1.5865	0.186083	0.326098	0.664136	ENSMUSG00000098404.1	Mrip-ps	39.277	84.998	57.561	53.476	106.81	85.221	99.249	0	36.581	2.28899	4.68082	3.93396	1.69159	3.01051	2.61667	3.67663	0	1.41582	2.43959	3.63459	1.69748
1.58453	-1.58453	0.135634	0.262096	-0.558065	ENSMUSG00000022580.13	Rhpn1	33.026	66.918	12.876	9.434	43.239	7.576	2.04	14.506	21.397	0.403813	1.8949	0.349722	1.42237	2.37014	0.58533	0.0755708	0.585436	0.828143	1.45928	0.882811	0.496383
1.58012	-1.58012	0.000524637	0.00792618	4.00472	ENSMUSG00000022309.9	Angpt1	1087.28	783.644	662.464	665.912	178.82	236.006	343.622	136.915	269.023	28.5037	7.83658	10.8945	46.8272	27.7556	30.115	12.7293	5.52564	10.4122	34.8993	15.7449	9.55571
1.57763	-1.57763	0.0292575	0.0912408	1.60261	ENSMUSG00000029636.11	Wasf3	59.456	268.166	173.544	14.008	137.704	27.945	36.624	197.384	53.341	0.599598	6.03472	1.28999	2.56067	9.49808	7.88914	1.35672	7.96606	2.06449	6.64929	2.64144	3.79576
1.57635	-1.57635	0.00306294	0.0221832	3.42727	ENSMUSG00000019880.10	Rspo3	1179.6	563.122	534.671	386.142	43.515	95.964	301.967	209.854	148.845	16.5284	1.90699	4.42987	50.8032	19.945	24.3056	11.1862	8.46932	5.76085	31.6846	7.62176	8.47213
1.57223	-1.57223	0.00204716	0.0175299	1.6725	ENSMUSG00000071847.13	Apcdd1	86.426	266.628	110.569	52.044	57.672	79.234	49.721	64.653	47.054	2.22769	2.52741	3.65759	3.72222	9.4436	5.02636	1.84189	2.60928	1.82116	6.06406	2.80423	2.09078
1.57156	-1.57156	9.09394e-05	0.00324028	2.62472	ENSMUSG00000023031.8	Cela1	182.334	416.643	262.531	165.981	111.196	105.595	131.015	71.18	99.122	7.10465	4.87303	4.87446	7.85281	14.7569	11.9344	4.85338	2.87269	3.83639	11.5147	5.61738	3.85416
1.57081	-1.57081	0.00220032	0.0183936	1.70754	ENSMUSG00000017390.15	Aldoc	130.842	185.626	108.727	308.931	44.783	37.006	61.964	29.996	45.027	13.2235	1.96256	1.70826	5.63514	6.57462	4.94262	2.29542	1.21058	1.74271	5.71746	5.63143	1.74957
1.56953	-1.56953	0.27731	0.429577	1.60677	ENSMUSG00000072640.11	Lyrm9	9.721	208.403	158.379	326.205	485.738	26.621	11.125	22.282	167.183	13.9629	21.2869	1.22887	0.418667	7.38135	7.19975	0.41212	0.899261	6.4706	4.99992	12.1595	2.59399
1.56895	-1.56895	0.0599926	0.147795	0.174972	ENSMUSG00000048782.15	Insc	107.762	98.465	28.583	28.783	6.614	13.592	47.499	24.679	7.255	1.23203	0.289851	0.627431	4.64112	3.4875	1.29935	1.75958	0.995999	0.280795	3.14266	0.716436	1.01212
1.56867	-1.56867	0.0127014	0.0535624	-0.372949	ENSMUSG00000053178.5	Mterf1b	33.966	21.478	33.666	24.646	17.14	17.316	9.356	18.825	6.713	1.05495	0.751141	0.799338	1.46286	0.760722	1.53042	0.346588	0.759743	0.259818	1.25133	0.868475	0.455383
1.56864	-1.56864	0.0521577	0.134568	-0.77364	ENSMUSG00000082588.1	NA	41.096	35.589	12.854	19.166	4.966	14.912	4.072	19.971	6.923	0.820381	0.217629	0.688365	1.76993	1.26051	0.58433	0.150845	0.805993	0.267946	1.20493	0.575458	0.408261
1.56023	-1.56023	0.00473081	0.0289075	3.232	ENSMUSG00000043631.8	Ecm2	767.008	611.462	297.416	379.785	88.982	130.929	244.3	74.095	143.213	16.2563	3.89953	6.04392	33.0337	21.6572	13.5202	9.04997	2.99034	5.54287	22.737	8.73325	5.86106
1.55123	-1.55123	0.000483648	0.0076216	1.27814	ENSMUSG00000063383.5	Zfp947	107.317	106.685	79.848	75.471	55.755	58.884	49.046	29.98	22.976	3.23046	2.4434	2.71819	4.62196	3.77864	3.62981	1.81688	1.20994	0.889256	4.01014	2.79735	1.30536
1.549	-1.549	0.0320378	0.0972333	-0.528166	ENSMUSG00000039620.17	Trmt9b	6.386	39.666	32.277	11.366	37.495	20.03	11.677	12.912	7.286	0.48651	1.64317	0.924621	0.275034	1.40492	1.46728	0.432568	0.521105	0.281995	1.04908	1.0181	0.411889
1.54826	-1.54826	0.018088	0.0672809	4.88085	ENSMUSG00000057751.14	Megf6	3154.03	1096.87	1116.42	2684.48	251.343	254.072	923.782	237.296	328.68	114.906	11.0148	11.7284	135.839	38.8497	50.7512	34.221	9.57683	12.7211	75.1465	45.8832	18.8397
1.5458	-1.5458	0.0213258	0.0745154	1.18456	ENSMUSG00000020364.14	Zfp354a	103.836	125.729	49.034	66.651	44.516	69.771	40.786	61.096	12.724	2.85293	1.95086	3.22076	4.47204	4.45315	2.22904	1.5109	2.46572	0.492466	3.71807	2.67485	1.4897
1.54535	-1.54535	9.9321e-05	0.0034223	1.7957	ENSMUSG00000079560.13	Hoxa3	158.122	150.12	136.296	55.772	86.55	87.921	53.277	65.274	41.626	2.38726	3.79295	4.05859	6.81004	5.31705	6.19588	1.97362	2.63434	1.61108	6.10766	3.41294	2.07301
1.54453	-1.54453	0.00295738	0.0218572	1.27713	ENSMUSG00000044551.13	9930012K11Rik	121.36	158.236	71.338	65.929	43.127	45.323	62.706	26.133	26.225	2.82202	1.88999	2.09219	5.22677	5.6045	3.24296	2.32291	1.05468	1.015	4.69141	2.26807	1.4642
1.54432	-1.54432	0.0257513	0.0840486	5.93708	ENSMUSG00000039062.15	Anpep	6390.53	3091.17	3136.51	3998.06	239.481	627.15	1467.34	340.781	1871.88	171.133	10.495	28.9504	275.229	109.485	142.583	54.3568	13.7533	72.4487	175.766	70.1927	46.853
1.54357	-1.54357	0.123153	0.244665	-1.52409	ENSMUSG00000084915.2	NA	29.515	13.732	23.426	16.118	0.859	5.991	2.817	1.293	23.49	0.689914	0.0376447	0.276555	1.27116	0.486369	1.06492	0.104354	0.0521831	0.90915	0.940817	0.334705	0.355229
1.54286	-1.54286	0.00125189	0.0129709	1.77503	ENSMUSG00000038319.14	Kcnh2	211.261	117.921	150.257	67.067	71.561	87.157	46.999	43.507	54.476	2.87073	3.13608	4.02333	9.09865	4.1766	6.83053	1.74105	1.75586	2.10842	6.70193	3.34338	1.86845
1.53969	-1.53969	0.0176547	0.0664074	1.10038	ENSMUSG00000026764.15	Kif5c	34.106	110.804	85.92	38.632	134.468	42.22	29.359	54.196	21.971	1.6536	5.8929	1.94895	1.46889	3.92453	3.90584	1.08759	2.18725	0.850359	3.09975	3.16515	1.37507
1.53831	-1.53831	0.000603243	0.00854002	0.99937	ENSMUSG00000099041.1	NA	86.208	108.931	97.792	88.559	17.671	21.568	47.264	31.222	28.585	3.79068	0.774411	0.995618	3.71283	3.85819	4.44553	1.75087	1.26006	1.10635	4.00552	1.85357	1.37243
1.5356	-1.5356	4.23458e-05	0.00238588	2.76524	ENSMUSG00000096433.2	Zfp994	244.707	273.166	267.279	258.546	157.348	150.5	117.879	82.271	81.651	11.0668	6.89559	6.94735	10.5391	9.67517	12.1502	4.36677	3.32031	3.1602	10.7882	8.30325	3.61576
1.53394	-1.53394	0.00446277	0.0278984	1.10442	ENSMUSG00000091754.8	Gm3636	42.925	116.572	94.128	60.495	71.279	34.683	20.828	43.984	39.705	2.58943	3.12372	1.60103	1.84871	4.12882	4.27897	0.771563	1.77511	1.53673	3.41883	2.43806	1.36114
1.53394	-1.53394	0.064347	0.154921	2.91861	ENSMUSG00000045930.3	Clec14a	702.099	225.081	501.076	520.591	30.871	130.786	160.864	40.974	203.117	22.2834	1.35289	6.03732	30.2382	7.97206	22.7784	5.95912	1.65364	7.86138	20.3296	9.89119	5.15805
1.53265	-1.53265	0.0175092	0.0660592	-0.666753	ENSMUSG00000024274.10	NA	13.133	23.949	35.718	23.8	16.786	12.118	7.07	6.052	13.663	1.01873	0.735627	0.559389	0.565616	0.848241	1.6237	0.261905	0.244248	0.528809	1.01252	0.77125	0.344987
1.53259	-1.53259	0.0023988	0.0193115	1.24342	ENSMUSG00000078247.4	Airn	104.892	97.413	125.303	98.347	41.105	23.941	51.138	25.898	37.323	4.20964	1.80138	1.10516	4.51752	3.45024	5.69615	1.89438	1.0452	1.44454	4.55463	2.37206	1.46137
1.53244	-1.53244	0.00246308	0.0196559	1.82721	ENSMUSG00000087095.2	Emx2os	148.739	129.485	164.055	150.154	49.794	63.899	77.914	58.963	34.852	6.42719	2.18216	2.94969	6.40593	4.58618	7.45778	2.88628	2.37964	1.3489	6.14996	3.85302	2.20494
1.53217	-1.53217	0.00052913	0.00793291	5.0289	ENSMUSG00000032625.14	Thsd7a	792.859	2602	1608.32	343.724	655.326	754.241	474.568	575.905	781.984	14.7128	28.7189	34.8171	34.1471	92.1593	73.1125	17.5801	23.2425	30.2657	66.473	26.0829	23.6961
1.53149	-1.53149	0.018248	0.0676395	4.85915	ENSMUSG00000040280.10	Ndufa4l2	1696.84	1423.1	1047.26	3210.34	223.092	458.822	788.119	131.88	482.068	137.415	9.77675	21.1801	73.0799	50.4044	47.6073	29.1955	5.32244	18.6578	57.0305	56.124	17.7252
1.52725	-1.52725	0.0130782	0.0544977	0.452075	ENSMUSG00000027831.9	Veph1	66.715	45.016	80.288	24.867	25.143	18.185	17.436	48.192	17.908	1.06441	1.10186	0.839453	2.8733	1.59441	3.64981	0.645908	1.94494	0.693106	2.70584	1.00191	1.09465
1.52611	-1.52611	0.00834868	0.0409464	0.895562	ENSMUSG00000061740.8	Cyp2d22	130.728	84.307	76.672	43.561	18.035	50.02	23.257	20.937	42.064	1.86458	0.790363	2.30901	5.63023	2.98604	3.48543	0.861544	0.844979	1.62803	4.0339	1.65465	1.11152
1.52549	-1.52549	0.347296	0.498661	-1.99428	ENSMUSG00000041828.15	Abca8a	3.817	87.833	3.027	2.285	32.597	0	4.56	17.494	1.516	0.0978071	1.42853	0	0.164392	3.11093	0.137604	0.168923	0.706026	0.0586748	1.13764	0.508778	0.311208
1.52178	-1.52178	0.0005839	0.00836003	2.37994	ENSMUSG00000022537.18	Tmem44	329.303	364.004	207.014	171.858	45	42.731	142.337	92.782	71.137	7.35621	1.97207	1.97254	14.1825	12.8925	9.41065	5.2728	3.74451	2.75327	12.1619	3.76694	3.92353
1.52124	-1.52124	0.01739	0.065754	0.754979	ENSMUSG00000034059.14	Ypel4	138.702	151.501	48.367	63.85	12.947	9.863	40.418	39.065	20.789	2.73303	0.567387	0.455294	5.97366	5.36596	2.19872	1.49726	1.57659	0.804611	4.51278	1.2519	1.29282
1.52048	-1.52048	2.9211e-05	0.00200881	4.31044	ENSMUSG00000030157.5	Clec2d	564.099	1078.39	735.586	842.762	364.046	427.503	261.308	268.713	329.393	36.0736	15.9539	19.7343	24.2948	38.1951	33.439	9.68002	10.8448	12.7487	31.9763	23.9206	11.0912
1.51878	-1.51878	0.00731113	0.0378897	4.71721	ENSMUSG00000021136.13	Smoc1	2044.43	1286.65	1117.42	1649.56	197.78	325.633	578.262	155.308	612.291	70.6079	8.66748	15.0318	88.0499	45.5714	50.7969	21.4214	6.26795	23.6979	61.4727	31.4357	17.1291
1.51725	-1.51725	0.509752	0.651522	-1.70105	ENSMUSG00000078307.3	AI593442	24.065	5.976	21.303	18.871	0	51.526	9.414	0	7.681	0.807754	0	2.37853	1.03644	0.211662	0.968413	0.348737	0	0.297283	0.738838	1.0621	0.21534
1.51219	-1.51219	0.000324739	0.00606128	1.76251	ENSMUSG00000002910.11	Arrdc2	153.187	180.105	123.669	145.768	62.768	43.002	61.987	36.398	53.106	6.23945	2.75073	1.98505	6.5975	6.37907	5.62187	2.29628	1.46896	2.0554	6.19948	3.65841	1.94021
1.5112	-1.5112	0.000149764	0.00409256	4.68162	ENSMUSG00000047747.10	Rnf150	1407.82	1067.26	1065.48	1135.74	356.36	380.672	477.973	303.211	385.477	48.6141	15.6171	17.5725	60.6322	37.8009	48.4357	17.7063	12.237	14.9194	48.9563	27.2679	14.9542
1.50555	-1.50555	0.0198201	0.0710086	1.77745	ENSMUSG00000047686.9	Rtl3	425.312	165.215	80.491	124.225	49.781	49.899	67.054	41.97	35.822	5.31732	2.18159	2.30343	18.3175	5.85169	3.65904	2.48398	1.69383	1.38644	9.27606	3.26745	1.85475
1.50526	-1.50526	0.0036223	0.0245386	0.753795	ENSMUSG00000114025.1	NA	84.81	87.524	45.569	47.851	41.763	29.82	31.214	29.831	14.885	2.04821	1.83021	1.37655	3.65262	3.09998	2.07152	1.15631	1.20392	0.576105	2.94137	1.75166	0.978779
1.50384	-1.50384	0.0572172	0.143153	1.78309	ENSMUSG00000041911.3	Dlx1	68.098	327.948	81.286	27.609	255.007	117.555	33.541	61.611	58.523	1.18177	11.1754	5.42655	2.93286	11.6155	3.69518	1.24251	2.48651	2.26506	6.08117	5.9279	1.99802
1.50338	-1.50338	0.00955062	0.0445631	2.32067	ENSMUSG00000090053.9	Pakap	191.456	406.656	139.832	281.402	49.217	92.748	98.959	46.627	82.516	12.0451	2.15688	4.28142	8.24568	14.4032	6.35662	3.66589	1.88178	3.19368	9.6685	6.16114	2.91378
1.50319	-1.50319	0.00244767	0.0195785	4.81128	ENSMUSG00000034771.15	Tle2	1465.4	2270.01	1103.09	938.326	279.155	327.043	434.761	256.948	880.986	40.1641	12.2336	15.0969	63.1125	80.4008	50.1452	16.1055	10.37	34.0974	64.5528	22.4982	20.191
1.50013	-1.50013	0.000111401	0.00355425	1.68384	ENSMUSG00000110277.2	Gm45871	126.451	130.739	110.751	117.295	68.577	85.892	41.223	42.905	43.987	5.02069	3.00531	3.96493	5.44603	4.6306	5.03463	1.52708	1.73157	1.70246	5.03708	3.99698	1.6537
1.50006	-1.50006	8.66379e-05	0.00323841	2.47101	ENSMUSG00000050428.7	Fbxo46	270.064	275.248	167.936	185.668	124.258	107.221	73.694	74.418	81.027	7.94733	5.44546	4.94952	11.6312	9.74891	7.6342	2.72996	3.00337	3.13605	9.67143	6.1141	2.95646
1.49935	-1.49935	0.0469862	0.124866	-0.635145	ENSMUSG00000085582.7	3110099E03Rik	18.649	28.569	26.893	23.515	10.965	29.214	8.961	2.064	17.59	1.00654	0.480528	1.34857	0.80318	1.01188	1.22253	0.331956	0.0832993	0.680798	1.01253	0.945212	0.365351
1.49709	-1.49709	0.0941812	0.202473	-0.0664707	ENSMUSG00000044005.13	Gls2	10.05	26.141	72.699	17.839	29.591	40.996	19.412	24.379	7.646	0.76358	1.29679	1.89245	0.432836	0.925879	3.30482	0.719108	0.983892	0.295929	1.55451	1.31761	0.666309
1.49041	-1.49041	0.0251151	0.0828193	0.609272	ENSMUSG00000040640.11	Erc2	37.128	55.776	59.343	32.346	64.068	42.535	6.847	53.811	27.401	1.38454	2.80771	1.96349	1.59904	1.97551	2.69767	0.253644	2.17171	1.06052	2.09074	2.05191	1.16196
1.49006	-1.49006	0.00175656	0.0158843	3.48194	ENSMUSG00000016552.13	Foxred2	615.027	352.771	472.286	527.076	197.658	192.051	205.249	130.007	140.036	22.5609	8.66213	8.86542	26.4881	12.4947	21.4697	7.60334	5.24684	5.41991	20.1508	13.3628	6.09003
1.48742	-1.48742	0.00166318	0.0154367	4.87234	ENSMUSG00000053199.13	Arhgap20	2337.48	1311.63	1318.07	1442.95	192.819	327.229	669.274	378.306	486.042	61.7642	8.45007	15.1055	100.671	46.4562	59.9181	24.7929	15.2677	18.8116	69.0152	28.4399	19.6241
1.48631	-1.48631	0.0790648	0.179334	3.4603	ENSMUSG00000025784.5	Clec3b	329.324	1765.22	366.399	233.545	96.41	204.032	131.655	85.894	602.394	9.99665	4.22506	9.41849	14.1834	62.5218	16.6561	4.87709	3.46652	23.3149	31.1204	7.88007	10.5528
1.48129	-1.48129	0.000731324	0.00953575	3.98196	ENSMUSG00000028600.15	Podn	925.968	1077.21	627.927	1009.75	110.247	122.733	334.848	185.631	326.778	43.2215	4.83145	5.66558	39.8798	38.1535	28.5449	12.4043	7.49173	12.6475	35.5261	17.9062	10.8478
1.48046	-1.48046	0.022564	0.0773253	6.45943	ENSMUSG00000040856.17	Dlk1	2474.62	2831.97	7901.55	1257.7	1286.3	2094.41	1079.63	1661.25	2700.21	53.8344	56.3706	96.6819	106.578	100.305	359.197	39.9944	67.0451	104.508	188.693	68.9623	70.5159
1.47969	-1.47969	0.00847158	0.0413423	-0.540133	ENSMUSG00000038700.4	Hoxb5	25.103	39.026	27.628	13.922	21.876	8.981	16.708	5.132	11.232	0.595917	0.95869	0.414579	1.08114	1.38225	1.25594	0.618939	0.207118	0.43472	1.23978	0.656395	0.420259
1.47834	-1.47834	0.0131663	0.0547153	-0.36569	ENSMUSG00000035228.15	Ccdc106	35.046	27.853	46.028	18.558	11.253	8.865	18.285	16.552	8.831	0.794356	0.49315	0.409224	1.50937	0.986515	2.09239	0.677358	0.668008	0.341792	1.52942	0.565577	0.562386
1.4758	-1.4758	0.000155767	0.00416669	2.08366	ENSMUSG00000042106.5	Inka1	137.536	254.37	137.446	141.234	87.729	77.982	69.266	64.161	58.676	6.04538	3.84462	3.59979	5.92344	9.00944	6.24816	2.56592	2.58942	2.27098	7.06035	4.4966	2.47544
1.47479	-1.47479	0.000299592	0.00581945	6.10329	ENSMUSG00000031538.6	Plat	2105	3171.56	3203.46	3256.9	1055.92	1225.53	1162.24	693.86	1354.36	139.408	46.2743	56.5728	90.6587	112.332	145.626	43.0545	28.0029	52.4188	116.206	80.7518	41.1587
1.47333	-1.47333	0.00286112	0.0214592	2.60113	ENSMUSG00000040613.14	Apobec1	129.907	301.642	336.112	254.101	93.875	83.371	153.093	95.78	80.667	10.8765	4.11396	3.84856	5.59487	10.6837	15.2793	5.67125	3.86551	3.12211	10.5193	6.27968	4.21962
1.46518	-1.46518	0.0113205	0.0497581	0.235075	ENSMUSG00000020000.7	Moxd1	48.148	34.838	43.726	34.058	32.856	27.945	9.005	35.975	13.932	1.45782	1.43988	1.28999	2.07365	1.23391	1.98774	0.333586	1.45189	0.53922	1.7651	1.3959	0.774897
1.46509	-1.46509	0.00973914	0.0451204	0.495009	ENSMUSG00000086742.8	Gm16201	52.52	93.145	69.212	59.992	32.744	4.667	22.362	19.98	36.988	2.5679	1.43497	0.215437	2.26195	3.29907	3.14631	0.828389	0.806356	1.43157	2.90244	1.4061	1.02211
1.46171	-1.46171	0.0123365	0.0526217	2.98986	ENSMUSG00000039457.4	Ppl	158.849	620.254	386.127	235.288	163.701	125.333	183.995	44.8	232.37	10.0713	7.17401	5.7856	6.84135	21.9686	17.553	6.816	1.80805	8.99358	15.4543	7.67696	5.87254
1.45778	-1.45778	0.0257472	0.0840486	10.2144	ENSMUSG00000021390.6	Ogn	156847	63717.2	44692.6	53618.7	8229.78	8845.74	39975.3	8945.27	21768.4	2295.09	360.661	408.335	6755.11	2256.78	2031.68	1480.86	361.015	842.518	3681.19	1021.36	894.799
1.45721	-1.45721	0.00306049	0.0221832	0.518205	ENSMUSG00000109771.1	Gm35315	68.596	56.365	48.296	29.445	28.142	45.606	20.671	27.354	15.818	1.26036	1.23329	2.10526	2.95431	1.99637	2.19549	0.765747	1.10396	0.612215	2.38206	1.53297	0.827306
1.45584	-1.45584	0.00143607	0.0141118	1.96912	ENSMUSG00000042428.6	Mgat3	217.642	211.143	144.161	86.096	75.685	35.942	61.944	122.921	49.785	3.68525	3.31681	1.65915	9.37346	7.4784	6.55342	2.29468	4.96087	1.92686	7.80176	2.88707	3.0608
1.45445	-1.45445	0.00734038	0.0379699	6.59095	ENSMUSG00000001349.5	Cnn1	2797.9	4765.72	3392.67	1198.74	4048.29	2053.36	1151.63	4067.94	977.519	51.3108	177.411	94.7867	120.501	168.795	154.227	42.6614	164.175	37.8336	147.841	107.836	81.5566
1.45146	-1.45146	0.0147631	0.0589579	1.24206	ENSMUSG00000027075.16	Slc43a1	95.185	58.655	102.753	89.87	72.04	49.909	46.161	36.436	19.541	3.84679	3.15707	2.30389	4.09945	2.07748	4.67105	1.71001	1.47049	0.756309	3.61599	3.10258	1.31227
1.44724	-1.44724	0.0371881	0.107174	1.63163	ENSMUSG00000021803.10	Cdhr1	61.181	271.872	112.339	24.029	115.516	51.913	26.982	172.888	55.754	1.02854	5.06235	2.3964	2.63496	9.62934	5.10682	0.999534	6.97744	2.15789	5.79037	2.8291	3.37829
1.44693	-1.44693	0.131109	0.255841	0.166405	ENSMUSG00000029306.8	Ibsp	199.65	29.833	38.73	69.185	12.939	8.977	60.177	7.994	6.96	2.96139	0.567037	0.414395	8.59858	1.05664	1.76063	2.22923	0.322623	0.269378	3.80528	1.31427	0.940409
1.44645	-1.44645	0.00264103	0.0204919	-0.182687	ENSMUSG00000104476.1	NA	34.099	36.867	32.819	36.026	16.933	14.979	15.97	10.993	10.957	1.54206	0.742069	0.691458	1.46858	1.30578	1.49192	0.5916	0.443657	0.424077	1.42209	0.991861	0.486445
1.44576	-1.44576	0.00686109	0.0362839	2.55689	ENSMUSG00000020865.16	Abcc3	99.774	363.672	343.534	59.2	222.892	115.777	107.919	87.536	130.424	2.534	9.76798	5.34448	4.29709	12.8808	15.6167	3.9978	3.53279	5.04789	10.9315	5.88215	4.19283
1.4451	-1.4451	0.00240731	0.0193573	1.96743	ENSMUSG00000097375.3	NA	149.435	149.421	148.158	177.149	58.77	71.891	71.901	93.942	34.855	7.58268	2.57553	3.31862	6.43591	5.29229	6.73512	2.66354	3.79133	1.34902	6.15444	4.49228	2.60129
1.44302	-1.44302	5.17333e-05	0.00255508	5.79948	ENSMUSG00000079316.10	Rab9	2801.21	2825.9	2106.11	2198.2	710.072	807.939	1107.2	729.593	870.46	94.0917	31.1181	37.2959	120.643	100.089	95.7417	41.0158	29.445	33.69	105.491	54.1686	34.717
1.44067	-1.44067	6.39554e-05	0.00277639	2.76718	ENSMUSG00000095990.1	Zfp97	269.917	292.562	229.686	268.478	149.688	120.766	92.657	121.784	88.295	11.4919	6.5599	5.57478	11.6249	10.3621	10.4413	3.43243	4.91498	3.41734	10.8094	7.87554	3.92158
1.43927	-1.43927	0.000326984	0.00606173	2.16481	ENSMUSG00000029810.15	Tmem176b	120.144	271.628	198.576	75.351	103.485	67.8	86.163	108.134	63.137	3.22532	4.53511	3.12977	5.17439	9.62069	9.02707	3.19186	4.36409	2.44364	7.94072	3.63007	3.3332
1.43827	-1.43827	0.000576504	0.00828982	5.55068	ENSMUSG00000067276.5	Capn6	2227.18	1562.62	1796.62	1789.74	1116.25	871.213	1012.08	541.18	524.986	76.608	48.9182	40.2168	95.9207	55.3457	81.6727	37.492	21.841	20.3189	77.6464	55.2477	26.5507
1.43771	-1.43771	0.0038243	0.0254052	2.21219	ENSMUSG00000036036.15	Zfp57	84.984	315.719	166.778	83.046	123.837	106.816	69.275	138.913	57.312	3.5547	5.42701	4.93082	3.66011	11.1823	7.58156	2.56626	5.60627	2.21819	7.47467	4.63751	3.46357
1.43638	-1.43638	0.000885523	0.0105908	1.3514	ENSMUSG00000078779.4	Zfp59	132.401	94.576	80.508	90.138	49.785	63.864	35.005	38.973	30.855	3.85826	2.18177	2.94808	5.70228	3.34975	3.65981	1.29674	1.57288	1.1942	4.23728	2.99604	1.35461
1.43421	-1.43421	1.90199e-06	0.000621227	3.59555	ENSMUSG00000036158.12	Prickle1	426.665	615.709	449.494	352.726	244.161	237.779	218.123	164.021	180.335	15.0981	10.7001	10.9763	18.3757	21.8076	20.4336	8.08025	6.61959	6.97963	20.2056	12.2582	7.22649
1.43403	-1.43403	0.0216505	0.0751413	1.95258	ENSMUSG00000033538.13	Casp4	73.604	214.96	227.795	183.228	34.56	90.568	107.817	29.465	80.375	7.84289	1.51455	4.18078	3.17	7.61359	10.3553	3.99403	1.18915	3.11081	7.04631	4.51274	2.76466
1.43322	-1.43322	0.156921	0.289801	-1.16827	ENSMUSG00000072568.4	Lratd2	5.015	14.942	14.915	5.005	33.861	19.97	7.989	29.981	0.996	0.214234	1.48392	0.921851	0.215987	0.529225	0.678021	0.295948	1.20998	0.0385489	0.474411	0.873335	0.514825
1.43229	-1.43229	0.00490002	0.0295071	1.17892	ENSMUSG00000037709.13	Fam13a	75.634	168.366	76.154	34.171	47.786	48.246	71.929	27.018	27.568	1.46265	2.09417	2.22712	3.25743	5.96329	3.46189	2.66457	1.0904	1.06698	4.22754	1.92798	1.60732
1.43148	-1.43148	0.257174	0.40837	-1.25484	ENSMUSG00000032946.16	Rasgrp2	4.464	56.263	17.286	11.748	21.829	0.359	0.828	31.474	22.436	0.502861	0.95663	0.0165721	0.192257	1.99276	0.785804	0.0306728	1.27023	0.868356	0.990273	0.492021	0.723087
1.43132	-1.43132	0.00120161	0.0126386	2.229	ENSMUSG00000005836.10	Gata6	94.799	256.303	156.513	99.953	189.541	117.012	61.907	96.214	60.009	4.27839	8.30641	5.40149	4.08283	9.0779	7.11493	2.29331	3.88302	2.32257	6.75855	5.99543	2.83297
1.42968	-1.42968	2.94337e-05	0.00200881	5.61772	ENSMUSG00000046546.3	Fam43a	2068.74	2433.67	1862.33	1639.83	709.441	1032.02	841.356	580.588	864.8	70.1913	31.0904	47.64	89.0968	86.1974	84.6596	31.1676	23.4315	33.471	86.6513	49.6406	29.3567
1.42904	-1.42904	0.00104975	0.0117268	4.37615	ENSMUSG00000034522.10	Zfp395	1505.26	957.142	801.308	724.394	244.275	318.321	385.14	187.779	434.684	31.0069	10.7051	14.6943	64.8291	33.9007	36.4267	14.2673	7.57842	16.8239	45.0522	18.8021	12.8899
1.42729	-1.42729	0.000216436	0.00493201	2.885	ENSMUSG00000011427.16	Zfp790	409.247	281.86	220.678	245.495	185.723	164.693	118.154	92.891	87.354	10.5082	8.13909	7.60253	17.6256	9.9831	10.0318	4.37695	3.74891	3.38092	12.5468	8.74993	3.8356
1.4272	-1.4272	0.217178	0.363456	-0.624501	ENSMUSG00000033597.9	Caskin1	97.059	22.871	17.893	26.131	3.467	33.548	16.181	1.392	11.788	1.11851	0.151937	1.54864	4.18016	0.81006	0.813398	0.599417	0.0561786	0.456239	1.93454	0.939695	0.370612
1.42644	-1.42644	0.00268168	0.0207252	0.213505	ENSMUSG00000097440.2	NA	32.212	73.325	46.71	36.246	21.374	16.411	27.313	12.566	18.86	1.55147	0.936691	0.757562	1.38732	2.59707	2.12339	1.0118	0.507141	0.729952	2.03593	1.08191	0.74963
1.42334	-1.42334	0.000325387	0.00606128	4.47609	ENSMUSG00000002227.15	Mov10	606.704	1448.74	805.685	826.926	473.768	317.379	442.293	269.883	363.364	35.3957	20.7623	14.6508	26.1297	51.3124	36.6256	16.3845	10.892	14.0635	38.0226	23.6029	13.78
1.42331	-1.42331	0.155855	0.28853	-0.998451	ENSMUSG00000035458.15	Tnni3	24.956	31.919	7.473	25.242	4.304	23.44	4.598	10.963	4.486	1.08046	0.188618	1.08203	1.07481	1.13053	0.339715	0.170331	0.442447	0.173625	0.848352	0.783703	0.262134
1.42292	-1.42292	0.0097839	0.0452361	2.11972	ENSMUSG00000079481.11	Nhsl2	447.486	182.164	115.76	155.348	79.077	53.16	54.887	72.129	62.018	6.64951	3.46546	2.45396	19.2724	6.452	5.26234	2.03326	2.91099	2.40033	10.3289	4.18964	2.44819
1.42192	-1.42192	0.0930251	0.201217	0.0393126	ENSMUSG00000055150.15	Zfp78	65.649	50.919	24.752	54.779	7.078	40.356	22.035	8.861	11.361	2.34476	0.310185	1.86291	2.82739	1.80348	1.1252	0.816275	0.357614	0.439713	1.91869	1.50595	0.537867
1.421	-1.421	0.0107633	0.0480103	5.92257	ENSMUSG00000032925.16	Itgbl1	6703.17	1788.79	2917.85	2134.05	513.451	579.184	1243.65	1441.4	800.407	91.3459	22.5014	26.7362	288.694	63.3564	132.642	46.0703	58.1721	30.9787	161.564	46.8612	45.0737
1.41862	-1.41862	0.00472679	0.0288958	-0.466275	ENSMUSG00000031079.12	Zfp300	39.697	33.957	25.805	28.161	8.133	10.867	12.394	9.975	10.842	1.2054	0.356419	0.50164	1.70968	1.20271	1.17307	0.459129	0.402573	0.419626	1.36182	0.687821	0.427109
1.41661	-1.41661	0.00298407	0.0219829	0.799562	ENSMUSG00000033594.11	Spata2l	101.595	78.334	50.788	55.82	43.72	25.49	29.656	23.106	21.688	2.38932	1.91598	1.17666	4.37552	2.77448	2.30877	1.09859	0.932516	0.839406	3.15293	1.82732	0.956838
1.41652	-1.41652	6.49692e-06	0.00107572	7.43182	ENSMUSG00000017144.8	Rnd3	7684.68	8036.17	5952.01	5590.74	3382.55	2925.26	3018.09	2801.13	2280.93	239.306	148.236	135.036	330.966	284.63	270.572	111.804	113.049	88.2803	295.39	174.193	104.378
1.41575	-1.41575	0.274355	0.426466	-0.611633	ENSMUSG00000045114.10	Prrt2	77.482	25.382	30.316	36.9	0	29.381	8.811	12.901	14.118	1.57947	0	1.35628	3.33702	0.898996	1.37814	0.326399	0.520661	0.546419	1.87138	0.978582	0.464493
1.4131	-1.4131	0.0138679	0.0566191	5.63722	ENSMUSG00000010461.15	Eya4	4746.59	1695.9	2196.89	2989.7	334.916	527.472	1444.01	592.665	671.225	127.971	14.6773	24.3491	204.427	60.0667	99.8686	53.4926	23.9189	25.9789	121.454	55.6658	34.4635
1.41086	-1.41086	0.00246238	0.0196559	2.60188	ENSMUSG00000024371.14	C2	259.58	489.671	199.487	261.483	57.846	64.891	94.165	99.71	132.837	11.1925	2.53503	2.99549	11.1797	17.3435	9.06848	3.48829	4.02411	5.14128	12.5305	5.57434	4.2179
1.4105	-1.4105	0.132488	0.257834	-0.300142	ENSMUSG00000011171.11	Vipr2	22.578	89.951	18.93	13.873	7.758	41.212	10.391	10.382	18.095	0.59382	0.339985	1.90242	0.972395	3.18594	0.860539	0.384929	0.418999	0.700344	1.67296	0.945409	0.501424
1.41004	-1.41004	5.90981e-06	0.00102128	5.49874	ENSMUSG00000048387.8	Osr1	1846.69	2458.87	1556.75	1175.7	974.236	907.013	744.825	496.222	833.748	50.3248	42.6948	41.8694	79.5339	87.0898	70.7685	27.5917	20.0266	32.2691	79.1307	44.963	26.6291
1.40946	-1.40946	0.000837467	0.0102289	2.66049	ENSMUSG00000004500.9	Zfp324	301.51	271.357	200.527	209.669	104.273	145.862	130.363	105.411	62.52	8.97467	4.56964	6.73325	12.9855	9.6111	9.11576	4.82923	4.25419	2.41976	10.5708	6.75919	3.83439
1.40351	-1.40351	0.0124832	0.0529843	2.05548	ENSMUSG00000074577.9	Ripor3	58.46	296.365	171.575	79.946	149.233	74.38	49.638	91.777	84.353	3.42201	6.53996	3.43352	2.51777	10.4968	7.79963	1.83881	3.70395	3.26477	6.93808	4.46516	2.93585
1.40269	-1.40269	0.00476793	0.0289489	1.13589	ENSMUSG00000068617.5	Efcab1	119.817	81.148	85.628	94.94	26.958	42.446	50.479	25.323	26.941	4.06381	1.1814	1.95938	5.16031	2.87415	3.89256	1.86997	1.02199	1.04272	3.97568	2.40153	1.31156
1.40156	-1.40156	0.00623397	0.034003	0.758921	ENSMUSG00000027004.3	Frzb	78.729	135.657	77.997	6.609	34.313	19.754	23.928	89.827	34.469	0.282891	1.50373	0.911881	3.39072	4.80479	3.54567	0.8864	3.62525	1.33408	3.91372	0.8995	1.94858
1.39718	-1.39718	8.31203e-07	0.000377938	4.56599	ENSMUSG00000050379.15	Septin6	963.987	1212.42	812.852	523.524	592.591	453.219	386.002	348.002	373.243	22.4089	25.9696	20.9214	41.5173	42.9424	36.9514	14.2992	14.0447	14.4459	40.4704	23.1	14.2633
1.39666	-1.39666	0.00081523	0.0101024	1.53886	ENSMUSG00000037001.10	Zfp39	141.423	139.402	83.5	126.17	51.78	53.906	40.986	37.975	43.801	5.40058	2.2692	2.4884	6.09084	4.93743	3.79583	1.51831	1.5326	1.69526	4.94137	3.38606	1.58206
1.39569	-1.39569	0.000128693	0.00376488	5.33182	ENSMUSG00000045932.12	Ifit2	1270.87	2259.25	1671.16	1605.51	606.466	575.817	934.354	481.75	659.244	68.7223	26.5777	26.5808	54.7341	80.0195	75.9694	34.6127	19.4425	25.5152	70.241	40.6269	26.5235
1.3945	-1.3945	0.0391194	0.110966	1.6694	ENSMUSG00000070369.13	Itgad	46.173	234.498	117.922	62.131	194.319	35.963	60.027	60.005	44.83	2.65945	8.5158	1.66012	1.98859	8.3056	5.36062	2.22367	2.42169	1.73509	5.21827	4.27846	2.12682
1.3941	-1.3941	0.00517219	0.0305508	3.95393	ENSMUSG00000108621.1	Gm33989	708.248	692.157	375.173	1512.6	224.366	265.957	239.401	234.996	156.576	64.7453	9.83258	12.2771	30.503	24.5153	17.055	8.86849	9.48401	6.06007	24.0244	28.9516	8.13752
1.39357	-1.39357	0.00595178	0.0330018	5.1518	ENSMUSG00000057777.4	Mab21l2	2115.07	1430.49	1382.8	1722.88	412.796	678.637	886.622	232.899	621.906	73.7462	18.0903	31.3271	91.0926	50.6659	62.8607	32.8445	9.39938	24.0701	68.2064	41.0546	22.1046
1.39295	-1.39295	0.215353	0.36124	-1.73305	ENSMUSG00000031302.16	Nlgn3	71.77	10.177	45.945	0	0.862	4.257	7.77	1.728	26.636	0	0.0377761	0.196511	3.09101	0.360456	2.08861	0.287836	0.0697389	1.03091	1.84669	0.0780957	0.462829
1.39165	-1.39165	6.75977e-05	0.00284449	2.73216	ENSMUSG00000005950.14	P2rx5	289.681	310.461	249.379	172.675	160.604	102.152	130.204	83.616	101.838	7.39118	7.03828	4.71552	12.4761	10.9961	11.3365	4.82334	3.37459	3.94151	11.6029	6.38166	4.04648
1.39024	-1.39024	0.261779	0.413093	-0.904967	ENSMUSG00000030109.15	Slc6a12	4.747	92.931	11.561	3.592	69.397	6.875	3.184	12.893	16.026	0.153752	3.04124	0.317362	0.204445	3.29149	0.525552	0.11795	0.520338	0.620266	1.3405	1.17079	0.419518
1.38888	-1.38888	0.0298959	0.0926387	-0.456139	ENSMUSG00000064125.14	Prr36	23.812	39.838	28.832	28.032	8.963	18.969	19.983	2.998	14.935	1.19988	0.392793	0.875643	1.02554	1.41101	1.31067	0.74026	0.120994	0.57804	1.24907	0.822773	0.479765
1.38848	-1.38848	0.00381936	0.0254009	0.236808	ENSMUSG00000033491.13	Prss35	64.951	80.305	41.064	7.443	24.487	22.583	18.693	30.474	20.561	0.31859	1.07311	1.04247	2.79733	2.84429	1.86673	0.692473	1.22987	0.795787	2.50278	0.811392	0.906045
1.38625	-1.38625	0.112053	0.228955	0.571246	ENSMUSG00000059022.14	Kcp	37.408	186.324	37.546	32.361	8.087	41.967	26.554	59.928	18.742	1.38518	0.354403	1.93727	1.6111	6.59934	1.7068	0.983679	2.41858	0.725385	3.30575	1.22562	1.37588
1.38389	-1.38389	0.266965	0.418875	-0.264136	ENSMUSG00000038235.4	F11r	1.811	124.124	56.695	1.809	53.017	15.311	12.658	87.492	14.367	0.0774324	2.32341	0.706784	0.0779966	4.3963	2.5773	0.468909	3.53102	0.556056	2.35053	1.03587	1.51866
1.3772	-1.3772	0.00509957	0.0303233	-0.695628	ENSMUSG00000044024.16	Rell2	31.904	37.029	24.637	11.743	11.175	5.777	11.521	7.727	13.339	0.502647	0.489731	0.266677	1.37405	1.31152	1.11997	0.42679	0.311848	0.516269	1.26851	0.419685	0.418302
1.37351	-1.37351	0.000743203	0.00960836	8.2281	ENSMUSG00000073411.11	H2-D1	16599.3	15862.4	10051.1	14936.4	3570.19	3522.64	5531.68	4092.68	5007.21	639.339	156.46	162.611	714.905	561.824	456.912	204.918	165.173	193.797	577.88	319.47	187.963
1.3713	-1.3713	0.019399	0.0700857	0.315302	ENSMUSG00000037161.14	Mgarp	26.697	57.417	43.265	108.966	24.137	30.574	21.38	6.047	24.362	4.66418	1.05778	1.41135	1.14979	2.03363	1.96678	0.792011	0.244046	0.9429	1.71674	2.37777	0.659652
1.36957	-1.36957	0.00129576	0.0132849	2.15912	ENSMUSG00000047419.5	Cmya5	257.726	229.222	177.057	210.092	33.867	59.926	76.803	58.967	95.645	8.99277	1.48418	2.76629	11.0998	8.11873	8.04884	2.84513	2.3798	3.70182	9.08913	4.41442	2.97558
1.36918	-1.36918	0.0187335	0.0686386	-0.288726	ENSMUSG00000041679.9	Lrrc29	17.386	53.72	31.336	36.487	8.111	19.269	17.382	8.751	14.277	1.56179	0.355455	0.889492	0.748785	1.90269	1.4245	0.643907	0.353174	0.552573	1.35866	0.935579	0.516551
1.36901	-1.36901	0.0507272	0.131895	-0.870446	ENSMUSG00000087589.3	NA	24.862	23.652	14.763	24.85	8.878	20.398	4.973	2.971	13.795	1.06368	0.389068	0.941609	1.07076	0.837722	0.671111	0.184222	0.119904	0.533918	0.859865	0.798118	0.279348
1.36876	-1.36876	1.60496e-05	0.00158394	5.27351	ENSMUSG00000015202.13	Cnksr3	1386.01	1911.11	1527.16	1056.91	844.952	714.949	710.486	403.276	749.758	45.2399	37.029	33.0033	59.6931	67.6888	69.4233	26.3196	16.2755	29.0184	65.6018	38.4241	23.8712
1.36804	-1.36804	0.000787284	0.00993983	1.43942	ENSMUSG00000051034.7	Zfp11	126.378	126.459	78.531	103.137	62.932	48.915	40.985	30.979	41.811	4.41467	2.75792	2.25801	5.44288	4.47901	3.56994	1.51827	1.25026	1.61824	4.49728	3.14353	1.46225
1.36674	-1.36674	0.00372876	0.0250127	1.3269	ENSMUSG00000030443.16	Zfp583	102.717	134.824	68.91	83.326	39.403	73.549	35.334	31.813	40.231	3.56668	1.72679	3.39516	4.42384	4.77528	3.13258	1.30893	1.28391	1.55709	4.11057	2.89621	1.38331
1.36531	-1.36531	0.00146104	0.0142552	4.11734	ENSMUSG00000075590.4	Nrbp2	953.613	952.671	735.036	399.509	161.544	299.235	210.168	302.956	494.48	17.1006	7.07948	13.8132	41.0705	33.7423	33.414	7.78557	12.2267	19.1382	36.0756	12.6644	13.0502
1.36323	-1.36323	0.0233273	0.0788417	-0.769613	ENSMUSG00000034258.4	Flvcr2	36.109	21.902	12.921	24.037	12.944	12.977	6.001	10.992	5.972	1.02888	0.567256	0.599042	1.55515	0.775739	0.587376	0.222304	0.443617	0.231139	0.972756	0.731726	0.29902
1.36254	-1.36254	0.0107363	0.0480103	0.727936	ENSMUSG00000022464.14	Slc38a4	25.323	88.955	85.909	30.142	51.248	35.954	39.896	20.428	27.175	1.2902	2.24588	1.6597	1.09062	3.15067	3.90534	1.47793	0.824437	1.05177	2.71554	1.73193	1.11805
1.35959	-1.35959	0.00039801	0.00677396	3.44242	ENSMUSG00000049791.4	Fzd4	563.624	727.296	342.096	232.177	192.224	132.811	202.829	195.882	181.273	9.9381	8.42399	6.1308	24.2743	25.7598	15.5513	7.5137	7.90544	7.01594	21.8618	8.1643	7.47836
1.35762	-1.35762	0.000102334	0.00345374	6.07193	ENSMUSG00000025964.15	Adam23	1791.63	3229.11	3390.15	1899.53	978.041	1265.85	1255.1	1090.48	1282.54	81.3073	42.8615	58.4339	77.1624	114.371	154.113	46.4944	44.0099	49.6389	115.215	60.8676	46.7144
1.35631	-1.35631	0.000581511	0.00834431	1.8948	ENSMUSG00000018920.11	Cxcl16	188.622	174.498	146.48	141.48	46.424	47.28	48.969	63.943	78.792	6.05591	2.03448	2.18253	8.12362	6.18048	6.65884	1.81403	2.58062	3.04954	6.98765	3.4243	2.4814
1.35471	-1.35471	1.42896e-07	0.000186762	5.62853	ENSMUSG00000049521.2	Cdc42ep1	1796.65	2317.3	1725.7	1420	1131.89	993.826	831.287	704.473	757.041	60.7815	49.6037	45.8768	77.3785	82.0756	78.4488	30.7946	28.4312	29.3003	79.3009	52.0873	29.5087
1.35383	-1.35383	0.142649	0.271559	0.113784	ENSMUSG00000001739.14	Cldn15	6.991	87.186	57.316	3.994	85.187	28.787	12.989	49.439	19.787	0.170959	3.73322	1.32886	0.30109	3.08801	2.60553	0.481171	1.99527	0.76583	1.99821	1.74435	1.08076
1.35375	-1.35375	0.051803	0.133905	2.46192	ENSMUSG00000030351.5	Tspan11	38.658	345.388	264.143	169.949	184.492	151.087	51.332	112.522	133.627	7.27449	8.08515	6.97445	1.66493	12.2332	12.0077	1.90157	4.54118	5.17186	8.63526	7.4447	3.87154
1.35371	-1.35371	0.155922	0.288577	-0.646058	ENSMUSG00000044288.6	Cnr1	30.101	15.074	28.912	8.52	11.303	48.47	7.555	7.499	10.361	0.36469	0.495341	2.23746	1.2964	0.533901	1.31431	0.279871	0.302646	0.401009	1.0482	1.0325	0.327842
1.35361	-1.35361	0.000707424	0.00936722	4.52442	ENSMUSG00000020866.17	Cacna1g	1440.3	1870.07	831.835	346.663	212.345	244.29	584.559	600.861	364.574	14.8386	9.30577	11.2769	62.0311	66.2352	37.8144	21.6547	24.2496	14.1104	55.3602	11.8071	20.0049
1.35352	-1.35352	4.37193e-05	0.00240654	3.89727	ENSMUSG00000036995.7	Asap3	692.067	839.494	598.465	470.58	144.393	202.639	247.85	300.803	287.724	20.1427	6.32785	9.35418	29.8061	29.7337	27.2056	9.18148	12.1399	11.136	28.9152	11.9416	10.8191
1.35154	-1.35154	0.179796	0.318278	-0.645597	ENSMUSG00000000142.15	Axin2	20.549	45.385	13.589	4.121	15.156	53.56	8.117	12.953	7.813	0.176395	0.664194	2.47243	0.88501	1.60748	0.617743	0.30069	0.522759	0.302392	1.03674	1.10434	0.375281
1.34962	-1.34962	0.0184751	0.0681318	-0.403226	ENSMUSG00000041272.11	Tox	38.504	59.443	35.741	13.283	8.492	1.892	16.249	46.278	11.32	0.568565	0.372152	0.0873382	1.6583	2.10539	1.62475	0.601936	1.8677	0.438126	1.79615	0.342685	0.969252
1.3496	-1.3496	0.00754843	0.0385057	2.16633	ENSMUSG00000009633.3	G0s2	332.427	191.923	122.675	143.136	67.556	109.401	100.593	43.939	55.417	6.12679	2.96056	5.05015	14.3171	6.79765	5.57668	3.72642	1.7733	2.14484	8.89713	4.7125	2.54819
1.34914	-1.34914	0.00020062	0.00475321	3.04943	ENSMUSG00000016206.6	H2-M3	330.166	468.707	281.746	360.48	108.433	119.603	163.052	115.888	133.064	15.43	4.75195	5.52109	14.2197	16.601	12.8079	6.04018	4.67703	5.15007	14.5428	8.56767	5.28909
1.34845	-1.34845	3.36959e-05	0.00214996	5.75011	ENSMUSG00000071637.5	Cebpd	1193.62	2697.11	1936.58	2135.89	1225.79	1215.31	942.313	758.603	766.277	91.4248	53.7186	56.1008	51.4074	95.528	88.035	34.9075	30.6158	29.6578	78.3234	67.0814	31.727
1.34843	-1.34843	0.00475353	0.0289489	-0.630339	ENSMUSG00000022838.14	Eaf2	21.272	33.762	25.034	10.194	12.788	11.322	10.516	16.754	8.775	0.436344	0.560419	0.522644	0.916148	1.1958	1.13802	0.38956	0.676161	0.339625	1.08332	0.506469	0.468449
1.34799	-1.34799	0.000545197	0.00801923	6.41664	ENSMUSG00000024079.4	Eif2ak2	3185.86	4414.02	3747.24	3323.56	1061.08	1205.02	2195.04	914.631	1547.45	142.262	46.5004	55.6257	137.21	156.339	170.346	81.3143	36.9128	59.892	154.631	81.4626	59.373
1.34755	-1.34755	0.000265252	0.0054694	3.6749	ENSMUSG00000040841.5	Six5	704.167	556.094	460.102	513.909	174.234	203.594	239.17	150.89	215.937	21.9973	7.6356	9.39827	30.3273	19.6961	20.9158	8.85993	6.08964	8.35756	23.6464	13.0104	7.76905
1.34575	-1.34575	0.00622866	0.0339891	-0.129182	ENSMUSG00000102411.1	NA	44.137	46.771	27.821	30.059	10.951	18.96	15.73	13.99	12.934	1.28664	0.479915	0.875228	1.9009	1.65657	1.26472	0.58271	0.564611	0.500594	1.60739	0.880596	0.549305
1.34464	-1.34464	8.53697e-05	0.00322617	2.38583	ENSMUSG00000096696.1	Zfp960	191.083	217.229	166.087	185.414	108.149	142.045	82.57	70.071	70.9	7.93646	4.7395	6.55706	8.22961	7.69396	7.55015	3.05876	2.82794	2.74409	7.82457	6.41101	2.87693
1.34358	-1.34358	0.00295594	0.0218572	3.61597	ENSMUSG00000046169.10	Adamts6	909.191	510.352	438.764	377.097	126.625	162.344	241.915	324.71	142.745	16.1413	5.54919	7.49409	39.1573	18.076	19.9458	8.96162	13.1047	5.52476	25.7263	9.72818	9.19703
1.3419	-1.3419	0.151445	0.282941	-1.05338	ENSMUSG00000029322.12	Plac8	3.04	79.634	24.593	2.038	16.806	5.009	8.137	19.884	12.787	0.0872345	0.736503	0.231225	0.130928	2.82053	1.11797	0.301431	0.802482	0.494904	1.35648	0.351654	0.532939
1.34169	-1.34169	0.00105708	0.0117417	1.37892	ENSMUSG00000078700.10	D030028A08Rik	113.925	124.676	109.405	79.415	35.959	32.006	70.985	42.411	33.756	3.39928	1.57586	1.47746	4.90655	4.41585	4.97344	2.6296	1.71163	1.30648	4.76528	2.15086	1.88257
1.34158	-1.34158	0.091738	0.19925	0.164854	ENSMUSG00000086746.2	Gm15222	30.878	111.634	66.986	39.006	9.047	5.579	9.836	13.976	98.31	1.66961	0.396474	0.257537	1.32986	3.95392	3.04512	0.36437	0.564046	3.80496	2.7763	0.774541	1.57779
1.34033	-1.34033	0.0133916	0.0553241	0.201336	ENSMUSG00000023019.12	Gpd1	29.944	92	41.605	19.295	28.761	10.571	19.277	33.679	19.163	0.825903	1.26042	0.487977	1.28964	3.25852	1.89132	0.714107	1.35922	0.741679	2.14649	0.858099	0.938336
1.33957	-1.33957	0.0569171	0.142506	-0.441595	ENSMUSG00000035459.18	Stab2	65.391	27.526	21.001	65.016	6.216	5.835	5.197	21.103	12.943	2.78294	0.272409	0.269354	2.81628	0.974934	0.954685	0.19252	0.851678	0.500942	1.58197	1.10824	0.515047
1.33686	-1.33686	0.000524165	0.00792618	1.96238	ENSMUSG00000028766.10	Alpl	118.554	215.39	165.939	37.405	88.247	108.935	74.772	76.459	64.901	1.60108	3.86732	5.02864	5.10592	7.62882	7.54342	2.76989	3.08575	2.51191	6.75939	3.49901	2.78918
1.33137	-1.33137	0.226296	0.373475	-0.683339	ENSMUSG00000106517.1	NA	8.916	26.713	31.521	10.61	44.451	37.653	20.913	0	23.713	0.45415	1.94801	1.73813	0.383997	0.946138	1.43291	0.774711	0	0.917781	0.921016	1.3801	0.564164
1.32858	-1.32858	0.000961446	0.0112373	2.6492	ENSMUSG00000110206.1	Flt3l	269.045	297.432	225.319	286.298	77.977	115.986	139.615	62.684	102.373	12.2547	3.41725	5.35412	11.5873	10.5346	10.2428	5.17197	2.52981	3.96222	10.7882	7.00869	3.888
1.32671	-1.32671	7.20805e-05	0.0029687	4.2154	ENSMUSG00000033152.13	Podxl2	1012.07	1127.42	731.627	551.639	174.335	215.497	332.338	311.286	418.532	23.6123	7.64003	9.94773	43.5881	39.9319	33.259	12.3113	12.5629	16.1987	38.9263	13.7334	13.691
1.32539	-1.32539	0.0990361	0.209981	0.270905	ENSMUSG00000031340.8	Gabre	11.185	66.44	62.253	22.33	86.081	22.266	43.774	8.572	17.081	0.955813	3.7724	1.02784	0.481719	2.35321	2.82996	1.62159	0.34595	0.661098	1.8883	1.91868	0.876211
1.32224	-1.32224	0.0144057	0.0580672	0.931434	ENSMUSG00000025432.11	Avil	47.672	113.262	58.873	30.805	38.039	74.506	40.103	36.317	21.328	1.31858	1.66701	3.43933	2.05315	4.01159	2.67631	1.4856	1.46569	0.825473	2.91368	2.14164	1.25892
1.31799	-1.31799	0.00789681	0.0394978	1.55589	ENSMUSG00000025911.14	Adhfe1	136.207	100.839	145.763	126.973	50.755	31.162	67.431	32.618	49.607	5.43495	2.22428	1.43849	5.8662	3.57158	6.62624	2.49795	1.3164	1.91998	5.35467	3.03257	1.91144
1.31785	-1.31785	8.7269e-06	0.00122836	5.90519	ENSMUSG00000051790.15	Nlgn2	2390.24	3552.04	2501.94	1601.57	714.829	831.425	1096.14	1002.59	1287.01	68.5536	31.3265	38.3801	102.943	125.808	113.736	40.6059	40.4628	49.8122	114.162	46.0867	43.627
1.31721	-1.31721	6.60726e-05	0.00280459	3.1117	ENSMUSG00000021203.15	Otub2	282.211	353.144	323.571	320.359	161.56	192.537	160.098	120.953	121.742	13.7126	7.08018	8.88786	12.1543	12.5079	14.7092	5.93075	4.88144	4.71187	13.1238	9.89356	5.17469
1.3159	-1.3159	0.000392999	0.00673895	1.34952	ENSMUSG00000052675.11	Zfp112	109.133	105.154	79.555	79.624	54.015	64.442	39.921	31.056	38.37	3.40822	2.36714	2.97476	4.70017	3.72441	3.61649	1.47885	1.25336	1.48506	4.01369	2.91671	1.40576
1.31587	-1.31587	0.00154072	0.0147287	3.38873	ENSMUSG00000035305.5	Ror1	686.997	448.276	486.248	339.303	92.622	136.795	253.635	126.922	206.149	14.5235	4.05905	6.31471	29.5878	15.8773	22.1044	9.39578	5.12234	7.97873	22.5232	8.29909	7.49895
1.31505	-1.31505	0.00290603	0.0216568	2.9405	ENSMUSG00000033705.17	Stard9	225.088	265.424	310.544	142.341	212.712	242.271	169.699	154.591	72.685	6.09276	9.32186	11.1837	9.69415	9.40096	14.117	6.28641	6.23901	2.81318	11.0707	8.8661	5.11287
1.31329	-1.31329	0.000201314	0.00476142	4.3999	ENSMUSG00000037892.13	Pcdh18	1152.72	887.191	669.026	492.711	429.243	399.873	404.557	412.248	245.974	21.09	18.8111	18.4589	49.6459	31.4231	30.4133	14.9866	16.6376	9.52011	37.1607	19.4533	13.7148
1.30945	-1.30945	0.00664603	0.0355578	1.95722	ENSMUSG00000039519.6	Cyp7b1	196.635	195.927	127.128	139.354	40.809	92.774	92.241	35.971	63.642	5.96491	1.78841	4.28262	8.46873	6.93947	5.77911	3.41702	1.45172	2.46318	7.06244	4.01198	2.44398
1.30932	-1.30932	0.000410392	0.00693196	6.19268	ENSMUSG00000064373.12	Selenop	2324.93	5787.92	3014.84	1540.31	905.083	1128.26	1604.82	934.088	1797.92	65.9315	39.6642	52.0824	100.131	205	137.052	59.4498	37.6981	69.5863	147.394	52.5594	55.5781
1.30929	-1.30929	6.39139e-05	0.00277639	1.48222	ENSMUSG00000097320.8	NA	101.856	148.712	109.269	59.905	49.066	45.873	49.194	51.021	49.575	2.56417	2.15026	2.11758	4.38676	5.26718	4.96726	1.82237	2.05911	1.91874	4.87373	2.27734	1.93341
1.30926	-1.30926	9.85751e-06	0.00125551	3.87938	ENSMUSG00000050332.7	Amer1	606.728	707.478	554.975	439.265	246.025	249.667	293.37	191.888	254.018	18.8023	10.7818	11.5251	26.1307	25.0579	25.2286	10.8677	7.74425	9.83144	25.4724	13.703	9.48114
1.3068	-1.3068	0.00468971	0.0287459	5.08133	ENSMUSG00000006586.15	Runx1t1	1522.46	1444.05	1292.78	1559.45	357.158	715.659	911.22	316.241	511.814	66.7508	15.652	33.0361	65.5698	51.1464	58.7684	33.7557	12.7629	19.8091	58.4949	38.4797	22.1092
1.30612	-1.30612	0.0696689	0.163761	-1.2319	ENSMUSG00000067006.12	Serpinb5	7.689	40.857	14.279	24.192	5.549	4.028	12.297	2.785	8.797	1.03551	0.243178	0.18594	0.331152	1.4471	0.649109	0.455536	0.112398	0.340477	0.80912	0.488211	0.302803
1.30403	-1.30403	0.260996	0.412212	-0.58411	ENSMUSG00000069893.10	9930111J21Rik1	5.289	81.62	9.699	6.393	55.035	39.798	2.776	26.497	10.878	0.273646	2.41184	1.83715	0.227788	2.89087	0.440907	0.102835	1.06937	0.421019	1.18652	1.50755	0.531075
1.30336	-1.30336	0.0957988	0.204986	-0.713262	ENSMUSG00000020333.17	Acsl6	9.408	26.666	28.119	20.567	25.441	7.259	3.192	13.933	18.82	0.880349	1.11492	0.335089	0.405186	0.944473	1.27826	0.118246	0.56231	0.728404	0.875974	0.776787	0.469653
1.30243	-1.30243	0.0340503	0.10117	0.0396165	ENSMUSG00000049721.14	Gal3st1	40.974	75.395	25.678	14.165	42.661	12.068	18.032	19.396	14.747	0.606318	1.86957	0.557081	1.76468	2.67039	1.1673	0.667986	0.782787	0.570764	1.86745	1.01099	0.673846
1.30139	-1.30139	0.12001	0.240195	2.0572	ENSMUSG00000029228.15	Lnx1	138.539	107.318	282.479	163.179	34.748	165.337	83.873	32.235	95.666	6.98471	1.52279	7.63226	5.96663	3.80106	12.8412	3.10703	1.30095	3.70263	7.5363	5.37992	2.70354
1.30026	-1.30026	0.000452417	0.00731831	2.31975	ENSMUSG00000062743.9	Zfp677	185.609	193.177	164.831	176.431	90.594	116.754	73.031	108.951	60.682	7.55195	3.97018	5.38958	7.99386	6.84207	7.49305	2.7054	4.39706	2.34862	7.44299	5.63723	3.15036
1.2977	-1.2977	0.00134826	0.0135896	5.29082	ENSMUSG00000028864.7	Hgf	1870.74	1546.06	1772.82	1340.03	449.388	655.206	538.645	589.372	962.284	57.3586	19.6939	30.2455	80.5696	54.7593	80.5904	19.9538	23.786	37.244	71.9731	35.766	26.9946
1.29628	-1.29628	0.00593887	0.0329602	-0.275923	ENSMUSG00000049999.4	Ppp1r3d	32.098	32.85	33.791	14.023	16.927	17.966	19.006	13.99	9.952	0.60024	0.741806	0.829343	1.38241	1.1635	1.53611	0.704067	0.564611	0.385179	1.36067	0.723796	0.551286
1.296	-1.296	0.000654253	0.00888751	1.28849	ENSMUSG00000095440.2	Fignl2	122.255	132.998	89.157	65.386	27.911	39.9	52.223	33.198	44.645	2.79878	1.22317	1.84186	5.26531	4.71061	4.05299	1.93457	1.33981	1.72793	4.6763	1.9546	1.66744
1.29393	-1.29393	0.00239638	0.0193083	1.676	ENSMUSG00000034949.18	Zfr2	291.773	217.312	144.551	115.431	9.093	19.558	83.011	85.36	67.181	4.94091	0.39849	0.902833	12.5662	7.6969	6.57115	3.0751	3.44497	2.60015	8.94473	2.08074	3.04008
1.29285	-1.29285	0.000114521	0.00355425	2.48352	ENSMUSG00000020262.15	Adarb1	226.937	226.279	227.816	112.695	127.483	96.188	96.773	113.095	84.013	4.82379	5.58679	4.44021	9.77378	8.01449	10.3563	3.58491	4.56431	3.25161	9.38152	4.95027	3.80028
1.29079	-1.29079	0.0016543	0.015396	2.195	ENSMUSG00000043613.8	Mmp3	143.48	225.631	161.819	89.28	132.354	120.665	50.205	53.954	120.259	3.82154	5.80026	5.57012	6.17944	7.99154	7.35613	1.85982	2.17748	4.65447	7.1757	5.06397	2.89726
1.29011	-1.29011	0.000131974	0.0038034	1.64562	ENSMUSG00000116165.1	Pdxp	109.087	119.835	98.87	78.218	98.019	96.751	44.613	37.969	47.721	3.34804	4.29557	4.4662	4.69819	4.24439	4.49453	1.65267	1.53236	1.84698	4.47904	4.0366	1.67733
1.28925	-1.28925	8.79927e-05	0.00324028	5.33583	ENSMUSG00000028542.17	Slc6a9	1515.2	1672.78	1467.08	1842.6	612.533	730.503	759.992	593.827	591.693	78.8705	26.8435	33.7213	65.257	59.2477	66.6921	28.1535	23.9658	22.9007	63.7323	46.4785	25.0067
1.2877	-1.2877	0.182709	0.321995	-0.660552	ENSMUSG00000022122.15	Ednrb	18.599	18.44	72.526	76.395	1.36	5.282	29.9	4.095	14.81	3.27001	0.0596004	0.243827	0.801027	0.65312	3.29696	1.10763	0.165267	0.573202	1.5837	1.19115	0.615366
1.28612	-1.28612	0.0013952	0.0138993	6.58165	ENSMUSG00000026389.16	Steap3	3514.07	4676.81	3407.27	4852.4	1468.96	1628.29	1906.19	814.752	1929.86	207.702	64.3753	75.1648	151.345	165.646	154.891	70.614	32.8819	74.6928	157.294	115.747	59.3962
1.28527	-1.28527	0.0051452	0.030466	6.39634	ENSMUSG00000036904.6	Fzd8	7646.1	3541.81	2765.38	2965.72	895.399	1213.23	2042.99	899.432	1382.33	126.945	39.2398	56.0049	329.304	125.446	125.712	75.6817	36.2994	53.5013	193.487	74.0631	55.1608
1.28491	-1.28491	0.000196949	0.00470873	3.52978	ENSMUSG00000047878.13	A4galt	337.94	620.832	338.029	342.483	275.196	236.409	158.79	247.8	166.375	14.6596	12.0601	10.9131	14.5545	21.989	15.3665	5.88229	10.0008	6.43933	17.3033	12.5443	7.44079
1.28318	-1.28318	0.00278479	0.0212222	0.387387	ENSMUSG00000094634.8	NA	38.38	42.505	42.283	35.266	49.665	39.633	17.671	21.668	15.047	1.50952	2.17651	1.82953	1.65296	1.50547	1.92214	0.654613	0.874481	0.582375	1.69352	1.83852	0.703823
1.28061	-1.28061	0.000409869	0.00693196	2.91264	ENSMUSG00000031099.16	Smarca1	403.977	439.87	277.685	216.575	63.045	110.238	163.312	129.546	138.414	9.27027	2.76287	5.08879	17.3986	15.5796	12.6233	6.04981	5.22824	5.35714	15.2005	5.70731	5.54506
1.28009	-1.28009	0.0236165	0.0795217	-0.459596	ENSMUSG00000034538.8	Zfp418	46.144	38.809	15.898	22.043	13.938	12.973	12.014	8.993	9.949	0.943528	0.610817	0.598857	1.98734	1.37456	0.722707	0.445052	0.362941	0.385063	1.36154	0.717734	0.397686
1.27977	-1.27977	0.0202041	0.0719148	0.0982299	ENSMUSG00000024186.15	Rgs11	65.046	95.71	42.954	24.871	3.677	13.898	23.996	13.992	35.286	1.06458	0.16114	0.641557	2.80142	3.38992	1.95265	0.888919	0.564691	1.3657	2.71466	0.622425	0.93977
1.27971	-1.27971	0.0357473	0.104492	-0.275855	ENSMUSG00000097156.7	NA	11.682	39.207	47.448	25.01	14.478	19.359	12.756	9.212	22.227	1.07053	0.634481	0.893647	0.503124	1.38866	2.15694	0.472539	0.371779	0.860267	1.34957	0.866218	0.568195
1.27869	-1.27869	0.0107079	0.0479567	1.31371	ENSMUSG00000028773.8	Fabp3	64.285	140.386	69.218	39.339	78.466	62.633	26.463	91.867	32.637	1.68387	3.43868	2.89125	2.76864	4.97228	3.14658	0.980308	3.70758	1.26317	3.62917	2.67127	1.98369
1.27757	-1.27757	0.00635835	0.0345168	0.529365	ENSMUSG00000017713.9	Tha1	51.225	84.37	52.114	58.518	13.442	24.169	18.798	23.897	34.935	2.5048	0.58908	1.11568	2.20617	2.98827	2.36905	0.696362	0.964439	1.35211	2.52116	1.40319	1.00431
1.27676	-1.27676	0.000372151	0.00649512	6.38953	ENSMUSG00000029826.14	Zc3hav1	2270.28	4583.81	3383.32	3278.16	1320.04	1315.21	1988.74	996.073	1480.01	140.318	57.849	60.7123	97.7771	162.352	153.802	73.6718	40.1997	57.2819	137.977	86.2933	57.0511
1.27609	-1.27609	0.000760209	0.00976031	1.27215	ENSMUSG00000068130.11	Zfp442	95.872	93.283	85.757	73.822	55.416	43.248	46.333	37.541	31.372	3.15988	2.42854	1.99641	4.12904	3.30396	3.89843	1.71638	1.51509	1.21421	3.77714	2.52827	1.48189
1.27317	-1.27317	0.317786	0.469531	-0.0732475	ENSMUSG00000042604.5	Kcna4	14.079	125.325	27.914	1.653	21.381	96.823	11.549	23.107	26.311	0.070755	0.936997	4.46953	0.606358	4.43884	1.26894	0.427827	0.932556	1.01833	2.10471	1.82576	0.792905
1.27265	-1.27265	6.52745e-05	0.00280459	3.47084	ENSMUSG00000024968.14	Rcor2	435.612	505.073	351.818	368.736	214.584	235.392	228.929	139.936	154.906	15.7834	9.40389	10.8661	18.7611	17.889	15.9933	8.48056	5.64756	5.99544	17.5478	12.0178	6.70785
1.27195	-1.27195	0.0151753	0.0598718	3.0261	ENSMUSG00000030074.9	Gxylt2	540.46	415.419	230.747	198.842	138.741	77.252	154.224	321.75	80.697	8.51123	6.08016	3.56609	23.2767	14.7136	10.4895	5.71315	12.9852	3.12327	16.1599	6.05249	7.27389
1.26971	-1.26971	0.000743821	0.00960836	1.85465	ENSMUSG00000047003.15	Zfp41	159.366	137.044	119.408	110.719	71.041	84.238	75.152	50.592	43.844	4.73921	3.11329	3.88858	6.86362	4.85391	5.42817	2.78397	2.0418	1.69693	5.71523	3.91369	2.17423
1.26924	-1.26924	0.000836331	0.0102253	1.33394	ENSMUSG00000069727.5	Zfp975	112.758	98.761	79.983	65.33	54.47	59.795	29.795	46.425	41.666	2.79638	2.38708	2.76025	4.85629	3.49798	3.63595	1.10374	1.87363	1.61263	3.99674	2.6479	1.53
1.26727	-1.26727	0.079608	0.180238	0.386469	ENSMUSG00000034777.2	Vax2	36.133	37.705	82.292	19.094	18.896	56.387	20.171	23.975	24.807	0.817299	0.828095	2.60293	1.55619	1.33546	3.74091	0.747224	0.967587	0.960123	2.21085	1.41611	0.891645
1.26633	-1.26633	0.67503	0.785814	1.55096	ENSMUSG00000068457.14	Uty	563.464	499.811	2.986	539.945	334.684	4.474	370.741	278.045	0	23.1118	14.6671	0.206528	24.2674	17.7026	0.135741	13.7339	11.2214	0	14.0353	12.6618	8.31843
1.26609	-1.26609	2.69957e-05	0.0019188	6.45521	ENSMUSG00000049401.10	Ogfr	2624.29	4577.99	3214.64	3175.22	1627.19	1367.12	1661.81	1303.97	1497.37	135.912	71.3097	63.1088	113.024	162.146	146.134	61.5608	52.6258	57.9538	140.435	90.1102	57.3801
1.26595	-1.26595	0.000370789	0.0064796	2.71787	ENSMUSG00000038022.11	Mindy4	286.497	320.925	187.694	239.371	114.781	114.987	110.273	119.23	89.88	10.246	5.03014	5.30801	12.3389	11.3667	8.53238	4.08501	4.8119	3.47869	10.746	6.86139	4.1252
1.26459	-1.26459	3.59898e-05	0.00219426	2.65021	ENSMUSG00000043090.18	Zfp866	247.736	287.039	256.89	177.225	94.048	101.119	111.177	104.879	117.527	7.58593	4.12154	4.66784	10.6696	10.1665	11.678	4.11849	4.23272	4.54873	10.838	5.45844	4.29998
1.26446	-1.26446	7.70238e-05	0.00309424	2.07715	ENSMUSG00000074793.10	Hspa12b	174.854	182.988	156.81	86.809	76.605	95.262	74.026	72.952	67.851	3.71577	3.35712	4.39747	7.53066	6.48119	7.12843	2.74226	2.94421	2.62609	7.04676	3.82345	2.77085
1.26414	-1.26414	0.0276287	0.0879227	1.93462	ENSMUSG00000057286.6	St6galnac2	143.848	334.432	90.62	112.47	78.146	40.41	91.478	62.292	53.76	4.81416	3.42466	1.8654	6.19528	11.8451	4.1195	3.38876	2.51399	2.08071	7.38664	3.36807	2.66115
1.26409	-1.26409	0.0251136	0.0828193	0.694714	ENSMUSG00000074264.12	Amy1	122.128	68.469	74.533	49.146	12.939	24.125	26.182	13.421	56.158	2.10364	0.567037	1.11365	5.25984	2.42508	3.3882	0.969899	0.541647	2.17352	3.69104	1.26144	1.22836
1.26332	-1.26332	2.68735e-05	0.0019188	3.13151	ENSMUSG00000042766.17	Trim46	321.496	438.003	303.779	256.743	147.158	150.737	171.053	160.069	128.561	10.9896	6.44903	6.95829	13.8463	15.5135	13.8095	6.33657	6.46009	4.97579	14.3897	8.13231	5.92415
1.26269	-1.26269	0.00365851	0.0246986	0.716088	ENSMUSG00000098905.2	Zfp953	76.225	67.725	44.74	58.412	29.876	43.929	23.974	21.986	23.697	2.50027	1.30928	2.02784	3.28288	2.39873	2.03384	0.888105	0.887315	0.917162	2.57181	1.9458	0.897527
1.25612	-1.25612	0.015146	0.0598456	1.19482	ENSMUSG00000048731.15	Ggnbp1	93.628	101.23	63.963	92.865	54.461	45.783	16.684	31.736	60.677	3.97499	2.38669	2.11343	4.0324	3.58543	2.90769	0.61805	1.28081	2.34843	3.50851	2.82504	1.41576
1.25593	-1.25593	0.00767832	0.0389208	0.661822	ENSMUSG00000033852.16	Gm28042	45.208	78.214	55.47	18.044	37.023	49.881	21.876	49.464	22.144	0.772355	1.62249	2.3026	1.94703	2.77023	2.52161	0.810385	1.99628	0.857055	2.41296	1.56581	1.22124
1.25455	-1.25455	5.63313e-05	0.00265137	5.47269	ENSMUSG00000003031.14	Cdkn1b	1986.5	1842.57	1392.83	1559.14	832.415	920.711	883.948	579.952	615.918	66.7376	36.4796	42.5017	85.5552	65.2613	63.3168	32.7454	23.4058	23.8383	71.3778	48.573	26.6632
1.25452	-1.25452	0.00258257	0.0202792	5.34359	ENSMUSG00000032715.9	Trib3	1572.49	1643.82	1173.59	2670.09	650.715	736.928	903.53	579.667	422.298	114.291	28.5168	34.0179	67.7243	58.2217	53.3501	33.4708	23.3943	16.3445	59.7654	58.9418	24.4032
1.25124	-1.25124	0.00318518	0.0226292	2.03178	ENSMUSG00000063047.9	Zfp780b	213.84	178.5	103.699	146.619	94.389	88.704	44.636	50.034	80.51	6.27588	4.13649	4.09474	9.20972	6.32223	4.71405	1.65352	2.01928	3.11604	6.74867	4.8357	2.26294
1.24894	-1.24894	0.0438726	0.119485	-0.675321	ENSMUSG00000026188.11	Tmem169	42.654	17.369	32.508	5.828	14.893	12.44	9.149	9.135	13.785	0.249462	0.652668	0.574253	1.83703	0.615186	1.47778	0.33892	0.368672	0.533531	1.31	0.492128	0.413708
1.24817	-1.24817	0.358577	0.510955	0.975326	ENSMUSG00000115018.2	NA	58.861	175.144	44.031	87.194	82.027	73.92	117.028	0	85.473	3.73225	3.59474	3.41228	2.53504	6.20336	2.00161	4.33524	0	3.30812	3.58	3.57976	2.54779
1.24757	-1.24757	0.0323134	0.097767	0.709834	ENSMUSG00000023912.10	Slc25a27	60.913	58.447	78.843	63.508	17.987	42.751	24.412	13.54	46.396	2.71839	0.788259	1.97346	2.62342	2.07011	3.58412	0.90433	0.54645	1.7957	2.75922	1.82671	1.08216
1.24722	-1.24722	0.000252021	0.0053479	3.20104	ENSMUSG00000064043.13	Trerf1	334.127	493.66	320.675	306.795	168.911	144.128	187.334	97.264	183.883	13.132	7.40233	6.65321	14.3903	17.4848	14.5776	6.93969	3.9254	7.11695	15.4842	9.06253	5.99401
1.24531	-1.24531	0.000219103	0.00495165	2.61682	ENSMUSG00000046380.3	Jrk	202.588	261	158.107	224.197	188.232	152.772	101.85	86.947	71.705	9.59652	8.24905	7.05223	8.72511	9.24427	7.18739	3.77298	3.50902	2.77525	8.38559	8.29927	3.35242
1.24488	-1.24488	0.0579469	0.144274	6.3493	ENSMUSG00000031673.6	Cdh11	8474.03	3285.01	2226.64	3389.85	1305.41	444.738	1347.95	3371.6	823.861	145.099	57.2081	20.5299	364.962	116.351	101.221	49.934	136.072	31.8865	194.178	74.279	72.6307
1.24384	-1.24384	0.00451395	0.0281337	5.50839	ENSMUSG00000006369.14	Fbln1	880.415	3063.74	1948.52	1034.73	741.794	1157.06	987.178	471.258	1106.81	44.2904	32.5083	53.4122	37.918	108.514	88.5777	36.5695	19.0191	42.8376	78.3364	43.4036	32.8087
1.24356	-1.24356	0.0391782	0.111066	-0.94176	ENSMUSG00000078808.5	Vmn1r58	24.76	21.003	22.487	8.974	3.985	13.984	9.479	11.913	7.993	0.384123	0.174638	0.645527	1.06637	0.743898	1.02224	0.351145	0.480787	0.309359	0.944168	0.401429	0.38043
1.24237	-1.24237	0.000431326	0.00708614	3.66793	ENSMUSG00000032492.14	Pth1r	656.001	502.994	441.038	430.479	169.21	256.617	218.764	200.175	205.827	18.4262	7.41543	11.8459	28.2528	17.8154	20.0492	8.104	8.0787	7.96627	22.0391	12.5625	8.04966
1.24146	-1.24146	0.000796598	0.00995575	1.74164	ENSMUSG00000040957.15	Cables1	124.334	155.741	97.472	109.817	71.361	87.95	57.167	32.737	58.123	4.7006	3.12731	4.05993	5.35485	5.51613	4.43098	2.11772	1.32121	2.24958	5.10066	3.96262	1.89617
1.24083	-1.24083	0.000494041	0.00769269	6.35477	ENSMUSG00000001123.15	Lgals9	2166.23	5517.37	3051.68	2776.14	1155.62	979.999	1587.66	1853.58	1401.4	118.83	50.6439	45.2385	93.2959	195.418	138.726	58.8142	74.8072	54.2395	142.48	71.5708	62.6203
1.24033	-1.24033	0.0079865	0.0398106	0.447009	ENSMUSG00000095648.7	Gm2004	27.45	88.988	49.368	17.004	42.742	29.006	27.409	26.53	21.767	0.727839	1.87312	1.33897	1.18222	3.15183	2.24422	1.01535	1.0707	0.842464	2.19276	1.31331	0.976173
1.24027	-1.24027	0.00336536	0.0233132	3.68688	ENSMUSG00000005958.15	Ephb3	874.336	626.404	389.937	453.522	131.895	194.696	312.329	201.684	175.984	19.4125	5.78014	8.98752	37.6561	22.1864	17.7262	11.5701	8.1396	6.81123	25.8562	11.3934	8.8403
1.24023	-1.24023	0.00367148	0.0247253	11.18	ENSMUSG00000026043.18	Col3a1	149988	102772	69437.9	111573	24740.2	38330.2	46295.8	28166.8	37963.3	4775.78	1084.21	1769.39	6459.71	3640.05	3156.58	1715	1136.76	1469.32	4418.78	2543.13	1440.36
1.23875	-1.23875	0.000844889	0.010275	4.30956	ENSMUSG00000031639.12	Tlr3	824.731	1154.33	682.908	809.125	185.916	309.941	457.888	279.485	347.816	34.6338	8.14755	14.3074	35.5197	40.8848	31.0443	16.9622	11.2795	13.4618	35.8163	19.0296	13.9012
1.23708	-1.23708	0.0252315	0.0830236	-0.497005	ENSMUSG00000037977.6	6430571L13Rik	33.104	36.815	24.838	21.044	14.933	4.989	22.032	9.993	8.953	0.900767	0.654421	0.230301	1.42573	1.30394	1.12911	0.816164	0.403299	0.346514	1.28626	0.595163	0.521993
1.23696	-1.23696	0.000457188	0.00732676	2.50781	ENSMUSG00000071281.12	Zfp65	214.98	201.224	162.302	254.664	176.673	127.163	84.92	61.803	81.964	10.9006	7.74249	5.87007	9.25882	7.12708	7.37809	3.14582	2.49426	3.17231	7.92133	8.17106	2.93746
1.23612	-1.23612	0.00409444	0.0264251	0.572621	ENSMUSG00000097960.1	A330074K22Rik	62.196	70.639	71.528	35.076	23.892	17.96	33.057	14.989	37.8	1.50139	1.04704	0.829066	2.67867	2.50194	3.25159	1.22458	0.604929	1.463	2.81073	1.12583	1.0975
1.23611	-1.23611	0.18044	0.319173	-1.4833	ENSMUSG00000035121.6	Neil2	23.543	5.569	10.629	24.364	4.951	17.665	2.498	3.73	4.938	1.04288	0.216972	0.815448	1.01396	0.197246	0.483184	0.0925371	0.150536	0.191119	0.564796	0.691765	0.144731
1.2351	-1.2351	0.000288506	0.00571303	2.78854	ENSMUSG00000061898.10	Rbak	229.351	257.107	272.484	168.87	180.886	136.297	92.351	134.385	120.899	7.22831	7.92712	6.29172	9.87775	9.10638	12.3869	3.4211	5.42353	4.67924	10.457	7.14905	4.50796
1.23475	-1.23475	0.00219022	0.0183874	3.18681	ENSMUSG00000028179.12	Cth	373.344	319.212	359.419	427.19	130.017	161.007	213.287	120.574	122.915	18.2854	5.69784	7.43238	16.0793	11.3061	16.3388	7.90111	4.86615	4.75727	14.5747	10.4719	5.84151
1.23459	-1.23459	0.013455	0.0554783	3.5663	ENSMUSG00000045441.5	Gprin3	659.882	377.653	374.953	557.343	155.381	286.616	293.387	160.906	118.54	23.8565	6.80939	13.2307	28.42	13.376	17.045	10.8684	6.49387	4.58794	19.6136	14.6322	7.31673
1.22686	-1.22686	0.00179917	0.0161314	5.23164	ENSMUSG00000025887.10	Casp12	1475.63	1802.64	1563.59	1785.4	410.276	531.322	759.077	380.929	912.344	76.4222	17.9799	24.5268	63.5529	63.8472	71.0793	28.1196	15.3736	35.3111	66.1598	39.643	26.2681
1.22682	-1.22682	1.1263e-05	0.00132666	4.2759	ENSMUSG00000068923.14	Syt11	580.129	991.612	631.258	577.337	436.584	367.954	312.258	311.798	333.805	24.7123	19.1328	16.9854	24.9852	35.1215	28.6964	11.5674	12.5836	12.9195	29.601	20.2768	12.3568
1.22659	-1.22659	0.00335717	0.0232805	2.06947	ENSMUSG00000030088.15	Aldh1l1	104.004	276.673	158.897	198.293	53.372	50.016	104.782	55.816	78.081	8.48773	2.33897	2.30883	4.47927	9.79938	7.2233	3.8816	2.25263	3.02202	7.16732	4.37851	3.05208
1.22393	-1.22393	0.0156868	0.0611341	0.255468	ENSMUSG00000040265.16	Dnm3	45.019	55.378	53.196	49.912	25.622	6.068	19.551	22.119	25.941	2.13643	1.12285	0.28011	1.93889	1.96141	2.41824	0.724257	0.892682	1.00401	2.10618	1.1798	0.873651
1.22315	-1.22315	0.00505231	0.0301311	0.621691	ENSMUSG00000097000.2	NA	35.897	81.637	62.571	49.769	22.247	34.023	29.704	18.405	32.236	2.13031	0.974949	1.57056	1.54602	2.89147	2.84442	1.10037	0.742792	1.24765	2.4273	1.55861	1.03027
1.22278	-1.22278	0.0516353	0.133547	-0.0835604	ENSMUSG00000038677.14	Scube3	62.263	108.037	25.969	17.521	8.81	4.995	17.992	20.831	25.562	0.749968	0.386088	0.230578	2.68156	3.82652	1.18053	0.666504	0.840701	0.989344	2.56287	0.455545	0.832183
1.22125	-1.22125	0.0129332	0.0542711	-0.267796	ENSMUSG00000097806.3	NA	21.419	42.509	25.365	49.554	13.92	14.494	14.775	8.826	13.904	2.12111	0.610028	0.669069	0.922479	1.50561	1.15307	0.547332	0.356201	0.538136	1.19372	1.1334	0.480557
1.22063	-1.22063	0.0186473	0.0684923	1.48376	ENSMUSG00000022758.14	P2rx6	266.022	103.092	104.923	146.479	27.813	22.109	45.377	36.756	63.875	6.26988	1.21887	1.02059	11.4571	3.65138	4.7697	1.68097	1.4834	2.4722	6.62606	2.83645	1.87886
1.21987	-1.21987	0.0243351	0.0810066	0.0431213	ENSMUSG00000111834.1	NA	39.134	32.789	26.797	25.088	27.86	39.881	16.081	24.978	7.948	1.07387	1.22093	1.84098	1.68543	1.16134	1.21817	0.595712	1.00807	0.307617	1.35498	1.37859	0.637132
1.21935	-1.21935	0.0284226	0.0895707	-0.926644	ENSMUSG00000021904.6	Sema3g	39.116	26.89	18.89	24.027	3.983	3.993	11.99	4.997	11.948	1.02845	0.17455	0.184324	1.68466	0.952407	0.858721	0.444163	0.20167	0.462432	1.16526	0.462442	0.369422
1.21919	-1.21919	0.000100849	0.00343285	6.95634	ENSMUSG00000031253.15	Srpx2	5471.58	5278.74	3924.11	4471.12	2141.98	2715.15	2241.16	1418.78	2153.78	191.382	93.8698	125.336	235.651	186.966	178.386	83.0226	57.2595	83.3592	200.334	136.863	74.5471
1.21815	-1.21815	0.00335359	0.0232699	1.91636	ENSMUSG00000038020.5	Rapgefl1	194.04	175.933	144.933	129.504	47.527	56.848	60.915	38.371	104.439	5.54329	2.08282	2.62421	8.35697	6.23131	6.58851	2.25656	1.54858	4.04218	7.05893	3.41677	2.61578
1.21793	-1.21793	1.72291e-05	0.00159894	3.37618	ENSMUSG00000020273.13	Papolg	396.731	412.4	325.22	308.548	231.713	265.194	177.006	145.367	152.568	13.2071	10.1546	12.2418	17.0865	14.6066	14.7842	6.5571	5.86675	5.90495	15.4924	11.8678	6.1096
1.21528	-1.21528	0.0337983	0.10067	-0.602698	ENSMUSG00000109224.1	NA	22.682	36.193	25.862	37.201	5.591	8.997	9.701	5.594	21.547	1.59235	0.245019	0.415318	0.976874	1.28191	1.17566	0.359369	0.225764	0.833949	1.14481	0.750896	0.473027
1.21414	-1.21414	0.0174489	0.0658715	0.685581	ENSMUSG00000061723.18	Tnnt3	66.385	58.237	83.834	23.438	21.935	44.642	39.488	20.569	30.128	1.00324	0.961276	2.06076	2.85909	2.06268	3.81101	1.46281	0.830127	1.16607	2.91092	1.34176	1.153
1.21398	-1.21398	0.00180232	0.0161385	2.31824	ENSMUSG00000030322.12	Mbd4	184.723	242.428	160.105	166.444	93.931	106.77	127.549	42.542	81.063	7.12446	4.11642	4.9287	7.9557	8.58647	7.27822	4.72499	1.71692	3.13744	7.94013	5.38986	3.19311
1.2139	-1.2139	0.0265642	0.0858439	0.36688	ENSMUSG00000009108.15	Gnat2	32.986	52.212	38.809	15.872	56.717	38.357	16.997	49.635	12.312	0.679385	2.48556	1.77063	1.42065	1.84928	1.76422	0.629645	2.00318	0.47652	1.67805	1.64519	1.03645
1.21359	-1.21359	0.000838533	0.0102289	2.62251	ENSMUSG00000039096.10	Rsad1	220.824	217.733	232.959	167.43	117.119	180.787	96.098	87.88	105.85	7.16667	5.1326	8.34546	9.51051	7.71181	10.5901	3.5599	3.54668	4.09679	9.2708	6.88158	3.73445
1.21352	-1.21352	0.0840391	0.186913	8.74789	ENSMUSG00000047793.13	Sned1	20670.7	27597.9	16629.1	26936.1	2754.92	5757.38	11434.9	2085.09	14931	1152.97	120.731	265.771	890.249	977.482	755.943	423.6	84.1505	577.883	874.558	513.158	361.878
1.21319	-1.21319	0.259769	0.411159	1.0473	ENSMUSG00000045868.12	Gvin1	7.022	322.5	117.631	65.519	14.482	62.926	39.421	28.863	93.279	2.80447	0.634657	2.90478	0.302425	11.4225	5.34739	1.46033	1.16486	3.61024	5.69078	2.11464	2.07848
1.21211	-1.21211	0.00300951	0.0220419	1.8548	ENSMUSG00000048763.11	Hoxb3	151.898	136.064	120.848	73.411	66.586	111.317	69.715	69.576	43.765	3.14228	2.91805	5.13859	6.54198	4.8192	5.49363	2.58256	2.80796	1.69387	5.61827	3.73298	2.36146
1.21204	-1.21204	0.000612227	0.0085982	2.78374	ENSMUSG00000059423.13	Zfp933	304.314	258.862	209.605	253.515	121.758	179.632	113.535	90.44	103.518	10.8514	5.3359	8.29214	13.1063	9.16854	9.52844	4.20585	3.64999	4.00653	10.6011	8.15983	3.95412
1.21154	-1.21154	0.141365	0.269752	-0.107736	ENSMUSG00000024502.10	Jakmip2	11.889	28.934	72.515	8.157	23.657	46.245	23.302	14.361	15.463	0.349152	1.03674	2.13475	0.512039	1.0248	3.29646	0.863211	0.579584	0.598475	1.6111	1.17355	0.680423
1.21126	-1.21126	0.00747947	0.0383156	0.846369	ENSMUSG00000115100.1	NA	44.203	71.735	60.769	43.194	38.398	57.554	24.127	51.981	21.899	1.84887	1.68275	2.6568	1.90375	2.54076	2.7625	0.893772	2.09786	0.847573	2.40233	2.06281	1.27973
1.21059	-1.21059	0.000232243	0.0051303	3.28656	ENSMUSG00000038893.12	Fam117a	314.992	461.251	388.791	249.104	155.596	206.348	139.457	158.096	227.022	10.6626	6.81881	9.5254	13.5662	16.3369	17.6741	5.16611	6.38047	8.78659	15.859	9.00228	6.77772
1.20998	-1.20998	0.154238	0.286465	-0.87493	ENSMUSG00000037437.18	Adam32	23.644	47.699	28.488	6.077	1.072	11.329	3.78	17.581	37.917	0.26012	0.0469791	0.522967	1.01831	1.68943	1.29504	0.140028	0.709537	1.46753	1.33426	0.276689	0.772365
1.20973	-1.20973	5.16886e-05	0.00255508	5.48685	ENSMUSG00000050288.6	Fzd2	2142.42	2207.84	1378.22	1267.82	769.709	686.771	784.913	879.406	696.786	54.2675	33.7316	31.7026	92.2705	78.1988	62.6525	29.0767	35.4912	26.9682	77.7073	39.9006	30.512
1.20871	-1.20871	0.0331797	0.099619	-0.197677	ENSMUSG00000036306.13	Lzts1	19.163	59.998	30.08	16.394	12.686	27.613	23.63	9.093	15.402	0.701728	0.555949	1.27467	0.825317	2.12505	1.36741	0.875361	0.366977	0.596115	1.43926	0.844115	0.612818
1.20705	-1.20705	0.0873221	0.192265	0.263044	ENSMUSG00000057396.7	Zfp759	73.322	36.388	33.604	37.521	27.295	13.681	11.88	81.557	10.004	1.60605	1.19617	0.63154	3.15785	1.28881	1.5276	0.440088	3.29149	0.387192	1.99142	1.14459	1.37292
1.20449	-1.20449	0.00587619	0.0328081	0.647841	ENSMUSG00000029206.13	Nsun7	38.084	71.484	82.36	46.066	24.998	19.176	32.959	28.822	30.551	1.97181	1.09551	0.885199	1.64021	2.53187	3.744	1.22095	1.1632	1.18244	2.63869	1.31751	1.18886
1.20403	-1.20403	0.0715917	0.167137	-0.89224	ENSMUSG00000015451.16	C4a	35.383	55.433	55.042	7.172	0	3.182	12.448	9.164	55.384	0.30699	0	0.146887	1.52388	1.96336	2.50215	0.46113	0.369842	2.14357	1.99647	0.151292	0.991513
1.20313	-1.20313	0.0296577	0.0920487	5.51144	ENSMUSG00000074766.10	Ism1	2912.38	2507.36	1758.78	2374.13	285.725	586.094	1145.16	301.767	1386.36	101.622	12.5216	27.0552	125.431	88.8073	79.9526	42.4218	12.1788	53.6571	98.0636	47.0663	36.0859
1.20181	-1.20181	0.130399	0.25489	-0.613371	ENSMUSG00000090709.2	NA	10.698	32.808	24.086	37.884	22.202	9.819	33.468	1.938	8.683	1.62159	0.972977	0.453263	0.460744	1.16201	1.09493	1.2398	0.0782141	0.336064	0.905895	1.01594	0.551361
1.20004	-1.20004	0.0392964	0.111316	-0.646058	ENSMUSG00000025491.14	Ifitm1	52.043	40.765	22.488	21.074	1.882	8.138	14.775	9.079	15.297	0.902051	0.0824765	0.375665	2.2414	1.44384	1.02228	0.547332	0.366412	0.592051	1.56918	0.453397	0.501932
1.19921	-1.19921	0.089083	0.195105	1.87162	ENSMUSG00000090799.2	Klhl33	257.128	96.561	136.079	292.58	25.027	87.428	99.516	30.709	47.8	12.5236	1.09678	4.03584	11.0741	3.42006	6.18602	3.68652	1.23936	1.85004	6.89338	5.8854	2.25864
1.19911	-1.19911	0.0191739	0.0695473	0.300151	ENSMUSG00000102700.1	NA	33.111	60.625	35.736	47.154	18.907	35.898	12.053	22.98	24.844	2.01838	0.828577	1.65712	1.42603	2.14726	1.62452	0.446497	0.927431	0.961555	1.7326	1.50136	0.778494
1.19828	-1.19828	0.0151293	0.0598421	-0.162852	ENSMUSG00000106209.1	NA	43.149	53.647	27.787	25.092	11.939	12.96	24.13	7.993	16.89	1.07404	0.523213	0.598257	1.85835	1.9001	1.26317	0.893883	0.322583	0.653706	1.67388	0.731836	0.623391
1.19771	-1.19771	0.0207696	0.0732876	0.100013	ENSMUSG00000029664.10	Tfpi2	25.542	47.243	29.26	18.142	36.908	53.1	20.09	14.255	12.283	0.77655	1.61745	2.45119	1.10005	1.67328	1.33013	0.744224	0.575306	0.475398	1.36782	1.61506	0.598309
1.19734	-1.19734	0.000795223	0.00995575	4.26189	ENSMUSG00000034573.14	Ptpn13	984.722	1133.05	629.378	761.622	203.161	208.97	442.353	275.2	362.35	32.6004	8.90329	9.64643	42.4103	40.1312	28.6109	16.3867	11.1066	14.0243	37.0508	17.0501	13.8392
1.19652	-1.19652	0.0213432	0.0745434	-0.55653	ENSMUSG00000047363.4	Cstad	33.147	32.623	23.731	25.219	9.932	8.947	13.234	4.993	16.812	1.07947	0.435258	0.41301	1.42758	1.15546	1.07879	0.490247	0.201508	0.650687	1.22061	0.642581	0.447481
1.19621	-1.19621	0.0738708	0.171291	-0.473199	ENSMUSG00000001334.9	Fndc5	99.309	26.869	20.866	24.047	9.956	3.992	9.01	16.988	12.934	1.02931	0.43631	0.184278	4.27707	0.951663	0.948548	0.333771	0.685605	0.500594	2.05909	0.549965	0.506656
1.19517	-1.19517	0.000110043	0.00355425	2.58186	ENSMUSG00000031840.12	Rab3a	244.762	231.75	199.589	193.144	119.436	115.511	91.898	103.893	95.542	8.26733	5.23414	5.3322	10.5415	8.20827	9.07312	3.40431	4.19293	3.69783	9.27429	6.27789	3.76503
1.19454	-1.19454	0.03869	0.110068	-0.753461	ENSMUSG00000006575.14	Rundc3a	65.13	31.147	21.492	8.845	2.518	7.62	11.494	17.599	11.024	0.378601	0.110348	0.351753	2.80504	1.10318	0.977005	0.425789	0.710263	0.42667	1.62841	0.280234	0.520907
1.19451	-1.19451	0.0468572	0.124595	0.755651	ENSMUSG00000049691.8	Nkx3-2	99.336	61.615	50.624	37.123	23.882	70.797	27.123	17.984	29.811	1.58901	1.0466	3.26812	4.27823	2.18232	2.30132	1.00476	0.725801	1.1538	2.92062	1.96791	0.961452
1.19296	-1.19296	0.027162	0.0870442	2.08441	ENSMUSG00000021367.8	Edn1	40.13	161.112	151.953	100.259	253.811	185.545	60.162	94.924	45.741	4.29148	11.123	8.56509	1.72833	5.70637	6.90763	2.22867	3.83096	1.77035	4.78078	7.99318	2.60999
1.19089	-1.19089	0.0154232	0.0605366	0.061007	ENSMUSG00000038765.13	Lmx1b	33.246	54.966	56.733	6.152	22.662	24.541	17.54	15.792	34.166	0.26333	0.993136	1.13286	1.43185	1.94682	2.57903	0.64976	0.637336	1.32235	1.9859	0.796441	0.869816
1.1907	-1.1907	0.171887	0.309077	-0.315803	ENSMUSG00000054074.9	Skida1	22.265	11.904	53.035	31.917	23.828	20.97	23.278	6.826	8.501	1.36617	1.04423	0.968013	0.958915	0.421624	2.41092	0.862322	0.275485	0.32902	1.26382	1.12614	0.488942
1.19064	-1.19064	0.0143527	0.0579258	0.0425723	ENSMUSG00000037994.14	Slc9b2	35.148	52.546	24.674	17.907	43.117	27.71	18.633	11.774	14.325	0.766491	1.88955	1.27914	1.51376	1.86111	1.12166	0.69025	0.475177	0.554431	1.49884	1.31173	0.573286
1.19015	-1.19015	0.00053894	0.007984	2.89442	ENSMUSG00000025578.9	Cbx8	308.818	336.36	228.206	131.511	154.957	220.584	154.588	112.416	105.092	5.62919	6.79081	10.1826	13.3003	11.9134	10.374	5.72663	4.5369	4.06745	11.8626	7.53419	4.777
1.19001	-1.19001	0.000455559	0.00732176	4.6995	ENSMUSG00000024339.12	Tap2	1023.11	1313.7	974.231	1223.17	248.143	367.294	505.265	398.399	524.272	52.3566	10.8746	16.955	44.0636	46.5293	44.2876	18.7173	16.0787	20.2913	44.9602	26.7287	18.3624
1.18865	-1.18865	0.131541	0.256427	-0.715301	ENSMUSG00000030731.13	Syt3	80.388	17.945	12.543	45.511	4.489	11.698	9.937	8.111	6.28	1.94805	0.196725	0.540001	3.46217	0.635588	0.570192	0.368111	0.327345	0.243059	1.55598	0.894926	0.312838
1.18777	-1.18777	0.000186816	0.00462539	3.22903	ENSMUSG00000046658.16	Zfp316	460.802	441.669	281.94	246.378	191.913	154.78	184.601	134.913	150.867	10.546	8.41036	7.14493	19.8459	15.6433	12.8167	6.83845	5.44484	5.83911	16.102	8.70042	6.0408
1.18762	-1.18762	0.108255	0.223651	-1.05809	ENSMUSG00000056687.9	Gm11696	5.057	28.41	31.196	3.221	14.205	8.746	4.827	17.668	15.193	0.137872	0.622518	0.403731	0.217796	1.00624	1.41814	0.178814	0.713048	0.588025	0.880726	0.38804	0.493296
1.18568	-1.18568	0.0461268	0.123275	1.20856	ENSMUSG00000039481.5	Nrtn	153.61	82.24	103.008	59.377	22.862	40.813	20.242	38.953	86.219	2.54157	1.0019	1.884	6.61572	2.91283	4.68264	0.749854	1.57207	3.337	4.73706	1.80916	1.88631
1.18418	-1.18418	0.0249333	0.0824778	7.75511	ENSMUSG00000036334.12	Igsf10	16259	6275.78	6639.06	14216.9	2474.01	4094.12	5235.77	1904.81	3028.78	608.541	108.421	188.992	700.245	222.28	301.805	193.956	76.8748	117.225	408.11	301.984	129.352
1.18283	-1.18283	0.0313363	0.0956971	3.92418	ENSMUSG00000036570.14	Fxyd1	1389.48	628.33	685.573	517.289	79.763	226.389	363.502	131.501	453.111	22.142	3.49552	10.4505	59.8424	22.2546	31.1655	13.4657	5.30714	17.5371	37.7541	12.0294	12.1033
1.18274	-1.18274	0.070024	0.164456	-0.0913976	ENSMUSG00000020577.17	Tspan13	24.786	75.664	20.756	27.635	22.491	11.372	23.837	20.886	9.446	1.18289	0.985642	0.524952	1.06749	2.67992	0.943547	0.883029	0.842921	0.365595	1.56365	0.897827	0.697182
1.18081	-1.18081	0.00010801	0.00353332	4.64239	ENSMUSG00000001435.15	Col18a1	812.147	1357.52	1084.61	667.656	349.895	321.127	678.239	377.417	469.868	28.5783	15.3337	14.8238	34.9778	48.0813	49.3051	25.125	15.2319	18.1856	44.1214	19.5786	19.5142
1.18013	-1.18013	0.0802128	0.181037	1.31615	ENSMUSG00000058900.5	Rsl1	121.38	55.208	62.664	113.379	82.089	49.772	29.867	114.245	14.489	4.85307	3.59745	2.29757	5.22763	1.95539	2.84864	1.10641	4.61072	0.560778	3.34389	3.5827	2.09263
1.17896	-1.17896	0.0141468	0.0573651	1.32058	ENSMUSG00000029134.14	Plb1	170.44	104.298	99.8	82.49	30.802	13.711	46.431	93.35	36.765	3.5309	1.34986	0.632925	7.34056	3.69409	4.53681	1.72001	3.76744	1.42294	5.19049	1.8379	2.30346
1.17886	-1.17886	0.000655995	0.00890103	4.91467	ENSMUSG00000031431.13	Tsc22d3	1303.12	1274.66	875.703	1070.12	584.655	542.818	680.365	504.372	348.443	45.8053	25.6218	25.0575	56.1231	45.1469	39.8086	25.2038	20.3555	13.486	47.0262	32.1615	19.6818
1.17821	-1.17821	0.00209705	0.0178549	2.00005	ENSMUSG00000023367.14	Tmem176a	103.994	178.36	158.917	99.685	76.877	66.344	62.143	131.716	58.522	4.26691	3.36904	3.06256	4.47884	6.31727	7.22421	2.30206	5.31582	2.26502	6.00677	3.56617	3.2943
1.17789	-1.17789	0.000304873	0.0058715	2.21376	ENSMUSG00000015377.10	Dennd6b	174.908	224.419	151.669	114.66	79.232	81.515	89.856	108.21	63.963	4.9079	3.47225	3.76288	7.53298	7.94862	6.89472	3.32867	4.36716	2.47561	7.45877	4.04768	3.39048
1.17759	-1.17759	0.0291494	0.0910613	4.40073	ENSMUSG00000022371.16	Col14a1	1345.93	2285.37	535.44	419.285	209.697	171.798	528.047	424.115	427.551	17.9471	9.18973	7.93051	57.967	80.9448	24.3406	19.5612	17.1165	16.5478	54.4174	11.6891	17.7418
1.17492	-1.17492	0.00620083	0.0339031	0.19633	ENSMUSG00000072763.2	5430403G16Rik	38.116	52.761	31.96	26.041	26.888	27.946	22.005	22.961	12.939	1.11466	1.17834	1.29004	1.64159	1.86872	1.45287	0.815164	0.926664	0.500787	1.65439	1.19434	0.747538
1.17484	-1.17484	2.9388e-05	0.00200881	3.69	ENSMUSG00000049532.11	Sall2	544.603	628.464	409.624	367.399	222.078	224.639	216.79	213.864	236.332	15.7261	9.73231	10.3697	23.4551	22.2593	18.6211	8.03087	8.63116	9.14693	21.4452	11.9427	8.60299
1.17409	-1.17409	0.000167997	0.00432929	2.34062	ENSMUSG00000090210.7	Itga10	238.061	208.268	194.848	124.842	79.921	85.605	97.105	81.403	93.069	5.34373	3.50244	3.95168	10.2529	7.37657	8.8576	3.5972	3.28528	3.60212	8.82901	4.26595	3.49487
1.17389	-1.17389	0.0469285	0.124736	0.110624	ENSMUSG00000107603.1	NA	53.178	32.8	40.702	48.152	14.927	19.944	38.157	10.991	10.932	2.0611	0.654158	0.920651	2.29028	1.16173	1.85027	1.41351	0.443577	0.423109	1.76743	1.21197	0.760064
1.17287	-1.17287	0.00875713	0.0421954	3.22978	ENSMUSG00000027603.15	Ggt7	484.225	408.862	425.955	374.166	94.607	119.956	235.054	73.99	253.654	16.0158	4.14604	5.53739	20.8547	14.4813	19.3635	8.70745	2.9861	9.81735	18.2332	8.56641	7.1703
1.17199	-1.17199	0.00218031	0.0183423	2.16617	ENSMUSG00000096718.2	Zfp781	228.649	245.07	125.699	134.442	58.008	67.593	76.282	99.24	72.263	5.75465	2.54213	3.12022	9.84752	8.68005	5.71415	2.82583	4.00514	2.79685	8.08057	3.80567	3.20927
1.17134	-1.17134	0.0281569	0.088972	-0.157256	ENSMUSG00000029419.8	Ajm1	63.85	33.126	30.6	21.188	16.808	16.1	19.836	6.043	18.84	0.906931	0.736591	0.743205	2.74991	1.17328	1.39105	0.734814	0.243884	0.729178	1.77141	0.795576	0.569292
1.16955	-1.16955	0.000165786	0.00432929	3.11326	ENSMUSG00000006403.13	Adamts4	341.172	387.486	288.947	248.942	180.26	122.22	165.016	173.273	127.721	10.6557	7.89968	5.6419	14.6937	13.7242	13.1352	6.11293	6.99298	4.94328	13.8511	8.06576	6.0164
1.16938	-1.16938	0.000829078	0.0101873	1.88023	ENSMUSG00000034429.15	Zfp707	128.806	131.161	101.23	117.046	94.489	111.283	43.205	72.907	51.036	5.01003	4.14087	5.13703	5.54745	4.64554	4.60182	1.60051	2.94239	1.97528	4.9316	4.76264	2.17273
1.16923	-1.16923	0.0172651	0.0654087	0.367166	ENSMUSG00000047986.12	Palm3	104.408	42.232	52.504	23.279	20.73	17.581	26.478	20.808	22.307	0.996434	0.908468	0.811571	4.49667	1.4958	2.38678	0.980864	0.839773	0.863364	2.79308	0.905491	0.894667
1.16833	-1.16833	0.00507179	0.0301974	0.751563	ENSMUSG00000117499.1	NA	56.203	69.481	45.622	69.315	34.813	43.843	35.266	20.979	19.852	2.96696	1.52564	2.02387	2.42057	2.46092	2.07393	1.30641	0.846674	0.768346	2.31847	2.17216	0.97381
1.16714	-1.16714	0.000589385	0.00840455	2.1009	ENSMUSG00000060336.6	Zfp937	173.83	154.52	134.251	137.264	105.868	105.779	57.77	51.395	82.057	5.87544	4.63954	4.88295	7.48656	5.47289	6.10292	2.14006	2.07421	3.17591	6.35412	5.13265	2.46339
1.16642	-1.16642	0.00849269	0.0414305	-0.342846	ENSMUSG00000103081.2	NA	20.043	44.228	27.237	20.527	12.506	14.405	12.515	16.303	14.423	0.878637	0.548061	0.664961	0.863217	1.5665	1.23817	0.463612	0.657959	0.558224	1.22263	0.69722	0.559932
1.16572	-1.16572	0.00116823	0.0124231	0.496366	ENSMUSG00000066721.3	Zfp575	64.333	67.983	63.68	21.065	22.177	17.976	33.023	24.589	28.9	0.901666	0.971881	0.829805	2.77071	2.40787	2.89483	1.22332	0.992367	1.11854	2.69114	0.901117	1.11141
1.16554	-1.16554	0.30384	0.456976	-0.552794	ENSMUSG00000042258.13	Isl1	6.239	43.558	20.838	4.452	50.627	14.184	2.145	131.765	10.605	0.190563	2.21867	0.654759	0.268703	1.54277	0.947275	0.0794604	5.31779	0.410453	0.919581	1.02133	1.9359
1.16529	-1.16529	0.00286869	0.0214925	1.88205	ENSMUSG00000037216.5	Lipt1	91.178	147.179	114.05	86.014	140.749	83.656	54.674	91.992	43.912	3.68174	6.16816	3.86171	3.92688	5.21288	5.1846	2.02537	3.71263	1.69956	4.77479	4.57054	2.47919
1.16507	-1.16507	0.0199618	0.0712898	8.21832	ENSMUSG00000027848.12	Olfml3	12706.1	11029.9	11071.4	13646.3	4423.32	6752.09	6814.92	1777.62	6920.18	584.115	193.847	311.689	547.23	390.663	503.293	252.455	71.7414	267.837	480.395	363.217	197.344
1.16454	-1.16454	0.0123282	0.0526148	-0.319015	ENSMUSG00000038984.4	Tspyl5	19.057	36.843	23.858	30.039	20.912	14.974	9.996	14.99	12.942	1.28579	0.916444	0.691227	0.820752	1.30493	1.08456	0.370297	0.604969	0.500903	1.07008	0.964487	0.492056
1.1619	-1.1619	0.0037521	0.0251048	0.861959	ENSMUSG00000090086.7	NA	62.663	70.795	70.582	43.025	33.778	35.23	21.87	45.157	35.239	1.84164	1.48028	1.62628	2.69879	2.50746	3.20859	0.810163	1.82245	1.36388	2.80495	1.6494	1.33217
1.16135	-1.16135	0.00101897	0.0115413	3.51606	ENSMUSG00000096910.2	Zfp955b	398.534	686.137	336.988	305.776	262.777	166.1	189.591	173.082	235.224	13.0884	11.5159	7.66748	17.1642	24.302	15.3191	7.0233	6.98527	9.10404	18.9285	10.7573	7.70421
1.15964	-1.15964	0.00225363	0.0185235	1.51596	ENSMUSG00000056014.15	A430033K04Rik	133.778	120.001	83.363	95.584	44.751	53.837	54.143	55.976	36.732	4.09138	1.96116	2.48521	5.76159	4.25027	3.7896	2.0057	2.25909	1.42166	4.60049	2.84592	1.89548
1.15812	-1.15812	0.0132135	0.0548451	0.0401457	ENSMUSG00000060429.12	Sntb1	45.133	59.761	25.851	24.025	16.93	21.974	16.982	15.99	17.923	1.02837	0.741937	1.01436	1.9438	2.11665	1.17516	0.629089	0.645327	0.693687	1.7452	0.928221	0.656034
1.15779	-1.15779	0.327893	0.479024	-1.13647	ENSMUSG00000111662.1	NA	35.923	15.537	14.983	8.383	1.784	32.34	14.64	3.582	5.943	0.358826	0.0781817	1.49287	1.54714	0.550299	0.681112	0.542331	0.144563	0.230016	0.926184	0.643294	0.305637
1.15698	-1.15698	0.0121275	0.0520672	-0.0322422	ENSMUSG00000117893.1	NA	47.167	43.69	31.745	27.113	19.896	15.947	21.139	7.992	19.859	1.16054	0.871919	0.736142	2.0314	1.54744	1.4431	0.783083	0.322542	0.768617	1.67398	0.922869	0.624748
1.15172	-1.15172	0.00743698	0.0382386	1.29167	ENSMUSG00000045822.4	Zswim3	112.35	89.559	59.615	62.123	59.75	79.831	45.056	41.969	24.873	2.65911	2.61847	3.68514	4.83872	3.17206	2.71004	1.66908	1.69379	0.962677	3.57361	2.98758	1.44185
1.15081	-1.15081	0.036756	0.106286	2.29552	ENSMUSG00000037007.17	Zfp113	364.468	302.847	112.26	117.843	100.11	68.976	133.644	37.397	90.315	5.04415	4.3872	3.18406	15.697	10.7264	5.10323	4.95077	1.50927	3.49553	10.5089	4.20514	3.31852
1.1506	-1.1506	0.139255	0.267153	2.85279	ENSMUSG00000026979.16	Psd4	201.327	677.905	228.264	371.223	37.301	160.371	394.29	38.19	142.079	15.8898	1.63467	7.40302	8.67081	24.0105	10.3767	14.6063	1.54128	5.49898	14.3526	8.30917	7.21551
1.14965	-1.14965	0.00293795	0.0217618	2.65404	ENSMUSG00000057894.10	Zfp329	277.336	195.198	214.902	210.641	145.901	113.507	75.179	139.245	101.744	9.01627	6.39394	5.23969	11.9444	6.91365	9.76923	2.78497	5.61967	3.93787	9.54242	6.8833	4.11417
1.14933	-1.14933	0.186227	0.326182	-0.341525	ENSMUSG00000113152.1	NA	45.87	57.442	29.166	18.77	77.922	0	7.005	20.169	36.091	0.803431	3.41484	0	1.97554	2.03452	1.32586	0.259497	0.813984	1.39686	1.77864	1.40609	0.823445
1.14927	-1.14927	0.00152637	0.0146425	1.75853	ENSMUSG00000067928.6	Zfp760	160.477	129.458	106.371	94.116	68.711	59.899	42.974	72.952	58.739	4.02854	3.01118	2.76505	6.91147	4.58523	4.83552	1.59195	2.94421	2.27342	5.44407	3.26825	2.26986
1.14855	-1.14855	0.122385	0.243634	6.25354	ENSMUSG00000026725.17	Tnn	2008.42	1956.37	3898.47	4399.25	849.244	3541.95	1493.49	405.501	2047.16	188.306	37.2171	163.503	86.4991	69.2921	177.221	55.3257	16.3653	79.2328	111.004	129.675	50.3079
1.14753	-1.14753	0.000403614	0.00684398	2.59938	ENSMUSG00000048997.17	Atxn7l2	207.109	319.032	208.772	136.571	95.148	141.873	122	80.65	122.689	5.84578	4.16975	6.54912	8.91983	11.2997	9.49057	4.51943	3.25489	4.74852	9.90336	5.52155	4.17428
1.1473	-1.1473	0.104949	0.218897	1.48858	ENSMUSG00000046352.7	Gjb2	18.057	123.359	161.922	46.104	97.554	96.78	41.079	98.924	44.76	1.97343	4.27519	4.46754	0.777684	4.36921	7.36081	1.52175	3.99239	1.73238	4.16924	3.57206	2.41551
1.14577	-1.14577	0.156004	0.288691	-0.41163	ENSMUSG00000040653.6	Ppp1r14c	16.644	24.764	61.36	36.947	3.703	16.556	17.539	6.197	24.905	1.58148	0.16228	0.764255	0.716828	0.877107	2.78936	0.649723	0.2501	0.963916	1.4611	0.836004	0.621246
1.1448	-1.1448	0.00651631	0.035014	0.222627	ENSMUSG00000097640.7	NA	45.522	59.9	33.947	24.69	20.971	25.309	27.132	18.374	16.057	1.05683	0.91903	1.16831	1.96055	2.12158	1.5432	1.00509	0.741541	0.621465	1.87511	1.04806	0.789366
1.14247	-1.14247	0.131754	0.25677	-0.50598	ENSMUSG00000000049.11	Apoh	28.462	14.075	37.047	23.213	8.911	21.502	20.566	8.952	7.408	0.993609	0.390514	0.992571	1.22581	0.498517	1.68412	0.761857	0.361286	0.286717	1.13615	0.792231	0.469953
1.14217	-1.14217	0.0132037	0.0548376	4.15804	ENSMUSG00000074622.4	Mafb	855.599	731.697	665.903	1027.15	167.277	312.413	376.177	143.901	431.943	43.9661	7.33072	14.4216	36.8492	25.9157	30.2713	13.9353	5.80758	16.7178	31.0121	21.9061	12.1536
1.14187	-1.14187	0.00667478	0.0356838	1.63388	ENSMUSG00000097006.7	9530082P21Rik	137.061	174.699	95.164	154.854	28.542	34.178	80.687	59.251	43.425	6.62837	1.25082	1.57772	5.90298	6.1876	4.32606	2.98901	2.39126	1.68071	5.47221	3.1523	2.35366
1.14076	-1.14076	0.00527745	0.0308857	2.6825	ENSMUSG00000036106.15	Prr5	121.305	331.636	194.344	116.263	257.534	156.442	100.313	162.727	86.4	4.97652	11.2861	7.22165	5.2244	11.7461	8.83469	3.71604	6.56736	3.344	8.60173	7.8281	4.54247
1.13933	-1.13933	0.005487	0.0316308	4.10454	ENSMUSG00000052713.9	Zfp608	977.884	562.983	647.056	740.287	226.365	249.398	430.274	233.804	250.399	31.6872	9.92018	11.5127	42.1158	19.9401	29.4145	15.9393	9.4359	9.69137	30.4901	17.7067	11.6889
1.13848	-1.13848	0.0263784	0.0854623	-0.435802	ENSMUSG00000031594.9	Fgl1	33.24	24.873	25.085	26.237	12.97	11.991	19.261	11.025	7.96	1.12305	0.568395	0.553526	1.43159	0.880968	1.14034	0.713514	0.444949	0.308082	1.15097	0.748323	0.488848
1.13531	-1.13531	0.0179247	0.0669584	0.227629	ENSMUSG00000100594.1	2810414N06Rik	38.136	52.62	38.685	34.147	14.921	35.877	21.147	15.984	20.849	1.46163	0.653895	1.65615	1.64245	1.86373	1.75858	0.78338	0.645085	0.806934	1.75492	1.25722	0.745133
1.13531	-1.13531	0.000167424	0.00432929	3.12944	ENSMUSG00000045598.10	Zfp553	354.332	324.671	280.11	216.847	203.509	180.116	143.832	191.122	120.28	9.28191	8.91854	8.31448	15.2605	11.4994	12.7335	5.32818	7.71333	4.65528	13.1645	8.83831	5.89893
1.13366	-1.13366	0.0264516	0.0856012	-0.321257	ENSMUSG00000116311.1	NA	12.091	30.133	27.368	34.913	24.68	24.627	18.067	7.971	9.741	1.49442	1.08157	1.13683	0.520738	1.06727	1.24412	0.669283	0.321695	0.377013	0.944044	1.2376	0.455997
1.13323	-1.13323	0.0968179	0.206447	0.730872	ENSMUSG00000037185.9	Krt80	18.593	152.538	45.129	16.711	66.702	47.812	24.727	53.192	26.746	0.715297	2.92314	2.20709	0.800768	5.40269	2.05152	0.915999	2.14673	1.03517	2.75166	1.94851	1.36597
1.13298	-1.13298	0.0373521	0.107512	1.82994	ENSMUSG00000029814.10	Igf2bp3	45.225	160.669	153.868	45.145	117.718	154.486	43.293	86.739	71.351	1.93239	5.15885	7.13135	1.94776	5.69068	6.99469	1.60377	3.50063	2.76155	4.87771	4.74086	2.62198
1.13186	-1.13186	5.35797e-05	0.00259833	5.07287	ENSMUSG00000022440.9	C1qtnf6	1423.72	1505.31	959.452	1021.35	738.252	596.447	611.11	545.633	514.344	43.7179	32.353	27.5331	61.317	53.3161	43.6157	22.6383	22.0207	19.907	52.7496	34.5347	21.522
1.12962	-1.12962	0.000104525	0.00347552	8.38081	ENSMUSG00000034708.11	Grn	13063.9	16772.9	11154.6	11324	4764.2	5187.32	7045.27	4973.98	6096.19	484.71	208.785	239.456	562.641	594.072	507.079	260.988	200.741	235.945	554.597	310.984	232.558
1.12961	-1.12961	0.0167187	0.0639561	1.40955	ENSMUSG00000022485.3	Hoxc5	149.772	164.036	60.534	66.617	38.596	48.162	41.174	46.644	49.596	2.85147	1.69142	2.22325	6.45042	5.80993	2.75182	1.52527	1.88247	1.91955	5.00406	2.25538	1.77576
1.12846	-1.12846	0.0043329	0.0272975	1.94107	ENSMUSG00000031391.18	L1cam	129.519	195.241	106.938	68.28	150.093	89.486	72.194	37.123	74.448	2.92266	6.57765	4.13084	5.57816	6.91517	4.8613	2.67439	1.49822	2.88141	5.78488	4.54371	2.35134
1.12677	-1.12677	0.0210512	0.0738947	0.677991	ENSMUSG00000074283.5	Zfp109	71.085	53.461	37.16	70.773	31.732	55.641	16.938	24.16	24.002	3.02937	1.39062	2.56849	3.06151	1.89352	1.68926	0.62746	0.975053	0.928966	2.21476	2.32949	0.843826
1.12417	-1.12417	0.00327701	0.0229193	2.64828	ENSMUSG00000031586.17	Rbpms	143.969	339.343	308.683	65.655	176.342	87.654	134.382	159.191	127.177	2.8103	7.72798	4.04627	6.2005	12.0191	14.0324	4.97811	6.42466	4.92222	10.7507	4.86152	5.44166
1.12409	-1.12409	0.147356	0.278089	-0.961328	ENSMUSG00000051243.14	Islr2	7.11	38.571	13.31	15.165	8.627	24.454	14.172	3.148	8.625	0.649122	0.378068	1.12884	0.306215	1.36613	0.605059	0.524994	0.127048	0.33382	0.759136	0.718677	0.32862
1.12284	-1.12284	0.000377092	0.0065315	6.12187	ENSMUSG00000073802.5	Cdkn2b	2651.98	3959.11	2303.91	2364.99	863.435	887.333	1139.17	1604.46	1380.07	101.231	37.839	40.9609	114.216	140.226	104.733	42.1998	64.7531	53.4139	119.725	60.0104	53.4556
1.12193	-1.12193	0.0594566	0.146854	-0.0181957	ENSMUSG00000020435.17	Osbp2	65.42	32.281	39.387	44.179	7.173	15.018	34.273	11.698	12.71	1.89104	0.314348	0.693258	2.81753	1.14335	1.79049	1.26963	0.47211	0.491924	1.91712	0.966214	0.744553
1.12111	-1.12111	0.0362417	0.105346	0.494189	ENSMUSG00000114133.1	Gm20075	38.288	51.181	70.986	53.805	38.637	10.238	28.146	23.577	27.344	2.30307	1.69322	0.472605	1.649	1.81276	3.22695	1.04265	0.951525	1.05831	2.22957	1.48963	1.0175
1.12069	-1.12069	0.0159356	0.0617528	1.20864	ENSMUSG00000061143.15	Maml3	38.464	114.408	118.577	34.371	40.493	59.378	41.614	57.338	48.22	1.47122	1.77456	2.741	1.65658	4.05218	5.39039	1.54157	2.31406	1.86629	3.69972	1.99559	1.90731
1.11928	-1.11928	0.0032587	0.0228409	4.07589	ENSMUSG00000035873.8	Pawr	492.69	908.713	569.441	280.793	460.957	228.433	295.112	572.205	246.46	12.0191	20.2009	10.5449	21.2193	32.1854	25.8862	10.9323	23.0931	9.53892	26.4303	14.2549	14.5214
1.11882	-1.11882	0.00236562	0.0191681	1.67271	ENSMUSG00000061882.12	Ccdc62	90.194	138.462	124.495	93.597	67.217	41.281	69.15	72.084	45.689	4.00632	2.94571	1.90561	3.8845	4.90414	5.65942	2.56163	2.90918	1.76833	4.81602	2.95255	2.41305
1.11838	-1.11838	0.0116557	0.0507435	0.0397738	ENSMUSG00000015702.13	Anxa9	42.14	43.739	33.756	36.11	19.904	16.954	21.081	8.992	20.873	1.54565	0.87227	0.782627	1.8149	1.54918	1.53451	0.780935	0.362901	0.807863	1.63286	1.06685	0.650566
1.11779	-1.11779	0.0212612	0.0743897	2.60315	ENSMUSG00000010476.14	Ebf3	92.434	337.527	208.991	97.662	249.628	123.697	81.215	199.129	98.746	4.18032	10.9397	5.71008	3.98097	11.9547	9.50052	3.00857	8.03648	3.82184	8.47875	6.94335	4.95563
1.11645	-1.11645	0.0272183	0.0871162	-0.0984343	ENSMUSG00000086877.7	NA	55.358	29.209	28.732	35.536	13.352	16.642	18.651	16.718	10.879	1.52108	0.585136	0.768225	2.38417	1.03454	1.30613	0.690917	0.674708	0.421058	1.57495	0.958148	0.595561
1.11623	-1.11623	0.000213221	0.0048964	3.32733	ENSMUSG00000067942.6	Zfp160	407.486	373.336	309.308	304.126	198.324	211.759	170.659	209.194	136.03	13.0178	8.69132	9.77518	17.5497	13.2231	14.0608	6.32197	8.44269	5.26487	14.9445	10.4948	6.67651
1.11566	-1.11566	0.00130973	0.0133882	6.66691	ENSMUSG00000005125.13	Ndrg1	3805.45	5458.77	3370.91	3442.21	1533.45	1719.38	2204.82	1036.66	2283.09	147.34	67.2016	79.3699	163.894	193.342	153.238	81.6766	41.8377	88.3639	170.158	97.9706	70.6261
1.11524	-1.11524	0.000178516	0.00449335	2.59993	ENSMUSG00000025169.6	Ogfod3	203.985	285.848	228.091	181.839	94.489	90.673	144.11	101.896	101.241	7.78343	4.14087	4.18563	8.78528	10.1243	10.3688	5.33848	4.11234	3.9184	9.75947	5.36998	4.45641
1.11319	-1.11319	0.0161827	0.0624279	1.35694	ENSMUSG00000053985.10	Zfp14	138.282	89.494	94.667	101.284	29.773	52.53	44.846	25.29	59.637	4.33536	1.30477	2.42488	5.95557	3.16976	4.30347	1.6613	1.02066	2.30817	4.47626	2.68833	1.66338
1.11142	-1.11142	0.00407485	0.0263549	1.94543	ENSMUSG00000097649.2	NA	127.308	188.883	95.896	110.606	89.572	79.704	72.224	88.488	43.79	4.73438	3.92539	3.67928	5.48294	6.68998	4.35934	2.6755	3.57121	1.69484	5.51075	4.11302	2.64718
1.11012	-1.11012	0.104073	0.217567	1.83484	ENSMUSG00000048988.8	Elfn1	70.947	114.278	185.107	102.72	50.377	142.622	31.02	64.886	113.707	4.39682	2.20771	6.58369	3.05556	4.04757	8.41478	1.14912	2.61868	4.40088	5.17264	4.39608	2.72289
1.10974	-1.10974	0.0825759	0.184581	0.401761	ENSMUSG00000034881.8	Tbxa2r	43.416	147.534	47.068	17.195	11.036	9.048	15.188	89.246	41.08	0.736014	0.48364	0.417672	1.86985	5.22545	2.13966	0.562632	3.60181	1.58995	3.07832	0.545775	1.91813
1.1095	-1.1095	0.000273387	0.00557228	5.69593	ENSMUSG00000020032.14	Nuak1	2143.59	1969.31	1737.08	1337.6	1028.33	904.157	1040.44	1210.53	674.674	57.2546	45.0654	41.7375	92.3208	69.7502	78.9658	38.5425	48.8548	26.1124	80.3456	48.0192	37.8366
1.1092	-1.1092	0.00127706	0.0131324	6.89676	ENSMUSG00000038393.14	Txnip	5608.21	5115.95	3850.19	4168.73	1632.17	2088.38	3065.85	1581.33	1828.7	178.438	71.528	96.4034	241.536	181.2	175.026	113.573	63.8195	70.7775	199.254	115.457	82.7233
1.10735	-1.10735	0.00053773	0.007984	3.85712	ENSMUSG00000020387.15	Jade2	568.698	673.643	424.056	521.542	227.28	301.033	315.005	191.034	229.285	22.3241	9.96028	13.8962	24.4928	23.8595	19.2772	11.6692	7.70978	8.87418	22.5432	15.3935	9.41772
1.10708	-1.10708	0.00467194	0.0286626	9.4533	ENSMUSG00000000753.15	Serpinf1	29035.5	21282.8	31817.4	22952	8197.19	12385.5	14106.1	16025.7	11357.4	982.439	359.232	571.739	1250.51	753.81	1446.39	522.555	646.766	439.573	1150.24	637.803	536.298
1.10618	-1.10618	0.000632653	0.00873991	3.82923	ENSMUSG00000037010.7	Apln	308.945	587.283	477.025	436.735	509.775	294.427	238.119	211.851	234.862	18.694	22.3403	13.5913	13.3057	20.8008	21.6851	8.821	8.54992	9.09003	18.5972	18.2085	8.82032
1.10513	-1.10513	8.01712e-05	0.00316371	4.869	ENSMUSG00000020186.7	Csrp2	712.068	1453.91	1082.39	759.923	554.234	526.425	515.382	683.497	507.599	32.5277	24.2887	24.3007	30.6675	51.4954	49.2043	19.0921	27.5847	19.646	43.7891	27.039	22.1076
1.10392	-1.10392	0.0157312	0.0612199	-0.844675	ENSMUSG00000032589.14	Bsn	14.518	32.179	22.423	14.047	6.382	8.12	11.792	9.606	11.783	0.601267	0.279684	0.374834	0.625265	1.13974	1.01933	0.436829	0.387681	0.456046	0.92811	0.418595	0.426852
1.10334	-1.10334	0.00117655	0.0124921	1.95178	ENSMUSG00000028952.12	Zbtb48	110.396	147.998	142.168	98.176	115.102	67.638	67.952	70.531	62.397	4.20232	5.04421	3.12229	4.75456	5.24189	6.46282	2.51725	2.8465	2.415	5.48642	4.12294	2.59291
1.10303	-1.10303	0.000338898	0.00620695	4.99098	ENSMUSG00000089762.3	Ier5l	844.638	1526.98	977.619	740.483	775.527	895.469	778.644	423.688	444.717	31.6956	33.9866	41.3365	36.3771	54.0836	44.4416	28.8445	17.0993	17.2122	44.9674	35.6729	21.052
1.10232	-1.10232	0.0603008	0.148342	0.284981	ENSMUSG00000072949.6	Acot1	75.359	27.212	41.772	24.171	43.093	42.787	17.694	8.498	24.644	1.03461	1.8885	1.97513	3.24558	0.963812	1.89891	0.655465	0.342964	0.953814	2.0361	1.63275	0.650748
1.1004	-1.1004	0.269275	0.420959	-1.01799	ENSMUSG00000043789.8	Vwce	11.013	22.757	18.021	5.489	44.891	2.579	1.936	36.688	12.862	0.234951	1.9673	0.119051	0.474311	0.806022	0.819217	0.0717181	1.48066	0.497807	0.69985	0.773766	0.683395
1.09835	-1.09835	0.000993571	0.0114016	1.20596	ENSMUSG00000101438.2	Gm19412	94.923	97.298	78.151	52.316	48.984	36.781	47.699	41.676	36.133	2.23933	2.14667	1.69788	4.08817	3.44616	3.55267	1.76698	1.68197	1.39848	3.69567	2.02796	1.61581
1.09752	-1.09752	0.000637401	0.00877018	1.90414	ENSMUSG00000031273.16	Col4a6	191.552	161.399	138.23	81.063	59.758	47.932	63.889	82.95	74.7	3.46982	2.61882	2.21263	8.24981	5.71653	6.2838	2.36674	3.34771	2.89117	6.75005	2.76709	2.86854
1.09735	-1.09735	0.000363997	0.0063853	5.06712	ENSMUSG00000074170.5	Plekhf1	1444.19	1373.6	1047.01	1352.5	538.786	546.155	735.101	499.687	503.88	57.8924	23.6117	25.2115	62.1986	48.651	47.5959	27.2314	20.1665	19.502	52.8152	35.5719	22.3
1.09646	-1.09646	0.0430644	0.118175	-0.285399	ENSMUSG00000034353.14	Ramp1	13.32	50.001	36.576	15.715	8.497	17.032	17.108	29.875	13.206	0.672664	0.372371	0.786228	0.573669	1.77097	1.66271	0.633757	1.2057	0.511121	1.33578	0.610421	0.783526
1.09467	-1.09467	0.0399815	0.112506	-0.47318	ENSMUSG00000075463.3	4930594M22Rik	20.259	37.424	17.834	14.386	27.921	12.713	14.927	13.356	8.218	0.615778	1.22361	0.586855	0.87252	1.32551	0.810716	0.552963	0.539024	0.318067	1.00291	0.808746	0.470018
1.09464	-1.09464	0.0280639	0.0887666	2.23298	ENSMUSG00000018849.6	Wwc1	202.149	170.614	184.127	53.771	107.894	83.205	48.113	254.592	82.058	2.30161	4.72833	3.84089	8.70621	6.04292	8.37023	1.78232	10.2749	3.17595	7.70645	3.62361	5.07771
1.09456	-1.09456	0.175399	0.313446	0.863663	ENSMUSG00000062694.7	Cav3	95.361	39.671	98.123	99.537	13.921	54.778	36.349	10.988	48.601	4.26058	0.610072	2.52865	4.10703	1.40509	4.46057	1.34653	0.443456	1.88104	3.32423	2.46643	1.22367
1.09357	-1.09357	0.0114418	0.0501144	1.25711	ENSMUSG00000084989.3	Crocc2	74.213	126.535	86.521	101.073	28.884	39.944	37.929	25.984	71.715	4.32633	1.26581	1.84389	3.19623	4.4817	3.93316	1.40506	1.04867	2.77564	3.87036	2.47867	1.74312
1.09261	-1.09261	0.000687837	0.00920561	2.602	ENSMUSG00000028467.15	Gba2	264.294	245.114	181.282	145.863	111.164	160.388	117.096	93.077	93.794	6.24352	4.87163	7.4038	11.3827	8.6816	8.2409	4.33776	3.75642	3.63018	9.43506	6.17298	3.90812
1.0925	-1.0925	0.00971072	0.0450344	0.0711749	ENSMUSG00000105402.4	Gm3716	23.181	52.48	36.064	17.924	29.998	22.552	15.08	23.523	19.675	0.767218	1.31463	1.04104	0.998366	1.85877	1.63943	0.558631	0.949345	0.761496	1.49886	1.04096	0.756491
1.09116	-1.09116	0.00055734	0.00810773	4.47115	ENSMUSG00000031024.13	Denn2b	803.532	1081.53	637.16	713.221	381.11	367.751	326.793	572.744	357.597	30.5287	16.7017	16.9761	34.6067	38.3062	28.9647	12.1059	23.1149	13.8403	33.9592	21.4021	16.3537
1.08951	-1.08951	0.0067068	0.0357992	0.58127	ENSMUSG00000114172.1	NA	54.183	69.568	41.691	49.163	32.838	21.937	28.126	28.934	20.869	2.10437	1.43909	1.01265	2.33357	2.464	1.89523	1.04191	1.16772	0.807708	2.23093	1.5187	1.00578
1.08766	-1.08766	0.000538824	0.007984	2.69208	ENSMUSG00000097772.7	5430416N02Rik	166.022	276.875	217.761	221.946	147.479	110.556	120.726	134.039	93.633	9.50017	6.4631	5.10347	7.15028	9.80654	9.8992	4.47223	5.40957	3.62394	8.95201	7.02224	4.50192
1.08566	-1.08566	0.0133412	0.0551915	0.318143	ENSMUSG00000021130.8	Galnt16	34.699	79.422	42.032	29.681	24.88	12.471	20.173	30.731	26.786	1.27046	1.09034	0.575684	1.49443	2.81302	1.91073	0.747298	1.24025	1.03672	2.07273	0.978829	1.00809
1.08556	-1.08556	0.000298133	0.00581762	5.86432	ENSMUSG00000036533.9	Cdc42ep3	2688.47	2005.18	2336.13	1339.19	971.86	973.135	1268.13	1163.06	942.115	57.3225	42.5906	44.9217	115.788	71.0208	106.198	46.9773	46.939	36.4633	97.6689	48.2783	43.4599
1.08445	-1.08445	0.00473701	0.0289222	1.80444	ENSMUSG00000000690.5	Hoxb6	69.567	188.183	97.693	87.389	123.395	78.722	59.976	58.223	55.509	3.7406	5.40764	3.63395	2.99613	6.66519	4.44103	2.22178	2.34977	2.1484	4.70078	4.26073	2.23999
1.08432	-1.08432	0.0126179	0.0533395	1.82755	ENSMUSG00000087408.10	Gdf1	236.026	118.539	108.339	104.231	51.945	78.592	46.328	55.687	72.954	4.4615	2.27643	3.62795	10.1652	4.19849	4.92498	1.7162	2.24743	2.82359	6.42957	3.45529	2.2624
1.08375	-1.08375	0.0365849	0.106014	1.23805	ENSMUSG00000062175.13	Tgif2	60.704	129.115	60.918	27.86	101.9	49.514	34.139	88.721	29.247	1.19252	4.46565	2.28566	2.61442	4.57308	2.76927	1.26466	3.58062	1.13197	3.31892	2.64794	1.99242
1.0805	-1.0805	0.209768	0.354804	0.334654	ENSMUSG00000073460.5	Pnldc1	44.46	72.452	17.807	31.055	82.553	17.505	8.784	57.901	14.612	1.32928	3.61779	0.808063	1.91482	2.56615	0.809489	0.325399	2.33678	0.565539	1.76349	1.91838	1.07591
1.08049	-1.08049	0.123438	0.244877	6.39043	ENSMUSG00000056174.8	Col8a2	10898.6	2213.29	2661.83	4964.68	642.423	696.91	3098.33	1849.58	721.867	212.508	28.1534	32.1706	469.382	78.3917	121.004	114.776	74.6456	27.9389	222.926	90.944	72.4535
1.0794	-1.0794	0.113682	0.231516	-1.33162	ENSMUSG00000100635.1	NA	35.158	42.252	12.795	34.443	0.99	0	16.483	7.976	8.851	1.4743	0.0433856	0	1.51419	1.49651	0.581648	0.610604	0.321897	0.342567	1.19745	0.505894	0.425023
1.07808	-1.07808	0.0124201	0.0527952	0.747393	ENSMUSG00000092564.2	BC051226	48.126	67.631	72.358	51.444	37.897	25.365	34.419	16.366	41.061	2.20201	1.66079	1.17089	2.0727	2.3954	3.28932	1.27503	0.660502	1.58921	2.58581	1.6779	1.17492
1.0754	-1.0754	0.000234122	0.00514707	2.71962	ENSMUSG00000025348.9	Itga7	153.819	303.558	236.575	122.559	170.516	169.881	111.067	119.488	125.327	5.24601	7.47266	7.84202	6.62472	10.7516	10.7545	4.11442	4.82232	4.85062	9.37693	6.85356	4.59579
1.07508	-1.07508	0.0561368	0.141384	1.68544	ENSMUSG00000024302.16	Dtna	49.178	183.971	120.996	77.557	60.398	45.483	47.46	212.14	42.219	3.31975	2.64687	2.09958	2.11801	6.516	5.50036	1.75813	8.56158	1.63403	4.71146	2.68873	3.98458
1.0749	-1.0749	0.0186425	0.0684923	-0.404575	ENSMUSG00000097534.3	Gm16675	22.459	41.244	26.9	26.992	9.128	11.514	13.356	9.493	19.45	1.15536	0.400024	0.531507	0.96727	1.46081	1.22285	0.494766	0.38312	0.752787	1.21697	0.695632	0.543558
1.07422	-1.07422	0.0221267	0.0764377	3.0065	ENSMUSG00000068874.13	Selenbp1	394.219	410.402	293.315	245.35	88.392	146.923	188.499	53.849	254.585	10.502	3.87368	6.78223	16.9783	14.5359	13.3338	6.98285	2.17325	9.85338	14.9493	7.05262	6.33649
1.07418	-1.07418	0.000303277	0.0058715	2.5021	ENSMUSG00000002109.14	Ddb2	204.127	230.35	206.809	155.403	124.547	90.195	106.024	81.852	113.376	6.65187	5.45813	4.16356	8.7914	8.15868	9.40133	3.9276	3.3034	4.38807	8.7838	5.42452	3.87302
1.0736	-1.0736	0.000638918	0.0087707	4.42267	ENSMUSG00000043415.5	Otud1	939.914	807.102	752.197	611.154	392.259	371.235	555.558	302.781	320.389	26.1598	17.1903	17.1369	40.4805	28.5865	34.1941	20.5804	12.2197	12.4002	34.4204	20.1623	15.0668
1.07274	-1.07274	0.0384937	0.109733	1.17303	ENSMUSG00000010080.15	Epn3	36.801	144.179	61.923	63.294	70.964	45.957	67.323	31.999	27.076	2.70923	3.10991	2.12146	1.58496	5.10662	2.81496	2.49395	1.29142	1.04794	3.16885	2.64687	1.6111
1.07246	-1.07246	0.000649456	0.00884731	4.53599	ENSMUSG00000022562.15	Oplah	1094.61	1197.25	710.151	780.806	322.013	328.994	442.503	320.515	508.474	33.4216	14.1118	15.187	47.1428	42.4049	32.2828	16.3923	12.9354	19.6798	40.6102	20.9068	16.3358
1.07217	-1.07217	0.0507072	0.131867	-0.106492	ENSMUSG00000089936.1	NA	16.693	52.459	37.549	8.34	35.4	14.659	12.477	35.1	18.736	0.356985	1.55136	0.676686	0.718939	1.85803	1.70694	0.462204	1.41657	0.725153	1.42797	0.861678	0.867976
1.07127	-1.07127	0.0578869	0.144197	2.07553	ENSMUSG00000021373.16	Cap2	98.108	180.16	162.021	42.049	234.842	63.283	47.745	177.808	75.475	1.79986	10.2917	2.92126	4.22534	6.38102	7.36531	1.76869	7.17601	2.92116	5.99056	5.00427	3.95529
1.07115	-1.07115	0.697857	0.802705	-2.76739	ENSMUSG00000092819.1	Gm23639	0	0	26.357	10.662	0.752	27.007	0.501	70.343	0	0.456376	0.0329555	1.24669	0	0	1.19816	0.0185593	2.83891	0	0.399388	0.578675	0.952491
1.07093	-1.07093	2.16768e-05	0.00174919	3.39046	ENSMUSG00000063838.6	Cdc42ep5	430.128	442.628	325.069	235.885	223.643	226.903	196.357	163.541	182.082	10.0968	9.80089	10.4743	18.5249	15.6773	14.7773	7.27394	6.60022	7.04725	16.3265	10.124	6.9738
1.07035	-1.07035	6.60795e-05	0.00280459	5.66365	ENSMUSG00000045005.9	Fzd5	1860.74	1979.51	2004.93	1396.06	900.214	770.171	1128.81	880.551	891.669	59.7571	39.4508	35.5525	80.1389	70.1115	91.142	41.816	35.5374	34.5109	80.4641	44.9201	37.2881
1.07015	-1.07015	0.240927	0.389472	1.1982	ENSMUSG00000037463.14	Fbxo27	75.187	87.014	64.01	42.178	29.545	165.084	67.304	40.392	19.672	1.80539	1.29478	7.62058	3.23817	3.08192	2.90983	2.49324	1.63015	0.761379	3.07664	3.57358	1.62826
1.06972	-1.06972	0.00210303	0.0178634	1.93533	ENSMUSG00000037363.9	Letm2	180.544	161.046	150.314	83.563	77.426	36.363	77.734	83.05	71.891	3.57683	3.3931	1.67858	7.77572	5.70403	6.83313	2.87962	3.35175	2.78245	6.77096	2.88284	3.0046
1.06936	-1.06936	0.167141	0.302726	-0.9107	ENSMUSG00000102140.1	NA	29.086	22.923	25.848	8.01	8.962	8.985	24.982	0.999	17.921	0.34286	0.392749	0.414764	1.25268	0.811902	1.17502	0.925445	0.0403178	0.693609	1.07987	0.383458	0.553124
1.06833	-1.06833	0.021387	0.0745957	1.7099	ENSMUSG00000044197.8	Gpr146	148.526	154.772	99.553	76.676	37.151	89.201	96.165	44.152	46.917	3.28204	1.6281	4.11768	6.39676	5.48181	4.52558	3.56238	1.78189	1.81586	5.46805	3.00927	2.38671
1.0683	-1.0683	0.000114661	0.00355425	3.84198	ENSMUSG00000048232.12	Fbxo10	685.021	651.334	495.116	397.444	216.1	203.669	299.735	213.863	293.727	17.0122	9.47033	9.40173	29.5027	23.0694	22.5075	11.1035	8.63112	11.3683	25.0265	11.9614	10.3677
1.06696	-1.06696	9.45946e-05	0.00333586	4.4472	ENSMUSG00000051351.14	Zfp46	814.9	1048.02	688.645	606.368	317.83	394.376	409.835	487.694	357.056	25.955	13.9285	18.2051	35.0963	37.1193	31.3051	15.1821	19.6824	13.8194	34.5069	19.3629	16.228
1.06672	-1.06672	0.0161561	0.0623604	1.50505	ENSMUSG00000035105.5	Egln3	47.147	124.383	75.511	157.318	84.62	57.876	39.052	68.949	34.821	6.73384	3.70837	2.67166	2.03054	4.40548	3.43266	1.44666	2.78266	1.3477	3.28956	4.37129	1.85901
1.06553	-1.06553	8.99655e-05	0.00324028	5.47764	ENSMUSG00000006418.17	Rnf114	1267.74	2080.76	1540.86	1680.59	682.526	806.571	885.603	741.553	803.453	71.9357	29.9109	37.2328	54.5993	73.6976	70.0457	32.8067	29.9277	31.0966	66.1142	46.3598	31.277
1.06448	-1.06448	0.00050955	0.00784863	3.95116	ENSMUSG00000037017.15	Zscan21	687.032	711.449	432.969	535.264	259.177	250.763	320.032	255.142	239.449	22.9114	11.3581	11.5757	29.5893	25.1986	19.6823	11.8554	10.2971	9.26756	24.8234	15.2817	10.4733
1.06394	-1.06394	0.106573	0.221295	1.61171	ENSMUSG00000029675.12	Eln	236.277	378.638	119.854	17.646	23.089	9.909	36.862	278.925	132.687	0.755319	1.01185	0.457417	10.176	13.4108	5.44844	1.36553	11.2569	5.13548	9.67844	0.741528	5.91931
1.06252	-1.06252	0.00298952	0.0219829	2.2382	ENSMUSG00000038425.18	Poli	170.436	175.93	168.795	141.623	96.935	68.077	111.453	100.334	60.417	6.06203	4.24806	3.14256	7.34038	6.2312	7.67325	4.12872	4.0493	2.33836	7.08161	4.48422	3.50546
1.06201	-1.06201	0.0384162	0.109562	0.999981	ENSMUSG00000067370.4	B3galt4	85.294	96.365	37.71	68.25	67.657	39.878	44.237	22.979	22.848	2.92137	2.96499	1.84084	3.67346	3.41312	1.71426	1.63874	0.92739	0.884302	2.93361	2.57573	1.15014
[truncated: 12,789 more rows]

## Sheet: OS_D21_vs_D7.w.ISG
ISG (38-gene signature)	ISGs from heatmap	ISG (38-gene signature) + ISGs from heatmap	Cytokines	logFC.D21.vs.D7	OS_D7	P.Value	adj.P.Val	AveExpr	Gene ID	name	D21_r1_344_LO1	D21_r2_345_LO6	D21_r3_346_LO9	D14_r1_344_LO2	D14_r2_345_LO5	D14_r3_346_LO8	D7_r1_344_LO3	D7_r2_345_LO4	D7_r3_346_LO7	D14_r1_344_LO2.CPM	D14_r2_345_LO5.CPM	D14_r3_346_LO8.CPM	D21_r1_344_LO1.CPM	D21_r2_345_LO6.CPM	D21_r3_346_LO9.CPM	D7_r1_344_LO3.CPM	D7_r2_345_LO4.CPM	D7_r3_346_LO7.CPM	D21.cpm.avg	D14.cpm.avg	D7.cpm.avg
[truncated: 13,718 more rows]

[truncated: 1 more sheets: Gene Sets]
