# Supplementary material for: Over-expression of ADAR1 in mice does not initiate or accelerate cancer formation in vivo
Source: NAR Cancer. 2023 Jun 1;5(2):zcad023. doi: 10.1093/narcan/zcad023 (PMC10233902; doi:10.1093/narcan/zcad023)
Supplement: zcad023_Supplemental_Files [file zcad023_supplemental_files.zip › supplemental_dataset_4_rna_editing_os_model.xlsx]

## Sheet: method
Known editing sites (n=135697)
JACUSA2 call-2 editing calling (known)
Annotation of gene symbol, gene_part using goldmine
Editing from all reps combined for each genotype
editing_depth_filter = 50
editing_freq_filter = 0.01
jacusa_score_filter = 5
genotypes: D7, D21
samples: D7r1,D7r2,D7r3,D21r1,D21r2,D21r3

## Sheet: all_sites_all_reps
chrom	position	position_plus_one	strand	stat	ref	bases	A	C	G	T	depth	edited_reads	pos	editing_freq	sample_id	genotype	tissue	pos_plus_one	IGV	method	genome	gene_part	gene	overlapped_genes	nearest_genes	url	repeat_class	repeat_id	repeat_family	B1	B2
chr1	133137543	133137544	+	19.9316	A	91,0,23,0	91	0	23	0	114	23	chr1_133137543	0.201754	D21r1	D21	OS	chr1_133137544	chr1:133137544	JACUSA_call2	mm10	exon	Ppp1r15b	Ppp1r15b	Ppp1r15b	http://genome.ucsc.edu/cgi-bin/hgTracks?db=mm10&position=chr1%3A133137543-133137544	SINE	ID4_	ID	FALSE	FALSE
chr1	133137560	133137561	+	13.3105	A	112,0,7,0	112	0	7	0	119	7	chr1_133137560	0.0588235	D21r1	D21	OS	chr1_133137561	chr1:133137561	JACUSA_call2	mm10	exon	Ppp1r15b	Ppp1r15b	Ppp1r15b	http://genome.ucsc.edu/cgi-bin/hgTracks?db=mm10&position=chr1%3A133137560-133137561	SINE	ID4_	ID	FALSE	FALSE
chr1	133137970	133137971	+	0.18355	A	79,0,0,0	79	0	0	0	79	0	chr1_133137970	0	D21r1	D21	OS	chr1_133137971	chr1:133137971	JACUSA_call2	mm10	exon	Ppp1r15b	Ppp1r15b	Ppp1r15b	http://genome.ucsc.edu/cgi-bin/hgTracks?db=mm10&position=chr1%3A133137970-133137971	scRNA	BC1_Mm	scRNA	FALSE	FALSE
chr1	133137981	133137982	+	9.60586	A	79,0,5,0	79	0	5	0	84	5	chr1_133137981	0.0595238	D21r1	D21	OS	chr1_133137982	chr1:133137982	JACUSA_call2	mm10	exon	Ppp1r15b	Ppp1r15b	Ppp1r15b	http://genome.ucsc.edu/cgi-bin/hgTracks?db=mm10&position=chr1%3A133137981-133137982	scRNA	BC1_Mm	scRNA	FALSE	FALSE
chr1	133137982	133137983	+	5.65346	A	84,0,3,0	84	0	3	0	87	3	chr1_133137982	0.0344828	D21r1	D21	OS	chr1_133137983	chr1:133137983	JACUSA_call2	mm10	exon	Ppp1r15b	Ppp1r15b	Ppp1r15b	http://genome.ucsc.edu/cgi-bin/hgTracks?db=mm10&position=chr1%3A133137982-133137983	scRNA	BC1_Mm	scRNA	FALSE	FALSE
chr1	133137983	133137984	+	3.95668	A	83,0,4,0	83	0	4	0	87	4	chr1_133137983	0.045977	D21r1	D21	OS	chr1_133137984	chr1:133137984	JACUSA_call2	mm10	exon	Ppp1r15b	Ppp1r15b	Ppp1r15b	http://genome.ucsc.edu/cgi-bin/hgTracks?db=mm10&position=chr1%3A133137983-133137984	scRNA	BC1_Mm	scRNA	FALSE	FALSE
chr1	133137987	133137988	+	0.18802	A	77,0,0,0	77	0	0	0	77	0	chr1_133137987	0	D21r1	D21	OS	chr1_133137988	chr1:133137988	JACUSA_call2	mm10	exon	Ppp1r15b	Ppp1r15b	Ppp1r15b	http://genome.ucsc.edu/cgi-bin/hgTracks?db=mm10&position=chr1%3A133137987-133137988	scRNA	BC1_Mm	scRNA	FALSE	FALSE
chr1	133138004	133138005	+	12.5465	A	98,0,11,0	98	0	11	0	109	11	chr1_133138004	0.100917	D21r1	D21	OS	chr1_133138005	chr1:133138005	JACUSA_call2	mm10	exon	Ppp1r15b	Ppp1r15b	Ppp1r15b	http://genome.ucsc.edu/cgi-bin/hgTracks?db=mm10&position=chr1%3A133138004-133138005	scRNA	BC1_Mm	scRNA	FALSE	FALSE
chr1	133138008	133138009	+	0.927875	A	103,0,0,0	103	0	0	0	103	0	chr1_133138008	0	D21r1	D21	OS	chr1_133138009	chr1:133138009	JACUSA_call2	mm10	exon	Ppp1r15b	Ppp1r15b	Ppp1r15b	http://genome.ucsc.edu/cgi-bin/hgTracks?db=mm10&position=chr1%3A133138008-133138009	scRNA	BC1_Mm	scRNA	FALSE	FALSE
chr1	133138009	133138010	+	15.1614	A	66,0,40,0	66	0	40	0	106	40	chr1_133138009	0.377358	D21r1	D21	OS	chr1_133138010	chr1:133138010	JACUSA_call2	mm10	exon	Ppp1r15b	Ppp1r15b	Ppp1r15b	http://genome.ucsc.edu/cgi-bin/hgTracks?db=mm10&position=chr1%3A133138009-133138010	scRNA	BC1_Mm	scRNA	FALSE	FALSE
chr1	133138017	133138018	+	12.3347	A	105,0,11,0	105	0	11	0	116	11	chr1_133138017	0.0948276	D21r1	D21	OS	chr1_133138018	chr1:133138018	JACUSA_call2	mm10	exon	Ppp1r15b	Ppp1r15b	Ppp1r15b	http://genome.ucsc.edu/cgi-bin/hgTracks?db=mm10&position=chr1%3A133138017-133138018	scRNA	BC1_Mm	scRNA	FALSE	FALSE
chr1	133138020	133138021	+	3.44909	A	102,2,1,0	102	2	1	0	105	1	chr1_133138020	0.00952381	D21r1	D21	OS	chr1_133138021	chr1:133138021	JACUSA_call2	mm10	exon	Ppp1r15b	Ppp1r15b	Ppp1r15b	http://genome.ucsc.edu/cgi-bin/hgTracks?db=mm10&position=chr1%3A133138020-133138021	scRNA	BC1_Mm	scRNA	FALSE	FALSE
chr1	133138024	133138025	+	0.156738	A	100,0,0,0	100	0	0	0	100	0	chr1_133138024	0	D21r1	D21	OS	chr1_133138025	chr1:133138025	JACUSA_call2	mm10	exon	Ppp1r15b	Ppp1r15b	Ppp1r15b	http://genome.ucsc.edu/cgi-bin/hgTracks?db=mm10&position=chr1%3A133138024-133138025	scRNA	BC1_Mm	scRNA	FALSE	FALSE
chr1	162598173	162598174	+	0.351662	A	35,0,1,0	35	0	1	0	36	1	chr1_162598173	0.0277778	D21r1	D21	OS	chr1_162598174	chr1:162598174	JACUSA_call2	mm10	3' end	Vamp4	Vamp4	Vamp4	http://genome.ucsc.edu/cgi-bin/hgTracks?db=mm10&position=chr1%3A162598173-162598174	SINE	PB1D9	Alu	TRUE	FALSE
chr1	162598197	162598198	+	1.49062	A	38,0,3,0	38	0	3	0	41	3	chr1_162598197	0.0731707	D21r1	D21	OS	chr1_162598198	chr1:162598198	JACUSA_call2	mm10	3' end	Vamp4	Vamp4	Vamp4	http://genome.ucsc.edu/cgi-bin/hgTracks?db=mm10&position=chr1%3A162598197-162598198	SINE	PB1D9	Alu	TRUE	FALSE
chr1	162598203	162598204	+	0.3428	A	40,0,0,0	40	0	0	0	40	0	chr1_162598203	0	D21r1	D21	OS	chr1_162598204	chr1:162598204	JACUSA_call2	mm10	3' end	Vamp4	Vamp4	Vamp4	http://genome.ucsc.edu/cgi-bin/hgTracks?db=mm10&position=chr1%3A162598203-162598204	SINE	PB1D9	Alu	TRUE	FALSE
chr1	162598210	162598211	+	0.397213	A	38,0,0,0	38	0	0	0	38	0	chr1_162598210	0	D21r1	D21	OS	chr1_162598211	chr1:162598211	JACUSA_call2	mm10	3' end	Vamp4	Vamp4	Vamp4	http://genome.ucsc.edu/cgi-bin/hgTracks?db=mm10&position=chr1%3A162598210-162598211	SINE	PB1D9	Alu	TRUE	FALSE
chr1	172092347	172092348	+	12.1565	A	294,0,75,0	294	0	75	0	369	75	chr1_172092347	0.203252	D21r1	D21	OS	chr1_172092348	chr1:172092348	JACUSA_call2	mm10	exon	Copa	Copa	Copa	http://genome.ucsc.edu/cgi-bin/hgTracks?db=mm10&position=chr1%3A172092347-172092348				FALSE	FALSE
chr1	172097068	172097069	+	1.39127	A	26,0,0,0	26	0	0	0	26	0	chr1_172097068	0	D21r1	D21	OS	chr1_172097069	chr1:172097069	JACUSA_call2	mm10	intron	Copa	Copa	Copa	http://genome.ucsc.edu/cgi-bin/hgTracks?db=mm10&position=chr1%3A172097068-172097069	SINE	B3	B2	FALSE	TRUE
chr1	183409774	183409775	+	0.0192631	A	6,0,1,0	6	0	1	0	7	1	chr1_183409774	0.142857	D21r1	D21	OS	chr1_183409775	chr1:183409775	JACUSA_call2	mm10	3' end	Taf1a	Taf1a	Taf1a	http://genome.ucsc.edu/cgi-bin/hgTracks?db=mm10&position=chr1%3A183409774-183409775	SINE	B1_Mus1	Alu	TRUE	FALSE
chr1	183409862	183409863	+	1.07593	A	6,0,0,0	6	0	0	0	6	0	chr1_183409862	0	D21r1	D21	OS	chr1_183409863	chr1:183409863	JACUSA_call2	mm10	3' end	Taf1a	Taf1a	Taf1a	http://genome.ucsc.edu/cgi-bin/hgTracks?db=mm10&position=chr1%3A183409862-183409863	SINE	B1_Mus1	Alu	TRUE	FALSE
chr1	4897686	4897687	+	0.0872639	A	216,0,0,0	216	0	0	0	216	0	chr1_4897686	0	D21r1	D21	OS	chr1_4897687	chr1:4897687	JACUSA_call2	mm10	3' end	Tcea1	Tcea1	Tcea1	http://genome.ucsc.edu/cgi-bin/hgTracks?db=mm10&position=chr1%3A4897686-4897687	SINE	B1_Mus2	Alu	TRUE	FALSE
chr1	4897715	4897716	+	0.5537	A	235,3,0,0	235	3	0	0	238	0	chr1_4897715	0	D21r1	D21	OS	chr1_4897716	chr1:4897716	JACUSA_call2	mm10	3' end	Tcea1	Tcea1	Tcea1	http://genome.ucsc.edu/cgi-bin/hgTracks?db=mm10&position=chr1%3A4897715-4897716	SINE	B1_Mus2	Alu	TRUE	FALSE
chr1	4897719	4897720	+	0.0815577	A	235,1,0,0	235	1	0	0	236	0	chr1_4897719	0	D21r1	D21	OS	chr1_4897720	chr1:4897720	JACUSA_call2	mm10	3' end	Tcea1	Tcea1	Tcea1	http://genome.ucsc.edu/cgi-bin/hgTracks?db=mm10&position=chr1%3A4897719-4897720	SINE	B1_Mus2	Alu	TRUE	FALSE
chr1	60151785	60151786	+	9.89581	A	2,0,4,0	2	0	4	0	6	4	chr1_60151785	0.666667	D21r1	D21	OS	chr1_60151786	chr1:60151786	JACUSA_call2	mm10	exon	Carf	Carf	Carf	http://genome.ucsc.edu/cgi-bin/hgTracks?db=mm10&position=chr1%3A60151785-60151786	SINE	PB1D10	Alu	TRUE	FALSE
chr1	60387824	60387825	+	1.49259	A	69,0,2,0	69	0	2	0	71	2	chr1_60387824	0.028169	D21r1	D21	OS	chr1_60387825	chr1:60387825	JACUSA_call2	mm10	3' end	Cyp20a1	Cyp20a1	Cyp20a1	http://genome.ucsc.edu/cgi-bin/hgTracks?db=mm10&position=chr1%3A60387824-60387825	SINE	B1_Mur4	Alu	TRUE	FALSE
chr1	60387836	60387837	+	1.45799	A	83,0,0,0	83	0	0	0	83	0	chr1_60387836	0	D21r1	D21	OS	chr1_60387837	chr1:60387837	JACUSA_call2	mm10	3' end	Cyp20a1	Cyp20a1	Cyp20a1	http://genome.ucsc.edu/cgi-bin/hgTracks?db=mm10&position=chr1%3A60387836-60387837	SINE	B1_Mur4	Alu	TRUE	FALSE
chr1	60387864	60387865	+	0.152697	A	88,0,0,0	88	0	0	0	88	0	chr1_60387864	0	D21r1	D21	OS	chr1_60387865	chr1:60387865	JACUSA_call2	mm10	3' end	Cyp20a1	Cyp20a1	Cyp20a1	http://genome.ucsc.edu/cgi-bin/hgTracks?db=mm10&position=chr1%3A60387864-60387865	SINE	B1_Mur4	Alu	TRUE	FALSE
chr1	64724927	64724928	+	1.19626	A	45,0,0,0	45	0	0	0	45	0	chr1_64724927	0	D21r1	D21	OS	chr1_64724928	chr1:64724928	JACUSA_call2	mm10	3' end	Ccnyl1	Ccnyl1	Ccnyl1	http://genome.ucsc.edu/cgi-bin/hgTracks?db=mm10&position=chr1%3A64724927-64724928				FALSE	FALSE
chr1	75422063	75422064	+	0.027373	A	9,0,0,0	9	0	0	0	9	0	chr1_75422063	0	D21r1	D21	OS	chr1_75422064	chr1:75422064	JACUSA_call2	mm10	exon	Speg	Speg	Speg	http://genome.ucsc.edu/cgi-bin/hgTracks?db=mm10&position=chr1%3A75422063-75422064				FALSE	FALSE
chr1	163246656	163246657	-	0.528221	A	0,1,0,364	0	1	0	364	365	1	chr1_163246656	0.00273973	D21r1	D21	OS	chr1_163246657	chr1:163246657	JACUSA_call2	mm10	exon	Prrx1	Prrx1	Prrx1	http://genome.ucsc.edu/cgi-bin/hgTracks?db=mm10&position=chr1%3A163246656-163246657	Simple_repeat	(GGAA)n	Simple_repeat	FALSE	FALSE
chr1	195096681	195096682	-	0.491173	A	0,0,0,8	0	0	0	8	8	0	chr1_195096681	0	D21r1	D21	OS	chr1_195096682	chr1:195096682	JACUSA_call2	mm10	intergenic			Cr1l	http://genome.ucsc.edu/cgi-bin/hgTracks?db=mm10&position=chr1%3A195096681-195096682	LTR	ORR1A3	ERVL-MaLR	FALSE	FALSE
chr1	162223409	162223410	+	0.329035	T	0,0,0,28	0	0	0	28	28	0	chr1_162223409	0	D21r1	D21	OS	chr1_162223410	chr1:162223410	JACUSA_call2	mm10	promoter	Mir214	Mir214, Dnm3os, Dnm3	Mir214, Dnm3, Dnm3os	http://genome.ucsc.edu/cgi-bin/hgTracks?db=mm10&position=chr1%3A162223409-162223410				FALSE	FALSE
chr1	182019851	182019852	+	1.25698	T	0,0,0,5	0	0	0	5	5	0	chr1_182019851	0	D21r1	D21	OS	chr1_182019852	chr1:182019852	JACUSA_call2	mm10	promoter	Enah	Enah	Enah	http://genome.ucsc.edu/cgi-bin/hgTracks?db=mm10&position=chr1%3A182019851-182019852	Simple_repeat	(TCCG)n	Simple_repeat	FALSE	FALSE
chr1	40013604	40013605	+	0.544121	T	0,0,0,3	0	0	0	3	3	0	chr1_40013604	0	D21r1	D21	OS	chr1_40013605	chr1:40013605	JACUSA_call2	mm10	intron	Map4k4	Map4k4	Map4k4	http://genome.ucsc.edu/cgi-bin/hgTracks?db=mm10&position=chr1%3A40013604-40013605				FALSE	FALSE
chr1	13625005	13625006	-	2.10621	T	6,0,6,0	6	0	6	0	12	6	chr1_13625005	0.5	D21r1	D21	OS	chr1_13625006	chr1:13625006	JACUSA_call2	mm10	3' end	Lactb2	Lactb2	Lactb2	http://genome.ucsc.edu/cgi-bin/hgTracks?db=mm10&position=chr1%3A13625005-13625006	SINE	B2_Mm2	B2	FALSE	TRUE
chr1	13625009	13625010	-	8.323	T	4,0,8,0	4	0	8	0	12	8	chr1_13625009	0.666667	D21r1	D21	OS	chr1_13625010	chr1:13625010	JACUSA_call2	mm10	3' end	Lactb2	Lactb2	Lactb2	http://genome.ucsc.edu/cgi-bin/hgTracks?db=mm10&position=chr1%3A13625009-13625010	SINE	B2_Mm2	B2	FALSE	TRUE
chr1	13625012	13625013	-	1.77415	T	9,0,3,0	9	0	3	0	12	3	chr1_13625012	0.25	D21r1	D21	OS	chr1_13625013	chr1:13625013	JACUSA_call2	mm10	3' end	Lactb2	Lactb2	Lactb2	http://genome.ucsc.edu/cgi-bin/hgTracks?db=mm10&position=chr1%3A13625012-13625013	SINE	B2_Mm2	B2	FALSE	TRUE
chr1	13625035	13625036	-	4.71236	T	9,0,6,0	9	0	6	0	15	6	chr1_13625035	0.4	D21r1	D21	OS	chr1_13625036	chr1:13625036	JACUSA_call2	mm10	3' end	Lactb2	Lactb2	Lactb2	http://genome.ucsc.edu/cgi-bin/hgTracks?db=mm10&position=chr1%3A13625035-13625036	SINE	B2_Mm2	B2	FALSE	TRUE
chr1	13625740	13625741	-	13.4993	T	3,0,18,0	3	0	18	0	21	18	chr1_13625740	0.857143	D21r1	D21	OS	chr1_13625741	chr1:13625741	JACUSA_call2	mm10	3' end	Lactb2	Lactb2	Lactb2	http://genome.ucsc.edu/cgi-bin/hgTracks?db=mm10&position=chr1%3A13625740-13625741	SINE	B3	B2	FALSE	TRUE
chr1	143755303	143755304	-	7.83533	T	21,0,4,0	21	0	4	0	25	4	chr1_143755303	0.16	D21r1	D21	OS	chr1_143755304	chr1:143755304	JACUSA_call2	mm10	exon	Ro60	Ro60	Ro60	http://genome.ucsc.edu/cgi-bin/hgTracks?db=mm10&position=chr1%3A143755303-143755304	SINE	B1_Mm	Alu	TRUE	FALSE
chr1	143755304	143755305	-	2.63001	T	25,0,1,0	25	0	1	0	26	1	chr1_143755304	0.0384615	D21r1	D21	OS	chr1_143755305	chr1:143755305	JACUSA_call2	mm10	exon	Ro60	Ro60	Ro60	http://genome.ucsc.edu/cgi-bin/hgTracks?db=mm10&position=chr1%3A143755304-143755305	SINE	B1_Mm	Alu	TRUE	FALSE
chr1	143755305	143755306	-	2.25563	T	24,0,2,0	24	0	2	0	26	2	chr1_143755305	0.0769231	D21r1	D21	OS	chr1_143755306	chr1:143755306	JACUSA_call2	mm10	exon	Ro60	Ro60	Ro60	http://genome.ucsc.edu/cgi-bin/hgTracks?db=mm10&position=chr1%3A143755305-143755306	SINE	B1_Mm	Alu	TRUE	FALSE
chr1	143755339	143755340	-	1.58942	T	23,0,0,0	23	0	0	0	23	0	chr1_143755339	0	D21r1	D21	OS	chr1_143755340	chr1:143755340	JACUSA_call2	mm10	exon	Ro60	Ro60	Ro60	http://genome.ucsc.edu/cgi-bin/hgTracks?db=mm10&position=chr1%3A143755339-143755340	SINE	B1_Mm	Alu	TRUE	FALSE
chr1	143755341	143755342	-	1.58972	T	23,0,0,0	23	0	0	0	23	0	chr1_143755341	0	D21r1	D21	OS	chr1_143755342	chr1:143755342	JACUSA_call2	mm10	exon	Ro60	Ro60	Ro60	http://genome.ucsc.edu/cgi-bin/hgTracks?db=mm10&position=chr1%3A143755341-143755342	SINE	B1_Mm	Alu	TRUE	FALSE
chr1	143755343	143755344	-	0.383741	T	22,0,1,0	22	0	1	0	23	1	chr1_143755343	0.0434783	D21r1	D21	OS	chr1_143755344	chr1:143755344	JACUSA_call2	mm10	exon	Ro60	Ro60	Ro60	http://genome.ucsc.edu/cgi-bin/hgTracks?db=mm10&position=chr1%3A143755343-143755344	SINE	B1_Mm	Alu	TRUE	FALSE
chr1	143755345	143755346	-	-0.00117896	T	21,0,1,0	21	0	1	0	22	1	chr1_143755345	0.0454545	D21r1	D21	OS	chr1_143755346	chr1:143755346	JACUSA_call2	mm10	exon	Ro60	Ro60	Ro60	http://genome.ucsc.edu/cgi-bin/hgTracks?db=mm10&position=chr1%3A143755345-143755346	SINE	B1_Mm	Alu	TRUE	FALSE
chr1	143755346	143755347	-	0.963809	T	22,0,0,0	22	0	0	0	22	0	chr1_143755346	0	D21r1	D21	OS	chr1_143755347	chr1:143755347	JACUSA_call2	mm10	exon	Ro60	Ro60	Ro60	http://genome.ucsc.edu/cgi-bin/hgTracks?db=mm10&position=chr1%3A143755346-143755347	SINE	B1_Mm	Alu	TRUE	FALSE
chr1	143755358	143755359	-	0.388192	T	19,0,1,0	19	0	1	0	20	1	chr1_143755358	0.05	D21r1	D21	OS	chr1_143755359	chr1:143755359	JACUSA_call2	mm10	exon	Ro60	Ro60	Ro60	http://genome.ucsc.edu/cgi-bin/hgTracks?db=mm10&position=chr1%3A143755358-143755359	SINE	B1_Mm	Alu	TRUE	FALSE
chr1	143755363	143755364	-	5.96186	T	16,0,2,0	16	0	2	0	18	2	chr1_143755363	0.111111	D21r1	D21	OS	chr1_143755364	chr1:143755364	JACUSA_call2	mm10	exon	Ro60	Ro60	Ro60	http://genome.ucsc.edu/cgi-bin/hgTracks?db=mm10&position=chr1%3A143755363-143755364	SINE	B1_Mm	Alu	TRUE	FALSE
chr1	143755370	143755371	-	8.89008	T	11,0,8,0	11	0	8	0	19	8	chr1_143755370	0.421053	D21r1	D21	OS	chr1_143755371	chr1:143755371	JACUSA_call2	mm10	exon	Ro60	Ro60	Ro60	http://genome.ucsc.edu/cgi-bin/hgTracks?db=mm10&position=chr1%3A143755370-143755371	SINE	B1_Mm	Alu	TRUE	FALSE
chr1	143755375	143755376	-	1.14412	T	15,0,3,0	15	0	3	0	18	3	chr1_143755375	0.166667	D21r1	D21	OS	chr1_143755376	chr1:143755376	JACUSA_call2	mm10	exon	Ro60	Ro60	Ro60	http://genome.ucsc.edu/cgi-bin/hgTracks?db=mm10&position=chr1%3A143755375-143755376	SINE	B1_Mm	Alu	TRUE	FALSE
chr1	143755377	143755378	-	4.81165	T	2,0,15,0	2	0	15	0	17	15	chr1_143755377	0.882353	D21r1	D21	OS	chr1_143755378	chr1:143755378	JACUSA_call2	mm10	exon	Ro60	Ro60	Ro60	http://genome.ucsc.edu/cgi-bin/hgTracks?db=mm10&position=chr1%3A143755377-143755378	SINE	B1_Mm	Alu	TRUE	FALSE
chr1	143755382	143755383	-	8.16046	T	6,0,10,0	6	0	10	0	16	10	chr1_143755382	0.625	D21r1	D21	OS	chr1_143755383	chr1:143755383	JACUSA_call2	mm10	exon	Ro60	Ro60	Ro60	http://genome.ucsc.edu/cgi-bin/hgTracks?db=mm10&position=chr1%3A143755382-143755383	SINE	B1_Mm	Alu	TRUE	FALSE
chr1	143755392	143755393	-	1.2152	T	17,0,1,0	17	0	1	0	18	1	chr1_143755392	0.0555556	D21r1	D21	OS	chr1_143755393	chr1:143755393	JACUSA_call2	mm10	exon	Ro60	Ro60	Ro60	http://genome.ucsc.edu/cgi-bin/hgTracks?db=mm10&position=chr1%3A143755392-143755393	SINE	B1_Mm	Alu	TRUE	FALSE
chr1	143755755	143755756	-	0.523992	T	7,0,1,0	7	0	1	0	8	1	chr1_143755755	0.125	D21r1	D21	OS	chr1_143755756	chr1:143755756	JACUSA_call2	mm10	exon	Ro60	Ro60	Ro60	http://genome.ucsc.edu/cgi-bin/hgTracks?db=mm10&position=chr1%3A143755755-143755756	SINE	B1_Mur1	Alu	TRUE	FALSE
chr1	153220697	153220698	-	1.19102	T	80,0,4,0	80	0	4	0	84	4	chr1_153220697	0.047619	D21r1	D21	OS	chr1_153220698	chr1:153220698	JACUSA_call2	mm10	exon	Lamc1	Lamc1	Lamc1	http://genome.ucsc.edu/cgi-bin/hgTracks?db=mm10&position=chr1%3A153220697-153220698				FALSE	FALSE
chr1	156427611	156427612	-	0.917824	T	5,0,6,0	5	0	6	0	11	6	chr1_156427611	0.545455	D21r1	D21	OS	chr1_156427612	chr1:156427612	JACUSA_call2	mm10	3' end	Soat1	Soat1	Soat1	http://genome.ucsc.edu/cgi-bin/hgTracks?db=mm10&position=chr1%3A156427611-156427612	SINE	B1_Mur4	Alu	TRUE	FALSE
chr1	172074325	172074326	-	7.11906	T	166,0,8,0	166	0	8	0	174	8	chr1_172074325	0.045977	D21r1	D21	OS	chr1_172074326	chr1:172074326	JACUSA_call2	mm10	exon	Ncstn	Ncstn	Ncstn	http://genome.ucsc.edu/cgi-bin/hgTracks?db=mm10&position=chr1%3A172074325-172074326				FALSE	FALSE
chr1	182019851	182019852	-	0.908556	T	25,0,0,0	25	0	0	0	25	0	chr1_182019851	0	D21r1	D21	OS	chr1_182019852	chr1:182019852	JACUSA_call2	mm10	promoter	Enah	Enah	Enah	http://genome.ucsc.edu/cgi-bin/hgTracks?db=mm10&position=chr1%3A182019851-182019852	Simple_repeat	(TCCG)n	Simple_repeat	FALSE	FALSE
chr1	37984004	37984005	-	0.558616	T	5,0,0,0	5	0	0	0	5	0	chr1_37984004	0	D21r1	D21	OS	chr1_37984005	chr1:37984005	JACUSA_call2	mm10	3' end	Txndc9	Txndc9	Txndc9	http://genome.ucsc.edu/cgi-bin/hgTracks?db=mm10&position=chr1%3A37984004-37984005	SINE	B3A	B2	FALSE	TRUE
chr1	51466997	51466998	-	1.77052	T	20,0,2,1	20	0	2	1	23	2	chr1_51466997	0.0869565	D21r1	D21	OS	chr1_51466998	chr1:51466998	JACUSA_call2	mm10	intergenic			Nabp1	http://genome.ucsc.edu/cgi-bin/hgTracks?db=mm10&position=chr1%3A51466997-51466998	SINE	B2_Mm2	B2	FALSE	TRUE
chr1	52187394	52187395	-	11.4779	T	34,0,41,0	34	0	41	0	75	41	chr1_52187394	0.546667	D21r1	D21	OS	chr1_52187395	chr1:52187395	JACUSA_call2	mm10	exon	Gls	Gls	Gls	http://genome.ucsc.edu/cgi-bin/hgTracks?db=mm10&position=chr1%3A52187394-52187395	Low_complexity	AT_rich	Low_complexity	FALSE	FALSE
chr1	86345238	86345239	-	0.0148984	T	16,0,1,0	16	0	1	0	17	1	chr1_86345238	0.0588235	D21r1	D21	OS	chr1_86345239	chr1:86345239	JACUSA_call2	mm10	3' end	Ncl	Ncl	Ncl	http://genome.ucsc.edu/cgi-bin/hgTracks?db=mm10&position=chr1%3A86345238-86345239	SINE	B1_Mur4	Alu	TRUE	FALSE
chr1	86345900	86345901	-	0.368434	T	15,0,0,0	15	0	0	0	15	0	chr1_86345900	0	D21r1	D21	OS	chr1_86345901	chr1:86345901	JACUSA_call2	mm10	exon	Ncl	Ncl	Ncl	http://genome.ucsc.edu/cgi-bin/hgTracks?db=mm10&position=chr1%3A86345900-86345901	SINE	B1_Mur2	Alu	TRUE	FALSE
chr1	86345903	86345904	-	0.387567	T	15,0,0,0	15	0	0	0	15	0	chr1_86345903	0	D21r1	D21	OS	chr1_86345904	chr1:86345904	JACUSA_call2	mm10	exon	Ncl	Ncl	Ncl	http://genome.ucsc.edu/cgi-bin/hgTracks?db=mm10&position=chr1%3A86345903-86345904	SINE	B1_Mur2	Alu	TRUE	FALSE
chr1	86345907	86345908	-	0.393296	T	14,0,1,0	14	0	1	0	15	1	chr1_86345907	0.0666667	D21r1	D21	OS	chr1_86345908	chr1:86345908	JACUSA_call2	mm10	exon	Ncl	Ncl	Ncl	http://genome.ucsc.edu/cgi-bin/hgTracks?db=mm10&position=chr1%3A86345907-86345908	SINE	B1_Mur2	Alu	TRUE	FALSE
chr1	86345910	86345911	-	3.78706	T	14,0,1,0	14	0	1	0	15	1	chr1_86345910	0.0666667	D21r1	D21	OS	chr1_86345911	chr1:86345911	JACUSA_call2	mm10	exon	Ncl	Ncl	Ncl	http://genome.ucsc.edu/cgi-bin/hgTracks?db=mm10&position=chr1%3A86345910-86345911	SINE	B1_Mur2	Alu	TRUE	FALSE
chr1	86345915	86345916	-	1.30837	T	16,0,1,0	16	0	1	0	17	1	chr1_86345915	0.0588235	D21r1	D21	OS	chr1_86345916	chr1:86345916	JACUSA_call2	mm10	exon	Ncl	Ncl	Ncl	http://genome.ucsc.edu/cgi-bin/hgTracks?db=mm10&position=chr1%3A86345915-86345916	SINE	B1_Mur2	Alu	TRUE	FALSE
chr1	86345925	86345926	-	1.69834	T	15,0,1,0	15	0	1	0	16	1	chr1_86345925	0.0625	D21r1	D21	OS	chr1_86345926	chr1:86345926	JACUSA_call2	mm10	exon	Ncl	Ncl	Ncl	http://genome.ucsc.edu/cgi-bin/hgTracks?db=mm10&position=chr1%3A86345925-86345926	SINE	B1_Mur2	Alu	TRUE	FALSE
chr1	86345929	86345930	-	0.215073	T	18,0,0,0	18	0	0	0	18	0	chr1_86345929	0	D21r1	D21	OS	chr1_86345930	chr1:86345930	JACUSA_call2	mm10	exon	Ncl	Ncl	Ncl	http://genome.ucsc.edu/cgi-bin/hgTracks?db=mm10&position=chr1%3A86345929-86345930	SINE	B1_Mur2	Alu	TRUE	FALSE
chr1	86345932	86345933	-	0.422583	T	18,0,0,0	18	0	0	0	18	0	chr1_86345932	0	D21r1	D21	OS	chr1_86345933	chr1:86345933	JACUSA_call2	mm10	exon	Ncl	Ncl	Ncl	http://genome.ucsc.edu/cgi-bin/hgTracks?db=mm10&position=chr1%3A86345932-86345933	SINE	B1_Mur2	Alu	TRUE	FALSE
chr1	86347141	86347142	-	0.453231	T	14,0,1,0	14	0	1	0	15	1	chr1_86347141	0.0666667	D21r1	D21	OS	chr1_86347142	chr1:86347142	JACUSA_call2	mm10	exon	Ncl	Ncl	Ncl	http://genome.ucsc.edu/cgi-bin/hgTracks?db=mm10&position=chr1%3A86347141-86347142	SINE	B2_Mm2	B2	FALSE	TRUE
chr1	86347211	86347212	-	0.460318	T	7,0,1,0	7	0	1	0	8	1	chr1_86347211	0.125	D21r1	D21	OS	chr1_86347212	chr1:86347212	JACUSA_call2	mm10	exon	Ncl	Ncl	Ncl	http://genome.ucsc.edu/cgi-bin/hgTracks?db=mm10&position=chr1%3A86347211-86347212	SINE	B2_Mm2	B2	FALSE	TRUE
chr1	86347218	86347219	-	0.463236	T	6,0,1,0	6	0	1	0	7	1	chr1_86347218	0.142857	D21r1	D21	OS	chr1_86347219	chr1:86347219	JACUSA_call2	mm10	exon	Ncl	Ncl	Ncl	http://genome.ucsc.edu/cgi-bin/hgTracks?db=mm10&position=chr1%3A86347218-86347219	SINE	B2_Mm2	B2	FALSE	TRUE
chr1	86347718	86347719	-	0.534839	T	13,0,0,0	13	0	0	0	13	0	chr1_86347718	0	D21r1	D21	OS	chr1_86347719	chr1:86347719	JACUSA_call2	mm10	exon	Ncl	Ncl	Ncl	http://genome.ucsc.edu/cgi-bin/hgTracks?db=mm10&position=chr1%3A86347718-86347719	SINE	B1_Mus1	Alu	TRUE	FALSE
chr1	86347724	86347725	-	0.491903	T	17,0,0,0	17	0	0	0	17	0	chr1_86347724	0	D21r1	D21	OS	chr1_86347725	chr1:86347725	JACUSA_call2	mm10	exon	Ncl	Ncl	Ncl	http://genome.ucsc.edu/cgi-bin/hgTracks?db=mm10&position=chr1%3A86347724-86347725	SINE	B1_Mus1	Alu	TRUE	FALSE
chr1	86347735	86347736	-	1.80331	T	18,0,0,0	18	0	0	0	18	0	chr1_86347735	0	D21r1	D21	OS	chr1_86347736	chr1:86347736	JACUSA_call2	mm10	exon	Ncl	Ncl	Ncl	http://genome.ucsc.edu/cgi-bin/hgTracks?db=mm10&position=chr1%3A86347735-86347736	SINE	B1_Mus1	Alu	TRUE	FALSE
chr1	86347736	86347737	-	1.64131	T	16,0,1,0	16	0	1	0	17	1	chr1_86347736	0.0588235	D21r1	D21	OS	chr1_86347737	chr1:86347737	JACUSA_call2	mm10	exon	Ncl	Ncl	Ncl	http://genome.ucsc.edu/cgi-bin/hgTracks?db=mm10&position=chr1%3A86347736-86347737	SINE	B1_Mus1	Alu	TRUE	FALSE
chr1	86347739	86347740	-	1.09939	T	19,0,0,0	19	0	0	0	19	0	chr1_86347739	0	D21r1	D21	OS	chr1_86347740	chr1:86347740	JACUSA_call2	mm10	exon	Ncl	Ncl	Ncl	http://genome.ucsc.edu/cgi-bin/hgTracks?db=mm10&position=chr1%3A86347739-86347740	SINE	B1_Mus1	Alu	TRUE	FALSE
chr1	86347801	86347802	-	7.38419	T	15,0,7,0	15	0	7	0	22	7	chr1_86347801	0.318182	D21r1	D21	OS	chr1_86347802	chr1:86347802	JACUSA_call2	mm10	exon	Ncl	Ncl	Ncl	http://genome.ucsc.edu/cgi-bin/hgTracks?db=mm10&position=chr1%3A86347801-86347802	SINE	B1_Mus1	Alu	TRUE	FALSE
chr1	86347819	86347820	-	0.329898	T	22,0,0,0	22	0	0	0	22	0	chr1_86347819	0	D21r1	D21	OS	chr1_86347820	chr1:86347820	JACUSA_call2	mm10	exon	Ncl	Ncl	Ncl	http://genome.ucsc.edu/cgi-bin/hgTracks?db=mm10&position=chr1%3A86347819-86347820	SINE	B1_Mus1	Alu	TRUE	FALSE
chr1	86347866	86347867	-	0.964217	T	24,0,0,0	24	0	0	0	24	0	chr1_86347866	0	D21r1	D21	OS	chr1_86347867	chr1:86347867	JACUSA_call2	mm10	exon	Ncl	Ncl	Ncl	http://genome.ucsc.edu/cgi-bin/hgTracks?db=mm10&position=chr1%3A86347866-86347867	SINE	B4	B4	FALSE	FALSE
chr1	86347925	86347926	-	0.0320949	T	23,0,1,0	23	0	1	0	24	1	chr1_86347925	0.0416667	D21r1	D21	OS	chr1_86347926	chr1:86347926	JACUSA_call2	mm10	exon	Ncl	Ncl	Ncl	http://genome.ucsc.edu/cgi-bin/hgTracks?db=mm10&position=chr1%3A86347925-86347926	SINE	B1_Mur2	Alu	TRUE	FALSE
chr1	86347926	86347927	-	0.991257	T	22,0,0,0	22	0	0	0	22	0	chr1_86347926	0	D21r1	D21	OS	chr1_86347927	chr1:86347927	JACUSA_call2	mm10	exon	Ncl	Ncl	Ncl	http://genome.ucsc.edu/cgi-bin/hgTracks?db=mm10&position=chr1%3A86347926-86347927	SINE	B1_Mur2	Alu	TRUE	FALSE
chr1	86347927	86347928	-	10.7804	T	11,0,11,0	11	0	11	0	22	11	chr1_86347927	0.5	D21r1	D21	OS	chr1_86347928	chr1:86347928	JACUSA_call2	mm10	exon	Ncl	Ncl	Ncl	http://genome.ucsc.edu/cgi-bin/hgTracks?db=mm10&position=chr1%3A86347927-86347928	SINE	B1_Mur2	Alu	TRUE	FALSE
chr1	86347971	86347972	-	0.904437	T	22,0,0,0	22	0	0	0	22	0	chr1_86347971	0	D21r1	D21	OS	chr1_86347972	chr1:86347972	JACUSA_call2	mm10	exon	Ncl	Ncl	Ncl	http://genome.ucsc.edu/cgi-bin/hgTracks?db=mm10&position=chr1%3A86347971-86347972	SINE	B1_Mur2	Alu	TRUE	FALSE
chr1	86347977	86347978	-	0.450194	T	16,0,0,0	16	0	0	0	16	0	chr1_86347977	0	D21r1	D21	OS	chr1_86347978	chr1:86347978	JACUSA_call2	mm10	exon	Ncl	Ncl	Ncl	http://genome.ucsc.edu/cgi-bin/hgTracks?db=mm10&position=chr1%3A86347977-86347978	SINE	B1_Mur2	Alu	TRUE	FALSE
chr1	86347982	86347983	-	1.09938	T	13,0,2,0	13	0	2	0	15	2	chr1_86347982	0.133333	D21r1	D21	OS	chr1_86347983	chr1:86347983	JACUSA_call2	mm10	exon	Ncl	Ncl	Ncl	http://genome.ucsc.edu/cgi-bin/hgTracks?db=mm10&position=chr1%3A86347982-86347983	SINE	B1_Mur2	Alu	TRUE	FALSE
chr1	86348702	86348703	-	0.411276	T	15,0,0,0	15	0	0	0	15	0	chr1_86348702	0	D21r1	D21	OS	chr1_86348703	chr1:86348703	JACUSA_call2	mm10	exon	Ncl	Ncl	Ncl	http://genome.ucsc.edu/cgi-bin/hgTracks?db=mm10&position=chr1%3A86348702-86348703	SINE	B1_Mur3	Alu	TRUE	FALSE
chr1	86348721	86348722	-	0.416736	T	13,0,1,0	13	0	1	0	14	1	chr1_86348721	0.0714286	D21r1	D21	OS	chr1_86348722	chr1:86348722	JACUSA_call2	mm10	exon	Ncl	Ncl	Ncl	http://genome.ucsc.edu/cgi-bin/hgTracks?db=mm10&position=chr1%3A86348721-86348722	SINE	B1_Mur3	Alu	TRUE	FALSE
chr1	86348726	86348727	-	0.425511	T	13,0,1,0	13	0	1	0	14	1	chr1_86348726	0.0714286	D21r1	D21	OS	chr1_86348727	chr1:86348727	JACUSA_call2	mm10	exon	Ncl	Ncl	Ncl	http://genome.ucsc.edu/cgi-bin/hgTracks?db=mm10&position=chr1%3A86348726-86348727	SINE	B1_Mur3	Alu	TRUE	FALSE
chr1	86348738	86348739	-	1.03331	T	13,0,2,0	13	0	2	0	15	2	chr1_86348738	0.133333	D21r1	D21	OS	chr1_86348739	chr1:86348739	JACUSA_call2	mm10	exon	Ncl	Ncl	Ncl	http://genome.ucsc.edu/cgi-bin/hgTracks?db=mm10&position=chr1%3A86348738-86348739	SINE	B1_Mur3	Alu	TRUE	FALSE
chr1	86348740	86348741	-	1.02445	T	14,0,2,0	14	0	2	0	16	2	chr1_86348740	0.125	D21r1	D21	OS	chr1_86348741	chr1:86348741	JACUSA_call2	mm10	exon	Ncl	Ncl	Ncl	http://genome.ucsc.edu/cgi-bin/hgTracks?db=mm10&position=chr1%3A86348740-86348741	SINE	B1_Mur3	Alu	TRUE	FALSE
chr1	86348805	86348806	-	0.276589	T	8,0,3,0	8	0	3	0	11	3	chr1_86348805	0.272727	D21r1	D21	OS	chr1_86348806	chr1:86348806	JACUSA_call2	mm10	exon	Ncl	Ncl	Ncl	http://genome.ucsc.edu/cgi-bin/hgTracks?db=mm10&position=chr1%3A86348805-86348806	SINE	B1_Mur3	Alu	TRUE	FALSE
chr1	86348813	86348814	-	0.419802	T	10,0,1,0	10	0	1	0	11	1	chr1_86348813	0.0909091	D21r1	D21	OS	chr1_86348814	chr1:86348814	JACUSA_call2	mm10	exon	Ncl	Ncl	Ncl	http://genome.ucsc.edu/cgi-bin/hgTracks?db=mm10&position=chr1%3A86348813-86348814	SINE	B1_Mur3	Alu	TRUE	FALSE
chr1	86350010	86350011	-	0.246082	T	39,0,1,0	39	0	1	0	40	1	chr1_86350010	0.025	D21r1	D21	OS	chr1_86350011	chr1:86350011	JACUSA_call2	mm10	exon	Ncl	Ncl	Ncl	http://genome.ucsc.edu/cgi-bin/hgTracks?db=mm10&position=chr1%3A86350010-86350011	SINE	B1_Mus1	Alu	TRUE	FALSE
chr1	86350048	86350049	-	1.2575	T	36,0,3,0	36	0	3	0	39	3	chr1_86350048	0.0769231	D21r1	D21	OS	chr1_86350049	chr1:86350049	JACUSA_call2	mm10	exon	Ncl	Ncl	Ncl	http://genome.ucsc.edu/cgi-bin/hgTracks?db=mm10&position=chr1%3A86350048-86350049	SINE	B1_Mus1	Alu	TRUE	FALSE
chr1	86350050	86350051	-	1.32342	T	39,0,1,0	39	0	1	0	40	1	chr1_86350050	0.025	D21r1	D21	OS	chr1_86350051	chr1:86350051	JACUSA_call2	mm10	exon	Ncl	Ncl	Ncl	http://genome.ucsc.edu/cgi-bin/hgTracks?db=mm10&position=chr1%3A86350050-86350051	SINE	B1_Mus1	Alu	TRUE	FALSE
chr1	86350103	86350104	-	0.253196	T	50,0,0,0	50	0	0	0	50	0	chr1_86350103	0	D21r1	D21	OS	chr1_86350104	chr1:86350104	JACUSA_call2	mm10	exon	Ncl	Ncl	Ncl	http://genome.ucsc.edu/cgi-bin/hgTracks?db=mm10&position=chr1%3A86350103-86350104	SINE	B1_Mus1	Alu	TRUE	FALSE
chr1	86350104	86350105	-	7.16335	T	45,0,7,0	45	0	7	0	52	7	chr1_86350104	0.134615	D21r1	D21	OS	chr1_86350105	chr1:86350105	JACUSA_call2	mm10	exon	Ncl	Ncl	Ncl	http://genome.ucsc.edu/cgi-bin/hgTracks?db=mm10&position=chr1%3A86350104-86350105	SINE	B1_Mus1	Alu	TRUE	FALSE
chr1	86350114	86350115	-	4.38305	T	39,0,4,0	39	0	4	0	43	4	chr1_86350114	0.0930233	D21r1	D21	OS	chr1_86350115	chr1:86350115	JACUSA_call2	mm10	exon	Ncl	Ncl	Ncl	http://genome.ucsc.edu/cgi-bin/hgTracks?db=mm10&position=chr1%3A86350114-86350115	SINE	B1_Mus1	Alu	TRUE	FALSE
chr1	88272157	88272158	-	0.382417	T	21,0,0,0	21	0	0	0	21	0	chr1_88272157	0	D21r1	D21	OS	chr1_88272158	chr1:88272158	JACUSA_call2	mm10	intron	A730008H23Rik, Hjurp	A730008H23Rik, Hjurp	A730008H23Rik, Hjurp	http://genome.ucsc.edu/cgi-bin/hgTracks?db=mm10&position=chr1%3A88272157-88272158	SINE	B1_Mur1	Alu	TRUE	FALSE
chr1	93412224	93412225	-	0.514016	T	4,0,1,0	4	0	1	0	5	1	chr1_93412224	0.2	D21r1	D21	OS	chr1_93412225	chr1:93412225	JACUSA_call2	mm10	intron	Hdlbp	Hdlbp	Hdlbp	http://genome.ucsc.edu/cgi-bin/hgTracks?db=mm10&position=chr1%3A93412224-93412225	SINE	B1_Mur2	Alu	TRUE	FALSE
chr1	133137543	133137544	+	19.9316	A	76,0,31,0	76	0	31	0	107	31	chr1_133137543	0.28972	D21r2	D21	OS	chr1_133137544	chr1:133137544	JACUSA_call2	mm10	exon	Ppp1r15b	Ppp1r15b	Ppp1r15b	http://genome.ucsc.edu/cgi-bin/hgTracks?db=mm10&position=chr1%3A133137543-133137544	SINE	ID4_	ID	FALSE	FALSE
chr1	133137560	133137561	+	13.3105	A	96,0,14,0	96	0	14	0	110	14	chr1_133137560	0.127273	D21r2	D21	OS	chr1_133137561	chr1:133137561	JACUSA_call2	mm10	exon	Ppp1r15b	Ppp1r15b	Ppp1r15b	http://genome.ucsc.edu/cgi-bin/hgTracks?db=mm10&position=chr1%3A133137560-133137561	SINE	ID4_	ID	FALSE	FALSE
chr1	133137970	133137971	+	0.18355	A	119,0,0,0	119	0	0	0	119	0	chr1_133137970	0	D21r2	D21	OS	chr1_133137971	chr1:133137971	JACUSA_call2	mm10	exon	Ppp1r15b	Ppp1r15b	Ppp1r15b	http://genome.ucsc.edu/cgi-bin/hgTracks?db=mm10&position=chr1%3A133137970-133137971	scRNA	BC1_Mm	scRNA	FALSE	FALSE
chr1	133137981	133137982	+	9.60586	A	87,0,9,0	87	0	9	0	96	9	chr1_133137981	0.09375	D21r2	D21	OS	chr1_133137982	chr1:133137982	JACUSA_call2	mm10	exon	Ppp1r15b	Ppp1r15b	Ppp1r15b	http://genome.ucsc.edu/cgi-bin/hgTracks?db=mm10&position=chr1%3A133137981-133137982	scRNA	BC1_Mm	scRNA	FALSE	FALSE
chr1	133137982	133137983	+	5.65346	A	98,0,1,0	98	0	1	0	99	1	chr1_133137982	0.010101	D21r2	D21	OS	chr1_133137983	chr1:133137983	JACUSA_call2	mm10	exon	Ppp1r15b	Ppp1r15b	Ppp1r15b	http://genome.ucsc.edu/cgi-bin/hgTracks?db=mm10&position=chr1%3A133137982-133137983	scRNA	BC1_Mm	scRNA	FALSE	FALSE
chr1	133137983	133137984	+	3.95668	A	95,0,1,0	95	0	1	0	96	1	chr1_133137983	0.0104167	D21r2	D21	OS	chr1_133137984	chr1:133137984	JACUSA_call2	mm10	exon	Ppp1r15b	Ppp1r15b	Ppp1r15b	http://genome.ucsc.edu/cgi-bin/hgTracks?db=mm10&position=chr1%3A133137983-133137984	scRNA	BC1_Mm	scRNA	FALSE	FALSE
chr1	133137987	133137988	+	0.18802	A	97,0,0,0	97	0	0	0	97	0	chr1_133137987	0	D21r2	D21	OS	chr1_133137988	chr1:133137988	JACUSA_call2	mm10	exon	Ppp1r15b	Ppp1r15b	Ppp1r15b	http://genome.ucsc.edu/cgi-bin/hgTracks?db=mm10&position=chr1%3A133137987-133137988	scRNA	BC1_Mm	scRNA	FALSE	FALSE
chr1	133138004	133138005	+	12.5465	A	98,0,32,0	98	0	32	0	130	32	chr1_133138004	0.246154	D21r2	D21	OS	chr1_133138005	chr1:133138005	JACUSA_call2	mm10	exon	Ppp1r15b	Ppp1r15b	Ppp1r15b	http://genome.ucsc.edu/cgi-bin/hgTracks?db=mm10&position=chr1%3A133138004-133138005	scRNA	BC1_Mm	scRNA	FALSE	FALSE
chr1	133138008	133138009	+	0.927875	A	123,1,2,0	123	1	2	0	126	2	chr1_133138008	0.015873	D21r2	D21	OS	chr1_133138009	chr1:133138009	JACUSA_call2	mm10	exon	Ppp1r15b	Ppp1r15b	Ppp1r15b	http://genome.ucsc.edu/cgi-bin/hgTracks?db=mm10&position=chr1%3A133138008-133138009	scRNA	BC1_Mm	scRNA	FALSE	FALSE
chr1	133138009	133138010	+	15.1614	A	70,1,70,0	70	1	70	0	141	70	chr1_133138009	0.496454	D21r2	D21	OS	chr1_133138010	chr1:133138010	JACUSA_call2	mm10	exon	Ppp1r15b	Ppp1r15b	Ppp1r15b	http://genome.ucsc.edu/cgi-bin/hgTracks?db=mm10&position=chr1%3A133138009-133138010	scRNA	BC1_Mm	scRNA	FALSE	FALSE
chr1	133138017	133138018	+	12.3347	A	101,1,33,0	101	1	33	0	135	33	chr1_133138017	0.244444	D21r2	D21	OS	chr1_133138018	chr1:133138018	JACUSA_call2	mm10	exon	Ppp1r15b	Ppp1r15b	Ppp1r15b	http://genome.ucsc.edu/cgi-bin/hgTracks?db=mm10&position=chr1%3A133138017-133138018	scRNA	BC1_Mm	scRNA	FALSE	FALSE
chr1	133138020	133138021	+	3.44909	A	107,1,7,0	107	1	7	0	115	7	chr1_133138020	0.0608696	D21r2	D21	OS	chr1_133138021	chr1:133138021	JACUSA_call2	mm10	exon	Ppp1r15b	Ppp1r15b	Ppp1r15b	http://genome.ucsc.edu/cgi-bin/hgTracks?db=mm10&position=chr1%3A133138020-133138021	scRNA	BC1_Mm	scRNA	FALSE	FALSE
chr1	133138024	133138025	+	0.156738	A	126,1,0,0	126	1	0	0	127	0	chr1_133138024	0	D21r2	D21	OS	chr1_133138025	chr1:133138025	JACUSA_call2	mm10	exon	Ppp1r15b	Ppp1r15b	Ppp1r15b	http://genome.ucsc.edu/cgi-bin/hgTracks?db=mm10&position=chr1%3A133138024-133138025	scRNA	BC1_Mm	scRNA	FALSE	FALSE
chr1	162598173	162598174	+	0.351662	A	20,0,0,0	20	0	0	0	20	0	chr1_162598173	0	D21r2	D21	OS	chr1_162598174	chr1:162598174	JACUSA_call2	mm10	3' end	Vamp4	Vamp4	Vamp4	http://genome.ucsc.edu/cgi-bin/hgTracks?db=mm10&position=chr1%3A162598173-162598174	SINE	PB1D9	Alu	TRUE	FALSE
chr1	162598197	162598198	+	1.49062	A	22,0,3,0	22	0	3	0	25	3	chr1_162598197	0.12	D21r2	D21	OS	chr1_162598198	chr1:162598198	JACUSA_call2	mm10	3' end	Vamp4	Vamp4	Vamp4	http://genome.ucsc.edu/cgi-bin/hgTracks?db=mm10&position=chr1%3A162598197-162598198	SINE	PB1D9	Alu	TRUE	FALSE
chr1	162598203	162598204	+	0.3428	A	23,0,1,0	23	0	1	0	24	1	chr1_162598203	0.0416667	D21r2	D21	OS	chr1_162598204	chr1:162598204	JACUSA_call2	mm10	3' end	Vamp4	Vamp4	Vamp4	http://genome.ucsc.edu/cgi-bin/hgTracks?db=mm10&position=chr1%3A162598203-162598204	SINE	PB1D9	Alu	TRUE	FALSE
chr1	162598210	162598211	+	0.397213	A	22,0,0,0	22	0	0	0	22	0	chr1_162598210	0	D21r2	D21	OS	chr1_162598211	chr1:162598211	JACUSA_call2	mm10	3' end	Vamp4	Vamp4	Vamp4	http://genome.ucsc.edu/cgi-bin/hgTracks?db=mm10&position=chr1%3A162598210-162598211	SINE	PB1D9	Alu	TRUE	FALSE
chr1	172092347	172092348	+	12.1565	A	328,0,69,0	328	0	69	0	397	69	chr1_172092347	0.173804	D21r2	D21	OS	chr1_172092348	chr1:172092348	JACUSA_call2	mm10	exon	Copa	Copa	Copa	http://genome.ucsc.edu/cgi-bin/hgTracks?db=mm10&position=chr1%3A172092347-172092348				FALSE	FALSE
chr1	172097068	172097069	+	1.39127	A	27,0,0,0	27	0	0	0	27	0	chr1_172097068	0	D21r2	D21	OS	chr1_172097069	chr1:172097069	JACUSA_call2	mm10	intron	Copa	Copa	Copa	http://genome.ucsc.edu/cgi-bin/hgTracks?db=mm10&position=chr1%3A172097068-172097069	SINE	B3	B2	FALSE	TRUE
chr1	183409774	183409775	+	0.0192631	A	30,0,0,0	30	0	0	0	30	0	chr1_183409774	0	D21r2	D21	OS	chr1_183409775	chr1:183409775	JACUSA_call2	mm10	3' end	Taf1a	Taf1a	Taf1a	http://genome.ucsc.edu/cgi-bin/hgTracks?db=mm10&position=chr1%3A183409774-183409775	SINE	B1_Mus1	Alu	TRUE	FALSE
chr1	183409862	183409863	+	1.07593	A	20,0,2,0	20	0	2	0	22	2	chr1_183409862	0.0909091	D21r2	D21	OS	chr1_183409863	chr1:183409863	JACUSA_call2	mm10	3' end	Taf1a	Taf1a	Taf1a	http://genome.ucsc.edu/cgi-bin/hgTracks?db=mm10&position=chr1%3A183409862-183409863	SINE	B1_Mus1	Alu	TRUE	FALSE
chr1	4897686	4897687	+	0.0872639	A	263,0,0,0	263	0	0	0	263	0	chr1_4897686	0	D21r2	D21	OS	chr1_4897687	chr1:4897687	JACUSA_call2	mm10	3' end	Tcea1	Tcea1	Tcea1	http://genome.ucsc.edu/cgi-bin/hgTracks?db=mm10&position=chr1%3A4897686-4897687	SINE	B1_Mus2	Alu	TRUE	FALSE
chr1	4897715	4897716	+	0.5537	A	263,2,0,0	263	2	0	0	265	0	chr1_4897715	0	D21r2	D21	OS	chr1_4897716	chr1:4897716	JACUSA_call2	mm10	3' end	Tcea1	Tcea1	Tcea1	http://genome.ucsc.edu/cgi-bin/hgTracks?db=mm10&position=chr1%3A4897715-4897716	SINE	B1_Mus2	Alu	TRUE	FALSE
chr1	4897719	4897720	+	0.0815577	A	276,0,0,0	276	0	0	0	276	0	chr1_4897719	0	D21r2	D21	OS	chr1_4897720	chr1:4897720	JACUSA_call2	mm10	3' end	Tcea1	Tcea1	Tcea1	http://genome.ucsc.edu/cgi-bin/hgTracks?db=mm10&position=chr1%3A4897719-4897720	SINE	B1_Mus2	Alu	TRUE	FALSE
chr1	60151785	60151786	+	9.89581	A	3,0,6,0	3	0	6	0	9	6	chr1_60151785	0.666667	D21r2	D21	OS	chr1_60151786	chr1:60151786	JACUSA_call2	mm10	exon	Carf	Carf	Carf	http://genome.ucsc.edu/cgi-bin/hgTracks?db=mm10&position=chr1%3A60151785-60151786	SINE	PB1D10	Alu	TRUE	FALSE
chr1	60387824	60387825	+	1.49259	A	120,0,2,0	120	0	2	0	122	2	chr1_60387824	0.0163934	D21r2	D21	OS	chr1_60387825	chr1:60387825	JACUSA_call2	mm10	3' end	Cyp20a1	Cyp20a1	Cyp20a1	http://genome.ucsc.edu/cgi-bin/hgTracks?db=mm10&position=chr1%3A60387824-60387825	SINE	B1_Mur4	Alu	TRUE	FALSE
chr1	60387836	60387837	+	1.45799	A	124,0,1,0	124	0	1	0	125	1	chr1_60387836	0.008	D21r2	D21	OS	chr1_60387837	chr1:60387837	JACUSA_call2	mm10	3' end	Cyp20a1	Cyp20a1	Cyp20a1	http://genome.ucsc.edu/cgi-bin/hgTracks?db=mm10&position=chr1%3A60387836-60387837	SINE	B1_Mur4	Alu	TRUE	FALSE
chr1	60387864	60387865	+	0.152697	A	127,0,0,0	127	0	0	0	127	0	chr1_60387864	0	D21r2	D21	OS	chr1_60387865	chr1:60387865	JACUSA_call2	mm10	3' end	Cyp20a1	Cyp20a1	Cyp20a1	http://genome.ucsc.edu/cgi-bin/hgTracks?db=mm10&position=chr1%3A60387864-60387865	SINE	B1_Mur4	Alu	TRUE	FALSE
chr1	64724927	64724928	+	1.19626	A	60,0,2,0	60	0	2	0	62	2	chr1_64724927	0.0322581	D21r2	D21	OS	chr1_64724928	chr1:64724928	JACUSA_call2	mm10	3' end	Ccnyl1	Ccnyl1	Ccnyl1	http://genome.ucsc.edu/cgi-bin/hgTracks?db=mm10&position=chr1%3A64724927-64724928				FALSE	FALSE
chr1	75422063	75422064	+	0.027373	A	3,0,1,0	3	0	1	0	4	1	chr1_75422063	0.25	D21r2	D21	OS	chr1_75422064	chr1:75422064	JACUSA_call2	mm10	exon	Speg	Speg	Speg	http://genome.ucsc.edu/cgi-bin/hgTracks?db=mm10&position=chr1%3A75422063-75422064				FALSE	FALSE
chr1	163246656	163246657	-	0.528221	A	0,1,0,255	0	1	0	255	256	1	chr1_163246656	0.00390625	D21r2	D21	OS	chr1_163246657	chr1:163246657	JACUSA_call2	mm10	exon	Prrx1	Prrx1	Prrx1	http://genome.ucsc.edu/cgi-bin/hgTracks?db=mm10&position=chr1%3A163246656-163246657	Simple_repeat	(GGAA)n	Simple_repeat	FALSE	FALSE
chr1	195096681	195096682	-	0.491173	A	0,0,0,11	0	0	0	11	11	0	chr1_195096681	0	D21r2	D21	OS	chr1_195096682	chr1:195096682	JACUSA_call2	mm10	intergenic			Cr1l	http://genome.ucsc.edu/cgi-bin/hgTracks?db=mm10&position=chr1%3A195096681-195096682	LTR	ORR1A3	ERVL-MaLR	FALSE	FALSE
chr1	162223409	162223410	+	0.329035	T	1,0,0,29	1	0	0	29	30	0	chr1_162223409	0	D21r2	D21	OS	chr1_162223410	chr1:162223410	JACUSA_call2	mm10	promoter	Mir214	Mir214, Dnm3os, Dnm3	Mir214, Dnm3, Dnm3os	http://genome.ucsc.edu/cgi-bin/hgTracks?db=mm10&position=chr1%3A162223409-162223410				FALSE	FALSE
chr1	182019851	182019852	+	1.25698	T	0,2,0,3	0	2	0	3	5	2	chr1_182019851	0.4	D21r2	D21	OS	chr1_182019852	chr1:182019852	JACUSA_call2	mm10	promoter	Enah	Enah	Enah	http://genome.ucsc.edu/cgi-bin/hgTracks?db=mm10&position=chr1%3A182019851-182019852	Simple_repeat	(TCCG)n	Simple_repeat	FALSE	FALSE
chr1	40013604	40013605	+	0.544121	T	0,0,0,8	0	0	0	8	8	0	chr1_40013604	0	D21r2	D21	OS	chr1_40013605	chr1:40013605	JACUSA_call2	mm10	intron	Map4k4	Map4k4	Map4k4	http://genome.ucsc.edu/cgi-bin/hgTracks?db=mm10&position=chr1%3A40013604-40013605				FALSE	FALSE
chr1	13625005	13625006	-	2.10621	T	19,0,3,0	19	0	3	0	22	3	chr1_13625005	0.136364	D21r2	D21	OS	chr1_13625006	chr1:13625006	JACUSA_call2	mm10	3' end	Lactb2	Lactb2	Lactb2	http://genome.ucsc.edu/cgi-bin/hgTracks?db=mm10&position=chr1%3A13625005-13625006	SINE	B2_Mm2	B2	FALSE	TRUE
chr1	13625009	13625010	-	8.323	T	5,0,17,0	5	0	17	0	22	17	chr1_13625009	0.772727	D21r2	D21	OS	chr1_13625010	chr1:13625010	JACUSA_call2	mm10	3' end	Lactb2	Lactb2	Lactb2	http://genome.ucsc.edu/cgi-bin/hgTracks?db=mm10&position=chr1%3A13625009-13625010	SINE	B2_Mm2	B2	FALSE	TRUE
chr1	13625012	13625013	-	1.77415	T	16,0,7,0	16	0	7	0	23	7	chr1_13625012	0.304348	D21r2	D21	OS	chr1_13625013	chr1:13625013	JACUSA_call2	mm10	3' end	Lactb2	Lactb2	Lactb2	http://genome.ucsc.edu/cgi-bin/hgTracks?db=mm10&position=chr1%3A13625012-13625013	SINE	B2_Mm2	B2	FALSE	TRUE
chr1	13625035	13625036	-	4.71236	T	14,0,18,0	14	0	18	0	32	18	chr1_13625035	0.5625	D21r2	D21	OS	chr1_13625036	chr1:13625036	JACUSA_call2	mm10	3' end	Lactb2	Lactb2	Lactb2	http://genome.ucsc.edu/cgi-bin/hgTracks?db=mm10&position=chr1%3A13625035-13625036	SINE	B2_Mm2	B2	FALSE	TRUE
chr1	13625740	13625741	-	13.4993	T	4,0,20,0	4	0	20	0	24	20	chr1_13625740	0.833333	D21r2	D21	OS	chr1_13625741	chr1:13625741	JACUSA_call2	mm10	3' end	Lactb2	Lactb2	Lactb2	http://genome.ucsc.edu/cgi-bin/hgTracks?db=mm10&position=chr1%3A13625740-13625741	SINE	B3	B2	FALSE	TRUE
chr1	143755303	143755304	-	7.83533	T	12,0,3,0	12	0	3	0	15	3	chr1_143755303	0.2	D21r2	D21	OS	chr1_143755304	chr1:143755304	JACUSA_call2	mm10	exon	Ro60	Ro60	Ro60	http://genome.ucsc.edu/cgi-bin/hgTracks?db=mm10&position=chr1%3A143755303-143755304	SINE	B1_Mm	Alu	TRUE	FALSE
chr1	143755304	143755305	-	2.63001	T	11,0,3,0	11	0	3	0	14	3	chr1_143755304	0.214286	D21r2	D21	OS	chr1_143755305	chr1:143755305	JACUSA_call2	mm10	exon	Ro60	Ro60	Ro60	http://genome.ucsc.edu/cgi-bin/hgTracks?db=mm10&position=chr1%3A143755304-143755305	SINE	B1_Mm	Alu	TRUE	FALSE
chr1	143755305	143755306	-	2.25563	T	15,0,0,0	15	0	0	0	15	0	chr1_143755305	0	D21r2	D21	OS	chr1_143755306	chr1:143755306	JACUSA_call2	mm10	exon	Ro60	Ro60	Ro60	http://genome.ucsc.edu/cgi-bin/hgTracks?db=mm10&position=chr1%3A143755305-143755306	SINE	B1_Mm	Alu	TRUE	FALSE
chr1	143755339	143755340	-	1.58942	T	16,0,2,0	16	0	2	0	18	2	chr1_143755339	0.111111	D21r2	D21	OS	chr1_143755340	chr1:143755340	JACUSA_call2	mm10	exon	Ro60	Ro60	Ro60	http://genome.ucsc.edu/cgi-bin/hgTracks?db=mm10&position=chr1%3A143755339-143755340	SINE	B1_Mm	Alu	TRUE	FALSE
chr1	143755341	143755342	-	1.58972	T	16,0,2,0	16	0	2	0	18	2	chr1_143755341	0.111111	D21r2	D21	OS	chr1_143755342	chr1:143755342	JACUSA_call2	mm10	exon	Ro60	Ro60	Ro60	http://genome.ucsc.edu/cgi-bin/hgTracks?db=mm10&position=chr1%3A143755341-143755342	SINE	B1_Mm	Alu	TRUE	FALSE
chr1	143755343	143755344	-	0.383741	T	18,0,0,0	18	0	0	0	18	0	chr1_143755343	0	D21r2	D21	OS	chr1_143755344	chr1:143755344	JACUSA_call2	mm10	exon	Ro60	Ro60	Ro60	http://genome.ucsc.edu/cgi-bin/hgTracks?db=mm10&position=chr1%3A143755343-143755344	SINE	B1_Mm	Alu	TRUE	FALSE
chr1	143755345	143755346	-	-0.00117896	T	18,0,0,0	18	0	0	0	18	0	chr1_143755345	0	D21r2	D21	OS	chr1_143755346	chr1:143755346	JACUSA_call2	mm10	exon	Ro60	Ro60	Ro60	http://genome.ucsc.edu/cgi-bin/hgTracks?db=mm10&position=chr1%3A143755345-143755346	SINE	B1_Mm	Alu	TRUE	FALSE
chr1	143755346	143755347	-	0.963809	T	18,0,0,0	18	0	0	0	18	0	chr1_143755346	0	D21r2	D21	OS	chr1_143755347	chr1:143755347	JACUSA_call2	mm10	exon	Ro60	Ro60	Ro60	http://genome.ucsc.edu/cgi-bin/hgTracks?db=mm10&position=chr1%3A143755346-143755347	SINE	B1_Mm	Alu	TRUE	FALSE
chr1	143755358	143755359	-	0.388192	T	18,0,0,0	18	0	0	0	18	0	chr1_143755358	0	D21r2	D21	OS	chr1_143755359	chr1:143755359	JACUSA_call2	mm10	exon	Ro60	Ro60	Ro60	http://genome.ucsc.edu/cgi-bin/hgTracks?db=mm10&position=chr1%3A143755358-143755359	SINE	B1_Mm	Alu	TRUE	FALSE
chr1	143755363	143755364	-	5.96186	T	10,0,4,0	10	0	4	0	14	4	chr1_143755363	0.285714	D21r2	D21	OS	chr1_143755364	chr1:143755364	JACUSA_call2	mm10	exon	Ro60	Ro60	Ro60	http://genome.ucsc.edu/cgi-bin/hgTracks?db=mm10&position=chr1%3A143755363-143755364	SINE	B1_Mm	Alu	TRUE	FALSE
chr1	143755370	143755371	-	8.89008	T	6,0,8,0	6	0	8	0	14	8	chr1_143755370	0.571429	D21r2	D21	OS	chr1_143755371	chr1:143755371	JACUSA_call2	mm10	exon	Ro60	Ro60	Ro60	http://genome.ucsc.edu/cgi-bin/hgTracks?db=mm10&position=chr1%3A143755370-143755371	SINE	B1_Mm	Alu	TRUE	FALSE
chr1	143755375	143755376	-	1.14412	T	12,0,3,0	12	0	3	0	15	3	chr1_143755375	0.2	D21r2	D21	OS	chr1_143755376	chr1:143755376	JACUSA_call2	mm10	exon	Ro60	Ro60	Ro60	http://genome.ucsc.edu/cgi-bin/hgTracks?db=mm10&position=chr1%3A143755375-143755376	SINE	B1_Mm	Alu	TRUE	FALSE
chr1	143755377	143755378	-	4.81165	T	0,0,14,0	0	0	14	0	14	14	chr1_143755377	1	D21r2	D21	OS	chr1_143755378	chr1:143755378	JACUSA_call2	mm10	exon	Ro60	Ro60	Ro60	http://genome.ucsc.edu/cgi-bin/hgTracks?db=mm10&position=chr1%3A143755377-143755378	SINE	B1_Mm	Alu	TRUE	FALSE
chr1	143755382	143755383	-	8.16046	T	8,0,5,0	8	0	5	0	13	5	chr1_143755382	0.384615	D21r2	D21	OS	chr1_143755383	chr1:143755383	JACUSA_call2	mm10	exon	Ro60	Ro60	Ro60	http://genome.ucsc.edu/cgi-bin/hgTracks?db=mm10&position=chr1%3A143755382-143755383	SINE	B1_Mm	Alu	TRUE	FALSE
chr1	143755392	143755393	-	1.2152	T	14,0,0,0	14	0	0	0	14	0	chr1_143755392	0	D21r2	D21	OS	chr1_143755393	chr1:143755393	JACUSA_call2	mm10	exon	Ro60	Ro60	Ro60	http://genome.ucsc.edu/cgi-bin/hgTracks?db=mm10&position=chr1%3A143755392-143755393	SINE	B1_Mm	Alu	TRUE	FALSE
chr1	143755755	143755756	-	0.523992	T	8,0,0,0	8	0	0	0	8	0	chr1_143755755	0	D21r2	D21	OS	chr1_143755756	chr1:143755756	JACUSA_call2	mm10	exon	Ro60	Ro60	Ro60	http://genome.ucsc.edu/cgi-bin/hgTracks?db=mm10&position=chr1%3A143755755-143755756	SINE	B1_Mur1	Alu	TRUE	FALSE
chr1	153220697	153220698	-	1.19102	T	116,0,10,1	116	0	10	1	127	10	chr1_153220697	0.0787402	D21r2	D21	OS	chr1_153220698	chr1:153220698	JACUSA_call2	mm10	exon	Lamc1	Lamc1	Lamc1	http://genome.ucsc.edu/cgi-bin/hgTracks?db=mm10&position=chr1%3A153220697-153220698				FALSE	FALSE
chr1	156427611	156427612	-	0.917824	T	3,0,8,0	3	0	8	0	11	8	chr1_156427611	0.727273	D21r2	D21	OS	chr1_156427612	chr1:156427612	JACUSA_call2	mm10	3' end	Soat1	Soat1	Soat1	http://genome.ucsc.edu/cgi-bin/hgTracks?db=mm10&position=chr1%3A156427611-156427612	SINE	B1_Mur4	Alu	TRUE	FALSE
chr1	172074325	172074326	-	7.11906	T	285,0,3,0	285	0	3	0	288	3	chr1_172074325	0.0104167	D21r2	D21	OS	chr1_172074326	chr1:172074326	JACUSA_call2	mm10	exon	Ncstn	Ncstn	Ncstn	http://genome.ucsc.edu/cgi-bin/hgTracks?db=mm10&position=chr1%3A172074325-172074326				FALSE	FALSE
chr1	182019851	182019852	-	0.908556	T	33,0,2,0	33	0	2	0	35	2	chr1_182019851	0.0571429	D21r2	D21	OS	chr1_182019852	chr1:182019852	JACUSA_call2	mm10	promoter	Enah	Enah	Enah	http://genome.ucsc.edu/cgi-bin/hgTracks?db=mm10&position=chr1%3A182019851-182019852	Simple_repeat	(TCCG)n	Simple_repeat	FALSE	FALSE
chr1	37984004	37984005	-	0.558616	T	7,0,0,0	7	0	0	0	7	0	chr1_37984004	0	D21r2	D21	OS	chr1_37984005	chr1:37984005	JACUSA_call2	mm10	3' end	Txndc9	Txndc9	Txndc9	http://genome.ucsc.edu/cgi-bin/hgTracks?db=mm10&position=chr1%3A37984004-37984005	SINE	B3A	B2	FALSE	TRUE
chr1	51466997	51466998	-	1.77052	T	22,0,1,0	22	0	1	0	23	1	chr1_51466997	0.0434783	D21r2	D21	OS	chr1_51466998	chr1:51466998	JACUSA_call2	mm10	intergenic			Nabp1	http://genome.ucsc.edu/cgi-bin/hgTracks?db=mm10&position=chr1%3A51466997-51466998	SINE	B2_Mm2	B2	FALSE	TRUE
chr1	52187394	52187395	-	11.4779	T	30,0,39,0	30	0	39	0	69	39	chr1_52187394	0.565217	D21r2	D21	OS	chr1_52187395	chr1:52187395	JACUSA_call2	mm10	exon	Gls	Gls	Gls	http://genome.ucsc.edu/cgi-bin/hgTracks?db=mm10&position=chr1%3A52187394-52187395	Low_complexity	AT_rich	Low_complexity	FALSE	FALSE
chr1	86345238	86345239	-	0.0148984	T	13,0,0,0	13	0	0	0	13	0	chr1_86345238	0	D21r2	D21	OS	chr1_86345239	chr1:86345239	JACUSA_call2	mm10	3' end	Ncl	Ncl	Ncl	http://genome.ucsc.edu/cgi-bin/hgTracks?db=mm10&position=chr1%3A86345238-86345239	SINE	B1_Mur4	Alu	TRUE	FALSE
chr1	86345900	86345901	-	0.368434	T	14,0,0,0	14	0	0	0	14	0	chr1_86345900	0	D21r2	D21	OS	chr1_86345901	chr1:86345901	JACUSA_call2	mm10	exon	Ncl	Ncl	Ncl	http://genome.ucsc.edu/cgi-bin/hgTracks?db=mm10&position=chr1%3A86345900-86345901	SINE	B1_Mur2	Alu	TRUE	FALSE
chr1	86345903	86345904	-	0.387567	T	12,0,2,0	12	0	2	0	14	2	chr1_86345903	0.142857	D21r2	D21	OS	chr1_86345904	chr1:86345904	JACUSA_call2	mm10	exon	Ncl	Ncl	Ncl	http://genome.ucsc.edu/cgi-bin/hgTracks?db=mm10&position=chr1%3A86345903-86345904	SINE	B1_Mur2	Alu	TRUE	FALSE
chr1	86345907	86345908	-	0.393296	T	13,0,1,0	13	0	1	0	14	1	chr1_86345907	0.0714286	D21r2	D21	OS	chr1_86345908	chr1:86345908	JACUSA_call2	mm10	exon	Ncl	Ncl	Ncl	http://genome.ucsc.edu/cgi-bin/hgTracks?db=mm10&position=chr1%3A86345907-86345908	SINE	B1_Mur2	Alu	TRUE	FALSE
chr1	86345910	86345911	-	3.78706	T	11,0,3,0	11	0	3	0	14	3	chr1_86345910	0.214286	D21r2	D21	OS	chr1_86345911	chr1:86345911	JACUSA_call2	mm10	exon	Ncl	Ncl	Ncl	http://genome.ucsc.edu/cgi-bin/hgTracks?db=mm10&position=chr1%3A86345910-86345911	SINE	B1_Mur2	Alu	TRUE	FALSE
chr1	86345915	86345916	-	1.30837	T	12,0,1,0	12	0	1	0	13	1	chr1_86345915	0.0769231	D21r2	D21	OS	chr1_86345916	chr1:86345916	JACUSA_call2	mm10	exon	Ncl	Ncl	Ncl	http://genome.ucsc.edu/cgi-bin/hgTracks?db=mm10&position=chr1%3A86345915-86345916	SINE	B1_Mur2	Alu	TRUE	FALSE
chr1	86345925	86345926	-	1.69834	T	12,0,0,0	12	0	0	0	12	0	chr1_86345925	0	D21r2	D21	OS	chr1_86345926	chr1:86345926	JACUSA_call2	mm10	exon	Ncl	Ncl	Ncl	http://genome.ucsc.edu/cgi-bin/hgTracks?db=mm10&position=chr1%3A86345925-86345926	SINE	B1_Mur2	Alu	TRUE	FALSE
chr1	86345929	86345930	-	0.215073	T	10,0,0,0	10	0	0	0	10	0	chr1_86345929	0	D21r2	D21	OS	chr1_86345930	chr1:86345930	JACUSA_call2	mm10	exon	Ncl	Ncl	Ncl	http://genome.ucsc.edu/cgi-bin/hgTracks?db=mm10&position=chr1%3A86345929-86345930	SINE	B1_Mur2	Alu	TRUE	FALSE
chr1	86345932	86345933	-	0.422583	T	10,0,0,0	10	0	0	0	10	0	chr1_86345932	0	D21r2	D21	OS	chr1_86345933	chr1:86345933	JACUSA_call2	mm10	exon	Ncl	Ncl	Ncl	http://genome.ucsc.edu/cgi-bin/hgTracks?db=mm10&position=chr1%3A86345932-86345933	SINE	B1_Mur2	Alu	TRUE	FALSE
chr1	86347141	86347142	-	0.453231	T	15,0,0,0	15	0	0	0	15	0	chr1_86347141	0	D21r2	D21	OS	chr1_86347142	chr1:86347142	JACUSA_call2	mm10	exon	Ncl	Ncl	Ncl	http://genome.ucsc.edu/cgi-bin/hgTracks?db=mm10&position=chr1%3A86347141-86347142	SINE	B2_Mm2	B2	FALSE	TRUE
chr1	86347211	86347212	-	0.460318	T	14,0,0,0	14	0	0	0	14	0	chr1_86347211	0	D21r2	D21	OS	chr1_86347212	chr1:86347212	JACUSA_call2	mm10	exon	Ncl	Ncl	Ncl	http://genome.ucsc.edu/cgi-bin/hgTracks?db=mm10&position=chr1%3A86347211-86347212	SINE	B2_Mm2	B2	FALSE	TRUE
chr1	86347218	86347219	-	0.463236	T	13,0,0,0	13	0	0	0	13	0	chr1_86347218	0	D21r2	D21	OS	chr1_86347219	chr1:86347219	JACUSA_call2	mm10	exon	Ncl	Ncl	Ncl	http://genome.ucsc.edu/cgi-bin/hgTracks?db=mm10&position=chr1%3A86347218-86347219	SINE	B2_Mm2	B2	FALSE	TRUE
chr1	86347718	86347719	-	0.534839	T	5,0,0,0	5	0	0	0	5	0	chr1_86347718	0	D21r2	D21	OS	chr1_86347719	chr1:86347719	JACUSA_call2	mm10	exon	Ncl	Ncl	Ncl	http://genome.ucsc.edu/cgi-bin/hgTracks?db=mm10&position=chr1%3A86347718-86347719	SINE	B1_Mus1	Alu	TRUE	FALSE
chr1	86347724	86347725	-	0.491903	T	8,0,0,0	8	0	0	0	8	0	chr1_86347724	0	D21r2	D21	OS	chr1_86347725	chr1:86347725	JACUSA_call2	mm10	exon	Ncl	Ncl	Ncl	http://genome.ucsc.edu/cgi-bin/hgTracks?db=mm10&position=chr1%3A86347724-86347725	SINE	B1_Mus1	Alu	TRUE	FALSE
chr1	86347735	86347736	-	1.80331	T	8,0,1,0	8	0	1	0	9	1	chr1_86347735	0.111111	D21r2	D21	OS	chr1_86347736	chr1:86347736	JACUSA_call2	mm10	exon	Ncl	Ncl	Ncl	http://genome.ucsc.edu/cgi-bin/hgTracks?db=mm10&position=chr1%3A86347735-86347736	SINE	B1_Mus1	Alu	TRUE	FALSE
chr1	86347736	86347737	-	1.64131	T	7,0,2,0	7	0	2	0	9	2	chr1_86347736	0.222222	D21r2	D21	OS	chr1_86347737	chr1:86347737	JACUSA_call2	mm10	exon	Ncl	Ncl	Ncl	http://genome.ucsc.edu/cgi-bin/hgTracks?db=mm10&position=chr1%3A86347736-86347737	SINE	B1_Mus1	Alu	TRUE	FALSE
chr1	86347739	86347740	-	1.09939	T	9,0,0,0	9	0	0	0	9	0	chr1_86347739	0	D21r2	D21	OS	chr1_86347740	chr1:86347740	JACUSA_call2	mm10	exon	Ncl	Ncl	Ncl	http://genome.ucsc.edu/cgi-bin/hgTracks?db=mm10&position=chr1%3A86347739-86347740	SINE	B1_Mus1	Alu	TRUE	FALSE
chr1	86347801	86347802	-	7.38419	T	10,0,8,0	10	0	8	0	18	8	chr1_86347801	0.444444	D21r2	D21	OS	chr1_86347802	chr1:86347802	JACUSA_call2	mm10	exon	Ncl	Ncl	Ncl	http://genome.ucsc.edu/cgi-bin/hgTracks?db=mm10&position=chr1%3A86347801-86347802	SINE	B1_Mus1	Alu	TRUE	FALSE
chr1	86347819	86347820	-	0.329898	T	19,0,0,0	19	0	0	0	19	0	chr1_86347819	0	D21r2	D21	OS	chr1_86347820	chr1:86347820	JACUSA_call2	mm10	exon	Ncl	Ncl	Ncl	http://genome.ucsc.edu/cgi-bin/hgTracks?db=mm10&position=chr1%3A86347819-86347820	SINE	B1_Mus1	Alu	TRUE	FALSE
chr1	86347866	86347867	-	0.964217	T	20,0,2,0	20	0	2	0	22	2	chr1_86347866	0.0909091	D21r2	D21	OS	chr1_86347867	chr1:86347867	JACUSA_call2	mm10	exon	Ncl	Ncl	Ncl	http://genome.ucsc.edu/cgi-bin/hgTracks?db=mm10&position=chr1%3A86347866-86347867	SINE	B4	B4	FALSE	FALSE
chr1	86347925	86347926	-	0.0320949	T	19,0,0,0	19	0	0	0	19	0	chr1_86347925	0	D21r2	D21	OS	chr1_86347926	chr1:86347926	JACUSA_call2	mm10	exon	Ncl	Ncl	Ncl	http://genome.ucsc.edu/cgi-bin/hgTracks?db=mm10&position=chr1%3A86347925-86347926	SINE	B1_Mur2	Alu	TRUE	FALSE
chr1	86347926	86347927	-	0.991257	T	17,0,2,0	17	0	2	0	19	2	chr1_86347926	0.105263	D21r2	D21	OS	chr1_86347927	chr1:86347927	JACUSA_call2	mm10	exon	Ncl	Ncl	Ncl	http://genome.ucsc.edu/cgi-bin/hgTracks?db=mm10&position=chr1%3A86347926-86347927	SINE	B1_Mur2	Alu	TRUE	FALSE
chr1	86347927	86347928	-	10.7804	T	7,0,12,0	7	0	12	0	19	12	chr1_86347927	0.631579	D21r2	D21	OS	chr1_86347928	chr1:86347928	JACUSA_call2	mm10	exon	Ncl	Ncl	Ncl	http://genome.ucsc.edu/cgi-bin/hgTracks?db=mm10&position=chr1%3A86347927-86347928	SINE	B1_Mur2	Alu	TRUE	FALSE
chr1	86347971	86347972	-	0.904437	T	15,0,0,0	15	0	0	0	15	0	chr1_86347971	0	D21r2	D21	OS	chr1_86347972	chr1:86347972	JACUSA_call2	mm10	exon	Ncl	Ncl	Ncl	http://genome.ucsc.edu/cgi-bin/hgTracks?db=mm10&position=chr1%3A86347971-86347972	SINE	B1_Mur2	Alu	TRUE	FALSE
chr1	86347977	86347978	-	0.450194	T	13,0,0,0	13	0	0	0	13	0	chr1_86347977	0	D21r2	D21	OS	chr1_86347978	chr1:86347978	JACUSA_call2	mm10	exon	Ncl	Ncl	Ncl	http://genome.ucsc.edu/cgi-bin/hgTracks?db=mm10&position=chr1%3A86347977-86347978	SINE	B1_Mur2	Alu	TRUE	FALSE
chr1	86347982	86347983	-	1.09938	T	10,0,0,0	10	0	0	0	10	0	chr1_86347982	0	D21r2	D21	OS	chr1_86347983	chr1:86347983	JACUSA_call2	mm10	exon	Ncl	Ncl	Ncl	http://genome.ucsc.edu/cgi-bin/hgTracks?db=mm10&position=chr1%3A86347982-86347983	SINE	B1_Mur2	Alu	TRUE	FALSE
chr1	86348702	86348703	-	0.411276	T	13,0,1,0	13	0	1	0	14	1	chr1_86348702	0.0714286	D21r2	D21	OS	chr1_86348703	chr1:86348703	JACUSA_call2	mm10	exon	Ncl	Ncl	Ncl	http://genome.ucsc.edu/cgi-bin/hgTracks?db=mm10&position=chr1%3A86348702-86348703	SINE	B1_Mur3	Alu	TRUE	FALSE
chr1	86348721	86348722	-	0.416736	T	13,0,0,0	13	0	0	0	13	0	chr1_86348721	0	D21r2	D21	OS	chr1_86348722	chr1:86348722	JACUSA_call2	mm10	exon	Ncl	Ncl	Ncl	http://genome.ucsc.edu/cgi-bin/hgTracks?db=mm10&position=chr1%3A86348721-86348722	SINE	B1_Mur3	Alu	TRUE	FALSE
chr1	86348726	86348727	-	0.425511	T	13,0,0,0	13	0	0	0	13	0	chr1_86348726	0	D21r2	D21	OS	chr1_86348727	chr1:86348727	JACUSA_call2	mm10	exon	Ncl	Ncl	Ncl	http://genome.ucsc.edu/cgi-bin/hgTracks?db=mm10&position=chr1%3A86348726-86348727	SINE	B1_Mur3	Alu	TRUE	FALSE
chr1	86348738	86348739	-	1.03331	T	10,0,0,0	10	0	0	0	10	0	chr1_86348738	0	D21r2	D21	OS	chr1_86348739	chr1:86348739	JACUSA_call2	mm10	exon	Ncl	Ncl	Ncl	http://genome.ucsc.edu/cgi-bin/hgTracks?db=mm10&position=chr1%3A86348738-86348739	SINE	B1_Mur3	Alu	TRUE	FALSE
chr1	86348740	86348741	-	1.02445	T	11,0,0,0	11	0	0	0	11	0	chr1_86348740	0	D21r2	D21	OS	chr1_86348741	chr1:86348741	JACUSA_call2	mm10	exon	Ncl	Ncl	Ncl	http://genome.ucsc.edu/cgi-bin/hgTracks?db=mm10&position=chr1%3A86348740-86348741	SINE	B1_Mur3	Alu	TRUE	FALSE
chr1	86348805	86348806	-	0.276589	T	12,0,4,0	12	0	4	0	16	4	chr1_86348805	0.25	D21r2	D21	OS	chr1_86348806	chr1:86348806	JACUSA_call2	mm10	exon	Ncl	Ncl	Ncl	http://genome.ucsc.edu/cgi-bin/hgTracks?db=mm10&position=chr1%3A86348805-86348806	SINE	B1_Mur3	Alu	TRUE	FALSE
chr1	86348813	86348814	-	0.419802	T	17,0,0,0	17	0	0	0	17	0	chr1_86348813	0	D21r2	D21	OS	chr1_86348814	chr1:86348814	JACUSA_call2	mm10	exon	Ncl	Ncl	Ncl	http://genome.ucsc.edu/cgi-bin/hgTracks?db=mm10&position=chr1%3A86348813-86348814	SINE	B1_Mur3	Alu	TRUE	FALSE
chr1	86350010	86350011	-	0.246082	T	59,0,0,0	59	0	0	0	59	0	chr1_86350010	0	D21r2	D21	OS	chr1_86350011	chr1:86350011	JACUSA_call2	mm10	exon	Ncl	Ncl	Ncl	http://genome.ucsc.edu/cgi-bin/hgTracks?db=mm10&position=chr1%3A86350010-86350011	SINE	B1_Mus1	Alu	TRUE	FALSE
chr1	86350048	86350049	-	1.2575	T	51,0,0,0	51	0	0	0	51	0	chr1_86350048	0	D21r2	D21	OS	chr1_86350049	chr1:86350049	JACUSA_call2	mm10	exon	Ncl	Ncl	Ncl	http://genome.ucsc.edu/cgi-bin/hgTracks?db=mm10&position=chr1%3A86350048-86350049	SINE	B1_Mus1	Alu	TRUE	FALSE
chr1	86350050	86350051	-	1.32342	T	50,0,2,0	50	0	2	0	52	2	chr1_86350050	0.0384615	D21r2	D21	OS	chr1_86350051	chr1:86350051	JACUSA_call2	mm10	exon	Ncl	Ncl	Ncl	http://genome.ucsc.edu/cgi-bin/hgTracks?db=mm10&position=chr1%3A86350050-86350051	SINE	B1_Mus1	Alu	TRUE	FALSE
chr1	86350103	86350104	-	0.253196	T	45,0,0,0	45	0	0	0	45	0	chr1_86350103	0	D21r2	D21	OS	chr1_86350104	chr1:86350104	JACUSA_call2	mm10	exon	Ncl	Ncl	Ncl	http://genome.ucsc.edu/cgi-bin/hgTracks?db=mm10&position=chr1%3A86350103-86350104	SINE	B1_Mus1	Alu	TRUE	FALSE
chr1	86350104	86350105	-	7.16335	T	43,0,3,0	43	0	3	0	46	3	chr1_86350104	0.0652174	D21r2	D21	OS	chr1_86350105	chr1:86350105	JACUSA_call2	mm10	exon	Ncl	Ncl	Ncl	http://genome.ucsc.edu/cgi-bin/hgTracks?db=mm10&position=chr1%3A86350104-86350105	SINE	B1_Mus1	Alu	TRUE	FALSE
chr1	86350114	86350115	-	4.38305	T	41,0,3,0	41	0	3	0	44	3	chr1_86350114	0.0681818	D21r2	D21	OS	chr1_86350115	chr1:86350115	JACUSA_call2	mm10	exon	Ncl	Ncl	Ncl	http://genome.ucsc.edu/cgi-bin/hgTracks?db=mm10&position=chr1%3A86350114-86350115	SINE	B1_Mus1	Alu	TRUE	FALSE
chr1	88272157	88272158	-	0.382417	T	21,0,0,0	21	0	0	0	21	0	chr1_88272157	0	D21r2	D21	OS	chr1_88272158	chr1:88272158	JACUSA_call2	mm10	intron	A730008H23Rik, Hjurp	A730008H23Rik, Hjurp	A730008H23Rik, Hjurp	http://genome.ucsc.edu/cgi-bin/hgTracks?db=mm10&position=chr1%3A88272157-88272158	SINE	B1_Mur1	Alu	TRUE	FALSE
chr1	93412224	93412225	-	0.514016	T	11,0,0,0	11	0	0	0	11	0	chr1_93412224	0	D21r2	D21	OS	chr1_93412225	chr1:93412225	JACUSA_call2	mm10	intron	Hdlbp	Hdlbp	Hdlbp	http://genome.ucsc.edu/cgi-bin/hgTracks?db=mm10&position=chr1%3A93412224-93412225	SINE	B1_Mur2	Alu	TRUE	FALSE
chr1	133137543	133137544	+	19.9316	A	92,0,34,0	92	0	34	0	126	34	chr1_133137543	0.269841	D21r3	D21	OS	chr1_133137544	chr1:133137544	JACUSA_call2	mm10	exon	Ppp1r15b	Ppp1r15b	Ppp1r15b	http://genome.ucsc.edu/cgi-bin/hgTracks?db=mm10&position=chr1%3A133137543-133137544	SINE	ID4_	ID	FALSE	FALSE
chr1	133137560	133137561	+	13.3105	A	110,0,10,0	110	0	10	0	120	10	chr1_133137560	0.0833333	D21r3	D21	OS	chr1_133137561	chr1:133137561	JACUSA_call2	mm10	exon	Ppp1r15b	Ppp1r15b	Ppp1r15b	http://genome.ucsc.edu/cgi-bin/hgTracks?db=mm10&position=chr1%3A133137560-133137561	SINE	ID4_	ID	FALSE	FALSE
chr1	133137970	133137971	+	0.18355	A	101,0,0,0	101	0	0	0	101	0	chr1_133137970	0	D21r3	D21	OS	chr1_133137971	chr1:133137971	JACUSA_call2	mm10	exon	Ppp1r15b	Ppp1r15b	Ppp1r15b	http://genome.ucsc.edu/cgi-bin/hgTracks?db=mm10&position=chr1%3A133137970-133137971	scRNA	BC1_Mm	scRNA	FALSE	FALSE
chr1	133137981	133137982	+	9.60586	A	70,0,12,0	70	0	12	0	82	12	chr1_133137981	0.146341	D21r3	D21	OS	chr1_133137982	chr1:133137982	JACUSA_call2	mm10	exon	Ppp1r15b	Ppp1r15b	Ppp1r15b	http://genome.ucsc.edu/cgi-bin/hgTracks?db=mm10&position=chr1%3A133137981-133137982	scRNA	BC1_Mm	scRNA	FALSE	FALSE
chr1	133137982	133137983	+	5.65346	A	75,0,7,0	75	0	7	0	82	7	chr1_133137982	0.0853659	D21r3	D21	OS	chr1_133137983	chr1:133137983	JACUSA_call2	mm10	exon	Ppp1r15b	Ppp1r15b	Ppp1r15b	http://genome.ucsc.edu/cgi-bin/hgTracks?db=mm10&position=chr1%3A133137982-133137983	scRNA	BC1_Mm	scRNA	FALSE	FALSE
chr1	133137983	133137984	+	3.95668	A	78,0,6,0	78	0	6	0	84	6	chr1_133137983	0.0714286	D21r3	D21	OS	chr1_133137984	chr1:133137984	JACUSA_call2	mm10	exon	Ppp1r15b	Ppp1r15b	Ppp1r15b	http://genome.ucsc.edu/cgi-bin/hgTracks?db=mm10&position=chr1%3A133137983-133137984	scRNA	BC1_Mm	scRNA	FALSE	FALSE
chr1	133137987	133137988	+	0.18802	A	75,0,0,0	75	0	0	0	75	0	chr1_133137987	0	D21r3	D21	OS	chr1_133137988	chr1:133137988	JACUSA_call2	mm10	exon	Ppp1r15b	Ppp1r15b	Ppp1r15b	http://genome.ucsc.edu/cgi-bin/hgTracks?db=mm10&position=chr1%3A133137987-133137988	scRNA	BC1_Mm	scRNA	FALSE	FALSE
chr1	133138004	133138005	+	12.5465	A	84,0,20,0	84	0	20	0	104	20	chr1_133138004	0.192308	D21r3	D21	OS	chr1_133138005	chr1:133138005	JACUSA_call2	mm10	exon	Ppp1r15b	Ppp1r15b	Ppp1r15b	http://genome.ucsc.edu/cgi-bin/hgTracks?db=mm10&position=chr1%3A133138004-133138005	scRNA	BC1_Mm	scRNA	FALSE	FALSE
chr1	133138008	133138009	+	0.927875	A	92,0,1,0	92	0	1	0	93	1	chr1_133138008	0.0107527	D21r3	D21	OS	chr1_133138009	chr1:133138009	JACUSA_call2	mm10	exon	Ppp1r15b	Ppp1r15b	Ppp1r15b	http://genome.ucsc.edu/cgi-bin/hgTracks?db=mm10&position=chr1%3A133138008-133138009	scRNA	BC1_Mm	scRNA	FALSE	FALSE
chr1	133138009	133138010	+	15.1614	A	45,0,56,0	45	0	56	0	101	56	chr1_133138009	0.554455	D21r3	D21	OS	chr1_133138010	chr1:133138010	JACUSA_call2	mm10	exon	Ppp1r15b	Ppp1r15b	Ppp1r15b	http://genome.ucsc.edu/cgi-bin/hgTracks?db=mm10&position=chr1%3A133138009-133138010	scRNA	BC1_Mm	scRNA	FALSE	FALSE
chr1	133138017	133138018	+	12.3347	A	80,0,22,0	80	0	22	0	102	22	chr1_133138017	0.215686	D21r3	D21	OS	chr1_133138018	chr1:133138018	JACUSA_call2	mm10	exon	Ppp1r15b	Ppp1r15b	Ppp1r15b	http://genome.ucsc.edu/cgi-bin/hgTracks?db=mm10&position=chr1%3A133138017-133138018	scRNA	BC1_Mm	scRNA	FALSE	FALSE
chr1	133138020	133138021	+	3.44909	A	88,1,3,0	88	1	3	0	92	3	chr1_133138020	0.0326087	D21r3	D21	OS	chr1_133138021	chr1:133138021	JACUSA_call2	mm10	exon	Ppp1r15b	Ppp1r15b	Ppp1r15b	http://genome.ucsc.edu/cgi-bin/hgTracks?db=mm10&position=chr1%3A133138020-133138021	scRNA	BC1_Mm	scRNA	FALSE	FALSE
chr1	133138024	133138025	+	0.156738	A	97,0,0,0	97	0	0	0	97	0	chr1_133138024	0	D21r3	D21	OS	chr1_133138025	chr1:133138025	JACUSA_call2	mm10	exon	Ppp1r15b	Ppp1r15b	Ppp1r15b	http://genome.ucsc.edu/cgi-bin/hgTracks?db=mm10&position=chr1%3A133138024-133138025	scRNA	BC1_Mm	scRNA	FALSE	FALSE
chr1	162598173	162598174	+	0.351662	A	24,0,0,0	24	0	0	0	24	0	chr1_162598173	0	D21r3	D21	OS	chr1_162598174	chr1:162598174	JACUSA_call2	mm10	3' end	Vamp4	Vamp4	Vamp4	http://genome.ucsc.edu/cgi-bin/hgTracks?db=mm10&position=chr1%3A162598173-162598174	SINE	PB1D9	Alu	TRUE	FALSE
chr1	162598197	162598198	+	1.49062	A	22,0,1,0	22	0	1	0	23	1	chr1_162598197	0.0434783	D21r3	D21	OS	chr1_162598198	chr1:162598198	JACUSA_call2	mm10	3' end	Vamp4	Vamp4	Vamp4	http://genome.ucsc.edu/cgi-bin/hgTracks?db=mm10&position=chr1%3A162598197-162598198	SINE	PB1D9	Alu	TRUE	FALSE
chr1	162598203	162598204	+	0.3428	A	21,0,0,0	21	0	0	0	21	0	chr1_162598203	0	D21r3	D21	OS	chr1_162598204	chr1:162598204	JACUSA_call2	mm10	3' end	Vamp4	Vamp4	Vamp4	http://genome.ucsc.edu/cgi-bin/hgTracks?db=mm10&position=chr1%3A162598203-162598204	SINE	PB1D9	Alu	TRUE	FALSE
chr1	162598210	162598211	+	0.397213	A	23,0,0,0	23	0	0	0	23	0	chr1_162598210	0	D21r3	D21	OS	chr1_162598211	chr1:162598211	JACUSA_call2	mm10	3' end	Vamp4	Vamp4	Vamp4	http://genome.ucsc.edu/cgi-bin/hgTracks?db=mm10&position=chr1%3A162598210-162598211	SINE	PB1D9	Alu	TRUE	FALSE
chr1	172092347	172092348	+	12.1565	A	337,0,105,0	337	0	105	0	442	105	chr1_172092347	0.237557	D21r3	D21	OS	chr1_172092348	chr1:172092348	JACUSA_call2	mm10	exon	Copa	Copa	Copa	http://genome.ucsc.edu/cgi-bin/hgTracks?db=mm10&position=chr1%3A172092347-172092348				FALSE	FALSE
chr1	172097068	172097069	+	1.39127	A	21,0,0,0	21	0	0	0	21	0	chr1_172097068	0	D21r3	D21	OS	chr1_172097069	chr1:172097069	JACUSA_call2	mm10	intron	Copa	Copa	Copa	http://genome.ucsc.edu/cgi-bin/hgTracks?db=mm10&position=chr1%3A172097068-172097069	SINE	B3	B2	FALSE	TRUE
chr1	183409774	183409775	+	0.0192631	A	12,0,0,0	12	0	0	0	12	0	chr1_183409774	0	D21r3	D21	OS	chr1_183409775	chr1:183409775	JACUSA_call2	mm10	3' end	Taf1a	Taf1a	Taf1a	http://genome.ucsc.edu/cgi-bin/hgTracks?db=mm10&position=chr1%3A183409774-183409775	SINE	B1_Mus1	Alu	TRUE	FALSE
chr1	183409862	183409863	+	1.07593	A	13,0,0,0	13	0	0	0	13	0	chr1_183409862	0	D21r3	D21	OS	chr1_183409863	chr1:183409863	JACUSA_call2	mm10	3' end	Taf1a	Taf1a	Taf1a	http://genome.ucsc.edu/cgi-bin/hgTracks?db=mm10&position=chr1%3A183409862-183409863	SINE	B1_Mus1	Alu	TRUE	FALSE
chr1	4897686	4897687	+	0.0872639	A	213,1,0,0	213	1	0	0	214	0	chr1_4897686	0	D21r3	D21	OS	chr1_4897687	chr1:4897687	JACUSA_call2	mm10	3' end	Tcea1	Tcea1	Tcea1	http://genome.ucsc.edu/cgi-bin/hgTracks?db=mm10&position=chr1%3A4897686-4897687	SINE	B1_Mus2	Alu	TRUE	FALSE
chr1	4897715	4897716	+	0.5537	A	230,0,0,0	230	0	0	0	230	0	chr1_4897715	0	D21r3	D21	OS	chr1_4897716	chr1:4897716	JACUSA_call2	mm10	3' end	Tcea1	Tcea1	Tcea1	http://genome.ucsc.edu/cgi-bin/hgTracks?db=mm10&position=chr1%3A4897715-4897716	SINE	B1_Mus2	Alu	TRUE	FALSE
chr1	4897719	4897720	+	0.0815577	A	229,0,0,0	229	0	0	0	229	0	chr1_4897719	0	D21r3	D21	OS	chr1_4897720	chr1:4897720	JACUSA_call2	mm10	3' end	Tcea1	Tcea1	Tcea1	http://genome.ucsc.edu/cgi-bin/hgTracks?db=mm10&position=chr1%3A4897719-4897720	SINE	B1_Mus2	Alu	TRUE	FALSE
chr1	60151785	60151786	+	9.89581	A	6,0,4,0	6	0	4	0	10	4	chr1_60151785	0.4	D21r3	D21	OS	chr1_60151786	chr1:60151786	JACUSA_call2	mm10	exon	Carf	Carf	Carf	http://genome.ucsc.edu/cgi-bin/hgTracks?db=mm10&position=chr1%3A60151785-60151786	SINE	PB1D10	Alu	TRUE	FALSE
chr1	60387824	60387825	+	1.49259	A	89,0,0,0	89	0	0	0	89	0	chr1_60387824	0	D21r3	D21	OS	chr1_60387825	chr1:60387825	JACUSA_call2	mm10	3' end	Cyp20a1	Cyp20a1	Cyp20a1	http://genome.ucsc.edu/cgi-bin/hgTracks?db=mm10&position=chr1%3A60387824-60387825	SINE	B1_Mur4	Alu	TRUE	FALSE
chr1	60387836	60387837	+	1.45799	A	88,0,3,0	88	0	3	0	91	3	chr1_60387836	0.032967	D21r3	D21	OS	chr1_60387837	chr1:60387837	JACUSA_call2	mm10	3' end	Cyp20a1	Cyp20a1	Cyp20a1	http://genome.ucsc.edu/cgi-bin/hgTracks?db=mm10&position=chr1%3A60387836-60387837	SINE	B1_Mur4	Alu	TRUE	FALSE
chr1	60387864	60387865	+	0.152697	A	93,0,0,0	93	0	0	0	93	0	chr1_60387864	0	D21r3	D21	OS	chr1_60387865	chr1:60387865	JACUSA_call2	mm10	3' end	Cyp20a1	Cyp20a1	Cyp20a1	http://genome.ucsc.edu/cgi-bin/hgTracks?db=mm10&position=chr1%3A60387864-60387865	SINE	B1_Mur4	Alu	TRUE	FALSE
chr1	64724927	64724928	+	1.19626	A	45,0,2,0	45	0	2	0	47	2	chr1_64724927	0.0425532	D21r3	D21	OS	chr1_64724928	chr1:64724928	JACUSA_call2	mm10	3' end	Ccnyl1	Ccnyl1	Ccnyl1	http://genome.ucsc.edu/cgi-bin/hgTracks?db=mm10&position=chr1%3A64724927-64724928				FALSE	FALSE
chr1	75422063	75422064	+	0.027373	A	4,0,0,0	4	0	0	0	4	0	chr1_75422063	0	D21r3	D21	OS	chr1_75422064	chr1:75422064	JACUSA_call2	mm10	exon	Speg	Speg	Speg	http://genome.ucsc.edu/cgi-bin/hgTracks?db=mm10&position=chr1%3A75422063-75422064				FALSE	FALSE
chr1	163246656	163246657	-	0.528221	A	0,1,0,219	0	1	0	219	220	1	chr1_163246656	0.00454545	D21r3	D21	OS	chr1_163246657	chr1:163246657	JACUSA_call2	mm10	exon	Prrx1	Prrx1	Prrx1	http://genome.ucsc.edu/cgi-bin/hgTracks?db=mm10&position=chr1%3A163246656-163246657	Simple_repeat	(GGAA)n	Simple_repeat	FALSE	FALSE
chr1	195096681	195096682	-	0.491173	A	1,0,0,10	1	0	0	10	11	0	chr1_195096681	0	D21r3	D21	OS	chr1_195096682	chr1:195096682	JACUSA_call2	mm10	intergenic			Cr1l	http://genome.ucsc.edu/cgi-bin/hgTracks?db=mm10&position=chr1%3A195096681-195096682	LTR	ORR1A3	ERVL-MaLR	FALSE	FALSE
chr1	162223409	162223410	+	0.329035	T	0,0,0,34	0	0	0	34	34	0	chr1_162223409	0	D21r3	D21	OS	chr1_162223410	chr1:162223410	JACUSA_call2	mm10	promoter	Mir214	Mir214, Dnm3os, Dnm3	Mir214, Dnm3, Dnm3os	http://genome.ucsc.edu/cgi-bin/hgTracks?db=mm10&position=chr1%3A162223409-162223410				FALSE	FALSE
chr1	182019851	182019852	+	1.25698	T	0,0,0,7	0	0	0	7	7	0	chr1_182019851	0	D21r3	D21	OS	chr1_182019852	chr1:182019852	JACUSA_call2	mm10	promoter	Enah	Enah	Enah	http://genome.ucsc.edu/cgi-bin/hgTracks?db=mm10&position=chr1%3A182019851-182019852	Simple_repeat	(TCCG)n	Simple_repeat	FALSE	FALSE
chr1	40013604	40013605	+	0.544121	T	1,0,0,7	1	0	0	7	8	0	chr1_40013604	0	D21r3	D21	OS	chr1_40013605	chr1:40013605	JACUSA_call2	mm10	intron	Map4k4	Map4k4	Map4k4	http://genome.ucsc.edu/cgi-bin/hgTracks?db=mm10&position=chr1%3A40013604-40013605				FALSE	FALSE
chr1	13625005	13625006	-	2.10621	T	10,0,3,0	10	0	3	0	13	3	chr1_13625005	0.230769	D21r3	D21	OS	chr1_13625006	chr1:13625006	JACUSA_call2	mm10	3' end	Lactb2	Lactb2	Lactb2	http://genome.ucsc.edu/cgi-bin/hgTracks?db=mm10&position=chr1%3A13625005-13625006	SINE	B2_Mm2	B2	FALSE	TRUE
chr1	13625009	13625010	-	8.323	T	7,0,6,0	7	0	6	0	13	6	chr1_13625009	0.461538	D21r3	D21	OS	chr1_13625010	chr1:13625010	JACUSA_call2	mm10	3' end	Lactb2	Lactb2	Lactb2	http://genome.ucsc.edu/cgi-bin/hgTracks?db=mm10&position=chr1%3A13625009-13625010	SINE	B2_Mm2	B2	FALSE	TRUE
chr1	13625012	13625013	-	1.77415	T	12,0,1,0	12	0	1	0	13	1	chr1_13625012	0.0769231	D21r3	D21	OS	chr1_13625013	chr1:13625013	JACUSA_call2	mm10	3' end	Lactb2	Lactb2	Lactb2	http://genome.ucsc.edu/cgi-bin/hgTracks?db=mm10&position=chr1%3A13625012-13625013	SINE	B2_Mm2	B2	FALSE	TRUE
chr1	13625035	13625036	-	4.71236	T	10,0,4,0	10	0	4	0	14	4	chr1_13625035	0.285714	D21r3	D21	OS	chr1_13625036	chr1:13625036	JACUSA_call2	mm10	3' end	Lactb2	Lactb2	Lactb2	http://genome.ucsc.edu/cgi-bin/hgTracks?db=mm10&position=chr1%3A13625035-13625036	SINE	B2_Mm2	B2	FALSE	TRUE
chr1	13625740	13625741	-	13.4993	T	8,0,18,0	8	0	18	0	26	18	chr1_13625740	0.692308	D21r3	D21	OS	chr1_13625741	chr1:13625741	JACUSA_call2	mm10	3' end	Lactb2	Lactb2	Lactb2	http://genome.ucsc.edu/cgi-bin/hgTracks?db=mm10&position=chr1%3A13625740-13625741	SINE	B3	B2	FALSE	TRUE
chr1	143755303	143755304	-	7.83533	T	21,0,4,0	21	0	4	0	25	4	chr1_143755303	0.16	D21r3	D21	OS	chr1_143755304	chr1:143755304	JACUSA_call2	mm10	exon	Ro60	Ro60	Ro60	http://genome.ucsc.edu/cgi-bin/hgTracks?db=mm10&position=chr1%3A143755303-143755304	SINE	B1_Mm	Alu	TRUE	FALSE
chr1	143755304	143755305	-	2.63001	T	22,0,3,0	22	0	3	0	25	3	chr1_143755304	0.12	D21r3	D21	OS	chr1_143755305	chr1:143755305	JACUSA_call2	mm10	exon	Ro60	Ro60	Ro60	http://genome.ucsc.edu/cgi-bin/hgTracks?db=mm10&position=chr1%3A143755304-143755305	SINE	B1_Mm	Alu	TRUE	FALSE
chr1	143755305	143755306	-	2.25563	T	22,0,2,0	22	0	2	0	24	2	chr1_143755305	0.0833333	D21r3	D21	OS	chr1_143755306	chr1:143755306	JACUSA_call2	mm10	exon	Ro60	Ro60	Ro60	http://genome.ucsc.edu/cgi-bin/hgTracks?db=mm10&position=chr1%3A143755305-143755306	SINE	B1_Mm	Alu	TRUE	FALSE
chr1	143755339	143755340	-	1.58942	T	24,0,1,0	24	0	1	0	25	1	chr1_143755339	0.04	D21r3	D21	OS	chr1_143755340	chr1:143755340	JACUSA_call2	mm10	exon	Ro60	Ro60	Ro60	http://genome.ucsc.edu/cgi-bin/hgTracks?db=mm10&position=chr1%3A143755339-143755340	SINE	B1_Mm	Alu	TRUE	FALSE
chr1	143755341	143755342	-	1.58972	T	24,0,1,0	24	0	1	0	25	1	chr1_143755341	0.04	D21r3	D21	OS	chr1_143755342	chr1:143755342	JACUSA_call2	mm10	exon	Ro60	Ro60	Ro60	http://genome.ucsc.edu/cgi-bin/hgTracks?db=mm10&position=chr1%3A143755341-143755342	SINE	B1_Mm	Alu	TRUE	FALSE
chr1	143755343	143755344	-	0.383741	T	24,0,0,0	24	0	0	0	24	0	chr1_143755343	0	D21r3	D21	OS	chr1_143755344	chr1:143755344	JACUSA_call2	mm10	exon	Ro60	Ro60	Ro60	http://genome.ucsc.edu/cgi-bin/hgTracks?db=mm10&position=chr1%3A143755343-143755344	SINE	B1_Mm	Alu	TRUE	FALSE
chr1	143755345	143755346	-	-0.00117896	T	25,0,0,0	25	0	0	0	25	0	chr1_143755345	0	D21r3	D21	OS	chr1_143755346	chr1:143755346	JACUSA_call2	mm10	exon	Ro60	Ro60	Ro60	http://genome.ucsc.edu/cgi-bin/hgTracks?db=mm10&position=chr1%3A143755345-143755346	SINE	B1_Mm	Alu	TRUE	FALSE
chr1	143755346	143755347	-	0.963809	T	23,0,2,0	23	0	2	0	25	2	chr1_143755346	0.08	D21r3	D21	OS	chr1_143755347	chr1:143755347	JACUSA_call2	mm10	exon	Ro60	Ro60	Ro60	http://genome.ucsc.edu/cgi-bin/hgTracks?db=mm10&position=chr1%3A143755346-143755347	SINE	B1_Mm	Alu	TRUE	FALSE
chr1	143755358	143755359	-	0.388192	T	25,0,0,0	25	0	0	0	25	0	chr1_143755358	0	D21r3	D21	OS	chr1_143755359	chr1:143755359	JACUSA_call2	mm10	exon	Ro60	Ro60	Ro60	http://genome.ucsc.edu/cgi-bin/hgTracks?db=mm10&position=chr1%3A143755358-143755359	SINE	B1_Mm	Alu	TRUE	FALSE
chr1	143755363	143755364	-	5.96186	T	20,0,3,0	20	0	3	0	23	3	chr1_143755363	0.130435	D21r3	D21	OS	chr1_143755364	chr1:143755364	JACUSA_call2	mm10	exon	Ro60	Ro60	Ro60	http://genome.ucsc.edu/cgi-bin/hgTracks?db=mm10&position=chr1%3A143755363-143755364	SINE	B1_Mm	Alu	TRUE	FALSE
chr1	143755370	143755371	-	8.89008	T	15,0,4,0	15	0	4	0	19	4	chr1_143755370	0.210526	D21r3	D21	OS	chr1_143755371	chr1:143755371	JACUSA_call2	mm10	exon	Ro60	Ro60	Ro60	http://genome.ucsc.edu/cgi-bin/hgTracks?db=mm10&position=chr1%3A143755370-143755371	SINE	B1_Mm	Alu	TRUE	FALSE
chr1	143755375	143755376	-	1.14412	T	21,0,0,0	21	0	0	0	21	0	chr1_143755375	0	D21r3	D21	OS	chr1_143755376	chr1:143755376	JACUSA_call2	mm10	exon	Ro60	Ro60	Ro60	http://genome.ucsc.edu/cgi-bin/hgTracks?db=mm10&position=chr1%3A143755375-143755376	SINE	B1_Mm	Alu	TRUE	FALSE
chr1	143755377	143755378	-	4.81165	T	0,0,19,0	0	0	19	0	19	19	chr1_143755377	1	D21r3	D21	OS	chr1_143755378	chr1:143755378	JACUSA_call2	mm10	exon	Ro60	Ro60	Ro60	http://genome.ucsc.edu/cgi-bin/hgTracks?db=mm10&position=chr1%3A143755377-143755378	SINE	B1_Mm	Alu	TRUE	FALSE
chr1	143755382	143755383	-	8.16046	T	13,0,8,0	13	0	8	0	21	8	chr1_143755382	0.380952	D21r3	D21	OS	chr1_143755383	chr1:143755383	JACUSA_call2	mm10	exon	Ro60	Ro60	Ro60	http://genome.ucsc.edu/cgi-bin/hgTracks?db=mm10&position=chr1%3A143755382-143755383	SINE	B1_Mm	Alu	TRUE	FALSE
chr1	143755392	143755393	-	1.2152	T	16,0,6,0	16	0	6	0	22	6	chr1_143755392	0.272727	D21r3	D21	OS	chr1_143755393	chr1:143755393	JACUSA_call2	mm10	exon	Ro60	Ro60	Ro60	http://genome.ucsc.edu/cgi-bin/hgTracks?db=mm10&position=chr1%3A143755392-143755393	SINE	B1_Mm	Alu	TRUE	FALSE
chr1	143755755	143755756	-	0.523992	T	7,0,0,0	7	0	0	0	7	0	chr1_143755755	0	D21r3	D21	OS	chr1_143755756	chr1:143755756	JACUSA_call2	mm10	exon	Ro60	Ro60	Ro60	http://genome.ucsc.edu/cgi-bin/hgTracks?db=mm10&position=chr1%3A143755755-143755756	SINE	B1_Mur1	Alu	TRUE	FALSE
chr1	153220697	153220698	-	1.19102	T	108,0,5,0	108	0	5	0	113	5	chr1_153220697	0.0442478	D21r3	D21	OS	chr1_153220698	chr1:153220698	JACUSA_call2	mm10	exon	Lamc1	Lamc1	Lamc1	http://genome.ucsc.edu/cgi-bin/hgTracks?db=mm10&position=chr1%3A153220697-153220698				FALSE	FALSE
chr1	156427611	156427612	-	0.917824	T	0,0,5,0	0	0	5	0	5	5	chr1_156427611	1	D21r3	D21	OS	chr1_156427612	chr1:156427612	JACUSA_call2	mm10	3' end	Soat1	Soat1	Soat1	http://genome.ucsc.edu/cgi-bin/hgTracks?db=mm10&position=chr1%3A156427611-156427612	SINE	B1_Mur4	Alu	TRUE	FALSE
chr1	172074325	172074326	-	7.11906	T	217,0,5,0	217	0	5	0	222	5	chr1_172074325	0.0225225	D21r3	D21	OS	chr1_172074326	chr1:172074326	JACUSA_call2	mm10	exon	Ncstn	Ncstn	Ncstn	http://genome.ucsc.edu/cgi-bin/hgTracks?db=mm10&position=chr1%3A172074325-172074326				FALSE	FALSE
chr1	182019851	182019852	-	0.908556	T	19,0,0,0	19	0	0	0	19	0	chr1_182019851	0	D21r3	D21	OS	chr1_182019852	chr1:182019852	JACUSA_call2	mm10	promoter	Enah	Enah	Enah	http://genome.ucsc.edu/cgi-bin/hgTracks?db=mm10&position=chr1%3A182019851-182019852	Simple_repeat	(TCCG)n	Simple_repeat	FALSE	FALSE
chr1	37984004	37984005	-	0.558616	T	4,0,1,0	4	0	1	0	5	1	chr1_37984004	0.2	D21r3	D21	OS	chr1_37984005	chr1:37984005	JACUSA_call2	mm10	3' end	Txndc9	Txndc9	Txndc9	http://genome.ucsc.edu/cgi-bin/hgTracks?db=mm10&position=chr1%3A37984004-37984005	SINE	B3A	B2	FALSE	TRUE
chr1	51466997	51466998	-	1.77052	T	37,0,1,0	37	0	1	0	38	1	chr1_51466997	0.0263158	D21r3	D21	OS	chr1_51466998	chr1:51466998	JACUSA_call2	mm10	intergenic			Nabp1	http://genome.ucsc.edu/cgi-bin/hgTracks?db=mm10&position=chr1%3A51466997-51466998	SINE	B2_Mm2	B2	FALSE	TRUE
chr1	52187394	52187395	-	11.4779	T	36,0,40,0	36	0	40	0	76	40	chr1_52187394	0.526316	D21r3	D21	OS	chr1_52187395	chr1:52187395	JACUSA_call2	mm10	exon	Gls	Gls	Gls	http://genome.ucsc.edu/cgi-bin/hgTracks?db=mm10&position=chr1%3A52187394-52187395	Low_complexity	AT_rich	Low_complexity	FALSE	FALSE
chr1	86345238	86345239	-	0.0148984	T	14,0,0,0	14	0	0	0	14	0	chr1_86345238	0	D21r3	D21	OS	chr1_86345239	chr1:86345239	JACUSA_call2	mm10	3' end	Ncl	Ncl	Ncl	http://genome.ucsc.edu/cgi-bin/hgTracks?db=mm10&position=chr1%3A86345238-86345239	SINE	B1_Mur4	Alu	TRUE	FALSE
chr1	86345900	86345901	-	0.368434	T	16,0,0,0	16	0	0	0	16	0	chr1_86345900	0	D21r3	D21	OS	chr1_86345901	chr1:86345901	JACUSA_call2	mm10	exon	Ncl	Ncl	Ncl	http://genome.ucsc.edu/cgi-bin/hgTracks?db=mm10&position=chr1%3A86345900-86345901	SINE	B1_Mur2	Alu	TRUE	FALSE
chr1	86345903	86345904	-	0.387567	T	21,0,0,0	21	0	0	0	21	0	chr1_86345903	0	D21r3	D21	OS	chr1_86345904	chr1:86345904	JACUSA_call2	mm10	exon	Ncl	Ncl	Ncl	http://genome.ucsc.edu/cgi-bin/hgTracks?db=mm10&position=chr1%3A86345903-86345904	SINE	B1_Mur2	Alu	TRUE	FALSE
chr1	86345907	86345908	-	0.393296	T	21,0,1,0	21	0	1	0	22	1	chr1_86345907	0.0454545	D21r3	D21	OS	chr1_86345908	chr1:86345908	JACUSA_call2	mm10	exon	Ncl	Ncl	Ncl	http://genome.ucsc.edu/cgi-bin/hgTracks?db=mm10&position=chr1%3A86345907-86345908	SINE	B1_Mur2	Alu	TRUE	FALSE
chr1	86345910	86345911	-	3.78706	T	13,0,9,0	13	0	9	0	22	9	chr1_86345910	0.409091	D21r3	D21	OS	chr1_86345911	chr1:86345911	JACUSA_call2	mm10	exon	Ncl	Ncl	Ncl	http://genome.ucsc.edu/cgi-bin/hgTracks?db=mm10&position=chr1%3A86345910-86345911	SINE	B1_Mur2	Alu	TRUE	FALSE
chr1	86345915	86345916	-	1.30837	T	16,0,4,0	16	0	4	0	20	4	chr1_86345915	0.2	D21r3	D21	OS	chr1_86345916	chr1:86345916	JACUSA_call2	mm10	exon	Ncl	Ncl	Ncl	http://genome.ucsc.edu/cgi-bin/hgTracks?db=mm10&position=chr1%3A86345915-86345916	SINE	B1_Mur2	Alu	TRUE	FALSE
chr1	86345925	86345926	-	1.69834	T	18,0,2,0	18	0	2	0	20	2	chr1_86345925	0.1	D21r3	D21	OS	chr1_86345926	chr1:86345926	JACUSA_call2	mm10	exon	Ncl	Ncl	Ncl	http://genome.ucsc.edu/cgi-bin/hgTracks?db=mm10&position=chr1%3A86345925-86345926	SINE	B1_Mur2	Alu	TRUE	FALSE
chr1	86345929	86345930	-	0.215073	T	21,0,1,0	21	0	1	0	22	1	chr1_86345929	0.0454545	D21r3	D21	OS	chr1_86345930	chr1:86345930	JACUSA_call2	mm10	exon	Ncl	Ncl	Ncl	http://genome.ucsc.edu/cgi-bin/hgTracks?db=mm10&position=chr1%3A86345929-86345930	SINE	B1_Mur2	Alu	TRUE	FALSE
chr1	86345932	86345933	-	0.422583	T	21,0,1,0	21	0	1	0	22	1	chr1_86345932	0.0454545	D21r3	D21	OS	chr1_86345933	chr1:86345933	JACUSA_call2	mm10	exon	Ncl	Ncl	Ncl	http://genome.ucsc.edu/cgi-bin/hgTracks?db=mm10&position=chr1%3A86345932-86345933	SINE	B1_Mur2	Alu	TRUE	FALSE
chr1	86347141	86347142	-	0.453231	T	10,0,0,0	10	0	0	0	10	0	chr1_86347141	0	D21r3	D21	OS	chr1_86347142	chr1:86347142	JACUSA_call2	mm10	exon	Ncl	Ncl	Ncl	http://genome.ucsc.edu/cgi-bin/hgTracks?db=mm10&position=chr1%3A86347141-86347142	SINE	B2_Mm2	B2	FALSE	TRUE
chr1	86347211	86347212	-	0.460318	T	16,0,0,0	16	0	0	0	16	0	chr1_86347211	0	D21r3	D21	OS	chr1_86347212	chr1:86347212	JACUSA_call2	mm10	exon	Ncl	Ncl	Ncl	http://genome.ucsc.edu/cgi-bin/hgTracks?db=mm10&position=chr1%3A86347211-86347212	SINE	B2_Mm2	B2	FALSE	TRUE
chr1	86347218	86347219	-	0.463236	T	17,0,0,0	17	0	0	0	17	0	chr1_86347218	0	D21r3	D21	OS	chr1_86347219	chr1:86347219	JACUSA_call2	mm10	exon	Ncl	Ncl	Ncl	http://genome.ucsc.edu/cgi-bin/hgTracks?db=mm10&position=chr1%3A86347218-86347219	SINE	B2_Mm2	B2	FALSE	TRUE
chr1	86347718	86347719	-	0.534839	T	2,0,1,0	2	0	1	0	3	1	chr1_86347718	0.333333	D21r3	D21	OS	chr1_86347719	chr1:86347719	JACUSA_call2	mm10	exon	Ncl	Ncl	Ncl	http://genome.ucsc.edu/cgi-bin/hgTracks?db=mm10&position=chr1%3A86347718-86347719	SINE	B1_Mus1	Alu	TRUE	FALSE
chr1	86347724	86347725	-	0.491903	T	4,0,1,0	4	0	1	0	5	1	chr1_86347724	0.2	D21r3	D21	OS	chr1_86347725	chr1:86347725	JACUSA_call2	mm10	exon	Ncl	Ncl	Ncl	http://genome.ucsc.edu/cgi-bin/hgTracks?db=mm10&position=chr1%3A86347724-86347725	SINE	B1_Mus1	Alu	TRUE	FALSE
chr1	86347735	86347736	-	1.80331	T	5,0,2,0	5	0	2	0	7	2	chr1_86347735	0.285714	D21r3	D21	OS	chr1_86347736	chr1:86347736	JACUSA_call2	mm10	exon	Ncl	Ncl	Ncl	http://genome.ucsc.edu/cgi-bin/hgTracks?db=mm10&position=chr1%3A86347735-86347736	SINE	B1_Mus1	Alu	TRUE	FALSE
chr1	86347736	86347737	-	1.64131	T	5,0,2,0	5	0	2	0	7	2	chr1_86347736	0.285714	D21r3	D21	OS	chr1_86347737	chr1:86347737	JACUSA_call2	mm10	exon	Ncl	Ncl	Ncl	http://genome.ucsc.edu/cgi-bin/hgTracks?db=mm10&position=chr1%3A86347736-86347737	SINE	B1_Mus1	Alu	TRUE	FALSE
chr1	86347739	86347740	-	1.09939	T	7,0,2,0	7	0	2	0	9	2	chr1_86347739	0.222222	D21r3	D21	OS	chr1_86347740	chr1:86347740	JACUSA_call2	mm10	exon	Ncl	Ncl	Ncl	http://genome.ucsc.edu/cgi-bin/hgTracks?db=mm10&position=chr1%3A86347739-86347740	SINE	B1_Mus1	Alu	TRUE	FALSE
chr1	86347801	86347802	-	7.38419	T	7,0,6,0	7	0	6	0	13	6	chr1_86347801	0.461538	D21r3	D21	OS	chr1_86347802	chr1:86347802	JACUSA_call2	mm10	exon	Ncl	Ncl	Ncl	http://genome.ucsc.edu/cgi-bin/hgTracks?db=mm10&position=chr1%3A86347801-86347802	SINE	B1_Mus1	Alu	TRUE	FALSE
chr1	86347819	86347820	-	0.329898	T	14,0,0,0	14	0	0	0	14	0	chr1_86347819	0	D21r3	D21	OS	chr1_86347820	chr1:86347820	JACUSA_call2	mm10	exon	Ncl	Ncl	Ncl	http://genome.ucsc.edu/cgi-bin/hgTracks?db=mm10&position=chr1%3A86347819-86347820	SINE	B1_Mus1	Alu	TRUE	FALSE
chr1	86347866	86347867	-	0.964217	T	19,0,0,0	19	0	0	0	19	0	chr1_86347866	0	D21r3	D21	OS	chr1_86347867	chr1:86347867	JACUSA_call2	mm10	exon	Ncl	Ncl	Ncl	http://genome.ucsc.edu/cgi-bin/hgTracks?db=mm10&position=chr1%3A86347866-86347867	SINE	B4	B4	FALSE	FALSE
chr1	86347925	86347926	-	0.0320949	T	17,0,0,0	17	0	0	0	17	0	chr1_86347925	0	D21r3	D21	OS	chr1_86347926	chr1:86347926	JACUSA_call2	mm10	exon	Ncl	Ncl	Ncl	http://genome.ucsc.edu/cgi-bin/hgTracks?db=mm10&position=chr1%3A86347925-86347926	SINE	B1_Mur2	Alu	TRUE	FALSE
chr1	86347926	86347927	-	0.991257	T	17,0,0,0	17	0	0	0	17	0	chr1_86347926	0	D21r3	D21	OS	chr1_86347927	chr1:86347927	JACUSA_call2	mm10	exon	Ncl	Ncl	Ncl	http://genome.ucsc.edu/cgi-bin/hgTracks?db=mm10&position=chr1%3A86347926-86347927	SINE	B1_Mur2	Alu	TRUE	FALSE
chr1	86347927	86347928	-	10.7804	T	12,0,5,0	12	0	5	0	17	5	chr1_86347927	0.294118	D21r3	D21	OS	chr1_86347928	chr1:86347928	JACUSA_call2	mm10	exon	Ncl	Ncl	Ncl	http://genome.ucsc.edu/cgi-bin/hgTracks?db=mm10&position=chr1%3A86347927-86347928	SINE	B1_Mur2	Alu	TRUE	FALSE
chr1	86347971	86347972	-	0.904437	T	14,0,0,0	14	0	0	0	14	0	chr1_86347971	0	D21r3	D21	OS	chr1_86347972	chr1:86347972	JACUSA_call2	mm10	exon	Ncl	Ncl	Ncl	http://genome.ucsc.edu/cgi-bin/hgTracks?db=mm10&position=chr1%3A86347971-86347972	SINE	B1_Mur2	Alu	TRUE	FALSE
chr1	86347977	86347978	-	0.450194	T	11,0,1,0	11	0	1	0	12	1	chr1_86347977	0.0833333	D21r3	D21	OS	chr1_86347978	chr1:86347978	JACUSA_call2	mm10	exon	Ncl	Ncl	Ncl	http://genome.ucsc.edu/cgi-bin/hgTracks?db=mm10&position=chr1%3A86347977-86347978	SINE	B1_Mur2	Alu	TRUE	FALSE
chr1	86347982	86347983	-	1.09938	T	12,0,0,0	12	0	0	0	12	0	chr1_86347982	0	D21r3	D21	OS	chr1_86347983	chr1:86347983	JACUSA_call2	mm10	exon	Ncl	Ncl	Ncl	http://genome.ucsc.edu/cgi-bin/hgTracks?db=mm10&position=chr1%3A86347982-86347983	SINE	B1_Mur2	Alu	TRUE	FALSE
chr1	86348702	86348703	-	0.411276	T	25,0,0,0	25	0	0	0	25	0	chr1_86348702	0	D21r3	D21	OS	chr1_86348703	chr1:86348703	JACUSA_call2	mm10	exon	Ncl	Ncl	Ncl	http://genome.ucsc.edu/cgi-bin/hgTracks?db=mm10&position=chr1%3A86348702-86348703	SINE	B1_Mur3	Alu	TRUE	FALSE
chr1	86348721	86348722	-	0.416736	T	25,0,0,0	25	0	0	0	25	0	chr1_86348721	0	D21r3	D21	OS	chr1_86348722	chr1:86348722	JACUSA_call2	mm10	exon	Ncl	Ncl	Ncl	http://genome.ucsc.edu/cgi-bin/hgTracks?db=mm10&position=chr1%3A86348721-86348722	SINE	B1_Mur3	Alu	TRUE	FALSE
chr1	86348726	86348727	-	0.425511	T	22,0,0,0	22	0	0	0	22	0	chr1_86348726	0	D21r3	D21	OS	chr1_86348727	chr1:86348727	JACUSA_call2	mm10	exon	Ncl	Ncl	Ncl	http://genome.ucsc.edu/cgi-bin/hgTracks?db=mm10&position=chr1%3A86348726-86348727	SINE	B1_Mur3	Alu	TRUE	FALSE
chr1	86348738	86348739	-	1.03331	T	24,0,0,0	24	0	0	0	24	0	chr1_86348738	0	D21r3	D21	OS	chr1_86348739	chr1:86348739	JACUSA_call2	mm10	exon	Ncl	Ncl	Ncl	http://genome.ucsc.edu/cgi-bin/hgTracks?db=mm10&position=chr1%3A86348738-86348739	SINE	B1_Mur3	Alu	TRUE	FALSE
chr1	86348740	86348741	-	1.02445	T	24,0,0,0	24	0	0	0	24	0	chr1_86348740	0	D21r3	D21	OS	chr1_86348741	chr1:86348741	JACUSA_call2	mm10	exon	Ncl	Ncl	Ncl	http://genome.ucsc.edu/cgi-bin/hgTracks?db=mm10&position=chr1%3A86348740-86348741	SINE	B1_Mur3	Alu	TRUE	FALSE
chr1	86348805	86348806	-	0.276589	T	20,0,2,0	20	0	2	0	22	2	chr1_86348805	0.0909091	D21r3	D21	OS	chr1_86348806	chr1:86348806	JACUSA_call2	mm10	exon	Ncl	Ncl	Ncl	http://genome.ucsc.edu/cgi-bin/hgTracks?db=mm10&position=chr1%3A86348805-86348806	SINE	B1_Mur3	Alu	TRUE	FALSE
chr1	86348813	86348814	-	0.419802	T	23,0,0,0	23	0	0	0	23	0	chr1_86348813	0	D21r3	D21	OS	chr1_86348814	chr1:86348814	JACUSA_call2	mm10	exon	Ncl	Ncl	Ncl	http://genome.ucsc.edu/cgi-bin/hgTracks?db=mm10&position=chr1%3A86348813-86348814	SINE	B1_Mur3	Alu	TRUE	FALSE
chr1	86350010	86350011	-	0.246082	T	65,0,0,0	65	0	0	0	65	0	chr1_86350010	0	D21r3	D21	OS	chr1_86350011	chr1:86350011	JACUSA_call2	mm10	exon	Ncl	Ncl	Ncl	http://genome.ucsc.edu/cgi-bin/hgTracks?db=mm10&position=chr1%3A86350010-86350011	SINE	B1_Mus1	Alu	TRUE	FALSE
chr1	86350048	86350049	-	1.2575	T	64,0,0,0	64	0	0	0	64	0	chr1_86350048	0	D21r3	D21	OS	chr1_86350049	chr1:86350049	JACUSA_call2	mm10	exon	Ncl	Ncl	Ncl	http://genome.ucsc.edu/cgi-bin/hgTracks?db=mm10&position=chr1%3A86350048-86350049	SINE	B1_Mus1	Alu	TRUE	FALSE
chr1	86350050	86350051	-	1.32342	T	61,0,3,0	61	0	3	0	64	3	chr1_86350050	0.046875	D21r3	D21	OS	chr1_86350051	chr1:86350051	JACUSA_call2	mm10	exon	Ncl	Ncl	Ncl	http://genome.ucsc.edu/cgi-bin/hgTracks?db=mm10&position=chr1%3A86350050-86350051	SINE	B1_Mus1	Alu	TRUE	FALSE
chr1	86350103	86350104	-	0.253196	T	60,0,1,0	60	0	1	0	61	1	chr1_86350103	0.0163934	D21r3	D21	OS	chr1_86350104	chr1:86350104	JACUSA_call2	mm10	exon	Ncl	Ncl	Ncl	http://genome.ucsc.edu/cgi-bin/hgTracks?db=mm10&position=chr1%3A86350103-86350104	SINE	B1_Mus1	Alu	TRUE	FALSE
chr1	86350104	86350105	-	7.16335	T	59,0,3,0	59	0	3	0	62	3	chr1_86350104	0.0483871	D21r3	D21	OS	chr1_86350105	chr1:86350105	JACUSA_call2	mm10	exon	Ncl	Ncl	Ncl	http://genome.ucsc.edu/cgi-bin/hgTracks?db=mm10&position=chr1%3A86350104-86350105	SINE	B1_Mus1	Alu	TRUE	FALSE
chr1	86350114	86350115	-	4.38305	T	63,0,1,0	63	0	1	0	64	1	chr1_86350114	0.015625	D21r3	D21	OS	chr1_86350115	chr1:86350115	JACUSA_call2	mm10	exon	Ncl	Ncl	Ncl	http://genome.ucsc.edu/cgi-bin/hgTracks?db=mm10&position=chr1%3A86350114-86350115	SINE	B1_Mus1	Alu	TRUE	FALSE
chr1	88272157	88272158	-	0.382417	T	22,0,1,0	22	0	1	0	23	1	chr1_88272157	0.0434783	D21r3	D21	OS	chr1_88272158	chr1:88272158	JACUSA_call2	mm10	intron	A730008H23Rik, Hjurp	A730008H23Rik, Hjurp	A730008H23Rik, Hjurp	http://genome.ucsc.edu/cgi-bin/hgTracks?db=mm10&position=chr1%3A88272157-88272158	SINE	B1_Mur1	Alu	TRUE	FALSE
chr1	93412224	93412225	-	0.514016	T	9,0,0,0	9	0	0	0	9	0	chr1_93412224	0	D21r3	D21	OS	chr1_93412225	chr1:93412225	JACUSA_call2	mm10	intron	Hdlbp	Hdlbp	Hdlbp	http://genome.ucsc.edu/cgi-bin/hgTracks?db=mm10&position=chr1%3A93412224-93412225	SINE	B1_Mur2	Alu	TRUE	FALSE
chr1	133137543	133137544	+	19.9316	A	120,0,3,0	120	0	3	0	123	3	chr1_133137543	0.0243902	D7r1	D7	OS	chr1_133137544	chr1:133137544	JACUSA_call2	mm10	exon	Ppp1r15b	Ppp1r15b	Ppp1r15b	http://genome.ucsc.edu/cgi-bin/hgTracks?db=mm10&position=chr1%3A133137543-133137544	SINE	ID4_	ID	FALSE	FALSE
chr1	133137560	133137561	+	13.3105	A	120,0,1,0	120	0	1	0	121	1	chr1_133137560	0.00826446	D7r1	D7	OS	chr1_133137561	chr1:133137561	JACUSA_call2	mm10	exon	Ppp1r15b	Ppp1r15b	Ppp1r15b	http://genome.ucsc.edu/cgi-bin/hgTracks?db=mm10&position=chr1%3A133137560-133137561	SINE	ID4_	ID	FALSE	FALSE
chr1	133137970	133137971	+	0.18355	A	96,0,0,0	96	0	0	0	96	0	chr1_133137970	0	D7r1	D7	OS	chr1_133137971	chr1:133137971	JACUSA_call2	mm10	exon	Ppp1r15b	Ppp1r15b	Ppp1r15b	http://genome.ucsc.edu/cgi-bin/hgTracks?db=mm10&position=chr1%3A133137970-133137971	scRNA	BC1_Mm	scRNA	FALSE	FALSE
chr1	133137981	133137982	+	9.60586	A	96,0,2,0	96	0	2	0	98	2	chr1_133137981	0.0204082	D7r1	D7	OS	chr1_133137982	chr1:133137982	JACUSA_call2	mm10	exon	Ppp1r15b	Ppp1r15b	Ppp1r15b	http://genome.ucsc.edu/cgi-bin/hgTracks?db=mm10&position=chr1%3A133137981-133137982	scRNA	BC1_Mm	scRNA	FALSE	FALSE
chr1	133137982	133137983	+	5.65346	A	96,0,0,0	96	0	0	0	96	0	chr1_133137982	0	D7r1	D7	OS	chr1_133137983	chr1:133137983	JACUSA_call2	mm10	exon	Ppp1r15b	Ppp1r15b	Ppp1r15b	http://genome.ucsc.edu/cgi-bin/hgTracks?db=mm10&position=chr1%3A133137982-133137983	scRNA	BC1_Mm	scRNA	FALSE	FALSE
chr1	133137983	133137984	+	3.95668	A	95,0,1,0	95	0	1	0	96	1	chr1_133137983	0.0104167	D7r1	D7	OS	chr1_133137984	chr1:133137984	JACUSA_call2	mm10	exon	Ppp1r15b	Ppp1r15b	Ppp1r15b	http://genome.ucsc.edu/cgi-bin/hgTracks?db=mm10&position=chr1%3A133137983-133137984	scRNA	BC1_Mm	scRNA	FALSE	FALSE
chr1	133137987	133137988	+	0.18802	A	96,1,0,0	96	1	0	0	97	0	chr1_133137987	0	D7r1	D7	OS	chr1_133137988	chr1:133137988	JACUSA_call2	mm10	exon	Ppp1r15b	Ppp1r15b	Ppp1r15b	http://genome.ucsc.edu/cgi-bin/hgTracks?db=mm10&position=chr1%3A133137987-133137988	scRNA	BC1_Mm	scRNA	FALSE	FALSE
chr1	133138004	133138005	+	12.5465	A	117,0,5,0	117	0	5	0	122	5	chr1_133138004	0.0409836	D7r1	D7	OS	chr1_133138005	chr1:133138005	JACUSA_call2	mm10	exon	Ppp1r15b	Ppp1r15b	Ppp1r15b	http://genome.ucsc.edu/cgi-bin/hgTracks?db=mm10&position=chr1%3A133138004-133138005	scRNA	BC1_Mm	scRNA	FALSE	FALSE
chr1	133138008	133138009	+	0.927875	A	117,0,0,0	117	0	0	0	117	0	chr1_133138008	0	D7r1	D7	OS	chr1_133138009	chr1:133138009	JACUSA_call2	mm10	exon	Ppp1r15b	Ppp1r15b	Ppp1r15b	http://genome.ucsc.edu/cgi-bin/hgTracks?db=mm10&position=chr1%3A133138008-133138009	scRNA	BC1_Mm	scRNA	FALSE	FALSE
chr1	133138009	133138010	+	15.1614	A	106,1,19,0	106	1	19	0	126	19	chr1_133138009	0.150794	D7r1	D7	OS	chr1_133138010	chr1:133138010	JACUSA_call2	mm10	exon	Ppp1r15b	Ppp1r15b	Ppp1r15b	http://genome.ucsc.edu/cgi-bin/hgTracks?db=mm10&position=chr1%3A133138009-133138010	scRNA	BC1_Mm	scRNA	FALSE	FALSE
chr1	133138017	133138018	+	12.3347	A	126,1,3,0	126	1	3	0	130	3	chr1_133138017	0.0230769	D7r1	D7	OS	chr1_133138018	chr1:133138018	JACUSA_call2	mm10	exon	Ppp1r15b	Ppp1r15b	Ppp1r15b	http://genome.ucsc.edu/cgi-bin/hgTracks?db=mm10&position=chr1%3A133138017-133138018	scRNA	BC1_Mm	scRNA	FALSE	FALSE
chr1	133138020	133138021	+	3.44909	A	109,1,1,0	109	1	1	0	111	1	chr1_133138020	0.00900901	D7r1	D7	OS	chr1_133138021	chr1:133138021	JACUSA_call2	mm10	exon	Ppp1r15b	Ppp1r15b	Ppp1r15b	http://genome.ucsc.edu/cgi-bin/hgTracks?db=mm10&position=chr1%3A133138020-133138021	scRNA	BC1_Mm	scRNA	FALSE	FALSE
chr1	133138024	133138025	+	0.156738	A	109,0,0,0	109	0	0	0	109	0	chr1_133138024	0	D7r1	D7	OS	chr1_133138025	chr1:133138025	JACUSA_call2	mm10	exon	Ppp1r15b	Ppp1r15b	Ppp1r15b	http://genome.ucsc.edu/cgi-bin/hgTracks?db=mm10&position=chr1%3A133138024-133138025	scRNA	BC1_Mm	scRNA	FALSE	FALSE
chr1	162598173	162598174	+	0.351662	A	12,0,0,0	12	0	0	0	12	0	chr1_162598173	0	D7r1	D7	OS	chr1_162598174	chr1:162598174	JACUSA_call2	mm10	3' end	Vamp4	Vamp4	Vamp4	http://genome.ucsc.edu/cgi-bin/hgTracks?db=mm10&position=chr1%3A162598173-162598174	SINE	PB1D9	Alu	TRUE	FALSE
chr1	162598197	162598198	+	1.49062	A	16,0,1,0	16	0	1	0	17	1	chr1_162598197	0.0588235	D7r1	D7	OS	chr1_162598198	chr1:162598198	JACUSA_call2	mm10	3' end	Vamp4	Vamp4	Vamp4	http://genome.ucsc.edu/cgi-bin/hgTracks?db=mm10&position=chr1%3A162598197-162598198	SINE	PB1D9	Alu	TRUE	FALSE
chr1	162598203	162598204	+	0.3428	A	18,0,0,0	18	0	0	0	18	0	chr1_162598203	0	D7r1	D7	OS	chr1_162598204	chr1:162598204	JACUSA_call2	mm10	3' end	Vamp4	Vamp4	Vamp4	http://genome.ucsc.edu/cgi-bin/hgTracks?db=mm10&position=chr1%3A162598203-162598204	SINE	PB1D9	Alu	TRUE	FALSE
chr1	162598210	162598211	+	0.397213	A	18,0,0,0	18	0	0	0	18	0	chr1_162598210	0	D7r1	D7	OS	chr1_162598211	chr1:162598211	JACUSA_call2	mm10	3' end	Vamp4	Vamp4	Vamp4	http://genome.ucsc.edu/cgi-bin/hgTracks?db=mm10&position=chr1%3A162598210-162598211	SINE	PB1D9	Alu	TRUE	FALSE
chr1	172092347	172092348	+	12.1565	A	372,0,57,0	372	0	57	0	429	57	chr1_172092347	0.132867	D7r1	D7	OS	chr1_172092348	chr1:172092348	JACUSA_call2	mm10	exon	Copa	Copa	Copa	http://genome.ucsc.edu/cgi-bin/hgTracks?db=mm10&position=chr1%3A172092347-172092348				FALSE	FALSE
chr1	172097068	172097069	+	1.39127	A	35,0,2,0	35	0	2	0	37	2	chr1_172097068	0.0540541	D7r1	D7	OS	chr1_172097069	chr1:172097069	JACUSA_call2	mm10	intron	Copa	Copa	Copa	http://genome.ucsc.edu/cgi-bin/hgTracks?db=mm10&position=chr1%3A172097068-172097069	SINE	B3	B2	FALSE	TRUE
chr1	183409774	183409775	+	0.0192631	A	7,0,1,0	7	0	1	0	8	1	chr1_183409774	0.125	D7r1	D7	OS	chr1_183409775	chr1:183409775	JACUSA_call2	mm10	3' end	Taf1a	Taf1a	Taf1a	http://genome.ucsc.edu/cgi-bin/hgTracks?db=mm10&position=chr1%3A183409774-183409775	SINE	B1_Mus1	Alu	TRUE	FALSE
chr1	183409862	183409863	+	1.07593	A	6,0,0,0	6	0	0	0	6	0	chr1_183409862	0	D7r1	D7	OS	chr1_183409863	chr1:183409863	JACUSA_call2	mm10	3' end	Taf1a	Taf1a	Taf1a	http://genome.ucsc.edu/cgi-bin/hgTracks?db=mm10&position=chr1%3A183409862-183409863	SINE	B1_Mus1	Alu	TRUE	FALSE
chr1	4897686	4897687	+	0.0872639	A	188,0,0,0	188	0	0	0	188	0	chr1_4897686	0	D7r1	D7	OS	chr1_4897687	chr1:4897687	JACUSA_call2	mm10	3' end	Tcea1	Tcea1	Tcea1	http://genome.ucsc.edu/cgi-bin/hgTracks?db=mm10&position=chr1%3A4897686-4897687	SINE	B1_Mus2	Alu	TRUE	FALSE
chr1	4897715	4897716	+	0.5537	A	202,0,0,0	202	0	0	0	202	0	chr1_4897715	0	D7r1	D7	OS	chr1_4897716	chr1:4897716	JACUSA_call2	mm10	3' end	Tcea1	Tcea1	Tcea1	http://genome.ucsc.edu/cgi-bin/hgTracks?db=mm10&position=chr1%3A4897715-4897716	SINE	B1_Mus2	Alu	TRUE	FALSE
chr1	4897719	4897720	+	0.0815577	A	215,0,0,0	215	0	0	0	215	0	chr1_4897719	0	D7r1	D7	OS	chr1_4897720	chr1:4897720	JACUSA_call2	mm10	3' end	Tcea1	Tcea1	Tcea1	http://genome.ucsc.edu/cgi-bin/hgTracks?db=mm10&position=chr1%3A4897719-4897720	SINE	B1_Mus2	Alu	TRUE	FALSE
chr1	60151785	60151786	+	9.89581	A	3,0,0,0	3	0	0	0	3	0	chr1_60151785	0	D7r1	D7	OS	chr1_60151786	chr1:60151786	JACUSA_call2	mm10	exon	Carf	Carf	Carf	http://genome.ucsc.edu/cgi-bin/hgTracks?db=mm10&position=chr1%3A60151785-60151786	SINE	PB1D10	Alu	TRUE	FALSE
chr1	60387824	60387825	+	1.49259	A	119,0,0,0	119	0	0	0	119	0	chr1_60387824	0	D7r1	D7	OS	chr1_60387825	chr1:60387825	JACUSA_call2	mm10	3' end	Cyp20a1	Cyp20a1	Cyp20a1	http://genome.ucsc.edu/cgi-bin/hgTracks?db=mm10&position=chr1%3A60387824-60387825	SINE	B1_Mur4	Alu	TRUE	FALSE
chr1	60387836	60387837	+	1.45799	A	120,0,0,0	120	0	0	0	120	0	chr1_60387836	0	D7r1	D7	OS	chr1_60387837	chr1:60387837	JACUSA_call2	mm10	3' end	Cyp20a1	Cyp20a1	Cyp20a1	http://genome.ucsc.edu/cgi-bin/hgTracks?db=mm10&position=chr1%3A60387836-60387837	SINE	B1_Mur4	Alu	TRUE	FALSE
chr1	60387864	60387865	+	0.152697	A	110,0,0,0	110	0	0	0	110	0	chr1_60387864	0	D7r1	D7	OS	chr1_60387865	chr1:60387865	JACUSA_call2	mm10	3' end	Cyp20a1	Cyp20a1	Cyp20a1	http://genome.ucsc.edu/cgi-bin/hgTracks?db=mm10&position=chr1%3A60387864-60387865	SINE	B1_Mur4	Alu	TRUE	FALSE
chr1	64724927	64724928	+	1.19626	A	71,0,1,0	71	0	1	0	72	1	chr1_64724927	0.0138889	D7r1	D7	OS	chr1_64724928	chr1:64724928	JACUSA_call2	mm10	3' end	Ccnyl1	Ccnyl1	Ccnyl1	http://genome.ucsc.edu/cgi-bin/hgTracks?db=mm10&position=chr1%3A64724927-64724928				FALSE	FALSE
chr1	75422063	75422064	+	0.027373	A	6,0,0,0	6	0	0	0	6	0	chr1_75422063	0	D7r1	D7	OS	chr1_75422064	chr1:75422064	JACUSA_call2	mm10	exon	Speg	Speg	Speg	http://genome.ucsc.edu/cgi-bin/hgTracks?db=mm10&position=chr1%3A75422063-75422064				FALSE	FALSE
chr1	163246656	163246657	-	0.528221	A	0,0,0,364	0	0	0	364	364	0	chr1_163246656	0	D7r1	D7	OS	chr1_163246657	chr1:163246657	JACUSA_call2	mm10	exon	Prrx1	Prrx1	Prrx1	http://genome.ucsc.edu/cgi-bin/hgTracks?db=mm10&position=chr1%3A163246656-163246657	Simple_repeat	(GGAA)n	Simple_repeat	FALSE	FALSE
chr1	195096681	195096682	-	0.491173	A	0,0,0,19	0	0	0	19	19	0	chr1_195096681	0	D7r1	D7	OS	chr1_195096682	chr1:195096682	JACUSA_call2	mm10	intergenic			Cr1l	http://genome.ucsc.edu/cgi-bin/hgTracks?db=mm10&position=chr1%3A195096681-195096682	LTR	ORR1A3	ERVL-MaLR	FALSE	FALSE
chr1	162223409	162223410	+	0.329035	T	0,0,0,23	0	0	0	23	23	0	chr1_162223409	0	D7r1	D7	OS	chr1_162223410	chr1:162223410	JACUSA_call2	mm10	promoter	Mir214	Mir214, Dnm3os, Dnm3	Mir214, Dnm3, Dnm3os	http://genome.ucsc.edu/cgi-bin/hgTracks?db=mm10&position=chr1%3A162223409-162223410				FALSE	FALSE
chr1	182019851	182019852	+	1.25698	T	0,0,0,7	0	0	0	7	7	0	chr1_182019851	0	D7r1	D7	OS	chr1_182019852	chr1:182019852	JACUSA_call2	mm10	promoter	Enah	Enah	Enah	http://genome.ucsc.edu/cgi-bin/hgTracks?db=mm10&position=chr1%3A182019851-182019852	Simple_repeat	(TCCG)n	Simple_repeat	FALSE	FALSE
chr1	40013604	40013605	+	0.544121	T	0,0,0,7	0	0	0	7	7	0	chr1_40013604	0	D7r1	D7	OS	chr1_40013605	chr1:40013605	JACUSA_call2	mm10	intron	Map4k4	Map4k4	Map4k4	http://genome.ucsc.edu/cgi-bin/hgTracks?db=mm10&position=chr1%3A40013604-40013605				FALSE	FALSE
chr1	13625005	13625006	-	2.10621	T	21,0,2,0	21	0	2	0	23	2	chr1_13625005	0.0869565	D7r1	D7	OS	chr1_13625006	chr1:13625006	JACUSA_call2	mm10	3' end	Lactb2	Lactb2	Lactb2	http://genome.ucsc.edu/cgi-bin/hgTracks?db=mm10&position=chr1%3A13625005-13625006	SINE	B2_Mm2	B2	FALSE	TRUE
chr1	13625009	13625010	-	8.323	T	18,0,7,0	18	0	7	0	25	7	chr1_13625009	0.28	D7r1	D7	OS	chr1_13625010	chr1:13625010	JACUSA_call2	mm10	3' end	Lactb2	Lactb2	Lactb2	http://genome.ucsc.edu/cgi-bin/hgTracks?db=mm10&position=chr1%3A13625009-13625010	SINE	B2_Mm2	B2	FALSE	TRUE
chr1	13625012	13625013	-	1.77415	T	21,0,5,0	21	0	5	0	26	5	chr1_13625012	0.192308	D7r1	D7	OS	chr1_13625013	chr1:13625013	JACUSA_call2	mm10	3' end	Lactb2	Lactb2	Lactb2	http://genome.ucsc.edu/cgi-bin/hgTracks?db=mm10&position=chr1%3A13625012-13625013	SINE	B2_Mm2	B2	FALSE	TRUE
chr1	13625035	13625036	-	4.71236	T	19,0,10,0	19	0	10	0	29	10	chr1_13625035	0.344828	D7r1	D7	OS	chr1_13625036	chr1:13625036	JACUSA_call2	mm10	3' end	Lactb2	Lactb2	Lactb2	http://genome.ucsc.edu/cgi-bin/hgTracks?db=mm10&position=chr1%3A13625035-13625036	SINE	B2_Mm2	B2	FALSE	TRUE
chr1	13625740	13625741	-	13.4993	T	21,0,8,0	21	0	8	0	29	8	chr1_13625740	0.275862	D7r1	D7	OS	chr1_13625741	chr1:13625741	JACUSA_call2	mm10	3' end	Lactb2	Lactb2	Lactb2	http://genome.ucsc.edu/cgi-bin/hgTracks?db=mm10&position=chr1%3A13625740-13625741	SINE	B3	B2	FALSE	TRUE
chr1	143755303	143755304	-	7.83533	T	22,0,0,0	22	0	0	0	22	0	chr1_143755303	0	D7r1	D7	OS	chr1_143755304	chr1:143755304	JACUSA_call2	mm10	exon	Ro60	Ro60	Ro60	http://genome.ucsc.edu/cgi-bin/hgTracks?db=mm10&position=chr1%3A143755303-143755304	SINE	B1_Mm	Alu	TRUE	FALSE
chr1	143755304	143755305	-	2.63001	T	22,0,0,0	22	0	0	0	22	0	chr1_143755304	0	D7r1	D7	OS	chr1_143755305	chr1:143755305	JACUSA_call2	mm10	exon	Ro60	Ro60	Ro60	http://genome.ucsc.edu/cgi-bin/hgTracks?db=mm10&position=chr1%3A143755304-143755305	SINE	B1_Mm	Alu	TRUE	FALSE
chr1	143755305	143755306	-	2.25563	T	22,0,0,0	22	0	0	0	22	0	chr1_143755305	0	D7r1	D7	OS	chr1_143755306	chr1:143755306	JACUSA_call2	mm10	exon	Ro60	Ro60	Ro60	http://genome.ucsc.edu/cgi-bin/hgTracks?db=mm10&position=chr1%3A143755305-143755306	SINE	B1_Mm	Alu	TRUE	FALSE
chr1	143755339	143755340	-	1.58942	T	23,0,0,0	23	0	0	0	23	0	chr1_143755339	0	D7r1	D7	OS	chr1_143755340	chr1:143755340	JACUSA_call2	mm10	exon	Ro60	Ro60	Ro60	http://genome.ucsc.edu/cgi-bin/hgTracks?db=mm10&position=chr1%3A143755339-143755340	SINE	B1_Mm	Alu	TRUE	FALSE
chr1	143755341	143755342	-	1.58972	T	20,0,0,0	20	0	0	0	20	0	chr1_143755341	0	D7r1	D7	OS	chr1_143755342	chr1:143755342	JACUSA_call2	mm10	exon	Ro60	Ro60	Ro60	http://genome.ucsc.edu/cgi-bin/hgTracks?db=mm10&position=chr1%3A143755341-143755342	SINE	B1_Mm	Alu	TRUE	FALSE
chr1	143755343	143755344	-	0.383741	T	20,0,0,0	20	0	0	0	20	0	chr1_143755343	0	D7r1	D7	OS	chr1_143755344	chr1:143755344	JACUSA_call2	mm10	exon	Ro60	Ro60	Ro60	http://genome.ucsc.edu/cgi-bin/hgTracks?db=mm10&position=chr1%3A143755343-143755344	SINE	B1_Mm	Alu	TRUE	FALSE
chr1	143755345	143755346	-	-0.00117896	T	19,0,1,0	19	0	1	0	20	1	chr1_143755345	0.05	D7r1	D7	OS	chr1_143755346	chr1:143755346	JACUSA_call2	mm10	exon	Ro60	Ro60	Ro60	http://genome.ucsc.edu/cgi-bin/hgTracks?db=mm10&position=chr1%3A143755345-143755346	SINE	B1_Mm	Alu	TRUE	FALSE
chr1	143755346	143755347	-	0.963809	T	20,0,0,0	20	0	0	0	20	0	chr1_143755346	0	D7r1	D7	OS	chr1_143755347	chr1:143755347	JACUSA_call2	mm10	exon	Ro60	Ro60	Ro60	http://genome.ucsc.edu/cgi-bin/hgTracks?db=mm10&position=chr1%3A143755346-143755347	SINE	B1_Mm	Alu	TRUE	FALSE
chr1	143755358	143755359	-	0.388192	T	17,0,0,0	17	0	0	0	17	0	chr1_143755358	0	D7r1	D7	OS	chr1_143755359	chr1:143755359	JACUSA_call2	mm10	exon	Ro60	Ro60	Ro60	http://genome.ucsc.edu/cgi-bin/hgTracks?db=mm10&position=chr1%3A143755358-143755359	SINE	B1_Mm	Alu	TRUE	FALSE
chr1	143755363	143755364	-	5.96186	T	14,0,0,0	14	0	0	0	14	0	chr1_143755363	0	D7r1	D7	OS	chr1_143755364	chr1:143755364	JACUSA_call2	mm10	exon	Ro60	Ro60	Ro60	http://genome.ucsc.edu/cgi-bin/hgTracks?db=mm10&position=chr1%3A143755363-143755364	SINE	B1_Mm	Alu	TRUE	FALSE
chr1	143755370	143755371	-	8.89008	T	10,0,1,0	10	0	1	0	11	1	chr1_143755370	0.0909091	D7r1	D7	OS	chr1_143755371	chr1:143755371	JACUSA_call2	mm10	exon	Ro60	Ro60	Ro60	http://genome.ucsc.edu/cgi-bin/hgTracks?db=mm10&position=chr1%3A143755370-143755371	SINE	B1_Mm	Alu	TRUE	FALSE
chr1	143755375	143755376	-	1.14412	T	12,0,0,0	12	0	0	0	12	0	chr1_143755375	0	D7r1	D7	OS	chr1_143755376	chr1:143755376	JACUSA_call2	mm10	exon	Ro60	Ro60	Ro60	http://genome.ucsc.edu/cgi-bin/hgTracks?db=mm10&position=chr1%3A143755375-143755376	SINE	B1_Mm	Alu	TRUE	FALSE
chr1	143755377	143755378	-	4.81165	T	2,0,10,0	2	0	10	0	12	10	chr1_143755377	0.833333	D7r1	D7	OS	chr1_143755378	chr1:143755378	JACUSA_call2	mm10	exon	Ro60	Ro60	Ro60	http://genome.ucsc.edu/cgi-bin/hgTracks?db=mm10&position=chr1%3A143755377-143755378	SINE	B1_Mm	Alu	TRUE	FALSE
chr1	143755382	143755383	-	8.16046	T	10,0,2,0	10	0	2	0	12	2	chr1_143755382	0.166667	D7r1	D7	OS	chr1_143755383	chr1:143755383	JACUSA_call2	mm10	exon	Ro60	Ro60	Ro60	http://genome.ucsc.edu/cgi-bin/hgTracks?db=mm10&position=chr1%3A143755382-143755383	SINE	B1_Mm	Alu	TRUE	FALSE
chr1	143755392	143755393	-	1.2152	T	11,0,1,0	11	0	1	0	12	1	chr1_143755392	0.0833333	D7r1	D7	OS	chr1_143755393	chr1:143755393	JACUSA_call2	mm10	exon	Ro60	Ro60	Ro60	http://genome.ucsc.edu/cgi-bin/hgTracks?db=mm10&position=chr1%3A143755392-143755393	SINE	B1_Mm	Alu	TRUE	FALSE
chr1	143755755	143755756	-	0.523992	T	15,0,0,0	15	0	0	0	15	0	chr1_143755755	0	D7r1	D7	OS	chr1_143755756	chr1:143755756	JACUSA_call2	mm10	exon	Ro60	Ro60	Ro60	http://genome.ucsc.edu/cgi-bin/hgTracks?db=mm10&position=chr1%3A143755755-143755756	SINE	B1_Mur1	Alu	TRUE	FALSE
chr1	153220697	153220698	-	1.19102	T	68,0,4,1	68	0	4	1	73	4	chr1_153220697	0.0547945	D7r1	D7	OS	chr1_153220698	chr1:153220698	JACUSA_call2	mm10	exon	Lamc1	Lamc1	Lamc1	http://genome.ucsc.edu/cgi-bin/hgTracks?db=mm10&position=chr1%3A153220697-153220698				FALSE	FALSE
chr1	156427611	156427612	-	0.917824	T	6,0,4,0	6	0	4	0	10	4	chr1_156427611	0.4	D7r1	D7	OS	chr1_156427612	chr1:156427612	JACUSA_call2	mm10	3' end	Soat1	Soat1	Soat1	http://genome.ucsc.edu/cgi-bin/hgTracks?db=mm10&position=chr1%3A156427611-156427612	SINE	B1_Mur4	Alu	TRUE	FALSE
chr1	172074325	172074326	-	7.11906	T	210,0,0,0	210	0	0	0	210	0	chr1_172074325	0	D7r1	D7	OS	chr1_172074326	chr1:172074326	JACUSA_call2	mm10	exon	Ncstn	Ncstn	Ncstn	http://genome.ucsc.edu/cgi-bin/hgTracks?db=mm10&position=chr1%3A172074325-172074326				FALSE	FALSE
chr1	182019851	182019852	-	0.908556	T	22,0,0,0	22	0	0	0	22	0	chr1_182019851	0	D7r1	D7	OS	chr1_182019852	chr1:182019852	JACUSA_call2	mm10	promoter	Enah	Enah	Enah	http://genome.ucsc.edu/cgi-bin/hgTracks?db=mm10&position=chr1%3A182019851-182019852	Simple_repeat	(TCCG)n	Simple_repeat	FALSE	FALSE
chr1	37984004	37984005	-	0.558616	T	6,0,0,0	6	0	0	0	6	0	chr1_37984004	0	D7r1	D7	OS	chr1_37984005	chr1:37984005	JACUSA_call2	mm10	3' end	Txndc9	Txndc9	Txndc9	http://genome.ucsc.edu/cgi-bin/hgTracks?db=mm10&position=chr1%3A37984004-37984005	SINE	B3A	B2	FALSE	TRUE
chr1	51466997	51466998	-	1.77052	T	18,0,0,0	18	0	0	0	18	0	chr1_51466997	0	D7r1	D7	OS	chr1_51466998	chr1:51466998	JACUSA_call2	mm10	intergenic			Nabp1	http://genome.ucsc.edu/cgi-bin/hgTracks?db=mm10&position=chr1%3A51466997-51466998	SINE	B2_Mm2	B2	FALSE	TRUE
chr1	52187394	52187395	-	11.4779	T	79,0,48,0	79	0	48	0	127	48	chr1_52187394	0.377953	D7r1	D7	OS	chr1_52187395	chr1:52187395	JACUSA_call2	mm10	exon	Gls	Gls	Gls	http://genome.ucsc.edu/cgi-bin/hgTracks?db=mm10&position=chr1%3A52187394-52187395	Low_complexity	AT_rich	Low_complexity	FALSE	FALSE
chr1	86345238	86345239	-	0.0148984	T	14,0,1,0	14	0	1	0	15	1	chr1_86345238	0.0666667	D7r1	D7	OS	chr1_86345239	chr1:86345239	JACUSA_call2	mm10	3' end	Ncl	Ncl	Ncl	http://genome.ucsc.edu/cgi-bin/hgTracks?db=mm10&position=chr1%3A86345238-86345239	SINE	B1_Mur4	Alu	TRUE	FALSE
chr1	86345900	86345901	-	0.368434	T	29,0,1,0	29	0	1	0	30	1	chr1_86345900	0.0333333	D7r1	D7	OS	chr1_86345901	chr1:86345901	JACUSA_call2	mm10	exon	Ncl	Ncl	Ncl	http://genome.ucsc.edu/cgi-bin/hgTracks?db=mm10&position=chr1%3A86345900-86345901	SINE	B1_Mur2	Alu	TRUE	FALSE
chr1	86345903	86345904	-	0.387567	T	30,0,0,0	30	0	0	0	30	0	chr1_86345903	0	D7r1	D7	OS	chr1_86345904	chr1:86345904	JACUSA_call2	mm10	exon	Ncl	Ncl	Ncl	http://genome.ucsc.edu/cgi-bin/hgTracks?db=mm10&position=chr1%3A86345903-86345904	SINE	B1_Mur2	Alu	TRUE	FALSE
chr1	86345907	86345908	-	0.393296	T	31,0,0,0	31	0	0	0	31	0	chr1_86345907	0	D7r1	D7	OS	chr1_86345908	chr1:86345908	JACUSA_call2	mm10	exon	Ncl	Ncl	Ncl	http://genome.ucsc.edu/cgi-bin/hgTracks?db=mm10&position=chr1%3A86345907-86345908	SINE	B1_Mur2	Alu	TRUE	FALSE
chr1	86345910	86345911	-	3.78706	T	30,0,1,0	30	0	1	0	31	1	chr1_86345910	0.0322581	D7r1	D7	OS	chr1_86345911	chr1:86345911	JACUSA_call2	mm10	exon	Ncl	Ncl	Ncl	http://genome.ucsc.edu/cgi-bin/hgTracks?db=mm10&position=chr1%3A86345910-86345911	SINE	B1_Mur2	Alu	TRUE	FALSE
chr1	86345915	86345916	-	1.30837	T	27,0,1,0	27	0	1	0	28	1	chr1_86345915	0.0357143	D7r1	D7	OS	chr1_86345916	chr1:86345916	JACUSA_call2	mm10	exon	Ncl	Ncl	Ncl	http://genome.ucsc.edu/cgi-bin/hgTracks?db=mm10&position=chr1%3A86345915-86345916	SINE	B1_Mur2	Alu	TRUE	FALSE
chr1	86345925	86345926	-	1.69834	T	27,0,0,0	27	0	0	0	27	0	chr1_86345925	0	D7r1	D7	OS	chr1_86345926	chr1:86345926	JACUSA_call2	mm10	exon	Ncl	Ncl	Ncl	http://genome.ucsc.edu/cgi-bin/hgTracks?db=mm10&position=chr1%3A86345925-86345926	SINE	B1_Mur2	Alu	TRUE	FALSE
chr1	86345929	86345930	-	0.215073	T	27,0,0,0	27	0	0	0	27	0	chr1_86345929	0	D7r1	D7	OS	chr1_86345930	chr1:86345930	JACUSA_call2	mm10	exon	Ncl	Ncl	Ncl	http://genome.ucsc.edu/cgi-bin/hgTracks?db=mm10&position=chr1%3A86345929-86345930	SINE	B1_Mur2	Alu	TRUE	FALSE
chr1	86345932	86345933	-	0.422583	T	26,0,0,0	26	0	0	0	26	0	chr1_86345932	0	D7r1	D7	OS	chr1_86345933	chr1:86345933	JACUSA_call2	mm10	exon	Ncl	Ncl	Ncl	http://genome.ucsc.edu/cgi-bin/hgTracks?db=mm10&position=chr1%3A86345932-86345933	SINE	B1_Mur2	Alu	TRUE	FALSE
chr1	86347141	86347142	-	0.453231	T	29,0,0,0	29	0	0	0	29	0	chr1_86347141	0	D7r1	D7	OS	chr1_86347142	chr1:86347142	JACUSA_call2	mm10	exon	Ncl	Ncl	Ncl	http://genome.ucsc.edu/cgi-bin/hgTracks?db=mm10&position=chr1%3A86347141-86347142	SINE	B2_Mm2	B2	FALSE	TRUE
chr1	86347211	86347212	-	0.460318	T	20,0,0,0	20	0	0	0	20	0	chr1_86347211	0	D7r1	D7	OS	chr1_86347212	chr1:86347212	JACUSA_call2	mm10	exon	Ncl	Ncl	Ncl	http://genome.ucsc.edu/cgi-bin/hgTracks?db=mm10&position=chr1%3A86347211-86347212	SINE	B2_Mm2	B2	FALSE	TRUE
chr1	86347218	86347219	-	0.463236	T	22,0,0,0	22	0	0	0	22	0	chr1_86347218	0	D7r1	D7	OS	chr1_86347219	chr1:86347219	JACUSA_call2	mm10	exon	Ncl	Ncl	Ncl	http://genome.ucsc.edu/cgi-bin/hgTracks?db=mm10&position=chr1%3A86347218-86347219	SINE	B2_Mm2	B2	FALSE	TRUE
chr1	86347718	86347719	-	0.534839	T	14,0,0,0	14	0	0	0	14	0	chr1_86347718	0	D7r1	D7	OS	chr1_86347719	chr1:86347719	JACUSA_call2	mm10	exon	Ncl	Ncl	Ncl	http://genome.ucsc.edu/cgi-bin/hgTracks?db=mm10&position=chr1%3A86347718-86347719	SINE	B1_Mus1	Alu	TRUE	FALSE
chr1	86347724	86347725	-	0.491903	T	21,0,0,0	21	0	0	0	21	0	chr1_86347724	0	D7r1	D7	OS	chr1_86347725	chr1:86347725	JACUSA_call2	mm10	exon	Ncl	Ncl	Ncl	http://genome.ucsc.edu/cgi-bin/hgTracks?db=mm10&position=chr1%3A86347724-86347725	SINE	B1_Mus1	Alu	TRUE	FALSE
chr1	86347735	86347736	-	1.80331	T	20,0,0,0	20	0	0	0	20	0	chr1_86347735	0	D7r1	D7	OS	chr1_86347736	chr1:86347736	JACUSA_call2	mm10	exon	Ncl	Ncl	Ncl	http://genome.ucsc.edu/cgi-bin/hgTracks?db=mm10&position=chr1%3A86347735-86347736	SINE	B1_Mus1	Alu	TRUE	FALSE
chr1	86347736	86347737	-	1.64131	T	20,0,0,0	20	0	0	0	20	0	chr1_86347736	0	D7r1	D7	OS	chr1_86347737	chr1:86347737	JACUSA_call2	mm10	exon	Ncl	Ncl	Ncl	http://genome.ucsc.edu/cgi-bin/hgTracks?db=mm10&position=chr1%3A86347736-86347737	SINE	B1_Mus1	Alu	TRUE	FALSE
chr1	86347739	86347740	-	1.09939	T	20,0,0,0	20	0	0	0	20	0	chr1_86347739	0	D7r1	D7	OS	chr1_86347740	chr1:86347740	JACUSA_call2	mm10	exon	Ncl	Ncl	Ncl	http://genome.ucsc.edu/cgi-bin/hgTracks?db=mm10&position=chr1%3A86347739-86347740	SINE	B1_Mus1	Alu	TRUE	FALSE
chr1	86347801	86347802	-	7.38419	T	27,0,3,0	27	0	3	0	30	3	chr1_86347801	0.1	D7r1	D7	OS	chr1_86347802	chr1:86347802	JACUSA_call2	mm10	exon	Ncl	Ncl	Ncl	http://genome.ucsc.edu/cgi-bin/hgTracks?db=mm10&position=chr1%3A86347801-86347802	SINE	B1_Mus1	Alu	TRUE	FALSE
chr1	86347819	86347820	-	0.329898	T	28,0,0,0	28	0	0	0	28	0	chr1_86347819	0	D7r1	D7	OS	chr1_86347820	chr1:86347820	JACUSA_call2	mm10	exon	Ncl	Ncl	Ncl	http://genome.ucsc.edu/cgi-bin/hgTracks?db=mm10&position=chr1%3A86347819-86347820	SINE	B1_Mus1	Alu	TRUE	FALSE
chr1	86347866	86347867	-	0.964217	T	28,0,0,0	28	0	0	0	28	0	chr1_86347866	0	D7r1	D7	OS	chr1_86347867	chr1:86347867	JACUSA_call2	mm10	exon	Ncl	Ncl	Ncl	http://genome.ucsc.edu/cgi-bin/hgTracks?db=mm10&position=chr1%3A86347866-86347867	SINE	B4	B4	FALSE	FALSE
chr1	86347925	86347926	-	0.0320949	T	25,0,1,0	25	0	1	0	26	1	chr1_86347925	0.0384615	D7r1	D7	OS	chr1_86347926	chr1:86347926	JACUSA_call2	mm10	exon	Ncl	Ncl	Ncl	http://genome.ucsc.edu/cgi-bin/hgTracks?db=mm10&position=chr1%3A86347925-86347926	SINE	B1_Mur2	Alu	TRUE	FALSE
chr1	86347926	86347927	-	0.991257	T	28,0,0,0	28	0	0	0	28	0	chr1_86347926	0	D7r1	D7	OS	chr1_86347927	chr1:86347927	JACUSA_call2	mm10	exon	Ncl	Ncl	Ncl	http://genome.ucsc.edu/cgi-bin/hgTracks?db=mm10&position=chr1%3A86347926-86347927	SINE	B1_Mur2	Alu	TRUE	FALSE
chr1	86347927	86347928	-	10.7804	T	25,0,2,0	25	0	2	0	27	2	chr1_86347927	0.0740741	D7r1	D7	OS	chr1_86347928	chr1:86347928	JACUSA_call2	mm10	exon	Ncl	Ncl	Ncl	http://genome.ucsc.edu/cgi-bin/hgTracks?db=mm10&position=chr1%3A86347927-86347928	SINE	B1_Mur2	Alu	TRUE	FALSE
chr1	86347971	86347972	-	0.904437	T	28,0,0,0	28	0	0	0	28	0	chr1_86347971	0	D7r1	D7	OS	chr1_86347972	chr1:86347972	JACUSA_call2	mm10	exon	Ncl	Ncl	Ncl	http://genome.ucsc.edu/cgi-bin/hgTracks?db=mm10&position=chr1%3A86347971-86347972	SINE	B1_Mur2	Alu	TRUE	FALSE
chr1	86347977	86347978	-	0.450194	T	26,0,0,0	26	0	0	0	26	0	chr1_86347977	0	D7r1	D7	OS	chr1_86347978	chr1:86347978	JACUSA_call2	mm10	exon	Ncl	Ncl	Ncl	http://genome.ucsc.edu/cgi-bin/hgTracks?db=mm10&position=chr1%3A86347977-86347978	SINE	B1_Mur2	Alu	TRUE	FALSE
chr1	86347982	86347983	-	1.09938	T	26,0,0,0	26	0	0	0	26	0	chr1_86347982	0	D7r1	D7	OS	chr1_86347983	chr1:86347983	JACUSA_call2	mm10	exon	Ncl	Ncl	Ncl	http://genome.ucsc.edu/cgi-bin/hgTracks?db=mm10&position=chr1%3A86347982-86347983	SINE	B1_Mur2	Alu	TRUE	FALSE
chr1	86348702	86348703	-	0.411276	T	24,0,0,0	24	0	0	0	24	0	chr1_86348702	0	D7r1	D7	OS	chr1_86348703	chr1:86348703	JACUSA_call2	mm10	exon	Ncl	Ncl	Ncl	http://genome.ucsc.edu/cgi-bin/hgTracks?db=mm10&position=chr1%3A86348702-86348703	SINE	B1_Mur3	Alu	TRUE	FALSE
chr1	86348721	86348722	-	0.416736	T	24,0,0,0	24	0	0	0	24	0	chr1_86348721	0	D7r1	D7	OS	chr1_86348722	chr1:86348722	JACUSA_call2	mm10	exon	Ncl	Ncl	Ncl	http://genome.ucsc.edu/cgi-bin/hgTracks?db=mm10&position=chr1%3A86348721-86348722	SINE	B1_Mur3	Alu	TRUE	FALSE
chr1	86348726	86348727	-	0.425511	T	22,0,0,0	22	0	0	0	22	0	chr1_86348726	0	D7r1	D7	OS	chr1_86348727	chr1:86348727	JACUSA_call2	mm10	exon	Ncl	Ncl	Ncl	http://genome.ucsc.edu/cgi-bin/hgTracks?db=mm10&position=chr1%3A86348726-86348727	SINE	B1_Mur3	Alu	TRUE	FALSE
chr1	86348738	86348739	-	1.03331	T	20,0,0,0	20	0	0	0	20	0	chr1_86348738	0	D7r1	D7	OS	chr1_86348739	chr1:86348739	JACUSA_call2	mm10	exon	Ncl	Ncl	Ncl	http://genome.ucsc.edu/cgi-bin/hgTracks?db=mm10&position=chr1%3A86348738-86348739	SINE	B1_Mur3	Alu	TRUE	FALSE
chr1	86348740	86348741	-	1.02445	T	21,0,0,0	21	0	0	0	21	0	chr1_86348740	0	D7r1	D7	OS	chr1_86348741	chr1:86348741	JACUSA_call2	mm10	exon	Ncl	Ncl	Ncl	http://genome.ucsc.edu/cgi-bin/hgTracks?db=mm10&position=chr1%3A86348740-86348741	SINE	B1_Mur3	Alu	TRUE	FALSE
chr1	86348805	86348806	-	0.276589	T	15,0,2,0	15	0	2	0	17	2	chr1_86348805	0.117647	D7r1	D7	OS	chr1_86348806	chr1:86348806	JACUSA_call2	mm10	exon	Ncl	Ncl	Ncl	http://genome.ucsc.edu/cgi-bin/hgTracks?db=mm10&position=chr1%3A86348805-86348806	SINE	B1_Mur3	Alu	TRUE	FALSE
chr1	86348813	86348814	-	0.419802	T	16,0,0,0	16	0	0	0	16	0	chr1_86348813	0	D7r1	D7	OS	chr1_86348814	chr1:86348814	JACUSA_call2	mm10	exon	Ncl	Ncl	Ncl	http://genome.ucsc.edu/cgi-bin/hgTracks?db=mm10&position=chr1%3A86348813-86348814	SINE	B1_Mur3	Alu	TRUE	FALSE
chr1	86350010	86350011	-	0.246082	T	98,0,0,0	98	0	0	0	98	0	chr1_86350010	0	D7r1	D7	OS	chr1_86350011	chr1:86350011	JACUSA_call2	mm10	exon	Ncl	Ncl	Ncl	http://genome.ucsc.edu/cgi-bin/hgTracks?db=mm10&position=chr1%3A86350010-86350011	SINE	B1_Mus1	Alu	TRUE	FALSE
chr1	86350048	86350049	-	1.2575	T	87,0,0,0	87	0	0	0	87	0	chr1_86350048	0	D7r1	D7	OS	chr1_86350049	chr1:86350049	JACUSA_call2	mm10	exon	Ncl	Ncl	Ncl	http://genome.ucsc.edu/cgi-bin/hgTracks?db=mm10&position=chr1%3A86350048-86350049	SINE	B1_Mus1	Alu	TRUE	FALSE
chr1	86350050	86350051	-	1.32342	T	88,0,1,0	88	0	1	0	89	1	chr1_86350050	0.011236	D7r1	D7	OS	chr1_86350051	chr1:86350051	JACUSA_call2	mm10	exon	Ncl	Ncl	Ncl	http://genome.ucsc.edu/cgi-bin/hgTracks?db=mm10&position=chr1%3A86350050-86350051	SINE	B1_Mus1	Alu	TRUE	FALSE
chr1	86350103	86350104	-	0.253196	T	75,0,0,0	75	0	0	0	75	0	chr1_86350103	0	D7r1	D7	OS	chr1_86350104	chr1:86350104	JACUSA_call2	mm10	exon	Ncl	Ncl	Ncl	http://genome.ucsc.edu/cgi-bin/hgTracks?db=mm10&position=chr1%3A86350103-86350104	SINE	B1_Mus1	Alu	TRUE	FALSE
chr1	86350104	86350105	-	7.16335	T	76,0,0,0	76	0	0	0	76	0	chr1_86350104	0	D7r1	D7	OS	chr1_86350105	chr1:86350105	JACUSA_call2	mm10	exon	Ncl	Ncl	Ncl	http://genome.ucsc.edu/cgi-bin/hgTracks?db=mm10&position=chr1%3A86350104-86350105	SINE	B1_Mus1	Alu	TRUE	FALSE
chr1	86350114	86350115	-	4.38305	T	72,0,0,0	72	0	0	0	72	0	chr1_86350114	0	D7r1	D7	OS	chr1_86350115	chr1:86350115	JACUSA_call2	mm10	exon	Ncl	Ncl	Ncl	http://genome.ucsc.edu/cgi-bin/hgTracks?db=mm10&position=chr1%3A86350114-86350115	SINE	B1_Mus1	Alu	TRUE	FALSE
chr1	88272157	88272158	-	0.382417	T	20,0,0,0	20	0	0	0	20	0	chr1_88272157	0	D7r1	D7	OS	chr1_88272158	chr1:88272158	JACUSA_call2	mm10	intron	A730008H23Rik, Hjurp	A730008H23Rik, Hjurp	A730008H23Rik, Hjurp	http://genome.ucsc.edu/cgi-bin/hgTracks?db=mm10&position=chr1%3A88272157-88272158	SINE	B1_Mur1	Alu	TRUE	FALSE
chr1	93412224	93412225	-	0.514016	T	5,0,0,0	5	0	0	0	5	0	chr1_93412224	0	D7r1	D7	OS	chr1_93412225	chr1:93412225	JACUSA_call2	mm10	intron	Hdlbp	Hdlbp	Hdlbp	http://genome.ucsc.edu/cgi-bin/hgTracks?db=mm10&position=chr1%3A93412224-93412225	SINE	B1_Mur2	Alu	TRUE	FALSE
chr1	133137543	133137544	+	19.9316	A	125,0,0,0	125	0	0	0	125	0	chr1_133137543	0	D7r2	D7	OS	chr1_133137544	chr1:133137544	JACUSA_call2	mm10	exon	Ppp1r15b	Ppp1r15b	Ppp1r15b	http://genome.ucsc.edu/cgi-bin/hgTracks?db=mm10&position=chr1%3A133137543-133137544	SINE	ID4_	ID	FALSE	FALSE
chr1	133137560	133137561	+	13.3105	A	118,0,0,0	118	0	0	0	118	0	chr1_133137560	0	D7r2	D7	OS	chr1_133137561	chr1:133137561	JACUSA_call2	mm10	exon	Ppp1r15b	Ppp1r15b	Ppp1r15b	http://genome.ucsc.edu/cgi-bin/hgTracks?db=mm10&position=chr1%3A133137560-133137561	SINE	ID4_	ID	FALSE	FALSE
chr1	133137970	133137971	+	0.18355	A	76,0,0,0	76	0	0	0	76	0	chr1_133137970	0	D7r2	D7	OS	chr1_133137971	chr1:133137971	JACUSA_call2	mm10	exon	Ppp1r15b	Ppp1r15b	Ppp1r15b	http://genome.ucsc.edu/cgi-bin/hgTracks?db=mm10&position=chr1%3A133137970-133137971	scRNA	BC1_Mm	scRNA	FALSE	FALSE
chr1	133137981	133137982	+	9.60586	A	77,0,0,0	77	0	0	0	77	0	chr1_133137981	0	D7r2	D7	OS	chr1_133137982	chr1:133137982	JACUSA_call2	mm10	exon	Ppp1r15b	Ppp1r15b	Ppp1r15b	http://genome.ucsc.edu/cgi-bin/hgTracks?db=mm10&position=chr1%3A133137981-133137982	scRNA	BC1_Mm	scRNA	FALSE	FALSE
chr1	133137982	133137983	+	5.65346	A	81,0,0,0	81	0	0	0	81	0	chr1_133137982	0	D7r2	D7	OS	chr1_133137983	chr1:133137983	JACUSA_call2	mm10	exon	Ppp1r15b	Ppp1r15b	Ppp1r15b	http://genome.ucsc.edu/cgi-bin/hgTracks?db=mm10&position=chr1%3A133137982-133137983	scRNA	BC1_Mm	scRNA	FALSE	FALSE
chr1	133137983	133137984	+	3.95668	A	74,0,0,0	74	0	0	0	74	0	chr1_133137983	0	D7r2	D7	OS	chr1_133137984	chr1:133137984	JACUSA_call2	mm10	exon	Ppp1r15b	Ppp1r15b	Ppp1r15b	http://genome.ucsc.edu/cgi-bin/hgTracks?db=mm10&position=chr1%3A133137983-133137984	scRNA	BC1_Mm	scRNA	FALSE	FALSE
chr1	133137987	133137988	+	0.18802	A	72,0,0,0	72	0	0	0	72	0	chr1_133137987	0	D7r2	D7	OS	chr1_133137988	chr1:133137988	JACUSA_call2	mm10	exon	Ppp1r15b	Ppp1r15b	Ppp1r15b	http://genome.ucsc.edu/cgi-bin/hgTracks?db=mm10&position=chr1%3A133137987-133137988	scRNA	BC1_Mm	scRNA	FALSE	FALSE
chr1	133138004	133138005	+	12.5465	A	102,0,0,0	102	0	0	0	102	0	chr1_133138004	0	D7r2	D7	OS	chr1_133138005	chr1:133138005	JACUSA_call2	mm10	exon	Ppp1r15b	Ppp1r15b	Ppp1r15b	http://genome.ucsc.edu/cgi-bin/hgTracks?db=mm10&position=chr1%3A133138004-133138005	scRNA	BC1_Mm	scRNA	FALSE	FALSE
chr1	133138008	133138009	+	0.927875	A	96,0,0,0	96	0	0	0	96	0	chr1_133138008	0	D7r2	D7	OS	chr1_133138009	chr1:133138009	JACUSA_call2	mm10	exon	Ppp1r15b	Ppp1r15b	Ppp1r15b	http://genome.ucsc.edu/cgi-bin/hgTracks?db=mm10&position=chr1%3A133138008-133138009	scRNA	BC1_Mm	scRNA	FALSE	FALSE
chr1	133138009	133138010	+	15.1614	A	89,0,2,0	89	0	2	0	91	2	chr1_133138009	0.021978	D7r2	D7	OS	chr1_133138010	chr1:133138010	JACUSA_call2	mm10	exon	Ppp1r15b	Ppp1r15b	Ppp1r15b	http://genome.ucsc.edu/cgi-bin/hgTracks?db=mm10&position=chr1%3A133138009-133138010	scRNA	BC1_Mm	scRNA	FALSE	FALSE
chr1	133138017	133138018	+	12.3347	A	110,0,1,0	110	0	1	0	111	1	chr1_133138017	0.00900901	D7r2	D7	OS	chr1_133138018	chr1:133138018	JACUSA_call2	mm10	exon	Ppp1r15b	Ppp1r15b	Ppp1r15b	http://genome.ucsc.edu/cgi-bin/hgTracks?db=mm10&position=chr1%3A133138017-133138018	scRNA	BC1_Mm	scRNA	FALSE	FALSE
chr1	133138020	133138021	+	3.44909	A	89,0,0,0	89	0	0	0	89	0	chr1_133138020	0	D7r2	D7	OS	chr1_133138021	chr1:133138021	JACUSA_call2	mm10	exon	Ppp1r15b	Ppp1r15b	Ppp1r15b	http://genome.ucsc.edu/cgi-bin/hgTracks?db=mm10&position=chr1%3A133138020-133138021	scRNA	BC1_Mm	scRNA	FALSE	FALSE
chr1	133138024	133138025	+	0.156738	A	90,0,0,0	90	0	0	0	90	0	chr1_133138024	0	D7r2	D7	OS	chr1_133138025	chr1:133138025	JACUSA_call2	mm10	exon	Ppp1r15b	Ppp1r15b	Ppp1r15b	http://genome.ucsc.edu/cgi-bin/hgTracks?db=mm10&position=chr1%3A133138024-133138025	scRNA	BC1_Mm	scRNA	FALSE	FALSE
chr1	162598173	162598174	+	0.351662	A	14,0,0,0	14	0	0	0	14	0	chr1_162598173	0	D7r2	D7	OS	chr1_162598174	chr1:162598174	JACUSA_call2	mm10	3' end	Vamp4	Vamp4	Vamp4	http://genome.ucsc.edu/cgi-bin/hgTracks?db=mm10&position=chr1%3A162598173-162598174	SINE	PB1D9	Alu	TRUE	FALSE
chr1	162598197	162598198	+	1.49062	A	16,0,0,0	16	0	0	0	16	0	chr1_162598197	0	D7r2	D7	OS	chr1_162598198	chr1:162598198	JACUSA_call2	mm10	3' end	Vamp4	Vamp4	Vamp4	http://genome.ucsc.edu/cgi-bin/hgTracks?db=mm10&position=chr1%3A162598197-162598198	SINE	PB1D9	Alu	TRUE	FALSE
chr1	162598203	162598204	+	0.3428	A	16,0,0,0	16	0	0	0	16	0	chr1_162598203	0	D7r2	D7	OS	chr1_162598204	chr1:162598204	JACUSA_call2	mm10	3' end	Vamp4	Vamp4	Vamp4	http://genome.ucsc.edu/cgi-bin/hgTracks?db=mm10&position=chr1%3A162598203-162598204	SINE	PB1D9	Alu	TRUE	FALSE
chr1	162598210	162598211	+	0.397213	A	17,0,0,0	17	0	0	0	17	0	chr1_162598210	0	D7r2	D7	OS	chr1_162598211	chr1:162598211	JACUSA_call2	mm10	3' end	Vamp4	Vamp4	Vamp4	http://genome.ucsc.edu/cgi-bin/hgTracks?db=mm10&position=chr1%3A162598210-162598211	SINE	PB1D9	Alu	TRUE	FALSE
chr1	172092347	172092348	+	12.1565	A	302,0,37,0	302	0	37	0	339	37	chr1_172092347	0.109145	D7r2	D7	OS	chr1_172092348	chr1:172092348	JACUSA_call2	mm10	exon	Copa	Copa	Copa	http://genome.ucsc.edu/cgi-bin/hgTracks?db=mm10&position=chr1%3A172092347-172092348				FALSE	FALSE
chr1	172097068	172097069	+	1.39127	A	28,0,1,0	28	0	1	0	29	1	chr1_172097068	0.0344828	D7r2	D7	OS	chr1_172097069	chr1:172097069	JACUSA_call2	mm10	intron	Copa	Copa	Copa	http://genome.ucsc.edu/cgi-bin/hgTracks?db=mm10&position=chr1%3A172097068-172097069	SINE	B3	B2	FALSE	TRUE
chr1	183409774	183409775	+	0.0192631	A	14,0,0,0	14	0	0	0	14	0	chr1_183409774	0	D7r2	D7	OS	chr1_183409775	chr1:183409775	JACUSA_call2	mm10	3' end	Taf1a	Taf1a	Taf1a	http://genome.ucsc.edu/cgi-bin/hgTracks?db=mm10&position=chr1%3A183409774-183409775	SINE	B1_Mus1	Alu	TRUE	FALSE
chr1	183409862	183409863	+	1.07593	A	5,0,0,0	5	0	0	0	5	0	chr1_183409862	0	D7r2	D7	OS	chr1_183409863	chr1:183409863	JACUSA_call2	mm10	3' end	Taf1a	Taf1a	Taf1a	http://genome.ucsc.edu/cgi-bin/hgTracks?db=mm10&position=chr1%3A183409862-183409863	SINE	B1_Mus1	Alu	TRUE	FALSE
chr1	4897686	4897687	+	0.0872639	A	173,0,0,0	173	0	0	0	173	0	chr1_4897686	0	D7r2	D7	OS	chr1_4897687	chr1:4897687	JACUSA_call2	mm10	3' end	Tcea1	Tcea1	Tcea1	http://genome.ucsc.edu/cgi-bin/hgTracks?db=mm10&position=chr1%3A4897686-4897687	SINE	B1_Mus2	Alu	TRUE	FALSE
chr1	4897715	4897716	+	0.5537	A	183,1,0,0	183	1	0	0	184	0	chr1_4897715	0	D7r2	D7	OS	chr1_4897716	chr1:4897716	JACUSA_call2	mm10	3' end	Tcea1	Tcea1	Tcea1	http://genome.ucsc.edu/cgi-bin/hgTracks?db=mm10&position=chr1%3A4897715-4897716	SINE	B1_Mus2	Alu	TRUE	FALSE
chr1	4897719	4897720	+	0.0815577	A	190,0,0,0	190	0	0	0	190	0	chr1_4897719	0	D7r2	D7	OS	chr1_4897720	chr1:4897720	JACUSA_call2	mm10	3' end	Tcea1	Tcea1	Tcea1	http://genome.ucsc.edu/cgi-bin/hgTracks?db=mm10&position=chr1%3A4897719-4897720	SINE	B1_Mus2	Alu	TRUE	FALSE
chr1	60151785	60151786	+	9.89581	A	4,0,0,0	4	0	0	0	4	0	chr1_60151785	0	D7r2	D7	OS	chr1_60151786	chr1:60151786	JACUSA_call2	mm10	exon	Carf	Carf	Carf	http://genome.ucsc.edu/cgi-bin/hgTracks?db=mm10&position=chr1%3A60151785-60151786	SINE	PB1D10	Alu	TRUE	FALSE
chr1	60387824	60387825	+	1.49259	A	109,0,0,0	109	0	0	0	109	0	chr1_60387824	0	D7r2	D7	OS	chr1_60387825	chr1:60387825	JACUSA_call2	mm10	3' end	Cyp20a1	Cyp20a1	Cyp20a1	http://genome.ucsc.edu/cgi-bin/hgTracks?db=mm10&position=chr1%3A60387824-60387825	SINE	B1_Mur4	Alu	TRUE	FALSE
chr1	60387836	60387837	+	1.45799	A	120,0,0,0	120	0	0	0	120	0	chr1_60387836	0	D7r2	D7	OS	chr1_60387837	chr1:60387837	JACUSA_call2	mm10	3' end	Cyp20a1	Cyp20a1	Cyp20a1	http://genome.ucsc.edu/cgi-bin/hgTracks?db=mm10&position=chr1%3A60387836-60387837	SINE	B1_Mur4	Alu	TRUE	FALSE
chr1	60387864	60387865	+	0.152697	A	119,0,0,1	119	0	0	1	120	0	chr1_60387864	0	D7r2	D7	OS	chr1_60387865	chr1:60387865	JACUSA_call2	mm10	3' end	Cyp20a1	Cyp20a1	Cyp20a1	http://genome.ucsc.edu/cgi-bin/hgTracks?db=mm10&position=chr1%3A60387864-60387865	SINE	B1_Mur4	Alu	TRUE	FALSE
chr1	64724927	64724928	+	1.19626	A	70,0,0,0	70	0	0	0	70	0	chr1_64724927	0	D7r2	D7	OS	chr1_64724928	chr1:64724928	JACUSA_call2	mm10	3' end	Ccnyl1	Ccnyl1	Ccnyl1	http://genome.ucsc.edu/cgi-bin/hgTracks?db=mm10&position=chr1%3A64724927-64724928				FALSE	FALSE
chr1	75422063	75422064	+	0.027373	A	3,0,1,0	3	0	1	0	4	1	chr1_75422063	0.25	D7r2	D7	OS	chr1_75422064	chr1:75422064	JACUSA_call2	mm10	exon	Speg	Speg	Speg	http://genome.ucsc.edu/cgi-bin/hgTracks?db=mm10&position=chr1%3A75422063-75422064				FALSE	FALSE
chr1	163246656	163246657	-	0.528221	A	0,0,0,272	0	0	0	272	272	0	chr1_163246656	0	D7r2	D7	OS	chr1_163246657	chr1:163246657	JACUSA_call2	mm10	exon	Prrx1	Prrx1	Prrx1	http://genome.ucsc.edu/cgi-bin/hgTracks?db=mm10&position=chr1%3A163246656-163246657	Simple_repeat	(GGAA)n	Simple_repeat	FALSE	FALSE
chr1	195096681	195096682	-	0.491173	A	0,0,0,10	0	0	0	10	10	0	chr1_195096681	0	D7r2	D7	OS	chr1_195096682	chr1:195096682	JACUSA_call2	mm10	intergenic			Cr1l	http://genome.ucsc.edu/cgi-bin/hgTracks?db=mm10&position=chr1%3A195096681-195096682	LTR	ORR1A3	ERVL-MaLR	FALSE	FALSE
chr1	162223409	162223410	+	0.329035	T	0,0,0,46	0	0	0	46	46	0	chr1_162223409	0	D7r2	D7	OS	chr1_162223410	chr1:162223410	JACUSA_call2	mm10	promoter	Mir214	Mir214, Dnm3os, Dnm3	Mir214, Dnm3, Dnm3os	http://genome.ucsc.edu/cgi-bin/hgTracks?db=mm10&position=chr1%3A162223409-162223410				FALSE	FALSE
chr1	182019851	182019852	+	1.25698	T	0,0,0,10	0	0	0	10	10	0	chr1_182019851	0	D7r2	D7	OS	chr1_182019852	chr1:182019852	JACUSA_call2	mm10	promoter	Enah	Enah	Enah	http://genome.ucsc.edu/cgi-bin/hgTracks?db=mm10&position=chr1%3A182019851-182019852	Simple_repeat	(TCCG)n	Simple_repeat	FALSE	FALSE
chr1	40013604	40013605	+	0.544121	T	0,0,0,9	0	0	0	9	9	0	chr1_40013604	0	D7r2	D7	OS	chr1_40013605	chr1:40013605	JACUSA_call2	mm10	intron	Map4k4	Map4k4	Map4k4	http://genome.ucsc.edu/cgi-bin/hgTracks?db=mm10&position=chr1%3A40013604-40013605				FALSE	FALSE
chr1	13625005	13625006	-	2.10621	T	9,0,1,0	9	0	1	0	10	1	chr1_13625005	0.1	D7r2	D7	OS	chr1_13625006	chr1:13625006	JACUSA_call2	mm10	3' end	Lactb2	Lactb2	Lactb2	http://genome.ucsc.edu/cgi-bin/hgTracks?db=mm10&position=chr1%3A13625005-13625006	SINE	B2_Mm2	B2	FALSE	TRUE
chr1	13625009	13625010	-	8.323	T	10,0,0,0	10	0	0	0	10	0	chr1_13625009	0	D7r2	D7	OS	chr1_13625010	chr1:13625010	JACUSA_call2	mm10	3' end	Lactb2	Lactb2	Lactb2	http://genome.ucsc.edu/cgi-bin/hgTracks?db=mm10&position=chr1%3A13625009-13625010	SINE	B2_Mm2	B2	FALSE	TRUE
chr1	13625012	13625013	-	1.77415	T	10,0,0,0	10	0	0	0	10	0	chr1_13625012	0	D7r2	D7	OS	chr1_13625013	chr1:13625013	JACUSA_call2	mm10	3' end	Lactb2	Lactb2	Lactb2	http://genome.ucsc.edu/cgi-bin/hgTracks?db=mm10&position=chr1%3A13625012-13625013	SINE	B2_Mm2	B2	FALSE	TRUE
chr1	13625035	13625036	-	4.71236	T	12,0,0,0	12	0	0	0	12	0	chr1_13625035	0	D7r2	D7	OS	chr1_13625036	chr1:13625036	JACUSA_call2	mm10	3' end	Lactb2	Lactb2	Lactb2	http://genome.ucsc.edu/cgi-bin/hgTracks?db=mm10&position=chr1%3A13625035-13625036	SINE	B2_Mm2	B2	FALSE	TRUE
chr1	13625740	13625741	-	13.4993	T	16,0,4,0	16	0	4	0	20	4	chr1_13625740	0.2	D7r2	D7	OS	chr1_13625741	chr1:13625741	JACUSA_call2	mm10	3' end	Lactb2	Lactb2	Lactb2	http://genome.ucsc.edu/cgi-bin/hgTracks?db=mm10&position=chr1%3A13625740-13625741	SINE	B3	B2	FALSE	TRUE
chr1	143755303	143755304	-	7.83533	T	24,1,0,0	24	1	0	0	25	0	chr1_143755303	0	D7r2	D7	OS	chr1_143755304	chr1:143755304	JACUSA_call2	mm10	exon	Ro60	Ro60	Ro60	http://genome.ucsc.edu/cgi-bin/hgTracks?db=mm10&position=chr1%3A143755303-143755304	SINE	B1_Mm	Alu	TRUE	FALSE
chr1	143755304	143755305	-	2.63001	T	25,0,0,0	25	0	0	0	25	0	chr1_143755304	0	D7r2	D7	OS	chr1_143755305	chr1:143755305	JACUSA_call2	mm10	exon	Ro60	Ro60	Ro60	http://genome.ucsc.edu/cgi-bin/hgTracks?db=mm10&position=chr1%3A143755304-143755305	SINE	B1_Mm	Alu	TRUE	FALSE
chr1	143755305	143755306	-	2.25563	T	26,0,0,0	26	0	0	0	26	0	chr1_143755305	0	D7r2	D7	OS	chr1_143755306	chr1:143755306	JACUSA_call2	mm10	exon	Ro60	Ro60	Ro60	http://genome.ucsc.edu/cgi-bin/hgTracks?db=mm10&position=chr1%3A143755305-143755306	SINE	B1_Mm	Alu	TRUE	FALSE
chr1	143755339	143755340	-	1.58942	T	27,0,0,0	27	0	0	0	27	0	chr1_143755339	0	D7r2	D7	OS	chr1_143755340	chr1:143755340	JACUSA_call2	mm10	exon	Ro60	Ro60	Ro60	http://genome.ucsc.edu/cgi-bin/hgTracks?db=mm10&position=chr1%3A143755339-143755340	SINE	B1_Mm	Alu	TRUE	FALSE
chr1	143755341	143755342	-	1.58972	T	27,0,0,0	27	0	0	0	27	0	chr1_143755341	0	D7r2	D7	OS	chr1_143755342	chr1:143755342	JACUSA_call2	mm10	exon	Ro60	Ro60	Ro60	http://genome.ucsc.edu/cgi-bin/hgTracks?db=mm10&position=chr1%3A143755341-143755342	SINE	B1_Mm	Alu	TRUE	FALSE
chr1	143755343	143755344	-	0.383741	T	26,0,0,0	26	0	0	0	26	0	chr1_143755343	0	D7r2	D7	OS	chr1_143755344	chr1:143755344	JACUSA_call2	mm10	exon	Ro60	Ro60	Ro60	http://genome.ucsc.edu/cgi-bin/hgTracks?db=mm10&position=chr1%3A143755343-143755344	SINE	B1_Mm	Alu	TRUE	FALSE
chr1	143755345	143755346	-	-0.00117896	T	27,0,0,0	27	0	0	0	27	0	chr1_143755345	0	D7r2	D7	OS	chr1_143755346	chr1:143755346	JACUSA_call2	mm10	exon	Ro60	Ro60	Ro60	http://genome.ucsc.edu/cgi-bin/hgTracks?db=mm10&position=chr1%3A143755345-143755346	SINE	B1_Mm	Alu	TRUE	FALSE
chr1	143755346	143755347	-	0.963809	T	27,0,0,0	27	0	0	0	27	0	chr1_143755346	0	D7r2	D7	OS	chr1_143755347	chr1:143755347	JACUSA_call2	mm10	exon	Ro60	Ro60	Ro60	http://genome.ucsc.edu/cgi-bin/hgTracks?db=mm10&position=chr1%3A143755346-143755347	SINE	B1_Mm	Alu	TRUE	FALSE
chr1	143755358	143755359	-	0.388192	T	21,0,0,0	21	0	0	0	21	0	chr1_143755358	0	D7r2	D7	OS	chr1_143755359	chr1:143755359	JACUSA_call2	mm10	exon	Ro60	Ro60	Ro60	http://genome.ucsc.edu/cgi-bin/hgTracks?db=mm10&position=chr1%3A143755358-143755359	SINE	B1_Mm	Alu	TRUE	FALSE
chr1	143755363	143755364	-	5.96186	T	18,0,0,0	18	0	0	0	18	0	chr1_143755363	0	D7r2	D7	OS	chr1_143755364	chr1:143755364	JACUSA_call2	mm10	exon	Ro60	Ro60	Ro60	http://genome.ucsc.edu/cgi-bin/hgTracks?db=mm10&position=chr1%3A143755363-143755364	SINE	B1_Mm	Alu	TRUE	FALSE
chr1	143755370	143755371	-	8.89008	T	20,0,0,0	20	0	0	0	20	0	chr1_143755370	0	D7r2	D7	OS	chr1_143755371	chr1:143755371	JACUSA_call2	mm10	exon	Ro60	Ro60	Ro60	http://genome.ucsc.edu/cgi-bin/hgTracks?db=mm10&position=chr1%3A143755370-143755371	SINE	B1_Mm	Alu	TRUE	FALSE
chr1	143755375	143755376	-	1.14412	T	22,0,0,0	22	0	0	0	22	0	chr1_143755375	0	D7r2	D7	OS	chr1_143755376	chr1:143755376	JACUSA_call2	mm10	exon	Ro60	Ro60	Ro60	http://genome.ucsc.edu/cgi-bin/hgTracks?db=mm10&position=chr1%3A143755375-143755376	SINE	B1_Mm	Alu	TRUE	FALSE
chr1	143755377	143755378	-	4.81165	T	7,0,14,0	7	0	14	0	21	14	chr1_143755377	0.666667	D7r2	D7	OS	chr1_143755378	chr1:143755378	JACUSA_call2	mm10	exon	Ro60	Ro60	Ro60	http://genome.ucsc.edu/cgi-bin/hgTracks?db=mm10&position=chr1%3A143755377-143755378	SINE	B1_Mm	Alu	TRUE	FALSE
chr1	143755382	143755383	-	8.16046	T	22,0,0,0	22	0	0	0	22	0	chr1_143755382	0	D7r2	D7	OS	chr1_143755383	chr1:143755383	JACUSA_call2	mm10	exon	Ro60	Ro60	Ro60	http://genome.ucsc.edu/cgi-bin/hgTracks?db=mm10&position=chr1%3A143755382-143755383	SINE	B1_Mm	Alu	TRUE	FALSE
chr1	143755392	143755393	-	1.2152	T	25,0,2,0	25	0	2	0	27	2	chr1_143755392	0.0740741	D7r2	D7	OS	chr1_143755393	chr1:143755393	JACUSA_call2	mm10	exon	Ro60	Ro60	Ro60	http://genome.ucsc.edu/cgi-bin/hgTracks?db=mm10&position=chr1%3A143755392-143755393	SINE	B1_Mm	Alu	TRUE	FALSE
chr1	143755755	143755756	-	0.523992	T	9,0,0,0	9	0	0	0	9	0	chr1_143755755	0	D7r2	D7	OS	chr1_143755756	chr1:143755756	JACUSA_call2	mm10	exon	Ro60	Ro60	Ro60	http://genome.ucsc.edu/cgi-bin/hgTracks?db=mm10&position=chr1%3A143755755-143755756	SINE	B1_Mur1	Alu	TRUE	FALSE
chr1	153220697	153220698	-	1.19102	T	83,0,12,1	83	0	12	1	96	12	chr1_153220697	0.125	D7r2	D7	OS	chr1_153220698	chr1:153220698	JACUSA_call2	mm10	exon	Lamc1	Lamc1	Lamc1	http://genome.ucsc.edu/cgi-bin/hgTracks?db=mm10&position=chr1%3A153220697-153220698				FALSE	FALSE
chr1	156427611	156427612	-	0.917824	T	4,0,3,0	4	0	3	0	7	3	chr1_156427611	0.428571	D7r2	D7	OS	chr1_156427612	chr1:156427612	JACUSA_call2	mm10	3' end	Soat1	Soat1	Soat1	http://genome.ucsc.edu/cgi-bin/hgTracks?db=mm10&position=chr1%3A156427611-156427612	SINE	B1_Mur4	Alu	TRUE	FALSE
chr1	172074325	172074326	-	7.11906	T	173,0,0,0	173	0	0	0	173	0	chr1_172074325	0	D7r2	D7	OS	chr1_172074326	chr1:172074326	JACUSA_call2	mm10	exon	Ncstn	Ncstn	Ncstn	http://genome.ucsc.edu/cgi-bin/hgTracks?db=mm10&position=chr1%3A172074325-172074326				FALSE	FALSE
chr1	182019851	182019852	-	0.908556	T	16,0,0,0	16	0	0	0	16	0	chr1_182019851	0	D7r2	D7	OS	chr1_182019852	chr1:182019852	JACUSA_call2	mm10	promoter	Enah	Enah	Enah	http://genome.ucsc.edu/cgi-bin/hgTracks?db=mm10&position=chr1%3A182019851-182019852	Simple_repeat	(TCCG)n	Simple_repeat	FALSE	FALSE
chr1	37984004	37984005	-	0.558616	T	6,0,0,0	6	0	0	0	6	0	chr1_37984004	0	D7r2	D7	OS	chr1_37984005	chr1:37984005	JACUSA_call2	mm10	3' end	Txndc9	Txndc9	Txndc9	http://genome.ucsc.edu/cgi-bin/hgTracks?db=mm10&position=chr1%3A37984004-37984005	SINE	B3A	B2	FALSE	TRUE
chr1	51466997	51466998	-	1.77052	T	21,0,0,0	21	0	0	0	21	0	chr1_51466997	0	D7r2	D7	OS	chr1_51466998	chr1:51466998	JACUSA_call2	mm10	intergenic			Nabp1	http://genome.ucsc.edu/cgi-bin/hgTracks?db=mm10&position=chr1%3A51466997-51466998	SINE	B2_Mm2	B2	FALSE	TRUE
chr1	52187394	52187395	-	11.4779	T	55,0,13,0	55	0	13	0	68	13	chr1_52187394	0.191176	D7r2	D7	OS	chr1_52187395	chr1:52187395	JACUSA_call2	mm10	exon	Gls	Gls	Gls	http://genome.ucsc.edu/cgi-bin/hgTracks?db=mm10&position=chr1%3A52187394-52187395	Low_complexity	AT_rich	Low_complexity	FALSE	FALSE
chr1	86345238	86345239	-	0.0148984	T	27,0,0,0	27	0	0	0	27	0	chr1_86345238	0	D7r2	D7	OS	chr1_86345239	chr1:86345239	JACUSA_call2	mm10	3' end	Ncl	Ncl	Ncl	http://genome.ucsc.edu/cgi-bin/hgTracks?db=mm10&position=chr1%3A86345238-86345239	SINE	B1_Mur4	Alu	TRUE	FALSE
chr1	86345900	86345901	-	0.368434	T	18,0,0,0	18	0	0	0	18	0	chr1_86345900	0	D7r2	D7	OS	chr1_86345901	chr1:86345901	JACUSA_call2	mm10	exon	Ncl	Ncl	Ncl	http://genome.ucsc.edu/cgi-bin/hgTracks?db=mm10&position=chr1%3A86345900-86345901	SINE	B1_Mur2	Alu	TRUE	FALSE
chr1	86345903	86345904	-	0.387567	T	20,0,1,0	20	0	1	0	21	1	chr1_86345903	0.047619	D7r2	D7	OS	chr1_86345904	chr1:86345904	JACUSA_call2	mm10	exon	Ncl	Ncl	Ncl	http://genome.ucsc.edu/cgi-bin/hgTracks?db=mm10&position=chr1%3A86345903-86345904	SINE	B1_Mur2	Alu	TRUE	FALSE
chr1	86345907	86345908	-	0.393296	T	21,0,0,0	21	0	0	0	21	0	chr1_86345907	0	D7r2	D7	OS	chr1_86345908	chr1:86345908	JACUSA_call2	mm10	exon	Ncl	Ncl	Ncl	http://genome.ucsc.edu/cgi-bin/hgTracks?db=mm10&position=chr1%3A86345907-86345908	SINE	B1_Mur2	Alu	TRUE	FALSE
chr1	86345910	86345911	-	3.78706	T	19,0,2,0	19	0	2	0	21	2	chr1_86345910	0.0952381	D7r2	D7	OS	chr1_86345911	chr1:86345911	JACUSA_call2	mm10	exon	Ncl	Ncl	Ncl	http://genome.ucsc.edu/cgi-bin/hgTracks?db=mm10&position=chr1%3A86345910-86345911	SINE	B1_Mur2	Alu	TRUE	FALSE
chr1	86345915	86345916	-	1.30837	T	19,0,1,0	19	0	1	0	20	1	chr1_86345915	0.05	D7r2	D7	OS	chr1_86345916	chr1:86345916	JACUSA_call2	mm10	exon	Ncl	Ncl	Ncl	http://genome.ucsc.edu/cgi-bin/hgTracks?db=mm10&position=chr1%3A86345915-86345916	SINE	B1_Mur2	Alu	TRUE	FALSE
chr1	86345925	86345926	-	1.69834	T	20,0,0,0	20	0	0	0	20	0	chr1_86345925	0	D7r2	D7	OS	chr1_86345926	chr1:86345926	JACUSA_call2	mm10	exon	Ncl	Ncl	Ncl	http://genome.ucsc.edu/cgi-bin/hgTracks?db=mm10&position=chr1%3A86345925-86345926	SINE	B1_Mur2	Alu	TRUE	FALSE
chr1	86345929	86345930	-	0.215073	T	19,0,1,0	19	0	1	0	20	1	chr1_86345929	0.05	D7r2	D7	OS	chr1_86345930	chr1:86345930	JACUSA_call2	mm10	exon	Ncl	Ncl	Ncl	http://genome.ucsc.edu/cgi-bin/hgTracks?db=mm10&position=chr1%3A86345929-86345930	SINE	B1_Mur2	Alu	TRUE	FALSE
chr1	86345932	86345933	-	0.422583	T	20,0,0,0	20	0	0	0	20	0	chr1_86345932	0	D7r2	D7	OS	chr1_86345933	chr1:86345933	JACUSA_call2	mm10	exon	Ncl	Ncl	Ncl	http://genome.ucsc.edu/cgi-bin/hgTracks?db=mm10&position=chr1%3A86345932-86345933	SINE	B1_Mur2	Alu	TRUE	FALSE
chr1	86347141	86347142	-	0.453231	T	23,0,0,0	23	0	0	0	23	0	chr1_86347141	0	D7r2	D7	OS	chr1_86347142	chr1:86347142	JACUSA_call2	mm10	exon	Ncl	Ncl	Ncl	http://genome.ucsc.edu/cgi-bin/hgTracks?db=mm10&position=chr1%3A86347141-86347142	SINE	B2_Mm2	B2	FALSE	TRUE
chr1	86347211	86347212	-	0.460318	T	29,0,0,0	29	0	0	0	29	0	chr1_86347211	0	D7r2	D7	OS	chr1_86347212	chr1:86347212	JACUSA_call2	mm10	exon	Ncl	Ncl	Ncl	http://genome.ucsc.edu/cgi-bin/hgTracks?db=mm10&position=chr1%3A86347211-86347212	SINE	B2_Mm2	B2	FALSE	TRUE
chr1	86347218	86347219	-	0.463236	T	26,0,0,0	26	0	0	0	26	0	chr1_86347218	0	D7r2	D7	OS	chr1_86347219	chr1:86347219	JACUSA_call2	mm10	exon	Ncl	Ncl	Ncl	http://genome.ucsc.edu/cgi-bin/hgTracks?db=mm10&position=chr1%3A86347218-86347219	SINE	B2_Mm2	B2	FALSE	TRUE
chr1	86347718	86347719	-	0.534839	T	10,0,0,0	10	0	0	0	10	0	chr1_86347718	0	D7r2	D7	OS	chr1_86347719	chr1:86347719	JACUSA_call2	mm10	exon	Ncl	Ncl	Ncl	http://genome.ucsc.edu/cgi-bin/hgTracks?db=mm10&position=chr1%3A86347718-86347719	SINE	B1_Mus1	Alu	TRUE	FALSE
chr1	86347724	86347725	-	0.491903	T	12,0,0,0	12	0	0	0	12	0	chr1_86347724	0	D7r2	D7	OS	chr1_86347725	chr1:86347725	JACUSA_call2	mm10	exon	Ncl	Ncl	Ncl	http://genome.ucsc.edu/cgi-bin/hgTracks?db=mm10&position=chr1%3A86347724-86347725	SINE	B1_Mus1	Alu	TRUE	FALSE
chr1	86347735	86347736	-	1.80331	T	14,0,0,0	14	0	0	0	14	0	chr1_86347735	0	D7r2	D7	OS	chr1_86347736	chr1:86347736	JACUSA_call2	mm10	exon	Ncl	Ncl	Ncl	http://genome.ucsc.edu/cgi-bin/hgTracks?db=mm10&position=chr1%3A86347735-86347736	SINE	B1_Mus1	Alu	TRUE	FALSE
chr1	86347736	86347737	-	1.64131	T	14,0,1,0	14	0	1	0	15	1	chr1_86347736	0.0666667	D7r2	D7	OS	chr1_86347737	chr1:86347737	JACUSA_call2	mm10	exon	Ncl	Ncl	Ncl	http://genome.ucsc.edu/cgi-bin/hgTracks?db=mm10&position=chr1%3A86347736-86347737	SINE	B1_Mus1	Alu	TRUE	FALSE
chr1	86347739	86347740	-	1.09939	T	15,0,0,0	15	0	0	0	15	0	chr1_86347739	0	D7r2	D7	OS	chr1_86347740	chr1:86347740	JACUSA_call2	mm10	exon	Ncl	Ncl	Ncl	http://genome.ucsc.edu/cgi-bin/hgTracks?db=mm10&position=chr1%3A86347739-86347740	SINE	B1_Mus1	Alu	TRUE	FALSE
chr1	86347801	86347802	-	7.38419	T	28,0,4,0	28	0	4	0	32	4	chr1_86347801	0.125	D7r2	D7	OS	chr1_86347802	chr1:86347802	JACUSA_call2	mm10	exon	Ncl	Ncl	Ncl	http://genome.ucsc.edu/cgi-bin/hgTracks?db=mm10&position=chr1%3A86347801-86347802	SINE	B1_Mus1	Alu	TRUE	FALSE
chr1	86347819	86347820	-	0.329898	T	31,0,0,0	31	0	0	0	31	0	chr1_86347819	0	D7r2	D7	OS	chr1_86347820	chr1:86347820	JACUSA_call2	mm10	exon	Ncl	Ncl	Ncl	http://genome.ucsc.edu/cgi-bin/hgTracks?db=mm10&position=chr1%3A86347819-86347820	SINE	B1_Mus1	Alu	TRUE	FALSE
chr1	86347866	86347867	-	0.964217	T	44,0,0,0	44	0	0	0	44	0	chr1_86347866	0	D7r2	D7	OS	chr1_86347867	chr1:86347867	JACUSA_call2	mm10	exon	Ncl	Ncl	Ncl	http://genome.ucsc.edu/cgi-bin/hgTracks?db=mm10&position=chr1%3A86347866-86347867	SINE	B4	B4	FALSE	FALSE
chr1	86347925	86347926	-	0.0320949	T	33,0,1,0	33	0	1	0	34	1	chr1_86347925	0.0294118	D7r2	D7	OS	chr1_86347926	chr1:86347926	JACUSA_call2	mm10	exon	Ncl	Ncl	Ncl	http://genome.ucsc.edu/cgi-bin/hgTracks?db=mm10&position=chr1%3A86347925-86347926	SINE	B1_Mur2	Alu	TRUE	FALSE
chr1	86347926	86347927	-	0.991257	T	35,0,0,0	35	0	0	0	35	0	chr1_86347926	0	D7r2	D7	OS	chr1_86347927	chr1:86347927	JACUSA_call2	mm10	exon	Ncl	Ncl	Ncl	http://genome.ucsc.edu/cgi-bin/hgTracks?db=mm10&position=chr1%3A86347926-86347927	SINE	B1_Mur2	Alu	TRUE	FALSE
chr1	86347927	86347928	-	10.7804	T	33,0,2,0	33	0	2	0	35	2	chr1_86347927	0.0571429	D7r2	D7	OS	chr1_86347928	chr1:86347928	JACUSA_call2	mm10	exon	Ncl	Ncl	Ncl	http://genome.ucsc.edu/cgi-bin/hgTracks?db=mm10&position=chr1%3A86347927-86347928	SINE	B1_Mur2	Alu	TRUE	FALSE
chr1	86347971	86347972	-	0.904437	T	30,0,0,0	30	0	0	0	30	0	chr1_86347971	0	D7r2	D7	OS	chr1_86347972	chr1:86347972	JACUSA_call2	mm10	exon	Ncl	Ncl	Ncl	http://genome.ucsc.edu/cgi-bin/hgTracks?db=mm10&position=chr1%3A86347971-86347972	SINE	B1_Mur2	Alu	TRUE	FALSE
chr1	86347977	86347978	-	0.450194	T	30,0,0,0	30	0	0	0	30	0	chr1_86347977	0	D7r2	D7	OS	chr1_86347978	chr1:86347978	JACUSA_call2	mm10	exon	Ncl	Ncl	Ncl	http://genome.ucsc.edu/cgi-bin/hgTracks?db=mm10&position=chr1%3A86347977-86347978	SINE	B1_Mur2	Alu	TRUE	FALSE
chr1	86347982	86347983	-	1.09938	T	28,0,0,0	28	0	0	0	28	0	chr1_86347982	0	D7r2	D7	OS	chr1_86347983	chr1:86347983	JACUSA_call2	mm10	exon	Ncl	Ncl	Ncl	http://genome.ucsc.edu/cgi-bin/hgTracks?db=mm10&position=chr1%3A86347982-86347983	SINE	B1_Mur2	Alu	TRUE	FALSE
chr1	86348702	86348703	-	0.411276	T	20,0,0,0	20	0	0	0	20	0	chr1_86348702	0	D7r2	D7	OS	chr1_86348703	chr1:86348703	JACUSA_call2	mm10	exon	Ncl	Ncl	Ncl	http://genome.ucsc.edu/cgi-bin/hgTracks?db=mm10&position=chr1%3A86348702-86348703	SINE	B1_Mur3	Alu	TRUE	FALSE
chr1	86348721	86348722	-	0.416736	T	18,0,0,0	18	0	0	0	18	0	chr1_86348721	0	D7r2	D7	OS	chr1_86348722	chr1:86348722	JACUSA_call2	mm10	exon	Ncl	Ncl	Ncl	http://genome.ucsc.edu/cgi-bin/hgTracks?db=mm10&position=chr1%3A86348721-86348722	SINE	B1_Mur3	Alu	TRUE	FALSE
chr1	86348726	86348727	-	0.425511	T	20,0,0,0	20	0	0	0	20	0	chr1_86348726	0	D7r2	D7	OS	chr1_86348727	chr1:86348727	JACUSA_call2	mm10	exon	Ncl	Ncl	Ncl	http://genome.ucsc.edu/cgi-bin/hgTracks?db=mm10&position=chr1%3A86348726-86348727	SINE	B1_Mur3	Alu	TRUE	FALSE
chr1	86348738	86348739	-	1.03331	T	19,0,0,0	19	0	0	0	19	0	chr1_86348738	0	D7r2	D7	OS	chr1_86348739	chr1:86348739	JACUSA_call2	mm10	exon	Ncl	Ncl	Ncl	http://genome.ucsc.edu/cgi-bin/hgTracks?db=mm10&position=chr1%3A86348738-86348739	SINE	B1_Mur3	Alu	TRUE	FALSE
chr1	86348740	86348741	-	1.02445	T	20,0,0,0	20	0	0	0	20	0	chr1_86348740	0	D7r2	D7	OS	chr1_86348741	chr1:86348741	JACUSA_call2	mm10	exon	Ncl	Ncl	Ncl	http://genome.ucsc.edu/cgi-bin/hgTracks?db=mm10&position=chr1%3A86348740-86348741	SINE	B1_Mur3	Alu	TRUE	FALSE
chr1	86348805	86348806	-	0.276589	T	19,0,4,0	19	0	4	0	23	4	chr1_86348805	0.173913	D7r2	D7	OS	chr1_86348806	chr1:86348806	JACUSA_call2	mm10	exon	Ncl	Ncl	Ncl	http://genome.ucsc.edu/cgi-bin/hgTracks?db=mm10&position=chr1%3A86348805-86348806	SINE	B1_Mur3	Alu	TRUE	FALSE
chr1	86348813	86348814	-	0.419802	T	22,0,0,0	22	0	0	0	22	0	chr1_86348813	0	D7r2	D7	OS	chr1_86348814	chr1:86348814	JACUSA_call2	mm10	exon	Ncl	Ncl	Ncl	http://genome.ucsc.edu/cgi-bin/hgTracks?db=mm10&position=chr1%3A86348813-86348814	SINE	B1_Mur3	Alu	TRUE	FALSE
chr1	86350010	86350011	-	0.246082	T	93,0,0,0	93	0	0	0	93	0	chr1_86350010	0	D7r2	D7	OS	chr1_86350011	chr1:86350011	JACUSA_call2	mm10	exon	Ncl	Ncl	Ncl	http://genome.ucsc.edu/cgi-bin/hgTracks?db=mm10&position=chr1%3A86350010-86350011	SINE	B1_Mus1	Alu	TRUE	FALSE
chr1	86350048	86350049	-	1.2575	T	85,0,0,0	85	0	0	0	85	0	chr1_86350048	0	D7r2	D7	OS	chr1_86350049	chr1:86350049	JACUSA_call2	mm10	exon	Ncl	Ncl	Ncl	http://genome.ucsc.edu/cgi-bin/hgTracks?db=mm10&position=chr1%3A86350048-86350049	SINE	B1_Mus1	Alu	TRUE	FALSE
chr1	86350050	86350051	-	1.32342	T	85,0,2,0	85	0	2	0	87	2	chr1_86350050	0.0229885	D7r2	D7	OS	chr1_86350051	chr1:86350051	JACUSA_call2	mm10	exon	Ncl	Ncl	Ncl	http://genome.ucsc.edu/cgi-bin/hgTracks?db=mm10&position=chr1%3A86350050-86350051	SINE	B1_Mus1	Alu	TRUE	FALSE
chr1	86350103	86350104	-	0.253196	T	62,0,0,0	62	0	0	0	62	0	chr1_86350103	0	D7r2	D7	OS	chr1_86350104	chr1:86350104	JACUSA_call2	mm10	exon	Ncl	Ncl	Ncl	http://genome.ucsc.edu/cgi-bin/hgTracks?db=mm10&position=chr1%3A86350103-86350104	SINE	B1_Mus1	Alu	TRUE	FALSE
chr1	86350104	86350105	-	7.16335	T	62,0,0,0	62	0	0	0	62	0	chr1_86350104	0	D7r2	D7	OS	chr1_86350105	chr1:86350105	JACUSA_call2	mm10	exon	Ncl	Ncl	Ncl	http://genome.ucsc.edu/cgi-bin/hgTracks?db=mm10&position=chr1%3A86350104-86350105	SINE	B1_Mus1	Alu	TRUE	FALSE
chr1	86350114	86350115	-	4.38305	T	58,0,0,0	58	0	0	0	58	0	chr1_86350114	0	D7r2	D7	OS	chr1_86350115	chr1:86350115	JACUSA_call2	mm10	exon	Ncl	Ncl	Ncl	http://genome.ucsc.edu/cgi-bin/hgTracks?db=mm10&position=chr1%3A86350114-86350115	SINE	B1_Mus1	Alu	TRUE	FALSE
chr1	88272157	88272158	-	0.382417	T	14,0,0,0	14	0	0	0	14	0	chr1_88272157	0	D7r2	D7	OS	chr1_88272158	chr1:88272158	JACUSA_call2	mm10	intron	A730008H23Rik, Hjurp	A730008H23Rik, Hjurp	A730008H23Rik, Hjurp	http://genome.ucsc.edu/cgi-bin/hgTracks?db=mm10&position=chr1%3A88272157-88272158	SINE	B1_Mur1	Alu	TRUE	FALSE
chr1	93412224	93412225	-	0.514016	T	3,0,0,0	3	0	0	0	3	0	chr1_93412224	0	D7r2	D7	OS	chr1_93412225	chr1:93412225	JACUSA_call2	mm10	intron	Hdlbp	Hdlbp	Hdlbp	http://genome.ucsc.edu/cgi-bin/hgTracks?db=mm10&position=chr1%3A93412224-93412225	SINE	B1_Mur2	Alu	TRUE	FALSE
chr1	133137543	133137544	+	19.9316	A	120,0,0,0	120	0	0	0	120	0	chr1_133137543	0	D7r3	D7	OS	chr1_133137544	chr1:133137544	JACUSA_call2	mm10	exon	Ppp1r15b	Ppp1r15b	Ppp1r15b	http://genome.ucsc.edu/cgi-bin/hgTracks?db=mm10&position=chr1%3A133137543-133137544	SINE	ID4_	ID	FALSE	FALSE
chr1	133137560	133137561	+	13.3105	A	122,0,0,0	122	0	0	0	122	0	chr1_133137560	0	D7r3	D7	OS	chr1_133137561	chr1:133137561	JACUSA_call2	mm10	exon	Ppp1r15b	Ppp1r15b	Ppp1r15b	http://genome.ucsc.edu/cgi-bin/hgTracks?db=mm10&position=chr1%3A133137560-133137561	SINE	ID4_	ID	FALSE	FALSE
chr1	133137970	133137971	+	0.18355	A	84,0,1,0	84	0	1	0	85	1	chr1_133137970	0.0117647	D7r3	D7	OS	chr1_133137971	chr1:133137971	JACUSA_call2	mm10	exon	Ppp1r15b	Ppp1r15b	Ppp1r15b	http://genome.ucsc.edu/cgi-bin/hgTracks?db=mm10&position=chr1%3A133137970-133137971	scRNA	BC1_Mm	scRNA	FALSE	FALSE
chr1	133137981	133137982	+	9.60586	A	88,0,1,0	88	0	1	0	89	1	chr1_133137981	0.011236	D7r3	D7	OS	chr1_133137982	chr1:133137982	JACUSA_call2	mm10	exon	Ppp1r15b	Ppp1r15b	Ppp1r15b	http://genome.ucsc.edu/cgi-bin/hgTracks?db=mm10&position=chr1%3A133137981-133137982	scRNA	BC1_Mm	scRNA	FALSE	FALSE
chr1	133137982	133137983	+	5.65346	A	89,0,0,0	89	0	0	0	89	0	chr1_133137982	0	D7r3	D7	OS	chr1_133137983	chr1:133137983	JACUSA_call2	mm10	exon	Ppp1r15b	Ppp1r15b	Ppp1r15b	http://genome.ucsc.edu/cgi-bin/hgTracks?db=mm10&position=chr1%3A133137982-133137983	scRNA	BC1_Mm	scRNA	FALSE	FALSE
chr1	133137983	133137984	+	3.95668	A	87,0,0,0	87	0	0	0	87	0	chr1_133137983	0	D7r3	D7	OS	chr1_133137984	chr1:133137984	JACUSA_call2	mm10	exon	Ppp1r15b	Ppp1r15b	Ppp1r15b	http://genome.ucsc.edu/cgi-bin/hgTracks?db=mm10&position=chr1%3A133137983-133137984	scRNA	BC1_Mm	scRNA	FALSE	FALSE
chr1	133137987	133137988	+	0.18802	A	78,0,0,0	78	0	0	0	78	0	chr1_133137987	0	D7r3	D7	OS	chr1_133137988	chr1:133137988	JACUSA_call2	mm10	exon	Ppp1r15b	Ppp1r15b	Ppp1r15b	http://genome.ucsc.edu/cgi-bin/hgTracks?db=mm10&position=chr1%3A133137987-133137988	scRNA	BC1_Mm	scRNA	FALSE	FALSE
chr1	133138004	133138005	+	12.5465	A	106,0,1,0	106	0	1	0	107	1	chr1_133138004	0.00934579	D7r3	D7	OS	chr1_133138005	chr1:133138005	JACUSA_call2	mm10	exon	Ppp1r15b	Ppp1r15b	Ppp1r15b	http://genome.ucsc.edu/cgi-bin/hgTracks?db=mm10&position=chr1%3A133138004-133138005	scRNA	BC1_Mm	scRNA	FALSE	FALSE
chr1	133138008	133138009	+	0.927875	A	110,1,0,0	110	1	0	0	111	0	chr1_133138008	0	D7r3	D7	OS	chr1_133138009	chr1:133138009	JACUSA_call2	mm10	exon	Ppp1r15b	Ppp1r15b	Ppp1r15b	http://genome.ucsc.edu/cgi-bin/hgTracks?db=mm10&position=chr1%3A133138008-133138009	scRNA	BC1_Mm	scRNA	FALSE	FALSE
chr1	133138009	133138010	+	15.1614	A	94,0,8,0	94	0	8	0	102	8	chr1_133138009	0.0784314	D7r3	D7	OS	chr1_133138010	chr1:133138010	JACUSA_call2	mm10	exon	Ppp1r15b	Ppp1r15b	Ppp1r15b	http://genome.ucsc.edu/cgi-bin/hgTracks?db=mm10&position=chr1%3A133138009-133138010	scRNA	BC1_Mm	scRNA	FALSE	FALSE
chr1	133138017	133138018	+	12.3347	A	105,0,4,0	105	0	4	0	109	4	chr1_133138017	0.0366972	D7r3	D7	OS	chr1_133138018	chr1:133138018	JACUSA_call2	mm10	exon	Ppp1r15b	Ppp1r15b	Ppp1r15b	http://genome.ucsc.edu/cgi-bin/hgTracks?db=mm10&position=chr1%3A133138017-133138018	scRNA	BC1_Mm	scRNA	FALSE	FALSE
chr1	133138020	133138021	+	3.44909	A	100,0,1,0	100	0	1	0	101	1	chr1_133138020	0.00990099	D7r3	D7	OS	chr1_133138021	chr1:133138021	JACUSA_call2	mm10	exon	Ppp1r15b	Ppp1r15b	Ppp1r15b	http://genome.ucsc.edu/cgi-bin/hgTracks?db=mm10&position=chr1%3A133138020-133138021	scRNA	BC1_Mm	scRNA	FALSE	FALSE
chr1	133138024	133138025	+	0.156738	A	94,0,0,0	94	0	0	0	94	0	chr1_133138024	0	D7r3	D7	OS	chr1_133138025	chr1:133138025	JACUSA_call2	mm10	exon	Ppp1r15b	Ppp1r15b	Ppp1r15b	http://genome.ucsc.edu/cgi-bin/hgTracks?db=mm10&position=chr1%3A133138024-133138025	scRNA	BC1_Mm	scRNA	FALSE	FALSE
chr1	162598173	162598174	+	0.351662	A	22,0,0,0	22	0	0	0	22	0	chr1_162598173	0	D7r3	D7	OS	chr1_162598174	chr1:162598174	JACUSA_call2	mm10	3' end	Vamp4	Vamp4	Vamp4	http://genome.ucsc.edu/cgi-bin/hgTracks?db=mm10&position=chr1%3A162598173-162598174	SINE	PB1D9	Alu	TRUE	FALSE
chr1	162598197	162598198	+	1.49062	A	28,0,0,0	28	0	0	0	28	0	chr1_162598197	0	D7r3	D7	OS	chr1_162598198	chr1:162598198	JACUSA_call2	mm10	3' end	Vamp4	Vamp4	Vamp4	http://genome.ucsc.edu/cgi-bin/hgTracks?db=mm10&position=chr1%3A162598197-162598198	SINE	PB1D9	Alu	TRUE	FALSE
chr1	162598203	162598204	+	0.3428	A	24,0,0,0	24	0	0	0	24	0	chr1_162598203	0	D7r3	D7	OS	chr1_162598204	chr1:162598204	JACUSA_call2	mm10	3' end	Vamp4	Vamp4	Vamp4	http://genome.ucsc.edu/cgi-bin/hgTracks?db=mm10&position=chr1%3A162598203-162598204	SINE	PB1D9	Alu	TRUE	FALSE
chr1	162598210	162598211	+	0.397213	A	23,1,0,0	23	1	0	0	24	0	chr1_162598210	0	D7r3	D7	OS	chr1_162598211	chr1:162598211	JACUSA_call2	mm10	3' end	Vamp4	Vamp4	Vamp4	http://genome.ucsc.edu/cgi-bin/hgTracks?db=mm10&position=chr1%3A162598210-162598211	SINE	PB1D9	Alu	TRUE	FALSE
chr1	172092347	172092348	+	12.1565	A	294,0,37,0	294	0	37	0	331	37	chr1_172092347	0.111782	D7r3	D7	OS	chr1_172092348	chr1:172092348	JACUSA_call2	mm10	exon	Copa	Copa	Copa	http://genome.ucsc.edu/cgi-bin/hgTracks?db=mm10&position=chr1%3A172092347-172092348				FALSE	FALSE
chr1	172097068	172097069	+	1.39127	A	46,0,0,0	46	0	0	0	46	0	chr1_172097068	0	D7r3	D7	OS	chr1_172097069	chr1:172097069	JACUSA_call2	mm10	intron	Copa	Copa	Copa	http://genome.ucsc.edu/cgi-bin/hgTracks?db=mm10&position=chr1%3A172097068-172097069	SINE	B3	B2	FALSE	TRUE
chr1	183409774	183409775	+	0.0192631	A	14,0,0,0	14	0	0	0	14	0	chr1_183409774	0	D7r3	D7	OS	chr1_183409775	chr1:183409775	JACUSA_call2	mm10	3' end	Taf1a	Taf1a	Taf1a	http://genome.ucsc.edu/cgi-bin/hgTracks?db=mm10&position=chr1%3A183409774-183409775	SINE	B1_Mus1	Alu	TRUE	FALSE
chr1	183409862	183409863	+	1.07593	A	18,0,0,0	18	0	0	0	18	0	chr1_183409862	0	D7r3	D7	OS	chr1_183409863	chr1:183409863	JACUSA_call2	mm10	3' end	Taf1a	Taf1a	Taf1a	http://genome.ucsc.edu/cgi-bin/hgTracks?db=mm10&position=chr1%3A183409862-183409863	SINE	B1_Mus1	Alu	TRUE	FALSE
chr1	4897686	4897687	+	0.0872639	A	181,0,0,0	181	0	0	0	181	0	chr1_4897686	0	D7r3	D7	OS	chr1_4897687	chr1:4897687	JACUSA_call2	mm10	3' end	Tcea1	Tcea1	Tcea1	http://genome.ucsc.edu/cgi-bin/hgTracks?db=mm10&position=chr1%3A4897686-4897687	SINE	B1_Mus2	Alu	TRUE	FALSE
chr1	4897715	4897716	+	0.5537	A	195,0,0,0	195	0	0	0	195	0	chr1_4897715	0	D7r3	D7	OS	chr1_4897716	chr1:4897716	JACUSA_call2	mm10	3' end	Tcea1	Tcea1	Tcea1	http://genome.ucsc.edu/cgi-bin/hgTracks?db=mm10&position=chr1%3A4897715-4897716	SINE	B1_Mus2	Alu	TRUE	FALSE
chr1	4897719	4897720	+	0.0815577	A	211,0,0,0	211	0	0	0	211	0	chr1_4897719	0	D7r3	D7	OS	chr1_4897720	chr1:4897720	JACUSA_call2	mm10	3' end	Tcea1	Tcea1	Tcea1	http://genome.ucsc.edu/cgi-bin/hgTracks?db=mm10&position=chr1%3A4897719-4897720	SINE	B1_Mus2	Alu	TRUE	FALSE
chr1	60151785	60151786	+	9.89581	A	8,0,0,0	8	0	0	0	8	0	chr1_60151785	0	D7r3	D7	OS	chr1_60151786	chr1:60151786	JACUSA_call2	mm10	exon	Carf	Carf	Carf	http://genome.ucsc.edu/cgi-bin/hgTracks?db=mm10&position=chr1%3A60151785-60151786	SINE	PB1D10	Alu	TRUE	FALSE
chr1	60387824	60387825	+	1.49259	A	107,0,0,0	107	0	0	0	107	0	chr1_60387824	0	D7r3	D7	OS	chr1_60387825	chr1:60387825	JACUSA_call2	mm10	3' end	Cyp20a1	Cyp20a1	Cyp20a1	http://genome.ucsc.edu/cgi-bin/hgTracks?db=mm10&position=chr1%3A60387824-60387825	SINE	B1_Mur4	Alu	TRUE	FALSE
chr1	60387836	60387837	+	1.45799	A	115,0,0,0	115	0	0	0	115	0	chr1_60387836	0	D7r3	D7	OS	chr1_60387837	chr1:60387837	JACUSA_call2	mm10	3' end	Cyp20a1	Cyp20a1	Cyp20a1	http://genome.ucsc.edu/cgi-bin/hgTracks?db=mm10&position=chr1%3A60387836-60387837	SINE	B1_Mur4	Alu	TRUE	FALSE
chr1	60387864	60387865	+	0.152697	A	111,0,0,0	111	0	0	0	111	0	chr1_60387864	0	D7r3	D7	OS	chr1_60387865	chr1:60387865	JACUSA_call2	mm10	3' end	Cyp20a1	Cyp20a1	Cyp20a1	http://genome.ucsc.edu/cgi-bin/hgTracks?db=mm10&position=chr1%3A60387864-60387865	SINE	B1_Mur4	Alu	TRUE	FALSE
chr1	64724927	64724928	+	1.19626	A	70,0,0,0	70	0	0	0	70	0	chr1_64724927	0	D7r3	D7	OS	chr1_64724928	chr1:64724928	JACUSA_call2	mm10	3' end	Ccnyl1	Ccnyl1	Ccnyl1	http://genome.ucsc.edu/cgi-bin/hgTracks?db=mm10&position=chr1%3A64724927-64724928				FALSE	FALSE
chr1	75422063	75422064	+	0.027373	A	14,0,0,0	14	0	0	0	14	0	chr1_75422063	0	D7r3	D7	OS	chr1_75422064	chr1:75422064	JACUSA_call2	mm10	exon	Speg	Speg	Speg	http://genome.ucsc.edu/cgi-bin/hgTracks?db=mm10&position=chr1%3A75422063-75422064				FALSE	FALSE
chr1	163246656	163246657	-	0.528221	A	0,0,0,264	0	0	0	264	264	0	chr1_163246656	0	D7r3	D7	OS	chr1_163246657	chr1:163246657	JACUSA_call2	mm10	exon	Prrx1	Prrx1	Prrx1	http://genome.ucsc.edu/cgi-bin/hgTracks?db=mm10&position=chr1%3A163246656-163246657	Simple_repeat	(GGAA)n	Simple_repeat	FALSE	FALSE
chr1	195096681	195096682	-	0.491173	A	0,0,0,14	0	0	0	14	14	0	chr1_195096681	0	D7r3	D7	OS	chr1_195096682	chr1:195096682	JACUSA_call2	mm10	intergenic			Cr1l	http://genome.ucsc.edu/cgi-bin/hgTracks?db=mm10&position=chr1%3A195096681-195096682	LTR	ORR1A3	ERVL-MaLR	FALSE	FALSE
chr1	162223409	162223410	+	0.329035	T	0,0,0,31	0	0	0	31	31	0	chr1_162223409	0	D7r3	D7	OS	chr1_162223410	chr1:162223410	JACUSA_call2	mm10	promoter	Mir214	Mir214, Dnm3os, Dnm3	Mir214, Dnm3, Dnm3os	http://genome.ucsc.edu/cgi-bin/hgTracks?db=mm10&position=chr1%3A162223409-162223410				FALSE	FALSE
chr1	182019851	182019852	+	1.25698	T	0,0,0,11	0	0	0	11	11	0	chr1_182019851	0	D7r3	D7	OS	chr1_182019852	chr1:182019852	JACUSA_call2	mm10	promoter	Enah	Enah	Enah	http://genome.ucsc.edu/cgi-bin/hgTracks?db=mm10&position=chr1%3A182019851-182019852	Simple_repeat	(TCCG)n	Simple_repeat	FALSE	FALSE
chr1	40013604	40013605	+	0.544121	T	0,0,0,19	0	0	0	19	19	0	chr1_40013604	0	D7r3	D7	OS	chr1_40013605	chr1:40013605	JACUSA_call2	mm10	intron	Map4k4	Map4k4	Map4k4	http://genome.ucsc.edu/cgi-bin/hgTracks?db=mm10&position=chr1%3A40013604-40013605				FALSE	FALSE
chr1	13625005	13625006	-	2.10621	T	16,0,2,0	16	0	2	0	18	2	chr1_13625005	0.111111	D7r3	D7	OS	chr1_13625006	chr1:13625006	JACUSA_call2	mm10	3' end	Lactb2	Lactb2	Lactb2	http://genome.ucsc.edu/cgi-bin/hgTracks?db=mm10&position=chr1%3A13625005-13625006	SINE	B2_Mm2	B2	FALSE	TRUE
chr1	13625009	13625010	-	8.323	T	17,0,1,0	17	0	1	0	18	1	chr1_13625009	0.0555556	D7r3	D7	OS	chr1_13625010	chr1:13625010	JACUSA_call2	mm10	3' end	Lactb2	Lactb2	Lactb2	http://genome.ucsc.edu/cgi-bin/hgTracks?db=mm10&position=chr1%3A13625009-13625010	SINE	B2_Mm2	B2	FALSE	TRUE
chr1	13625012	13625013	-	1.77415	T	18,0,0,0	18	0	0	0	18	0	chr1_13625012	0	D7r3	D7	OS	chr1_13625013	chr1:13625013	JACUSA_call2	mm10	3' end	Lactb2	Lactb2	Lactb2	http://genome.ucsc.edu/cgi-bin/hgTracks?db=mm10&position=chr1%3A13625012-13625013	SINE	B2_Mm2	B2	FALSE	TRUE
chr1	13625035	13625036	-	4.71236	T	18,0,1,0	18	0	1	0	19	1	chr1_13625035	0.0526316	D7r3	D7	OS	chr1_13625036	chr1:13625036	JACUSA_call2	mm10	3' end	Lactb2	Lactb2	Lactb2	http://genome.ucsc.edu/cgi-bin/hgTracks?db=mm10&position=chr1%3A13625035-13625036	SINE	B2_Mm2	B2	FALSE	TRUE
chr1	13625740	13625741	-	13.4993	T	19,0,6,0	19	0	6	0	25	6	chr1_13625740	0.24	D7r3	D7	OS	chr1_13625741	chr1:13625741	JACUSA_call2	mm10	3' end	Lactb2	Lactb2	Lactb2	http://genome.ucsc.edu/cgi-bin/hgTracks?db=mm10&position=chr1%3A13625740-13625741	SINE	B3	B2	FALSE	TRUE
chr1	143755303	143755304	-	7.83533	T	21,0,0,0	21	0	0	0	21	0	chr1_143755303	0	D7r3	D7	OS	chr1_143755304	chr1:143755304	JACUSA_call2	mm10	exon	Ro60	Ro60	Ro60	http://genome.ucsc.edu/cgi-bin/hgTracks?db=mm10&position=chr1%3A143755303-143755304	SINE	B1_Mm	Alu	TRUE	FALSE
chr1	143755304	143755305	-	2.63001	T	20,0,1,0	20	0	1	0	21	1	chr1_143755304	0.047619	D7r3	D7	OS	chr1_143755305	chr1:143755305	JACUSA_call2	mm10	exon	Ro60	Ro60	Ro60	http://genome.ucsc.edu/cgi-bin/hgTracks?db=mm10&position=chr1%3A143755304-143755305	SINE	B1_Mm	Alu	TRUE	FALSE
chr1	143755305	143755306	-	2.25563	T	20,0,0,0	20	0	0	0	20	0	chr1_143755305	0	D7r3	D7	OS	chr1_143755306	chr1:143755306	JACUSA_call2	mm10	exon	Ro60	Ro60	Ro60	http://genome.ucsc.edu/cgi-bin/hgTracks?db=mm10&position=chr1%3A143755305-143755306	SINE	B1_Mm	Alu	TRUE	FALSE
chr1	143755339	143755340	-	1.58942	T	21,0,0,0	21	0	0	0	21	0	chr1_143755339	0	D7r3	D7	OS	chr1_143755340	chr1:143755340	JACUSA_call2	mm10	exon	Ro60	Ro60	Ro60	http://genome.ucsc.edu/cgi-bin/hgTracks?db=mm10&position=chr1%3A143755339-143755340	SINE	B1_Mm	Alu	TRUE	FALSE
chr1	143755341	143755342	-	1.58972	T	21,0,0,0	21	0	0	0	21	0	chr1_143755341	0	D7r3	D7	OS	chr1_143755342	chr1:143755342	JACUSA_call2	mm10	exon	Ro60	Ro60	Ro60	http://genome.ucsc.edu/cgi-bin/hgTracks?db=mm10&position=chr1%3A143755341-143755342	SINE	B1_Mm	Alu	TRUE	FALSE
chr1	143755343	143755344	-	0.383741	T	22,0,0,0	22	0	0	0	22	0	chr1_143755343	0	D7r3	D7	OS	chr1_143755344	chr1:143755344	JACUSA_call2	mm10	exon	Ro60	Ro60	Ro60	http://genome.ucsc.edu/cgi-bin/hgTracks?db=mm10&position=chr1%3A143755343-143755344	SINE	B1_Mm	Alu	TRUE	FALSE
chr1	143755345	143755346	-	-0.00117896	T	22,0,0,0	22	0	0	0	22	0	chr1_143755345	0	D7r3	D7	OS	chr1_143755346	chr1:143755346	JACUSA_call2	mm10	exon	Ro60	Ro60	Ro60	http://genome.ucsc.edu/cgi-bin/hgTracks?db=mm10&position=chr1%3A143755345-143755346	SINE	B1_Mm	Alu	TRUE	FALSE
chr1	143755346	143755347	-	0.963809	T	22,0,0,0	22	0	0	0	22	0	chr1_143755346	0	D7r3	D7	OS	chr1_143755347	chr1:143755347	JACUSA_call2	mm10	exon	Ro60	Ro60	Ro60	http://genome.ucsc.edu/cgi-bin/hgTracks?db=mm10&position=chr1%3A143755346-143755347	SINE	B1_Mm	Alu	TRUE	FALSE
chr1	143755358	143755359	-	0.388192	T	21,0,0,0	21	0	0	0	21	0	chr1_143755358	0	D7r3	D7	OS	chr1_143755359	chr1:143755359	JACUSA_call2	mm10	exon	Ro60	Ro60	Ro60	http://genome.ucsc.edu/cgi-bin/hgTracks?db=mm10&position=chr1%3A143755358-143755359	SINE	B1_Mm	Alu	TRUE	FALSE
chr1	143755363	143755364	-	5.96186	T	19,0,0,0	19	0	0	0	19	0	chr1_143755363	0	D7r3	D7	OS	chr1_143755364	chr1:143755364	JACUSA_call2	mm10	exon	Ro60	Ro60	Ro60	http://genome.ucsc.edu/cgi-bin/hgTracks?db=mm10&position=chr1%3A143755363-143755364	SINE	B1_Mm	Alu	TRUE	FALSE
chr1	143755370	143755371	-	8.89008	T	21,0,0,0	21	0	0	0	21	0	chr1_143755370	0	D7r3	D7	OS	chr1_143755371	chr1:143755371	JACUSA_call2	mm10	exon	Ro60	Ro60	Ro60	http://genome.ucsc.edu/cgi-bin/hgTracks?db=mm10&position=chr1%3A143755370-143755371	SINE	B1_Mm	Alu	TRUE	FALSE
chr1	143755375	143755376	-	1.14412	T	20,0,2,0	20	0	2	0	22	2	chr1_143755375	0.0909091	D7r3	D7	OS	chr1_143755376	chr1:143755376	JACUSA_call2	mm10	exon	Ro60	Ro60	Ro60	http://genome.ucsc.edu/cgi-bin/hgTracks?db=mm10&position=chr1%3A143755375-143755376	SINE	B1_Mm	Alu	TRUE	FALSE
chr1	143755377	143755378	-	4.81165	T	4,0,15,0	4	0	15	0	19	15	chr1_143755377	0.789474	D7r3	D7	OS	chr1_143755378	chr1:143755378	JACUSA_call2	mm10	exon	Ro60	Ro60	Ro60	http://genome.ucsc.edu/cgi-bin/hgTracks?db=mm10&position=chr1%3A143755377-143755378	SINE	B1_Mm	Alu	TRUE	FALSE
chr1	143755382	143755383	-	8.16046	T	16,0,2,0	16	0	2	0	18	2	chr1_143755382	0.111111	D7r3	D7	OS	chr1_143755383	chr1:143755383	JACUSA_call2	mm10	exon	Ro60	Ro60	Ro60	http://genome.ucsc.edu/cgi-bin/hgTracks?db=mm10&position=chr1%3A143755382-143755383	SINE	B1_Mm	Alu	TRUE	FALSE
chr1	143755392	143755393	-	1.2152	T	24,0,0,0	24	0	0	0	24	0	chr1_143755392	0	D7r3	D7	OS	chr1_143755393	chr1:143755393	JACUSA_call2	mm10	exon	Ro60	Ro60	Ro60	http://genome.ucsc.edu/cgi-bin/hgTracks?db=mm10&position=chr1%3A143755392-143755393	SINE	B1_Mm	Alu	TRUE	FALSE
chr1	143755755	143755756	-	0.523992	T	10,0,0,0	10	0	0	0	10	0	chr1_143755755	0	D7r3	D7	OS	chr1_143755756	chr1:143755756	JACUSA_call2	mm10	exon	Ro60	Ro60	Ro60	http://genome.ucsc.edu/cgi-bin/hgTracks?db=mm10&position=chr1%3A143755755-143755756	SINE	B1_Mur1	Alu	TRUE	FALSE
chr1	153220697	153220698	-	1.19102	T	87,0,6,1	87	0	6	1	94	6	chr1_153220697	0.0638298	D7r3	D7	OS	chr1_153220698	chr1:153220698	JACUSA_call2	mm10	exon	Lamc1	Lamc1	Lamc1	http://genome.ucsc.edu/cgi-bin/hgTracks?db=mm10&position=chr1%3A153220697-153220698				FALSE	FALSE
chr1	156427611	156427612	-	0.917824	T	2,0,6,0	2	0	6	0	8	6	chr1_156427611	0.75	D7r3	D7	OS	chr1_156427612	chr1:156427612	JACUSA_call2	mm10	3' end	Soat1	Soat1	Soat1	http://genome.ucsc.edu/cgi-bin/hgTracks?db=mm10&position=chr1%3A156427611-156427612	SINE	B1_Mur4	Alu	TRUE	FALSE
chr1	172074325	172074326	-	7.11906	T	212,0,0,0	212	0	0	0	212	0	chr1_172074325	0	D7r3	D7	OS	chr1_172074326	chr1:172074326	JACUSA_call2	mm10	exon	Ncstn	Ncstn	Ncstn	http://genome.ucsc.edu/cgi-bin/hgTracks?db=mm10&position=chr1%3A172074325-172074326				FALSE	FALSE
chr1	182019851	182019852	-	0.908556	T	21,0,0,0	21	0	0	0	21	0	chr1_182019851	0	D7r3	D7	OS	chr1_182019852	chr1:182019852	JACUSA_call2	mm10	promoter	Enah	Enah	Enah	http://genome.ucsc.edu/cgi-bin/hgTracks?db=mm10&position=chr1%3A182019851-182019852	Simple_repeat	(TCCG)n	Simple_repeat	FALSE	FALSE
chr1	37984004	37984005	-	0.558616	T	3,0,0,0	3	0	0	0	3	0	chr1_37984004	0	D7r3	D7	OS	chr1_37984005	chr1:37984005	JACUSA_call2	mm10	3' end	Txndc9	Txndc9	Txndc9	http://genome.ucsc.edu/cgi-bin/hgTracks?db=mm10&position=chr1%3A37984004-37984005	SINE	B3A	B2	FALSE	TRUE
chr1	51466997	51466998	-	1.77052	T	12,0,0,0	12	0	0	0	12	0	chr1_51466997	0	D7r3	D7	OS	chr1_51466998	chr1:51466998	JACUSA_call2	mm10	intergenic			Nabp1	http://genome.ucsc.edu/cgi-bin/hgTracks?db=mm10&position=chr1%3A51466997-51466998	SINE	B2_Mm2	B2	FALSE	TRUE
chr1	52187394	52187395	-	11.4779	T	71,0,20,0	71	0	20	0	91	20	chr1_52187394	0.21978	D7r3	D7	OS	chr1_52187395	chr1:52187395	JACUSA_call2	mm10	exon	Gls	Gls	Gls	http://genome.ucsc.edu/cgi-bin/hgTracks?db=mm10&position=chr1%3A52187394-52187395	Low_complexity	AT_rich	Low_complexity	FALSE	FALSE
chr1	86345238	86345239	-	0.0148984	T	16,0,0,0	16	0	0	0	16	0	chr1_86345238	0	D7r3	D7	OS	chr1_86345239	chr1:86345239	JACUSA_call2	mm10	3' end	Ncl	Ncl	Ncl	http://genome.ucsc.edu/cgi-bin/hgTracks?db=mm10&position=chr1%3A86345238-86345239	SINE	B1_Mur4	Alu	TRUE	FALSE
chr1	86345900	86345901	-	0.368434	T	24,0,0,0	24	0	0	0	24	0	chr1_86345900	0	D7r3	D7	OS	chr1_86345901	chr1:86345901	JACUSA_call2	mm10	exon	Ncl	Ncl	Ncl	http://genome.ucsc.edu/cgi-bin/hgTracks?db=mm10&position=chr1%3A86345900-86345901	SINE	B1_Mur2	Alu	TRUE	FALSE
chr1	86345903	86345904	-	0.387567	T	24,0,0,0	24	0	0	0	24	0	chr1_86345903	0	D7r3	D7	OS	chr1_86345904	chr1:86345904	JACUSA_call2	mm10	exon	Ncl	Ncl	Ncl	http://genome.ucsc.edu/cgi-bin/hgTracks?db=mm10&position=chr1%3A86345903-86345904	SINE	B1_Mur2	Alu	TRUE	FALSE
chr1	86345907	86345908	-	0.393296	T	23,0,2,0	23	0	2	0	25	2	chr1_86345907	0.08	D7r3	D7	OS	chr1_86345908	chr1:86345908	JACUSA_call2	mm10	exon	Ncl	Ncl	Ncl	http://genome.ucsc.edu/cgi-bin/hgTracks?db=mm10&position=chr1%3A86345907-86345908	SINE	B1_Mur2	Alu	TRUE	FALSE
chr1	86345910	86345911	-	3.78706	T	24,0,3,0	24	0	3	0	27	3	chr1_86345910	0.111111	D7r3	D7	OS	chr1_86345911	chr1:86345911	JACUSA_call2	mm10	exon	Ncl	Ncl	Ncl	http://genome.ucsc.edu/cgi-bin/hgTracks?db=mm10&position=chr1%3A86345910-86345911	SINE	B1_Mur2	Alu	TRUE	FALSE
chr1	86345915	86345916	-	1.30837	T	25,0,1,0	25	0	1	0	26	1	chr1_86345915	0.0384615	D7r3	D7	OS	chr1_86345916	chr1:86345916	JACUSA_call2	mm10	exon	Ncl	Ncl	Ncl	http://genome.ucsc.edu/cgi-bin/hgTracks?db=mm10&position=chr1%3A86345915-86345916	SINE	B1_Mur2	Alu	TRUE	FALSE
chr1	86345925	86345926	-	1.69834	T	23,0,0,0	23	0	0	0	23	0	chr1_86345925	0	D7r3	D7	OS	chr1_86345926	chr1:86345926	JACUSA_call2	mm10	exon	Ncl	Ncl	Ncl	http://genome.ucsc.edu/cgi-bin/hgTracks?db=mm10&position=chr1%3A86345925-86345926	SINE	B1_Mur2	Alu	TRUE	FALSE
chr1	86345929	86345930	-	0.215073	T	22,0,2,0	22	0	2	0	24	2	chr1_86345929	0.0833333	D7r3	D7	OS	chr1_86345930	chr1:86345930	JACUSA_call2	mm10	exon	Ncl	Ncl	Ncl	http://genome.ucsc.edu/cgi-bin/hgTracks?db=mm10&position=chr1%3A86345929-86345930	SINE	B1_Mur2	Alu	TRUE	FALSE
chr1	86345932	86345933	-	0.422583	T	23,0,0,0	23	0	0	0	23	0	chr1_86345932	0	D7r3	D7	OS	chr1_86345933	chr1:86345933	JACUSA_call2	mm10	exon	Ncl	Ncl	Ncl	http://genome.ucsc.edu/cgi-bin/hgTracks?db=mm10&position=chr1%3A86345932-86345933	SINE	B1_Mur2	Alu	TRUE	FALSE
chr1	86347141	86347142	-	0.453231	T	27,0,0,0	27	0	0	0	27	0	chr1_86347141	0	D7r3	D7	OS	chr1_86347142	chr1:86347142	JACUSA_call2	mm10	exon	Ncl	Ncl	Ncl	http://genome.ucsc.edu/cgi-bin/hgTracks?db=mm10&position=chr1%3A86347141-86347142	SINE	B2_Mm2	B2	FALSE	TRUE
chr1	86347211	86347212	-	0.460318	T	17,0,0,0	17	0	0	0	17	0	chr1_86347211	0	D7r3	D7	OS	chr1_86347212	chr1:86347212	JACUSA_call2	mm10	exon	Ncl	Ncl	Ncl	http://genome.ucsc.edu/cgi-bin/hgTracks?db=mm10&position=chr1%3A86347211-86347212	SINE	B2_Mm2	B2	FALSE	TRUE
chr1	86347218	86347219	-	0.463236	T	17,0,0,0	17	0	0	0	17	0	chr1_86347218	0	D7r3	D7	OS	chr1_86347219	chr1:86347219	JACUSA_call2	mm10	exon	Ncl	Ncl	Ncl	http://genome.ucsc.edu/cgi-bin/hgTracks?db=mm10&position=chr1%3A86347218-86347219	SINE	B2_Mm2	B2	FALSE	TRUE
chr1	86347718	86347719	-	0.534839	T	13,0,0,0	13	0	0	0	13	0	chr1_86347718	0	D7r3	D7	OS	chr1_86347719	chr1:86347719	JACUSA_call2	mm10	exon	Ncl	Ncl	Ncl	http://genome.ucsc.edu/cgi-bin/hgTracks?db=mm10&position=chr1%3A86347718-86347719	SINE	B1_Mus1	Alu	TRUE	FALSE
chr1	86347724	86347725	-	0.491903	T	19,0,0,0	19	0	0	0	19	0	chr1_86347724	0	D7r3	D7	OS	chr1_86347725	chr1:86347725	JACUSA_call2	mm10	exon	Ncl	Ncl	Ncl	http://genome.ucsc.edu/cgi-bin/hgTracks?db=mm10&position=chr1%3A86347724-86347725	SINE	B1_Mus1	Alu	TRUE	FALSE
chr1	86347735	86347736	-	1.80331	T	18,0,0,0	18	0	0	0	18	0	chr1_86347735	0	D7r3	D7	OS	chr1_86347736	chr1:86347736	JACUSA_call2	mm10	exon	Ncl	Ncl	Ncl	http://genome.ucsc.edu/cgi-bin/hgTracks?db=mm10&position=chr1%3A86347735-86347736	SINE	B1_Mus1	Alu	TRUE	FALSE
chr1	86347736	86347737	-	1.64131	T	17,0,1,0	17	0	1	0	18	1	chr1_86347736	0.0555556	D7r3	D7	OS	chr1_86347737	chr1:86347737	JACUSA_call2	mm10	exon	Ncl	Ncl	Ncl	http://genome.ucsc.edu/cgi-bin/hgTracks?db=mm10&position=chr1%3A86347736-86347737	SINE	B1_Mus1	Alu	TRUE	FALSE
chr1	86347739	86347740	-	1.09939	T	20,0,0,0	20	0	0	0	20	0	chr1_86347739	0	D7r3	D7	OS	chr1_86347740	chr1:86347740	JACUSA_call2	mm10	exon	Ncl	Ncl	Ncl	http://genome.ucsc.edu/cgi-bin/hgTracks?db=mm10&position=chr1%3A86347739-86347740	SINE	B1_Mus1	Alu	TRUE	FALSE
chr1	86347801	86347802	-	7.38419	T	28,0,4,0	28	0	4	0	32	4	chr1_86347801	0.125	D7r3	D7	OS	chr1_86347802	chr1:86347802	JACUSA_call2	mm10	exon	Ncl	Ncl	Ncl	http://genome.ucsc.edu/cgi-bin/hgTracks?db=mm10&position=chr1%3A86347801-86347802	SINE	B1_Mus1	Alu	TRUE	FALSE
chr1	86347819	86347820	-	0.329898	T	33,0,1,0	33	0	1	0	34	1	chr1_86347819	0.0294118	D7r3	D7	OS	chr1_86347820	chr1:86347820	JACUSA_call2	mm10	exon	Ncl	Ncl	Ncl	http://genome.ucsc.edu/cgi-bin/hgTracks?db=mm10&position=chr1%3A86347819-86347820	SINE	B1_Mus1	Alu	TRUE	FALSE
chr1	86347866	86347867	-	0.964217	T	30,0,0,0	30	0	0	0	30	0	chr1_86347866	0	D7r3	D7	OS	chr1_86347867	chr1:86347867	JACUSA_call2	mm10	exon	Ncl	Ncl	Ncl	http://genome.ucsc.edu/cgi-bin/hgTracks?db=mm10&position=chr1%3A86347866-86347867	SINE	B4	B4	FALSE	FALSE
chr1	86347925	86347926	-	0.0320949	T	26,0,0,0	26	0	0	0	26	0	chr1_86347925	0	D7r3	D7	OS	chr1_86347926	chr1:86347926	JACUSA_call2	mm10	exon	Ncl	Ncl	Ncl	http://genome.ucsc.edu/cgi-bin/hgTracks?db=mm10&position=chr1%3A86347925-86347926	SINE	B1_Mur2	Alu	TRUE	FALSE
chr1	86347926	86347927	-	0.991257	T	28,0,0,0	28	0	0	0	28	0	chr1_86347926	0	D7r3	D7	OS	chr1_86347927	chr1:86347927	JACUSA_call2	mm10	exon	Ncl	Ncl	Ncl	http://genome.ucsc.edu/cgi-bin/hgTracks?db=mm10&position=chr1%3A86347926-86347927	SINE	B1_Mur2	Alu	TRUE	FALSE
chr1	86347927	86347928	-	10.7804	T	25,0,3,0	25	0	3	0	28	3	chr1_86347927	0.107143	D7r3	D7	OS	chr1_86347928	chr1:86347928	JACUSA_call2	mm10	exon	Ncl	Ncl	Ncl	http://genome.ucsc.edu/cgi-bin/hgTracks?db=mm10&position=chr1%3A86347927-86347928	SINE	B1_Mur2	Alu	TRUE	FALSE
chr1	86347971	86347972	-	0.904437	T	21,0,2,0	21	0	2	0	23	2	chr1_86347971	0.0869565	D7r3	D7	OS	chr1_86347972	chr1:86347972	JACUSA_call2	mm10	exon	Ncl	Ncl	Ncl	http://genome.ucsc.edu/cgi-bin/hgTracks?db=mm10&position=chr1%3A86347971-86347972	SINE	B1_Mur2	Alu	TRUE	FALSE
chr1	86347977	86347978	-	0.450194	T	21,0,0,0	21	0	0	0	21	0	chr1_86347977	0	D7r3	D7	OS	chr1_86347978	chr1:86347978	JACUSA_call2	mm10	exon	Ncl	Ncl	Ncl	http://genome.ucsc.edu/cgi-bin/hgTracks?db=mm10&position=chr1%3A86347977-86347978	SINE	B1_Mur2	Alu	TRUE	FALSE
chr1	86347982	86347983	-	1.09938	T	23,0,0,0	23	0	0	0	23	0	chr1_86347982	0	D7r3	D7	OS	chr1_86347983	chr1:86347983	JACUSA_call2	mm10	exon	Ncl	Ncl	Ncl	http://genome.ucsc.edu/cgi-bin/hgTracks?db=mm10&position=chr1%3A86347982-86347983	SINE	B1_Mur2	Alu	TRUE	FALSE
chr1	86348702	86348703	-	0.411276	T	24,0,0,0	24	0	0	0	24	0	chr1_86348702	0	D7r3	D7	OS	chr1_86348703	chr1:86348703	JACUSA_call2	mm10	exon	Ncl	Ncl	Ncl	http://genome.ucsc.edu/cgi-bin/hgTracks?db=mm10&position=chr1%3A86348702-86348703	SINE	B1_Mur3	Alu	TRUE	FALSE
chr1	86348721	86348722	-	0.416736	T	27,0,0,0	27	0	0	0	27	0	chr1_86348721	0	D7r3	D7	OS	chr1_86348722	chr1:86348722	JACUSA_call2	mm10	exon	Ncl	Ncl	Ncl	http://genome.ucsc.edu/cgi-bin/hgTracks?db=mm10&position=chr1%3A86348721-86348722	SINE	B1_Mur3	Alu	TRUE	FALSE
chr1	86348726	86348727	-	0.425511	T	27,0,0,0	27	0	0	0	27	0	chr1_86348726	0	D7r3	D7	OS	chr1_86348727	chr1:86348727	JACUSA_call2	mm10	exon	Ncl	Ncl	Ncl	http://genome.ucsc.edu/cgi-bin/hgTracks?db=mm10&position=chr1%3A86348726-86348727	SINE	B1_Mur3	Alu	TRUE	FALSE
chr1	86348738	86348739	-	1.03331	T	28,0,0,0	28	0	0	0	28	0	chr1_86348738	0	D7r3	D7	OS	chr1_86348739	chr1:86348739	JACUSA_call2	mm10	exon	Ncl	Ncl	Ncl	http://genome.ucsc.edu/cgi-bin/hgTracks?db=mm10&position=chr1%3A86348738-86348739	SINE	B1_Mur3	Alu	TRUE	FALSE
chr1	86348740	86348741	-	1.02445	T	28,0,0,0	28	0	0	0	28	0	chr1_86348740	0	D7r3	D7	OS	chr1_86348741	chr1:86348741	JACUSA_call2	mm10	exon	Ncl	Ncl	Ncl	http://genome.ucsc.edu/cgi-bin/hgTracks?db=mm10&position=chr1%3A86348740-86348741	SINE	B1_Mur3	Alu	TRUE	FALSE
chr1	86348805	86348806	-	0.276589	T	19,0,2,0	19	0	2	0	21	2	chr1_86348805	0.0952381	D7r3	D7	OS	chr1_86348806	chr1:86348806	JACUSA_call2	mm10	exon	Ncl	Ncl	Ncl	http://genome.ucsc.edu/cgi-bin/hgTracks?db=mm10&position=chr1%3A86348805-86348806	SINE	B1_Mur3	Alu	TRUE	FALSE
chr1	86348813	86348814	-	0.419802	T	23,0,0,0	23	0	0	0	23	0	chr1_86348813	0	D7r3	D7	OS	chr1_86348814	chr1:86348814	JACUSA_call2	mm10	exon	Ncl	Ncl	Ncl	http://genome.ucsc.edu/cgi-bin/hgTracks?db=mm10&position=chr1%3A86348813-86348814	SINE	B1_Mur3	Alu	TRUE	FALSE
chr1	86350010	86350011	-	0.246082	T	83,0,0,0	83	0	0	0	83	0	chr1_86350010	0	D7r3	D7	OS	chr1_86350011	chr1:86350011	JACUSA_call2	mm10	exon	Ncl	Ncl	Ncl	http://genome.ucsc.edu/cgi-bin/hgTracks?db=mm10&position=chr1%3A86350010-86350011	SINE	B1_Mus1	Alu	TRUE	FALSE
chr1	86350048	86350049	-	1.2575	T	81,0,0,0	81	0	0	0	81	0	chr1_86350048	0	D7r3	D7	OS	chr1_86350049	chr1:86350049	JACUSA_call2	mm10	exon	Ncl	Ncl	Ncl	http://genome.ucsc.edu/cgi-bin/hgTracks?db=mm10&position=chr1%3A86350048-86350049	SINE	B1_Mus1	Alu	TRUE	FALSE
chr1	86350050	86350051	-	1.32342	T	77,0,0,0	77	0	0	0	77	0	chr1_86350050	0	D7r3	D7	OS	chr1_86350051	chr1:86350051	JACUSA_call2	mm10	exon	Ncl	Ncl	Ncl	http://genome.ucsc.edu/cgi-bin/hgTracks?db=mm10&position=chr1%3A86350050-86350051	SINE	B1_Mus1	Alu	TRUE	FALSE
chr1	86350103	86350104	-	0.253196	T	71,0,0,0	71	0	0	0	71	0	chr1_86350103	0	D7r3	D7	OS	chr1_86350104	chr1:86350104	JACUSA_call2	mm10	exon	Ncl	Ncl	Ncl	http://genome.ucsc.edu/cgi-bin/hgTracks?db=mm10&position=chr1%3A86350103-86350104	SINE	B1_Mus1	Alu	TRUE	FALSE
chr1	86350104	86350105	-	7.16335	T	69,0,1,0	69	0	1	0	70	1	chr1_86350104	0.0142857	D7r3	D7	OS	chr1_86350105	chr1:86350105	JACUSA_call2	mm10	exon	Ncl	Ncl	Ncl	http://genome.ucsc.edu/cgi-bin/hgTracks?db=mm10&position=chr1%3A86350104-86350105	SINE	B1_Mus1	Alu	TRUE	FALSE
chr1	86350114	86350115	-	4.38305	T	71,0,0,0	71	0	0	0	71	0	chr1_86350114	0	D7r3	D7	OS	chr1_86350115	chr1:86350115	JACUSA_call2	mm10	exon	Ncl	Ncl	Ncl	http://genome.ucsc.edu/cgi-bin/hgTracks?db=mm10&position=chr1%3A86350114-86350115	SINE	B1_Mus1	Alu	TRUE	FALSE
chr1	88272157	88272158	-	0.382417	T	27,0,0,0	27	0	0	0	27	0	chr1_88272157	0	D7r3	D7	OS	chr1_88272158	chr1:88272158	JACUSA_call2	mm10	intron	A730008H23Rik, Hjurp	A730008H23Rik, Hjurp	A730008H23Rik, Hjurp	http://genome.ucsc.edu/cgi-bin/hgTracks?db=mm10&position=chr1%3A88272157-88272158	SINE	B1_Mur1	Alu	TRUE	FALSE
chr1	93412224	93412225	-	0.514016	T	8,0,0,0	8	0	0	0	8	0	chr1_93412224	0	D7r3	D7	OS	chr1_93412225	chr1:93412225	JACUSA_call2	mm10	intron	Hdlbp	Hdlbp	Hdlbp	http://genome.ucsc.edu/cgi-bin/hgTracks?db=mm10&position=chr1%3A93412224-93412225	SINE	B1_Mur2	Alu	TRUE	FALSE
chr2	119104416	119104417	+	2.68603	A	2,0,1,0	2	0	1	0	3	1	chr2_119104416	0.333333	D21r1	D21	OS	chr2_119104417	chr2:119104417	JACUSA_call2	mm10	exon	Knl1	Knl1	Knl1	http://genome.ucsc.edu/cgi-bin/hgTracks?db=mm10&position=chr2%3A119104416-119104417	SINE	B1_Mus1	Alu	TRUE	FALSE
chr2	119104426	119104427	+	0.39789	A	3,0,0,0	3	0	0	0	3	0	chr2_119104426	0	D21r1	D21	OS	chr2_119104427	chr2:119104427	JACUSA_call2	mm10	exon	Knl1	Knl1	Knl1	http://genome.ucsc.edu/cgi-bin/hgTracks?db=mm10&position=chr2%3A119104426-119104427	SINE	B1_Mus1	Alu	TRUE	FALSE
chr2	119104440	119104441	+	0.141602	A	3,0,0,0	3	0	0	0	3	0	chr2_119104440	0	D21r1	D21	OS	chr2_119104441	chr2:119104441	JACUSA_call2	mm10	exon	Knl1	Knl1	Knl1	http://genome.ucsc.edu/cgi-bin/hgTracks?db=mm10&position=chr2%3A119104440-119104441	SINE	B1_Mus1	Alu	TRUE	FALSE
chr2	119104454	119104455	+	5.63792	A	3,0,0,0	3	0	0	0	3	0	chr2_119104454	0	D21r1	D21	OS	chr2_119104455	chr2:119104455	JACUSA_call2	mm10	exon	Knl1	Knl1	Knl1	http://genome.ucsc.edu/cgi-bin/hgTracks?db=mm10&position=chr2%3A119104454-119104455	SINE	B1_Mus1	Alu	TRUE	FALSE
chr2	119104455	119104456	+	1.34725	A	3,0,0,0	3	0	0	0	3	0	chr2_119104455	0	D21r1	D21	OS	chr2_119104456	chr2:119104456	JACUSA_call2	mm10	exon	Knl1	Knl1	Knl1	http://genome.ucsc.edu/cgi-bin/hgTracks?db=mm10&position=chr2%3A119104455-119104456	SINE	B1_Mus1	Alu	TRUE	FALSE
chr2	120600866	120600867	+	1.77185	A	33,0,4,0	33	0	4	0	37	4	chr2_120600866	0.108108	D21r1	D21	OS	chr2_120600867	chr2:120600867	JACUSA_call2	mm10	3' end	Snap23	Snap23	Snap23	http://genome.ucsc.edu/cgi-bin/hgTracks?db=mm10&position=chr2%3A120600866-120600867	SINE	B1_Mus2	Alu	TRUE	FALSE
chr2	120600886	120600887	+	0.908699	A	28,0,1,0	28	0	1	0	29	1	chr2_120600886	0.0344828	D21r1	D21	OS	chr2_120600887	chr2:120600887	JACUSA_call2	mm10	3' end	Snap23	Snap23	Snap23	http://genome.ucsc.edu/cgi-bin/hgTracks?db=mm10&position=chr2%3A120600886-120600887	SINE	B1_Mus2	Alu	TRUE	FALSE
chr2	120600896	120600897	+	0.912126	A	31,0,1,0	31	0	1	0	32	1	chr2_120600896	0.03125	D21r1	D21	OS	chr2_120600897	chr2:120600897	JACUSA_call2	mm10	3' end	Snap23	Snap23	Snap23	http://genome.ucsc.edu/cgi-bin/hgTracks?db=mm10&position=chr2%3A120600896-120600897	SINE	B1_Mus2	Alu	TRUE	FALSE
chr2	120600904	120600905	+	0.353002	A	34,0,0,0	34	0	0	0	34	0	chr2_120600904	0	D21r1	D21	OS	chr2_120600905	chr2:120600905	JACUSA_call2	mm10	3' end	Snap23	Snap23	Snap23	http://genome.ucsc.edu/cgi-bin/hgTracks?db=mm10&position=chr2%3A120600904-120600905	SINE	B1_Mus2	Alu	TRUE	FALSE
chr2	120600910	120600911	+	0.141187	A	31,0,3,0	31	0	3	0	34	3	chr2_120600910	0.0882353	D21r1	D21	OS	chr2_120600911	chr2:120600911	JACUSA_call2	mm10	3' end	Snap23	Snap23	Snap23	http://genome.ucsc.edu/cgi-bin/hgTracks?db=mm10&position=chr2%3A120600910-120600911	SINE	B1_Mus2	Alu	TRUE	FALSE
chr2	120600925	120600926	+	8.67068	A	25,0,6,0	25	0	6	0	31	6	chr2_120600925	0.193548	D21r1	D21	OS	chr2_120600926	chr2:120600926	JACUSA_call2	mm10	3' end	Snap23	Snap23	Snap23	http://genome.ucsc.edu/cgi-bin/hgTracks?db=mm10&position=chr2%3A120600925-120600926	SINE	B1_Mus2	Alu	TRUE	FALSE
chr2	120600927	120600928	+	0.36293	A	31,0,0,0	31	0	0	0	31	0	chr2_120600927	0	D21r1	D21	OS	chr2_120600928	chr2:120600928	JACUSA_call2	mm10	3' end	Snap23	Snap23	Snap23	http://genome.ucsc.edu/cgi-bin/hgTracks?db=mm10&position=chr2%3A120600927-120600928	SINE	B1_Mus2	Alu	TRUE	FALSE
chr2	120600934	120600935	+	3.55437	A	26,0,4,0	26	0	4	0	30	4	chr2_120600934	0.133333	D21r1	D21	OS	chr2_120600935	chr2:120600935	JACUSA_call2	mm10	3' end	Snap23	Snap23	Snap23	http://genome.ucsc.edu/cgi-bin/hgTracks?db=mm10&position=chr2%3A120600934-120600935	SINE	B1_Mus2	Alu	TRUE	FALSE
chr2	120601485	120601486	+	6.48385	A	8,0,9,0	8	0	9	0	17	9	chr2_120601485	0.529412	D21r1	D21	OS	chr2_120601486	chr2:120601486	JACUSA_call2	mm10	3' end	Snap23	Snap23	Snap23	http://genome.ucsc.edu/cgi-bin/hgTracks?db=mm10&position=chr2%3A120601485-120601486				FALSE	FALSE
chr2	120601805	120601806	+	11.3521	A	6,0,5,0	6	0	5	0	11	5	chr2_120601805	0.454545	D21r1	D21	OS	chr2_120601806	chr2:120601806	JACUSA_call2	mm10	intergenic			Snap23	http://genome.ucsc.edu/cgi-bin/hgTracks?db=mm10&position=chr2%3A120601805-120601806	SINE	B1_Mur4	Alu	TRUE	FALSE
chr2	120601810	120601811	+	2.4972	A	10,0,1,0	10	0	1	0	11	1	chr2_120601810	0.0909091	D21r1	D21	OS	chr2_120601811	chr2:120601811	JACUSA_call2	mm10	intergenic			Snap23	http://genome.ucsc.edu/cgi-bin/hgTracks?db=mm10&position=chr2%3A120601810-120601811	SINE	B1_Mur4	Alu	TRUE	FALSE
chr2	120601821	120601822	+	11.592	A	5,0,6,0	5	0	6	0	11	6	chr2_120601821	0.545455	D21r1	D21	OS	chr2_120601822	chr2:120601822	JACUSA_call2	mm10	intergenic			Snap23	http://genome.ucsc.edu/cgi-bin/hgTracks?db=mm10&position=chr2%3A120601821-120601822	SINE	B1_Mur4	Alu	TRUE	FALSE
chr2	120601822	120601823	+	6.34926	A	7,0,4,0	7	0	4	0	11	4	chr2_120601822	0.363636	D21r1	D21	OS	chr2_120601823	chr2:120601823	JACUSA_call2	mm10	intergenic			Snap23	http://genome.ucsc.edu/cgi-bin/hgTracks?db=mm10&position=chr2%3A120601822-120601823	SINE	B1_Mur4	Alu	TRUE	FALSE
chr2	120601823	120601824	+	10.1152	A	5,0,6,0	5	0	6	0	11	6	chr2_120601823	0.545455	D21r1	D21	OS	chr2_120601824	chr2:120601824	JACUSA_call2	mm10	intergenic			Snap23	http://genome.ucsc.edu/cgi-bin/hgTracks?db=mm10&position=chr2%3A120601823-120601824	SINE	B1_Mur4	Alu	TRUE	FALSE
chr2	120601827	120601828	+	7.53461	A	8,0,4,0	8	0	4	0	12	4	chr2_120601827	0.333333	D21r1	D21	OS	chr2_120601828	chr2:120601828	JACUSA_call2	mm10	intergenic			Snap23	http://genome.ucsc.edu/cgi-bin/hgTracks?db=mm10&position=chr2%3A120601827-120601828	SINE	B1_Mur4	Alu	TRUE	FALSE
chr2	120601829	120601830	+	3.93648	A	11,0,1,0	11	0	1	0	12	1	chr2_120601829	0.0833333	D21r1	D21	OS	chr2_120601830	chr2:120601830	JACUSA_call2	mm10	intergenic			Snap23	http://genome.ucsc.edu/cgi-bin/hgTracks?db=mm10&position=chr2%3A120601829-120601830	SINE	B1_Mur4	Alu	TRUE	FALSE
chr2	120601835	120601836	+	4.84635	A	5,0,5,0	5	0	5	0	10	5	chr2_120601835	0.5	D21r1	D21	OS	chr2_120601836	chr2:120601836	JACUSA_call2	mm10	intergenic			Snap23	http://genome.ucsc.edu/cgi-bin/hgTracks?db=mm10&position=chr2%3A120601835-120601836	SINE	B1_Mur4	Alu	TRUE	FALSE
chr2	120601865	120601866	+	11.8444	A	3,0,6,0	3	0	6	0	9	6	chr2_120601865	0.666667	D21r1	D21	OS	chr2_120601866	chr2:120601866	JACUSA_call2	mm10	intergenic			Snap23	http://genome.ucsc.edu/cgi-bin/hgTracks?db=mm10&position=chr2%3A120601865-120601866	SINE	B1_Mur4	Alu	TRUE	FALSE
chr2	120602199	120602200	+	6.7015	A	9,0,5,0	9	0	5	0	14	5	chr2_120602199	0.357143	D21r1	D21	OS	chr2_120602200	chr2:120602200	JACUSA_call2	mm10	intergenic			Snap23	http://genome.ucsc.edu/cgi-bin/hgTracks?db=mm10&position=chr2%3A120602199-120602200	SINE	B1_Mus1	Alu	TRUE	FALSE
chr2	120602210	120602211	+	1.69728	A	13,0,1,0	13	0	1	0	14	1	chr2_120602210	0.0714286	D21r1	D21	OS	chr2_120602211	chr2:120602211	JACUSA_call2	mm10	intergenic			Snap23	http://genome.ucsc.edu/cgi-bin/hgTracks?db=mm10&position=chr2%3A120602210-120602211	SINE	B1_Mus1	Alu	TRUE	FALSE
chr2	120602216	120602217	+	3.80716	A	11,0,4,0	11	0	4	0	15	4	chr2_120602216	0.266667	D21r1	D21	OS	chr2_120602217	chr2:120602217	JACUSA_call2	mm10	intergenic			Snap23	http://genome.ucsc.edu/cgi-bin/hgTracks?db=mm10&position=chr2%3A120602216-120602217	SINE	B1_Mus1	Alu	TRUE	FALSE
chr2	120602232	120602233	+	3.45805	A	12,0,2,0	12	0	2	0	14	2	chr2_120602232	0.142857	D21r1	D21	OS	chr2_120602233	chr2:120602233	JACUSA_call2	mm10	intergenic			Snap23	http://genome.ucsc.edu/cgi-bin/hgTracks?db=mm10&position=chr2%3A120602232-120602233	SINE	B1_Mus1	Alu	TRUE	FALSE
chr2	120602235	120602236	+	3.63428	A	12,0,3,0	12	0	3	0	15	3	chr2_120602235	0.2	D21r1	D21	OS	chr2_120602236	chr2:120602236	JACUSA_call2	mm10	intergenic			Snap23	http://genome.ucsc.edu/cgi-bin/hgTracks?db=mm10&position=chr2%3A120602235-120602236	SINE	B1_Mus1	Alu	TRUE	FALSE
chr2	120602236	120602237	+	4.22412	A	12,0,3,0	12	0	3	0	15	3	chr2_120602236	0.2	D21r1	D21	OS	chr2_120602237	chr2:120602237	JACUSA_call2	mm10	intergenic			Snap23	http://genome.ucsc.edu/cgi-bin/hgTracks?db=mm10&position=chr2%3A120602236-120602237	SINE	B1_Mus1	Alu	TRUE	FALSE
chr2	120602257	120602258	+	0.826621	A	17,0,4,0	17	0	4	0	21	4	chr2_120602257	0.190476	D21r1	D21	OS	chr2_120602258	chr2:120602258	JACUSA_call2	mm10	intergenic			Snap23	http://genome.ucsc.edu/cgi-bin/hgTracks?db=mm10&position=chr2%3A120602257-120602258	SINE	B1_Mus1	Alu	TRUE	FALSE
chr2	120602264	120602265	+	4.55805	A	17,0,8,0	17	0	8	0	25	8	chr2_120602264	0.32	D21r1	D21	OS	chr2_120602265	chr2:120602265	JACUSA_call2	mm10	intergenic			Snap23	http://genome.ucsc.edu/cgi-bin/hgTracks?db=mm10&position=chr2%3A120602264-120602265	SINE	B1_Mus1	Alu	TRUE	FALSE
chr2	120602270	120602271	+	5.22855	A	18,0,7,0	18	0	7	0	25	7	chr2_120602270	0.28	D21r1	D21	OS	chr2_120602271	chr2:120602271	JACUSA_call2	mm10	intergenic			Snap23	http://genome.ucsc.edu/cgi-bin/hgTracks?db=mm10&position=chr2%3A120602270-120602271	SINE	B1_Mus1	Alu	TRUE	FALSE
chr2	120620268	120620269	+	12.8937	A	21,0,19,0	21	0	19	0	40	19	chr2_120620268	0.475	D21r1	D21	OS	chr2_120620269	chr2:120620269	JACUSA_call2	mm10	exon	Haus2	Haus2	Haus2	http://genome.ucsc.edu/cgi-bin/hgTracks?db=mm10&position=chr2%3A120620268-120620269	SINE	B1_Mus2	Alu	TRUE	FALSE
chr2	120620617	120620618	+	4.99843	A	47,0,4,0	47	0	4	0	51	4	chr2_120620617	0.0784314	D21r1	D21	OS	chr2_120620618	chr2:120620618	JACUSA_call2	mm10	3' end	Haus2	Haus2	Haus2	http://genome.ucsc.edu/cgi-bin/hgTracks?db=mm10&position=chr2%3A120620617-120620618	SINE	B1F	Alu	TRUE	FALSE
chr2	120620620	120620621	+	7.09646	A	46,0,4,0	46	0	4	0	50	4	chr2_120620620	0.08	D21r1	D21	OS	chr2_120620621	chr2:120620621	JACUSA_call2	mm10	3' end	Haus2	Haus2	Haus2	http://genome.ucsc.edu/cgi-bin/hgTracks?db=mm10&position=chr2%3A120620620-120620621	SINE	B1F	Alu	TRUE	FALSE
chr2	120620640	120620641	+	17.5354	A	26,0,13,0	26	0	13	0	39	13	chr2_120620640	0.333333	D21r1	D21	OS	chr2_120620641	chr2:120620641	JACUSA_call2	mm10	3' end	Haus2	Haus2	Haus2	http://genome.ucsc.edu/cgi-bin/hgTracks?db=mm10&position=chr2%3A120620640-120620641	SINE	B1F	Alu	TRUE	FALSE
chr2	120620641	120620642	+	0.754189	A	40,0,1,0	40	0	1	0	41	1	chr2_120620641	0.0243902	D21r1	D21	OS	chr2_120620642	chr2:120620642	JACUSA_call2	mm10	3' end	Haus2	Haus2	Haus2	http://genome.ucsc.edu/cgi-bin/hgTracks?db=mm10&position=chr2%3A120620641-120620642	SINE	B1F	Alu	TRUE	FALSE
chr2	120620684	120620685	+	15.208	A	32,0,10,0	32	0	10	0	42	10	chr2_120620684	0.238095	D21r1	D21	OS	chr2_120620685	chr2:120620685	JACUSA_call2	mm10	3' end	Haus2	Haus2	Haus2	http://genome.ucsc.edu/cgi-bin/hgTracks?db=mm10&position=chr2%3A120620684-120620685	SINE	B1F	Alu	TRUE	FALSE
chr2	120620690	120620691	+	3.16984	A	43,0,1,0	43	0	1	0	44	1	chr2_120620690	0.0227273	D21r1	D21	OS	chr2_120620691	chr2:120620691	JACUSA_call2	mm10	3' end	Haus2	Haus2	Haus2	http://genome.ucsc.edu/cgi-bin/hgTracks?db=mm10&position=chr2%3A120620690-120620691	SINE	B1F	Alu	TRUE	FALSE
chr2	121543273	121543274	+	0.292773	A	4,0,0,0	4	0	0	0	4	0	chr2_121543273	0	D21r1	D21	OS	chr2_121543274	chr2:121543274	JACUSA_call2	mm10	exon	Wdr76	Wdr76	Wdr76	http://genome.ucsc.edu/cgi-bin/hgTracks?db=mm10&position=chr2%3A121543273-121543274	SINE	PB1D10	Alu	TRUE	FALSE
chr2	121543719	121543720	+	10.6685	A	5,0,5,0	5	0	5	0	10	5	chr2_121543719	0.5	D21r1	D21	OS	chr2_121543720	chr2:121543720	JACUSA_call2	mm10	exon	Wdr76	Wdr76	Wdr76	http://genome.ucsc.edu/cgi-bin/hgTracks?db=mm10&position=chr2%3A121543719-121543720	LTR	RMER4A	ERVK	FALSE	FALSE
chr2	121543736	121543737	+	1.20012	A	8,0,0,0	8	0	0	0	8	0	chr2_121543736	0	D21r1	D21	OS	chr2_121543737	chr2:121543737	JACUSA_call2	mm10	exon	Wdr76	Wdr76	Wdr76	http://genome.ucsc.edu/cgi-bin/hgTracks?db=mm10&position=chr2%3A121543736-121543737	LTR	RMER4A	ERVK	FALSE	FALSE
chr2	121543742	121543743	+	0.514594	A	10,0,0,0	10	0	0	0	10	0	chr2_121543742	0	D21r1	D21	OS	chr2_121543743	chr2:121543743	JACUSA_call2	mm10	exon	Wdr76	Wdr76	Wdr76	http://genome.ucsc.edu/cgi-bin/hgTracks?db=mm10&position=chr2%3A121543742-121543743	LTR	RMER4A	ERVK	FALSE	FALSE
chr2	121543782	121543783	+	0.107687	A	11,0,0,0	11	0	0	0	11	0	chr2_121543782	0	D21r1	D21	OS	chr2_121543783	chr2:121543783	JACUSA_call2	mm10	exon	Wdr76	Wdr76	Wdr76	http://genome.ucsc.edu/cgi-bin/hgTracks?db=mm10&position=chr2%3A121543782-121543783	LTR	RMER4A	ERVK	FALSE	FALSE
chr2	121543789	121543790	+	0.534681	A	8,0,0,0	8	0	0	0	8	0	chr2_121543789	0	D21r1	D21	OS	chr2_121543790	chr2:121543790	JACUSA_call2	mm10	exon	Wdr76	Wdr76	Wdr76	http://genome.ucsc.edu/cgi-bin/hgTracks?db=mm10&position=chr2%3A121543789-121543790	LTR	RMER4A	ERVK	FALSE	FALSE
chr2	121543796	121543797	+	1.96038	A	6,0,2,0	6	0	2	0	8	2	chr2_121543796	0.25	D21r1	D21	OS	chr2_121543797	chr2:121543797	JACUSA_call2	mm10	exon	Wdr76	Wdr76	Wdr76	http://genome.ucsc.edu/cgi-bin/hgTracks?db=mm10&position=chr2%3A121543796-121543797	LTR	RMER4A	ERVK	FALSE	FALSE
chr2	121543798	121543799	+	4.5928	A	2,0,5,0	2	0	5	0	7	5	chr2_121543798	0.714286	D21r1	D21	OS	chr2_121543799	chr2:121543799	JACUSA_call2	mm10	exon	Wdr76	Wdr76	Wdr76	http://genome.ucsc.edu/cgi-bin/hgTracks?db=mm10&position=chr2%3A121543798-121543799	LTR	RMER4A	ERVK	FALSE	FALSE
chr2	121543807	121543808	+	3.54267	A	6,0,1,0	6	0	1	0	7	1	chr2_121543807	0.142857	D21r1	D21	OS	chr2_121543808	chr2:121543808	JACUSA_call2	mm10	exon	Wdr76	Wdr76	Wdr76	http://genome.ucsc.edu/cgi-bin/hgTracks?db=mm10&position=chr2%3A121543807-121543808	LTR	RMER4A	ERVK	FALSE	FALSE
chr2	130554919	130554920	+	1.114	A	0,0,4,0	0	0	4	0	4	4	chr2_130554919	1	D21r1	D21	OS	chr2_130554920	chr2:130554920	JACUSA_call2	mm10	3' end	Ptpra	4930473A02Rik, Ptpra	4930473A02Rik	http://genome.ucsc.edu/cgi-bin/hgTracks?db=mm10&position=chr2%3A130554919-130554920	SINE	B1_Mur1	Alu	TRUE	FALSE
chr2	130554933	130554934	+	0.358046	A	4,0,0,0	4	0	0	0	4	0	chr2_130554933	0	D21r1	D21	OS	chr2_130554934	chr2:130554934	JACUSA_call2	mm10	3' end	Ptpra	4930473A02Rik, Ptpra	4930473A02Rik	http://genome.ucsc.edu/cgi-bin/hgTracks?db=mm10&position=chr2%3A130554933-130554934	SINE	B1_Mur1	Alu	TRUE	FALSE
chr2	130554938	130554939	+	2.0959	A	4,0,0,0	4	0	0	0	4	0	chr2_130554938	0	D21r1	D21	OS	chr2_130554939	chr2:130554939	JACUSA_call2	mm10	3' end	Ptpra	4930473A02Rik, Ptpra	4930473A02Rik	http://genome.ucsc.edu/cgi-bin/hgTracks?db=mm10&position=chr2%3A130554938-130554939	SINE	B1_Mur1	Alu	TRUE	FALSE
chr2	132309632	132309633	+	8.97491	A	6,0,24,0	6	0	24	0	30	24	chr2_132309632	0.8	D21r1	D21	OS	chr2_132309633	chr2:132309633	JACUSA_call2	mm10	exon	Cds2	Cds2	Cds2	http://genome.ucsc.edu/cgi-bin/hgTracks?db=mm10&position=chr2%3A132309632-132309633	SINE	MIRb	MIR	FALSE	FALSE
chr2	132309633	132309634	+	8.96327	A	25,0,7,0	25	0	7	0	32	7	chr2_132309633	0.21875	D21r1	D21	OS	chr2_132309634	chr2:132309634	JACUSA_call2	mm10	exon	Cds2	Cds2	Cds2	http://genome.ucsc.edu/cgi-bin/hgTracks?db=mm10&position=chr2%3A132309633-132309634	SINE	MIRb	MIR	FALSE	FALSE
chr2	132309635	132309636	+	0.975215	A	31,0,2,0	31	0	2	0	33	2	chr2_132309635	0.0606061	D21r1	D21	OS	chr2_132309636	chr2:132309636	JACUSA_call2	mm10	exon	Cds2	Cds2	Cds2	http://genome.ucsc.edu/cgi-bin/hgTracks?db=mm10&position=chr2%3A132309635-132309636	SINE	MIRb	MIR	FALSE	FALSE
chr2	132309644	132309645	+	4.42599	A	27,0,3,0	27	0	3	0	30	3	chr2_132309644	0.1	D21r1	D21	OS	chr2_132309645	chr2:132309645	JACUSA_call2	mm10	exon	Cds2	Cds2	Cds2	http://genome.ucsc.edu/cgi-bin/hgTracks?db=mm10&position=chr2%3A132309644-132309645	SINE	MIRb	MIR	FALSE	FALSE
chr2	132309654	132309655	+	9.01939	A	7,0,22,0	7	0	22	0	29	22	chr2_132309654	0.758621	D21r1	D21	OS	chr2_132309655	chr2:132309655	JACUSA_call2	mm10	exon	Cds2	Cds2	Cds2	http://genome.ucsc.edu/cgi-bin/hgTracks?db=mm10&position=chr2%3A132309654-132309655	SINE	MIRb	MIR	FALSE	FALSE
chr2	132309655	132309656	+	10.4664	A	17,0,12,0	17	0	12	0	29	12	chr2_132309655	0.413793	D21r1	D21	OS	chr2_132309656	chr2:132309656	JACUSA_call2	mm10	exon	Cds2	Cds2	Cds2	http://genome.ucsc.edu/cgi-bin/hgTracks?db=mm10&position=chr2%3A132309655-132309656	SINE	MIRb	MIR	FALSE	FALSE
chr2	132309668	132309669	+	11.5045	A	9,0,21,0	9	0	21	0	30	21	chr2_132309668	0.7	D21r1	D21	OS	chr2_132309669	chr2:132309669	JACUSA_call2	mm10	exon	Cds2	Cds2	Cds2	http://genome.ucsc.edu/cgi-bin/hgTracks?db=mm10&position=chr2%3A132309668-132309669	SINE	MIRb	MIR	FALSE	FALSE
chr2	132309671	132309672	+	2.21209	A	30,0,0,0	30	0	0	0	30	0	chr2_132309671	0	D21r1	D21	OS	chr2_132309672	chr2:132309672	JACUSA_call2	mm10	exon	Cds2	Cds2	Cds2	http://genome.ucsc.edu/cgi-bin/hgTracks?db=mm10&position=chr2%3A132309671-132309672	SINE	MIRb	MIR	FALSE	FALSE
chr2	132309872	132309873	+	11.9653	A	19,0,8,0	19	0	8	0	27	8	chr2_132309872	0.296296	D21r1	D21	OS	chr2_132309873	chr2:132309873	JACUSA_call2	mm10	exon	Cds2	Cds2	Cds2	http://genome.ucsc.edu/cgi-bin/hgTracks?db=mm10&position=chr2%3A132309872-132309873	SINE	MIRb	MIR	FALSE	FALSE
chr2	132309879	132309880	+	3.47258	A	7,0,18,0	7	0	18	0	25	18	chr2_132309879	0.72	D21r1	D21	OS	chr2_132309880	chr2:132309880	JACUSA_call2	mm10	exon	Cds2	Cds2	Cds2	http://genome.ucsc.edu/cgi-bin/hgTracks?db=mm10&position=chr2%3A132309879-132309880	SINE	MIRb	MIR	FALSE	FALSE
chr2	132309883	132309884	+	9.33128	A	20,0,6,0	20	0	6	0	26	6	chr2_132309883	0.230769	D21r1	D21	OS	chr2_132309884	chr2:132309884	JACUSA_call2	mm10	exon	Cds2	Cds2	Cds2	http://genome.ucsc.edu/cgi-bin/hgTracks?db=mm10&position=chr2%3A132309883-132309884	SINE	MIRb	MIR	FALSE	FALSE
chr2	132309898	132309899	+	0.89862	A	24,0,1,0	24	0	1	0	25	1	chr2_132309898	0.04	D21r1	D21	OS	chr2_132309899	chr2:132309899	JACUSA_call2	mm10	exon	Cds2	Cds2	Cds2	http://genome.ucsc.edu/cgi-bin/hgTracks?db=mm10&position=chr2%3A132309898-132309899	SINE	MIRb	MIR	FALSE	FALSE
chr2	132309936	132309937	+	0.3566	A	24,0,0,0	24	0	0	0	24	0	chr2_132309936	0	D21r1	D21	OS	chr2_132309937	chr2:132309937	JACUSA_call2	mm10	exon	Cds2	Cds2	Cds2	http://genome.ucsc.edu/cgi-bin/hgTracks?db=mm10&position=chr2%3A132309936-132309937				FALSE	FALSE
chr2	132310705	132310706	+	2.72661	A	10,0,2,0	10	0	2	0	12	2	chr2_132310705	0.166667	D21r1	D21	OS	chr2_132310706	chr2:132310706	JACUSA_call2	mm10	exon	Cds2	Cds2	Cds2	http://genome.ucsc.edu/cgi-bin/hgTracks?db=mm10&position=chr2%3A132310705-132310706				FALSE	FALSE
chr2	14147986	14147987	+	0.683911	A	15,0,3,0	15	0	3	0	18	3	chr2_14147986	0.166667	D21r1	D21	OS	chr2_14147987	chr2:14147987	JACUSA_call2	mm10	3' end	Stam	Stam	Stam	http://genome.ucsc.edu/cgi-bin/hgTracks?db=mm10&position=chr2%3A14147986-14147987	SINE	B1_Mus1	Alu	TRUE	FALSE
chr2	14147990	14147991	+	1.08794	A	18,0,0,0	18	0	0	0	18	0	chr2_14147990	0	D21r1	D21	OS	chr2_14147991	chr2:14147991	JACUSA_call2	mm10	3' end	Stam	Stam	Stam	http://genome.ucsc.edu/cgi-bin/hgTracks?db=mm10&position=chr2%3A14147990-14147991	SINE	B1_Mus1	Alu	TRUE	FALSE
chr2	14148048	14148049	+	0.0856612	A	20,0,0,0	20	0	0	0	20	0	chr2_14148048	0	D21r1	D21	OS	chr2_14148049	chr2:14148049	JACUSA_call2	mm10	3' end	Stam	Stam	Stam	http://genome.ucsc.edu/cgi-bin/hgTracks?db=mm10&position=chr2%3A14148048-14148049	SINE	B1_Mus1	Alu	TRUE	FALSE
chr2	14148054	14148055	+	1.6467	A	19,0,0,0	19	0	0	0	19	0	chr2_14148054	0	D21r1	D21	OS	chr2_14148055	chr2:14148055	JACUSA_call2	mm10	3' end	Stam	Stam	Stam	http://genome.ucsc.edu/cgi-bin/hgTracks?db=mm10&position=chr2%3A14148054-14148055	SINE	B1_Mus1	Alu	TRUE	FALSE
chr2	14148056	14148057	+	0.413428	A	18,0,0,0	18	0	0	0	18	0	chr2_14148056	0	D21r1	D21	OS	chr2_14148057	chr2:14148057	JACUSA_call2	mm10	3' end	Stam	Stam	Stam	http://genome.ucsc.edu/cgi-bin/hgTracks?db=mm10&position=chr2%3A14148056-14148057	SINE	B1_Mus1	Alu	TRUE	FALSE
chr2	144539896	144539897	+	0.425475	A	10,0,0,0	10	0	0	0	10	0	chr2_144539896	0	D21r1	D21	OS	chr2_144539897	chr2:144539897	JACUSA_call2	mm10	exon	Polr3f	Polr3f	Polr3f	http://genome.ucsc.edu/cgi-bin/hgTracks?db=mm10&position=chr2%3A144539896-144539897	SINE	B1_Mus1	Alu	TRUE	FALSE
chr2	144539898	144539899	+	5.02577	A	7,0,3,0	7	0	3	0	10	3	chr2_144539898	0.3	D21r1	D21	OS	chr2_144539899	chr2:144539899	JACUSA_call2	mm10	exon	Polr3f	Polr3f	Polr3f	http://genome.ucsc.edu/cgi-bin/hgTracks?db=mm10&position=chr2%3A144539898-144539899	SINE	B1_Mus1	Alu	TRUE	FALSE
chr2	144539909	144539910	+	9.51218	A	4,0,6,0	4	0	6	0	10	6	chr2_144539909	0.6	D21r1	D21	OS	chr2_144539910	chr2:144539910	JACUSA_call2	mm10	exon	Polr3f	Polr3f	Polr3f	http://genome.ucsc.edu/cgi-bin/hgTracks?db=mm10&position=chr2%3A144539909-144539910	SINE	B1_Mus1	Alu	TRUE	FALSE
chr2	144539920	144539921	+	3.07926	A	12,0,1,0	12	0	1	0	13	1	chr2_144539920	0.0769231	D21r1	D21	OS	chr2_144539921	chr2:144539921	JACUSA_call2	mm10	exon	Polr3f	Polr3f	Polr3f	http://genome.ucsc.edu/cgi-bin/hgTracks?db=mm10&position=chr2%3A144539920-144539921	SINE	B1_Mus1	Alu	TRUE	FALSE
chr2	144539928	144539929	+	5.31578	A	10,0,3,0	10	0	3	0	13	3	chr2_144539928	0.230769	D21r1	D21	OS	chr2_144539929	chr2:144539929	JACUSA_call2	mm10	exon	Polr3f	Polr3f	Polr3f	http://genome.ucsc.edu/cgi-bin/hgTracks?db=mm10&position=chr2%3A144539928-144539929	SINE	B1_Mus1	Alu	TRUE	FALSE
chr2	144540437	144540438	+	10.8015	A	12,0,9,0	12	0	9	0	21	9	chr2_144540437	0.428571	D21r1	D21	OS	chr2_144540438	chr2:144540438	JACUSA_call2	mm10	exon	Polr3f	Polr3f	Polr3f	http://genome.ucsc.edu/cgi-bin/hgTracks?db=mm10&position=chr2%3A144540437-144540438	SINE	PB1D9	Alu	TRUE	FALSE
chr2	144540438	144540439	+	8.82259	A	16,0,5,0	16	0	5	0	21	5	chr2_144540438	0.238095	D21r1	D21	OS	chr2_144540439	chr2:144540439	JACUSA_call2	mm10	exon	Polr3f	Polr3f	Polr3f	http://genome.ucsc.edu/cgi-bin/hgTracks?db=mm10&position=chr2%3A144540438-144540439	SINE	PB1D9	Alu	TRUE	FALSE
chr2	144540473	144540474	+	3.73589	A	15,0,4,0	15	0	4	0	19	4	chr2_144540473	0.210526	D21r1	D21	OS	chr2_144540474	chr2:144540474	JACUSA_call2	mm10	exon	Polr3f	Polr3f	Polr3f	http://genome.ucsc.edu/cgi-bin/hgTracks?db=mm10&position=chr2%3A144540473-144540474	SINE	PB1D9	Alu	TRUE	FALSE
chr2	144540478	144540479	+	0.996823	A	19,0,1,0	19	0	1	0	20	1	chr2_144540478	0.05	D21r1	D21	OS	chr2_144540479	chr2:144540479	JACUSA_call2	mm10	exon	Polr3f	Polr3f	Polr3f	http://genome.ucsc.edu/cgi-bin/hgTracks?db=mm10&position=chr2%3A144540478-144540479	SINE	PB1D9	Alu	TRUE	FALSE
chr2	144540482	144540483	+	0.397412	A	20,0,0,0	20	0	0	0	20	0	chr2_144540482	0	D21r1	D21	OS	chr2_144540483	chr2:144540483	JACUSA_call2	mm10	exon	Polr3f	Polr3f	Polr3f	http://genome.ucsc.edu/cgi-bin/hgTracks?db=mm10&position=chr2%3A144540482-144540483	SINE	PB1D9	Alu	TRUE	FALSE
chr2	144540484	144540485	+	0.98809	A	18,0,2,0	18	0	2	0	20	2	chr2_144540484	0.1	D21r1	D21	OS	chr2_144540485	chr2:144540485	JACUSA_call2	mm10	exon	Polr3f	Polr3f	Polr3f	http://genome.ucsc.edu/cgi-bin/hgTracks?db=mm10&position=chr2%3A144540484-144540485	SINE	PB1D9	Alu	TRUE	FALSE
chr2	144540493	144540494	+	1.92469	A	14,0,4,0	14	0	4	0	18	4	chr2_144540493	0.222222	D21r1	D21	OS	chr2_144540494	chr2:144540494	JACUSA_call2	mm10	exon	Polr3f	Polr3f	Polr3f	http://genome.ucsc.edu/cgi-bin/hgTracks?db=mm10&position=chr2%3A144540493-144540494	SINE	PB1D9	Alu	TRUE	FALSE
chr2	152273021	152273022	+	0.1784	A	5,0,3,0	5	0	3	0	8	3	chr2_152273021	0.375	D21r1	D21	OS	chr2_152273022	chr2:152273022	JACUSA_call2	mm10	intron	Csnk2a1	Csnk2a1	Csnk2a1	http://genome.ucsc.edu/cgi-bin/hgTracks?db=mm10&position=chr2%3A152273021-152273022	SINE	B1_Mur2	Alu	TRUE	FALSE
chr2	152688254	152688255	+	0.78399	A	3,0,2,0	3	0	2	0	5	2	chr2_152688254	0.4	D21r1	D21	OS	chr2_152688255	chr2:152688255	JACUSA_call2	mm10	3' end	Mcts2	H13, Mcts2	H13	http://genome.ucsc.edu/cgi-bin/hgTracks?db=mm10&position=chr2%3A152688254-152688255	SINE	MIRb	MIR	FALSE	FALSE
chr2	152688255	152688256	+	0.102188	A	4,0,1,0	4	0	1	0	5	1	chr2_152688255	0.2	D21r1	D21	OS	chr2_152688256	chr2:152688256	JACUSA_call2	mm10	3' end	Mcts2	H13, Mcts2	H13	http://genome.ucsc.edu/cgi-bin/hgTracks?db=mm10&position=chr2%3A152688255-152688256	SINE	MIRb	MIR	FALSE	FALSE
chr2	152688352	152688353	+	0.118493	A	8,0,0,0	8	0	0	0	8	0	chr2_152688352	0	D21r1	D21	OS	chr2_152688353	chr2:152688353	JACUSA_call2	mm10	3' end	Mcts2	H13, Mcts2	H13	http://genome.ucsc.edu/cgi-bin/hgTracks?db=mm10&position=chr2%3A152688352-152688353	SINE	MIRb	MIR	FALSE	FALSE
chr2	153266343	153266344	+	5.60176	A	50,0,6,0	50	0	6	0	56	6	chr2_153266343	0.107143	D21r1	D21	OS	chr2_153266344	chr2:153266344	JACUSA_call2	mm10	exon	Pofut1	Pofut1	Pofut1	http://genome.ucsc.edu/cgi-bin/hgTracks?db=mm10&position=chr2%3A153266343-153266344	SINE	PB1D10	Alu	TRUE	FALSE
chr2	153266565	153266566	+	0.180003	A	98,0,1,0	98	0	1	0	99	1	chr2_153266565	0.010101	D21r1	D21	OS	chr2_153266566	chr2:153266566	JACUSA_call2	mm10	exon	Pofut1	Pofut1	Pofut1	http://genome.ucsc.edu/cgi-bin/hgTracks?db=mm10&position=chr2%3A153266565-153266566				FALSE	FALSE
chr2	153266571	153266572	+	3.88693	A	90,0,2,0	90	0	2	0	92	2	chr2_153266571	0.0217391	D21r1	D21	OS	chr2_153266572	chr2:153266572	JACUSA_call2	mm10	exon	Pofut1	Pofut1	Pofut1	http://genome.ucsc.edu/cgi-bin/hgTracks?db=mm10&position=chr2%3A153266571-153266572				FALSE	FALSE
chr2	153266608	153266609	+	4.06086	A	76,0,4,0	76	0	4	0	80	4	chr2_153266608	0.05	D21r1	D21	OS	chr2_153266609	chr2:153266609	JACUSA_call2	mm10	exon	Pofut1	Pofut1	Pofut1	http://genome.ucsc.edu/cgi-bin/hgTracks?db=mm10&position=chr2%3A153266608-153266609				FALSE	FALSE
chr2	154537399	154537400	+	0.829009	A	31,0,0,0	31	0	0	0	31	0	chr2_154537399	0	D21r1	D21	OS	chr2_154537400	chr2:154537400	JACUSA_call2	mm10	exon	Cbfa2t2	Cbfa2t2	Cbfa2t2	http://genome.ucsc.edu/cgi-bin/hgTracks?db=mm10&position=chr2%3A154537399-154537400	SINE	B1_Mus1	Alu	TRUE	FALSE
chr2	154537441	154537442	+	8.36801	A	23,0,8,0	23	0	8	0	31	8	chr2_154537441	0.258065	D21r1	D21	OS	chr2_154537442	chr2:154537442	JACUSA_call2	mm10	exon	Cbfa2t2	Cbfa2t2	Cbfa2t2	http://genome.ucsc.edu/cgi-bin/hgTracks?db=mm10&position=chr2%3A154537441-154537442	SINE	B1_Mus1	Alu	TRUE	FALSE
chr2	154537447	154537448	+	1.44098	A	32,0,2,0	32	0	2	0	34	2	chr2_154537447	0.0588235	D21r1	D21	OS	chr2_154537448	chr2:154537448	JACUSA_call2	mm10	exon	Cbfa2t2	Cbfa2t2	Cbfa2t2	http://genome.ucsc.edu/cgi-bin/hgTracks?db=mm10&position=chr2%3A154537447-154537448	SINE	B1_Mus1	Alu	TRUE	FALSE
chr2	154537923	154537924	+	6.09108	A	24,0,2,0	24	0	2	0	26	2	chr2_154537923	0.0769231	D21r1	D21	OS	chr2_154537924	chr2:154537924	JACUSA_call2	mm10	exon	Cbfa2t2	Cbfa2t2	Cbfa2t2	http://genome.ucsc.edu/cgi-bin/hgTracks?db=mm10&position=chr2%3A154537923-154537924	SINE	ID_B1	B4	FALSE	FALSE
chr2	154537925	154537926	+	0.807943	A	26,0,0,0	26	0	0	0	26	0	chr2_154537925	0	D21r1	D21	OS	chr2_154537926	chr2:154537926	JACUSA_call2	mm10	exon	Cbfa2t2	Cbfa2t2	Cbfa2t2	http://genome.ucsc.edu/cgi-bin/hgTracks?db=mm10&position=chr2%3A154537925-154537926	SINE	ID_B1	B4	FALSE	FALSE
chr2	154537929	154537930	+	12.2664	A	18,0,8,0	18	0	8	0	26	8	chr2_154537929	0.307692	D21r1	D21	OS	chr2_154537930	chr2:154537930	JACUSA_call2	mm10	exon	Cbfa2t2	Cbfa2t2	Cbfa2t2	http://genome.ucsc.edu/cgi-bin/hgTracks?db=mm10&position=chr2%3A154537929-154537930	SINE	ID_B1	B4	FALSE	FALSE
chr2	154537939	154537940	+	0.292672	A	29,0,0,0	29	0	0	0	29	0	chr2_154537939	0	D21r1	D21	OS	chr2_154537940	chr2:154537940	JACUSA_call2	mm10	exon	Cbfa2t2	Cbfa2t2	Cbfa2t2	http://genome.ucsc.edu/cgi-bin/hgTracks?db=mm10&position=chr2%3A154537939-154537940	SINE	ID_B1	B4	FALSE	FALSE
chr2	154537969	154537970	+	0.295378	A	31,0,0,0	31	0	0	0	31	0	chr2_154537969	0	D21r1	D21	OS	chr2_154537970	chr2:154537970	JACUSA_call2	mm10	exon	Cbfa2t2	Cbfa2t2	Cbfa2t2	http://genome.ucsc.edu/cgi-bin/hgTracks?db=mm10&position=chr2%3A154537969-154537970	SINE	ID_B1	B4	FALSE	FALSE
chr2	156871523	156871524	+	0.294537	A	3,0,0,0	3	0	0	0	3	0	chr2_156871523	0	D21r1	D21	OS	chr2_156871524	chr2:156871524	JACUSA_call2	mm10	intron	Rab5if	Rab5if	Rab5if	http://genome.ucsc.edu/cgi-bin/hgTracks?db=mm10&position=chr2%3A156871523-156871524	SINE	PB1D9	Alu	TRUE	FALSE
chr2	158384952	158384953	+	0.445651	A	4,0,0,0	4	0	0	0	4	0	chr2_158384952	0	D21r1	D21	OS	chr2_158384953	chr2:158384953	JACUSA_call2	mm10	exon	Snhg11	Snhg11	Snhg11	http://genome.ucsc.edu/cgi-bin/hgTracks?db=mm10&position=chr2%3A158384952-158384953	SINE	B1_Mus1	Alu	TRUE	FALSE
chr2	164772758	164772759	+	0.182761	A	37,0,0,0	37	0	0	0	37	0	chr2_164772758	0	D21r1	D21	OS	chr2_164772759	chr2:164772759	JACUSA_call2	mm10	3' end	Ube2c	Ube2c	Ube2c	http://genome.ucsc.edu/cgi-bin/hgTracks?db=mm10&position=chr2%3A164772758-164772759	SINE	B1_Mm	Alu	TRUE	FALSE
chr2	164772764	164772765	+	0.187042	A	36,0,0,0	36	0	0	0	36	0	chr2_164772764	0	D21r1	D21	OS	chr2_164772765	chr2:164772765	JACUSA_call2	mm10	3' end	Ube2c	Ube2c	Ube2c	http://genome.ucsc.edu/cgi-bin/hgTracks?db=mm10&position=chr2%3A164772764-164772765	SINE	B1_Mm	Alu	TRUE	FALSE
chr2	164772773	164772774	+	0.439363	A	36,0,0,0	36	0	0	0	36	0	chr2_164772773	0	D21r1	D21	OS	chr2_164772774	chr2:164772774	JACUSA_call2	mm10	3' end	Ube2c	Ube2c	Ube2c	http://genome.ucsc.edu/cgi-bin/hgTracks?db=mm10&position=chr2%3A164772773-164772774	SINE	B1_Mm	Alu	TRUE	FALSE
chr2	164772776	164772777	+	0.452686	A	34,0,0,0	34	0	0	0	34	0	chr2_164772776	0	D21r1	D21	OS	chr2_164772777	chr2:164772777	JACUSA_call2	mm10	3' end	Ube2c	Ube2c	Ube2c	http://genome.ucsc.edu/cgi-bin/hgTracks?db=mm10&position=chr2%3A164772776-164772777	SINE	B1_Mm	Alu	TRUE	FALSE
chr2	164772780	164772781	+	0.461643	A	32,0,0,0	32	0	0	0	32	0	chr2_164772780	0	D21r1	D21	OS	chr2_164772781	chr2:164772781	JACUSA_call2	mm10	3' end	Ube2c	Ube2c	Ube2c	http://genome.ucsc.edu/cgi-bin/hgTracks?db=mm10&position=chr2%3A164772780-164772781	SINE	B1_Mm	Alu	TRUE	FALSE
chr2	164772806	164772807	+	0.235533	A	26,0,0,0	26	0	0	0	26	0	chr2_164772806	0	D21r1	D21	OS	chr2_164772807	chr2:164772807	JACUSA_call2	mm10	3' end	Ube2c	Ube2c	Ube2c	http://genome.ucsc.edu/cgi-bin/hgTracks?db=mm10&position=chr2%3A164772806-164772807	SINE	B1_Mm	Alu	TRUE	FALSE
chr2	164772811	164772812	+	0.239129	A	27,0,0,0	27	0	0	0	27	0	chr2_164772811	0	D21r1	D21	OS	chr2_164772812	chr2:164772812	JACUSA_call2	mm10	3' end	Ube2c	Ube2c	Ube2c	http://genome.ucsc.edu/cgi-bin/hgTracks?db=mm10&position=chr2%3A164772811-164772812	SINE	B1_Mm	Alu	TRUE	FALSE
chr2	167034815	167034816	+	0.64921	A	45,0,0,0	45	0	0	0	45	0	chr2_167034815	0	D21r1	D21	OS	chr2_167034816	chr2:167034816	JACUSA_call2	mm10	3' end	Znfx1, Ddx27	Ddx27, Znfx1	Ddx27	http://genome.ucsc.edu/cgi-bin/hgTracks?db=mm10&position=chr2%3A167034815-167034816	SINE	B2_Mm2	B2	FALSE	TRUE
chr2	174327900	174327901	+	2.254	A	16,0,0,0	16	0	0	0	16	0	chr2_174327900	0	D21r1	D21	OS	chr2_174327901	chr2:174327901	JACUSA_call2	mm10	promoter	Gnas, Gm30189	Gnas, Gm30189	Gnas	http://genome.ucsc.edu/cgi-bin/hgTracks?db=mm10&position=chr2%3A174327900-174327901				FALSE	FALSE
chr2	180171879	180171880	+	0.594559	A	5,0,1,0	5	0	1	0	6	1	chr2_180171879	0.166667	D21r1	D21	OS	chr2_180171880	chr2:180171880	JACUSA_call2	mm10	promoter	Adrm1	Adrm1	Adrm1	http://genome.ucsc.edu/cgi-bin/hgTracks?db=mm10&position=chr2%3A180171879-180171880				FALSE	FALSE
chr2	180719465	180719466	+	0.3954	A	20,0,1,0	20	0	1	0	21	1	chr2_180719465	0.047619	D21r1	D21	OS	chr2_180719466	chr2:180719466	JACUSA_call2	mm10	exon	Gid8	Gid8	Gid8	http://genome.ucsc.edu/cgi-bin/hgTracks?db=mm10&position=chr2%3A180719465-180719466	SINE	B1_Mus2	Alu	TRUE	FALSE
chr2	180719472	180719473	+	0.40295	A	19,0,1,0	19	0	1	0	20	1	chr2_180719472	0.05	D21r1	D21	OS	chr2_180719473	chr2:180719473	JACUSA_call2	mm10	exon	Gid8	Gid8	Gid8	http://genome.ucsc.edu/cgi-bin/hgTracks?db=mm10&position=chr2%3A180719472-180719473	SINE	B1_Mus2	Alu	TRUE	FALSE
chr2	180719501	180719502	+	1.54687	A	27,0,2,0	27	0	2	0	29	2	chr2_180719501	0.0689655	D21r1	D21	OS	chr2_180719502	chr2:180719502	JACUSA_call2	mm10	exon	Gid8	Gid8	Gid8	http://genome.ucsc.edu/cgi-bin/hgTracks?db=mm10&position=chr2%3A180719501-180719502	SINE	B1_Mus2	Alu	TRUE	FALSE
chr2	180719507	180719508	+	0.921011	A	29,0,0,0	29	0	0	0	29	0	chr2_180719507	0	D21r1	D21	OS	chr2_180719508	chr2:180719508	JACUSA_call2	mm10	exon	Gid8	Gid8	Gid8	http://genome.ucsc.edu/cgi-bin/hgTracks?db=mm10&position=chr2%3A180719507-180719508	SINE	B1_Mus2	Alu	TRUE	FALSE
chr2	180984188	180984189	+	0.439454	A	12,0,1,0	12	0	1	0	13	1	chr2_180984188	0.0769231	D21r1	D21	OS	chr2_180984189	chr2:180984189	JACUSA_call2	mm10	intergenic			Arfgap1	http://genome.ucsc.edu/cgi-bin/hgTracks?db=mm10&position=chr2%3A180984188-180984189				FALSE	FALSE
chr2	181515405	181515406	+	20.0394	A	137,0,31,0	137	0	31	0	168	31	chr2_181515405	0.184524	D21r1	D21	OS	chr2_181515406	chr2:181515406	JACUSA_call2	mm10	exon	Tpd52l2	Tpd52l2	Tpd52l2	http://genome.ucsc.edu/cgi-bin/hgTracks?db=mm10&position=chr2%3A181515405-181515406				FALSE	FALSE
chr2	181517803	181517804	+	1.67762	A	12,0,2,0	12	0	2	0	14	2	chr2_181517803	0.142857	D21r1	D21	OS	chr2_181517804	chr2:181517804	JACUSA_call2	mm10	3' end	Tpd52l2	Tpd52l2	Tpd52l2	http://genome.ucsc.edu/cgi-bin/hgTracks?db=mm10&position=chr2%3A181517803-181517804	SINE	B1_Mur3	Alu	TRUE	FALSE
chr2	181517810	181517811	+	9.29303	A	6,0,8,0	6	0	8	0	14	8	chr2_181517810	0.571429	D21r1	D21	OS	chr2_181517811	chr2:181517811	JACUSA_call2	mm10	3' end	Tpd52l2	Tpd52l2	Tpd52l2	http://genome.ucsc.edu/cgi-bin/hgTracks?db=mm10&position=chr2%3A181517810-181517811	SINE	B1_Mur3	Alu	TRUE	FALSE
chr2	181517874	181517875	+	6.94845	A	4,0,3,0	4	0	3	0	7	3	chr2_181517874	0.428571	D21r1	D21	OS	chr2_181517875	chr2:181517875	JACUSA_call2	mm10	3' end	Tpd52l2	Tpd52l2	Tpd52l2	http://genome.ucsc.edu/cgi-bin/hgTracks?db=mm10&position=chr2%3A181517874-181517875	SINE	B1_Mur3	Alu	TRUE	FALSE
chr2	181868672	181868673	+	0.213069	A	50,0,0,0	50	0	0	0	50	0	chr2_181868672	0	D21r1	D21	OS	chr2_181868673	chr2:181868673	JACUSA_call2	mm10	exon	Polr3k	Polr3k	Polr3k	http://genome.ucsc.edu/cgi-bin/hgTracks?db=mm10&position=chr2%3A181868672-181868673	SINE	B1_Mus2	Alu	TRUE	FALSE
chr2	26396512	26396513	+	0.47214	A	90,0,1,0	90	0	1	0	91	1	chr2_26396512	0.010989	D21r1	D21	OS	chr2_26396513	chr2:26396513	JACUSA_call2	mm10	3' end	Inpp5e, Pmpca	Inpp5e, Pmpca	Inpp5e, Pmpca	http://genome.ucsc.edu/cgi-bin/hgTracks?db=mm10&position=chr2%3A26396512-26396513	SINE	B1_Mus2	Alu	TRUE	FALSE
chr2	26396525	26396526	+	0.43976	A	103,0,1,0	103	0	1	0	104	1	chr2_26396525	0.00961538	D21r1	D21	OS	chr2_26396526	chr2:26396526	JACUSA_call2	mm10	3' end	Inpp5e, Pmpca	Inpp5e, Pmpca	Inpp5e, Pmpca	http://genome.ucsc.edu/cgi-bin/hgTracks?db=mm10&position=chr2%3A26396525-26396526	SINE	B1_Mus2	Alu	TRUE	FALSE
chr2	26396526	26396527	+	0.738067	A	105,0,2,0	105	0	2	0	107	2	chr2_26396526	0.0186916	D21r1	D21	OS	chr2_26396527	chr2:26396527	JACUSA_call2	mm10	3' end	Inpp5e, Pmpca	Inpp5e, Pmpca	Inpp5e, Pmpca	http://genome.ucsc.edu/cgi-bin/hgTracks?db=mm10&position=chr2%3A26396526-26396527	SINE	B1_Mus2	Alu	TRUE	FALSE
chr2	26396531	26396532	+	0.0481632	A	108,0,0,0	108	0	0	0	108	0	chr2_26396531	0	D21r1	D21	OS	chr2_26396532	chr2:26396532	JACUSA_call2	mm10	3' end	Inpp5e, Pmpca	Inpp5e, Pmpca	Inpp5e, Pmpca	http://genome.ucsc.edu/cgi-bin/hgTracks?db=mm10&position=chr2%3A26396531-26396532	SINE	B1_Mus2	Alu	TRUE	FALSE
chr2	26396548	26396549	+	6.54355	A	96,0,4,0	96	0	4	0	100	4	chr2_26396548	0.04	D21r1	D21	OS	chr2_26396549	chr2:26396549	JACUSA_call2	mm10	3' end	Inpp5e, Pmpca	Inpp5e, Pmpca	Inpp5e, Pmpca	http://genome.ucsc.edu/cgi-bin/hgTracks?db=mm10&position=chr2%3A26396548-26396549	SINE	B1_Mus2	Alu	TRUE	FALSE
chr2	26396551	26396552	+	0.136098	A	103,0,1,0	103	0	1	0	104	1	chr2_26396551	0.00961538	D21r1	D21	OS	chr2_26396552	chr2:26396552	JACUSA_call2	mm10	3' end	Inpp5e, Pmpca	Inpp5e, Pmpca	Inpp5e, Pmpca	http://genome.ucsc.edu/cgi-bin/hgTracks?db=mm10&position=chr2%3A26396551-26396552	SINE	B1_Mus2	Alu	TRUE	FALSE
chr2	29925149	29925150	+	1.82937	A	9,0,0,0	9	0	0	0	9	0	chr2_29925149	0	D21r1	D21	OS	chr2_29925150	chr2:29925150	JACUSA_call2	mm10	intron	Odf2	Odf2	Odf2	http://genome.ucsc.edu/cgi-bin/hgTracks?db=mm10&position=chr2%3A29925149-29925150	SINE	B2_Mm2	B2	FALSE	TRUE
chr2	29925150	29925151	+	0.486936	A	9,0,0,0	9	0	0	0	9	0	chr2_29925150	0	D21r1	D21	OS	chr2_29925151	chr2:29925151	JACUSA_call2	mm10	intron	Odf2	Odf2	Odf2	http://genome.ucsc.edu/cgi-bin/hgTracks?db=mm10&position=chr2%3A29925150-29925151	SINE	B2_Mm2	B2	FALSE	TRUE
chr2	30278082	30278083	+	1.10036	A	17,0,2,0	17	0	2	0	19	2	chr2_30278082	0.105263	D21r1	D21	OS	chr2_30278083	chr2:30278083	JACUSA_call2	mm10	intron	Phyhd1	Phyhd1	Phyhd1	http://genome.ucsc.edu/cgi-bin/hgTracks?db=mm10&position=chr2%3A30278082-30278083				FALSE	FALSE
chr2	30279123	30279124	+	7.39578	A	19,0,4,0	19	0	4	0	23	4	chr2_30279123	0.173913	D21r1	D21	OS	chr2_30279124	chr2:30279124	JACUSA_call2	mm10	intron	Phyhd1	Phyhd1	Phyhd1	http://genome.ucsc.edu/cgi-bin/hgTracks?db=mm10&position=chr2%3A30279123-30279124	SINE	B1_Mus1	Alu	TRUE	FALSE
chr2	30956883	30956884	+	0.147627	A	128,0,0,0	128	0	0	0	128	0	chr2_30956883	0	D21r1	D21	OS	chr2_30956884	chr2:30956884	JACUSA_call2	mm10	exon	Tor1b	Tor1b	Tor1b	http://genome.ucsc.edu/cgi-bin/hgTracks?db=mm10&position=chr2%3A30956883-30956884				FALSE	FALSE
chr2	31615889	31615890	+	0.932398	A	18,0,0,0	18	0	0	0	18	0	chr2_31615889	0	D21r1	D21	OS	chr2_31615890	chr2:31615890	JACUSA_call2	mm10	exon	Fubp3	Fubp3	Fubp3	http://genome.ucsc.edu/cgi-bin/hgTracks?db=mm10&position=chr2%3A31615889-31615890				FALSE	FALSE
chr2	31615892	31615893	+	1.54923	A	18,0,0,0	18	0	0	0	18	0	chr2_31615892	0	D21r1	D21	OS	chr2_31615893	chr2:31615893	JACUSA_call2	mm10	exon	Fubp3	Fubp3	Fubp3	http://genome.ucsc.edu/cgi-bin/hgTracks?db=mm10&position=chr2%3A31615892-31615893				FALSE	FALSE
chr2	31615893	31615894	+	11.8441	A	4,0,12,0	4	0	12	0	16	12	chr2_31615893	0.75	D21r1	D21	OS	chr2_31615894	chr2:31615894	JACUSA_call2	mm10	exon	Fubp3	Fubp3	Fubp3	http://genome.ucsc.edu/cgi-bin/hgTracks?db=mm10&position=chr2%3A31615893-31615894				FALSE	FALSE
chr2	31615904	31615905	+	0.915596	A	19,0,0,0	19	0	0	0	19	0	chr2_31615904	0	D21r1	D21	OS	chr2_31615905	chr2:31615905	JACUSA_call2	mm10	exon	Fubp3	Fubp3	Fubp3	http://genome.ucsc.edu/cgi-bin/hgTracks?db=mm10&position=chr2%3A31615904-31615905				FALSE	FALSE
chr2	31616080	31616081	+	0.35556	A	18,0,0,0	18	0	0	0	18	0	chr2_31616080	0	D21r1	D21	OS	chr2_31616081	chr2:31616081	JACUSA_call2	mm10	exon	Fubp3	Fubp3	Fubp3	http://genome.ucsc.edu/cgi-bin/hgTracks?db=mm10&position=chr2%3A31616080-31616081				FALSE	FALSE
chr2	32306749	32306750	+	3.96988	A	140,0,3,0	140	0	3	0	143	3	chr2_32306749	0.020979	D21r1	D21	OS	chr2_32306750	chr2:32306750	JACUSA_call2	mm10	exon	Golga2	Golga2	Golga2	http://genome.ucsc.edu/cgi-bin/hgTracks?db=mm10&position=chr2%3A32306749-32306750	SINE	ID_B1	B4	FALSE	FALSE
chr2	32306848	32306849	+	0.421871	A	163,0,0,0	163	0	0	0	163	0	chr2_32306848	0	D21r1	D21	OS	chr2_32306849	chr2:32306849	JACUSA_call2	mm10	exon	Golga2	Golga2	Golga2	http://genome.ucsc.edu/cgi-bin/hgTracks?db=mm10&position=chr2%3A32306848-32306849	SINE	ID_B1	B4	FALSE	FALSE
chr2	3524758	3524759	+	4.4388	A	14,0,20,0	14	0	20	0	34	20	chr2_3524758	0.588235	D21r1	D21	OS	chr2_3524759	chr2:3524759	JACUSA_call2	mm10	exon	Cdnf	Cdnf	Cdnf	http://genome.ucsc.edu/cgi-bin/hgTracks?db=mm10&position=chr2%3A3524758-3524759	SINE	B1_Mur3	Alu	TRUE	FALSE
chr2	3524773	3524774	+	3.23636	A	21,0,13,0	21	0	13	0	34	13	chr2_3524773	0.382353	D21r1	D21	OS	chr2_3524774	chr2:3524774	JACUSA_call2	mm10	exon	Cdnf	Cdnf	Cdnf	http://genome.ucsc.edu/cgi-bin/hgTracks?db=mm10&position=chr2%3A3524773-3524774	SINE	B1_Mur3	Alu	TRUE	FALSE
chr2	3524776	3524777	+	4.22603	A	11,0,24,0	11	0	24	0	35	24	chr2_3524776	0.685714	D21r1	D21	OS	chr2_3524777	chr2:3524777	JACUSA_call2	mm10	exon	Cdnf	Cdnf	Cdnf	http://genome.ucsc.edu/cgi-bin/hgTracks?db=mm10&position=chr2%3A3524776-3524777	SINE	B1_Mur3	Alu	TRUE	FALSE
chr2	3524777	3524778	+	7.01185	A	25,0,10,0	25	0	10	0	35	10	chr2_3524777	0.285714	D21r1	D21	OS	chr2_3524778	chr2:3524778	JACUSA_call2	mm10	exon	Cdnf	Cdnf	Cdnf	http://genome.ucsc.edu/cgi-bin/hgTracks?db=mm10&position=chr2%3A3524777-3524778	SINE	B1_Mur3	Alu	TRUE	FALSE
chr2	3524803	3524804	+	4.77467	A	33,0,4,0	33	0	4	0	37	4	chr2_3524803	0.108108	D21r1	D21	OS	chr2_3524804	chr2:3524804	JACUSA_call2	mm10	exon	Cdnf	Cdnf	Cdnf	http://genome.ucsc.edu/cgi-bin/hgTracks?db=mm10&position=chr2%3A3524803-3524804	SINE	B1_Mur3	Alu	TRUE	FALSE
chr2	3524829	3524830	+	3.75313	A	32,0,4,0	32	0	4	0	36	4	chr2_3524829	0.111111	D21r1	D21	OS	chr2_3524830	chr2:3524830	JACUSA_call2	mm10	exon	Cdnf	Cdnf	Cdnf	http://genome.ucsc.edu/cgi-bin/hgTracks?db=mm10&position=chr2%3A3524829-3524830	Simple_repeat	(CAAA)n	Simple_repeat	FALSE	FALSE
chr2	5869133	5869134	+	1.08231	A	14,0,0,0	14	0	0	0	14	0	chr2_5869133	0	D21r1	D21	OS	chr2_5869134	chr2:5869134	JACUSA_call2	mm10	3' end	Nudt5	Nudt5	Nudt5	http://genome.ucsc.edu/cgi-bin/hgTracks?db=mm10&position=chr2%3A5869133-5869134	SINE	PB1D10	Alu	TRUE	FALSE
chr2	5869182	5869183	+	0.443255	A	11,0,0,0	11	0	0	0	11	0	chr2_5869182	0	D21r1	D21	OS	chr2_5869183	chr2:5869183	JACUSA_call2	mm10	3' end	Nudt5	Nudt5	Nudt5	http://genome.ucsc.edu/cgi-bin/hgTracks?db=mm10&position=chr2%3A5869182-5869183	SINE	B2_Mm1t	B2	FALSE	TRUE
chr2	69403528	69403529	+	0.0141072	A	11,0,1,0	11	0	1	0	12	1	chr2_69403528	0.0833333	D21r1	D21	OS	chr2_69403529	chr2:69403529	JACUSA_call2	mm10	3' end	Dhrs9	Dhrs9	Dhrs9	http://genome.ucsc.edu/cgi-bin/hgTracks?db=mm10&position=chr2%3A69403528-69403529	LTR	RLTR17B_Mm	ERVK	FALSE	FALSE
chr2	69403743	69403744	+	3.45899	A	13,0,7,0	13	0	7	0	20	7	chr2_69403743	0.35	D21r1	D21	OS	chr2_69403744	chr2:69403744	JACUSA_call2	mm10	3' end	Dhrs9	Dhrs9	Dhrs9	http://genome.ucsc.edu/cgi-bin/hgTracks?db=mm10&position=chr2%3A69403743-69403744	Simple_repeat	(TATG)n	Simple_repeat	FALSE	FALSE
chr2	69403759	69403760	+	3.27198	A	11,0,8,0	11	0	8	0	19	8	chr2_69403759	0.421053	D21r1	D21	OS	chr2_69403760	chr2:69403760	JACUSA_call2	mm10	3' end	Dhrs9	Dhrs9	Dhrs9	http://genome.ucsc.edu/cgi-bin/hgTracks?db=mm10&position=chr2%3A69403759-69403760	Simple_repeat	(TATG)n	Simple_repeat	FALSE	FALSE
chr2	69871208	69871209	+	0.214677	A	391,0,0,0	391	0	0	0	391	0	chr2_69871208	0	D21r1	D21	OS	chr2_69871209	chr2:69871209	JACUSA_call2	mm10	3' end	Ssb, Mettl5	Ssb, Mettl5	Ssb, Mettl5	http://genome.ucsc.edu/cgi-bin/hgTracks?db=mm10&position=chr2%3A69871208-69871209				FALSE	FALSE
chr2	69871217	69871218	+	0.0522586	A	361,0,0,0	361	0	0	0	361	0	chr2_69871217	0	D21r1	D21	OS	chr2_69871218	chr2:69871218	JACUSA_call2	mm10	3' end	Ssb, Mettl5	Ssb, Mettl5	Ssb, Mettl5	http://genome.ucsc.edu/cgi-bin/hgTracks?db=mm10&position=chr2%3A69871217-69871218				FALSE	FALSE
chr2	69871233	69871234	+	0.0527201	A	363,0,0,0	363	0	0	0	363	0	chr2_69871233	0	D21r1	D21	OS	chr2_69871234	chr2:69871234	JACUSA_call2	mm10	3' end	Ssb, Mettl5	Ssb, Mettl5	Ssb, Mettl5	http://genome.ucsc.edu/cgi-bin/hgTracks?db=mm10&position=chr2%3A69871233-69871234				FALSE	FALSE
chr2	69871244	69871245	+	0.19961	A	357,0,0,0	357	0	0	0	357	0	chr2_69871244	0	D21r1	D21	OS	chr2_69871245	chr2:69871245	JACUSA_call2	mm10	3' end	Ssb, Mettl5	Ssb, Mettl5	Ssb, Mettl5	http://genome.ucsc.edu/cgi-bin/hgTracks?db=mm10&position=chr2%3A69871244-69871245				FALSE	FALSE
chr2	69871251	69871252	+	-0.000903303	A	357,0,0,0	357	0	0	0	357	0	chr2_69871251	0	D21r1	D21	OS	chr2_69871252	chr2:69871252	JACUSA_call2	mm10	3' end	Ssb, Mettl5	Ssb, Mettl5	Ssb, Mettl5	http://genome.ucsc.edu/cgi-bin/hgTracks?db=mm10&position=chr2%3A69871251-69871252				FALSE	FALSE
chr2	69871252	69871253	+	-0.000875727	A	358,0,0,0	358	0	0	0	358	0	chr2_69871252	0	D21r1	D21	OS	chr2_69871253	chr2:69871253	JACUSA_call2	mm10	3' end	Ssb, Mettl5	Ssb, Mettl5	Ssb, Mettl5	http://genome.ucsc.edu/cgi-bin/hgTracks?db=mm10&position=chr2%3A69871252-69871253				FALSE	FALSE
chr2	69871272	69871273	+	0.0552523	A	355,0,0,0	355	0	0	0	355	0	chr2_69871272	0	D21r1	D21	OS	chr2_69871273	chr2:69871273	JACUSA_call2	mm10	3' end	Ssb, Mettl5	Ssb, Mettl5	Ssb, Mettl5	http://genome.ucsc.edu/cgi-bin/hgTracks?db=mm10&position=chr2%3A69871272-69871273				FALSE	FALSE
chr2	69871281	69871282	+	0.211403	A	330,0,0,0	330	0	0	0	330	0	chr2_69871281	0	D21r1	D21	OS	chr2_69871282	chr2:69871282	JACUSA_call2	mm10	3' end	Ssb, Mettl5	Ssb, Mettl5	Ssb, Mettl5	http://genome.ucsc.edu/cgi-bin/hgTracks?db=mm10&position=chr2%3A69871281-69871282				FALSE	FALSE
chr2	69871288	69871289	+	0.0620918	A	305,1,0,0	305	1	0	0	306	0	chr2_69871288	0	D21r1	D21	OS	chr2_69871289	chr2:69871289	JACUSA_call2	mm10	3' end	Ssb, Mettl5	Ssb, Mettl5	Ssb, Mettl5	http://genome.ucsc.edu/cgi-bin/hgTracks?db=mm10&position=chr2%3A69871288-69871289				FALSE	FALSE
chr2	84809596	84809597	+	0.11465	A	82,0,0,0	82	0	0	0	82	0	chr2_84809596	0	D21r1	D21	OS	chr2_84809597	chr2:84809597	JACUSA_call2	mm10	3' end	Ube2l6	Ube2l6	Ube2l6	http://genome.ucsc.edu/cgi-bin/hgTracks?db=mm10&position=chr2%3A84809596-84809597	LTR	LTRIS2	ERV1	FALSE	FALSE
chr2	84809604	84809605	+	0.113067	A	88,0,0,0	88	0	0	0	88	0	chr2_84809604	0	D21r1	D21	OS	chr2_84809605	chr2:84809605	JACUSA_call2	mm10	3' end	Ube2l6	Ube2l6	Ube2l6	http://genome.ucsc.edu/cgi-bin/hgTracks?db=mm10&position=chr2%3A84809604-84809605	LTR	LTRIS2	ERV1	FALSE	FALSE
chr2	84809671	84809672	+	13.6333	A	58,0,5,0	58	0	5	0	63	5	chr2_84809671	0.0793651	D21r1	D21	OS	chr2_84809672	chr2:84809672	JACUSA_call2	mm10	3' end	Ube2l6	Ube2l6	Ube2l6	http://genome.ucsc.edu/cgi-bin/hgTracks?db=mm10&position=chr2%3A84809671-84809672	LTR	LTRIS2	ERV1	FALSE	FALSE
chr2	84809737	84809738	+	0.47434	A	62,0,0,0	62	0	0	0	62	0	chr2_84809737	0	D21r1	D21	OS	chr2_84809738	chr2:84809738	JACUSA_call2	mm10	3' end	Ube2l6	Ube2l6	Ube2l6	http://genome.ucsc.edu/cgi-bin/hgTracks?db=mm10&position=chr2%3A84809737-84809738	LTR	LTRIS2	ERV1	FALSE	FALSE
chr2	90739486	90739487	+	3.75423	A	4,0,1,0	4	0	1	0	5	1	chr2_90739486	0.2	D21r1	D21	OS	chr2_90739487	chr2:90739487	JACUSA_call2	mm10	intergenic			Nup160	http://genome.ucsc.edu/cgi-bin/hgTracks?db=mm10&position=chr2%3A90739486-90739487	SINE	B3	B2	FALSE	TRUE
chr2	90739496	90739497	+	6.8907	A	3,0,3,0	3	0	3	0	6	3	chr2_90739496	0.5	D21r1	D21	OS	chr2_90739497	chr2:90739497	JACUSA_call2	mm10	intergenic			Nup160	http://genome.ucsc.edu/cgi-bin/hgTracks?db=mm10&position=chr2%3A90739496-90739497	SINE	B3	B2	FALSE	TRUE
chr2	91015869	91015870	+	5.35198	A	9,0,4,0	9	0	4	0	13	4	chr2_91015869	0.307692	D21r1	D21	OS	chr2_91015870	chr2:91015870	JACUSA_call2	mm10	exon	Celf1	Celf1	Celf1	http://genome.ucsc.edu/cgi-bin/hgTracks?db=mm10&position=chr2%3A91015869-91015870				FALSE	FALSE
chr2	164425890	164425891	+	0.0497334	T	0,0,0,14	0	0	0	14	14	0	chr2_164425890	0	D21r1	D21	OS	chr2_164425891	chr2:164425891	JACUSA_call2	mm10	exon	Sdc4	Sdc4	Sdc4	http://genome.ucsc.edu/cgi-bin/hgTracks?db=mm10&position=chr2%3A164425890-164425891	Simple_repeat	(TC)n	Simple_repeat	FALSE	FALSE
chr2	104437286	104437287	-	0.54035	T	4,0,0,0	4	0	0	0	4	0	chr2_104437286	0	D21r1	D21	OS	chr2_104437287	chr2:104437287	JACUSA_call2	mm10	intron	Hipk3	Hipk3	Hipk3	http://genome.ucsc.edu/cgi-bin/hgTracks?db=mm10&position=chr2%3A104437286-104437287	SINE	B3	B2	FALSE	TRUE
chr2	104437303	104437304	-	0.540319	T	5,0,0,0	5	0	0	0	5	0	chr2_104437303	0	D21r1	D21	OS	chr2_104437304	chr2:104437304	JACUSA_call2	mm10	intron	Hipk3	Hipk3	Hipk3	http://genome.ucsc.edu/cgi-bin/hgTracks?db=mm10&position=chr2%3A104437303-104437304	SINE	B3	B2	FALSE	TRUE
chr2	104437310	104437311	-	0.545618	T	5,0,0,0	5	0	0	0	5	0	chr2_104437310	0	D21r1	D21	OS	chr2_104437311	chr2:104437311	JACUSA_call2	mm10	intron	Hipk3	Hipk3	Hipk3	http://genome.ucsc.edu/cgi-bin/hgTracks?db=mm10&position=chr2%3A104437310-104437311	SINE	B3	B2	FALSE	TRUE
chr2	104437319	104437320	-	2.00876	T	4,0,0,0	4	0	0	0	4	0	chr2_104437319	0	D21r1	D21	OS	chr2_104437320	chr2:104437320	JACUSA_call2	mm10	intron	Hipk3	Hipk3	Hipk3	http://genome.ucsc.edu/cgi-bin/hgTracks?db=mm10&position=chr2%3A104437319-104437320	SINE	B3	B2	FALSE	TRUE
chr2	104680675	104680676	-	0.585538	T	3,0,0,0	3	0	0	0	3	0	chr2_104680675	0	D21r1	D21	OS	chr2_104680676	chr2:104680676	JACUSA_call2	mm10	3' end	Tcp11l1	Tcp11l1	Tcp11l1	http://genome.ucsc.edu/cgi-bin/hgTracks?db=mm10&position=chr2%3A104680675-104680676	SINE	B1_Mus2	Alu	TRUE	FALSE
chr2	104680771	104680772	-	3.64837	T	2,0,3,0	2	0	3	0	5	3	chr2_104680771	0.6	D21r1	D21	OS	chr2_104680772	chr2:104680772	JACUSA_call2	mm10	3' end	Tcp11l1	Tcp11l1	Tcp11l1	http://genome.ucsc.edu/cgi-bin/hgTracks?db=mm10&position=chr2%3A104680771-104680772	SINE	B1_Mus2	Alu	TRUE	FALSE
chr2	104770581	104770582	-	2.12381	T	3,0,1,0	3	0	1	0	4	1	chr2_104770581	0.25	D21r1	D21	OS	chr2_104770582	chr2:104770582	JACUSA_call2	mm10	intron	Qser1	Qser1	Qser1	http://genome.ucsc.edu/cgi-bin/hgTracks?db=mm10&position=chr2%3A104770581-104770582	SINE	B4A	B4	FALSE	FALSE
chr2	119610080	119610081	-	6.73085	T	0,0,4,0	0	0	4	0	4	4	chr2_119610080	1	D21r1	D21	OS	chr2_119610081	chr2:119610081	JACUSA_call2	mm10	3' end	Oip5	Oip5	Oip5	http://genome.ucsc.edu/cgi-bin/hgTracks?db=mm10&position=chr2%3A119610080-119610081	SINE	B1_Mur2	Alu	TRUE	FALSE
chr2	119610082	119610083	-	7.03989	T	0,0,3,0	0	0	3	0	3	3	chr2_119610082	1	D21r1	D21	OS	chr2_119610083	chr2:119610083	JACUSA_call2	mm10	3' end	Oip5	Oip5	Oip5	http://genome.ucsc.edu/cgi-bin/hgTracks?db=mm10&position=chr2%3A119610082-119610083	SINE	B1_Mur2	Alu	TRUE	FALSE
chr2	120090558	120090559	-	0.120746	T	56,0,0,0	56	0	0	0	56	0	chr2_120090558	0	D21r1	D21	OS	chr2_120090559	chr2:120090559	JACUSA_call2	mm10	exon	Ehd4	Ehd4	Ehd4	http://genome.ucsc.edu/cgi-bin/hgTracks?db=mm10&position=chr2%3A120090558-120090559				FALSE	FALSE
chr2	120733776	120733777	-	2.56535	T	7,0,9,0	7	0	9	0	16	9	chr2_120733776	0.5625	D21r1	D21	OS	chr2_120733777	chr2:120733777	JACUSA_call2	mm10	3' end	Ttbk2	Ttbk2	Ttbk2	http://genome.ucsc.edu/cgi-bin/hgTracks?db=mm10&position=chr2%3A120733776-120733777	SINE	B1_Mur3	Alu	TRUE	FALSE
chr2	120733791	120733792	-	0.514121	T	14,0,0,0	14	0	0	0	14	0	chr2_120733791	0	D21r1	D21	OS	chr2_120733792	chr2:120733792	JACUSA_call2	mm10	3' end	Ttbk2	Ttbk2	Ttbk2	http://genome.ucsc.edu/cgi-bin/hgTracks?db=mm10&position=chr2%3A120733791-120733792	SINE	B1_Mur3	Alu	TRUE	FALSE
chr2	120733792	120733793	-	1.11153	T	16,0,0,0	16	0	0	0	16	0	chr2_120733792	0	D21r1	D21	OS	chr2_120733793	chr2:120733793	JACUSA_call2	mm10	3' end	Ttbk2	Ttbk2	Ttbk2	http://genome.ucsc.edu/cgi-bin/hgTracks?db=mm10&position=chr2%3A120733792-120733793	SINE	B1_Mur3	Alu	TRUE	FALSE
chr2	120733809	120733810	-	0.0186451	T	16,0,0,0	16	0	0	0	16	0	chr2_120733809	0	D21r1	D21	OS	chr2_120733810	chr2:120733810	JACUSA_call2	mm10	3' end	Ttbk2	Ttbk2	Ttbk2	http://genome.ucsc.edu/cgi-bin/hgTracks?db=mm10&position=chr2%3A120733809-120733810	SINE	B1_Mur3	Alu	TRUE	FALSE
chr2	120733820	120733821	-	1.61996	T	10,0,6,0	10	0	6	0	16	6	chr2_120733820	0.375	D21r1	D21	OS	chr2_120733821	chr2:120733821	JACUSA_call2	mm10	exon	Ttbk2	Ttbk2	Ttbk2	http://genome.ucsc.edu/cgi-bin/hgTracks?db=mm10&position=chr2%3A120733820-120733821	SINE	B1_Mur3	Alu	TRUE	FALSE
chr2	120733821	120733822	-	0.491891	T	16,0,0,0	16	0	0	0	16	0	chr2_120733821	0	D21r1	D21	OS	chr2_120733822	chr2:120733822	JACUSA_call2	mm10	exon	Ttbk2	Ttbk2	Ttbk2	http://genome.ucsc.edu/cgi-bin/hgTracks?db=mm10&position=chr2%3A120733821-120733822	SINE	B1_Mur3	Alu	TRUE	FALSE
chr2	120733834	120733835	-	1.19815	T	12,0,3,0	12	0	3	0	15	3	chr2_120733834	0.2	D21r1	D21	OS	chr2_120733835	chr2:120733835	JACUSA_call2	mm10	exon	Ttbk2	Ttbk2	Ttbk2	http://genome.ucsc.edu/cgi-bin/hgTracks?db=mm10&position=chr2%3A120733834-120733835	SINE	B1_Mur3	Alu	TRUE	FALSE
chr2	120736939	120736940	-	0.482414	T	14,0,1,0	14	0	1	0	15	1	chr2_120736939	0.0666667	D21r1	D21	OS	chr2_120736940	chr2:120736940	JACUSA_call2	mm10	exon	Ttbk2	Ttbk2	Ttbk2	http://genome.ucsc.edu/cgi-bin/hgTracks?db=mm10&position=chr2%3A120736939-120736940	SINE	B1_Mus2	Alu	TRUE	FALSE
chr2	120736951	120736952	-	2.21006	T	12,0,4,0	12	0	4	0	16	4	chr2_120736951	0.25	D21r1	D21	OS	chr2_120736952	chr2:120736952	JACUSA_call2	mm10	exon	Ttbk2	Ttbk2	Ttbk2	http://genome.ucsc.edu/cgi-bin/hgTracks?db=mm10&position=chr2%3A120736951-120736952	SINE	B1_Mus2	Alu	TRUE	FALSE
chr2	120736962	120736963	-	1.15137	T	14,0,0,0	14	0	0	0	14	0	chr2_120736962	0	D21r1	D21	OS	chr2_120736963	chr2:120736963	JACUSA_call2	mm10	exon	Ttbk2	Ttbk2	Ttbk2	http://genome.ucsc.edu/cgi-bin/hgTracks?db=mm10&position=chr2%3A120736962-120736963	SINE	B1_Mus2	Alu	TRUE	FALSE
chr2	120736974	120736975	-	4.70363	T	9,0,7,0	9	0	7	0	16	7	chr2_120736974	0.4375	D21r1	D21	OS	chr2_120736975	chr2:120736975	JACUSA_call2	mm10	exon	Ttbk2	Ttbk2	Ttbk2	http://genome.ucsc.edu/cgi-bin/hgTracks?db=mm10&position=chr2%3A120736974-120736975	SINE	B1_Mus2	Alu	TRUE	FALSE
chr2	120736975	120736976	-	1.1436	T	15,0,1,0	15	0	1	0	16	1	chr2_120736975	0.0625	D21r1	D21	OS	chr2_120736976	chr2:120736976	JACUSA_call2	mm10	exon	Ttbk2	Ttbk2	Ttbk2	http://genome.ucsc.edu/cgi-bin/hgTracks?db=mm10&position=chr2%3A120736975-120736976	SINE	B1_Mus2	Alu	TRUE	FALSE
chr2	120736992	120736993	-	0.490729	T	16,0,0,0	16	0	0	0	16	0	chr2_120736992	0	D21r1	D21	OS	chr2_120736993	chr2:120736993	JACUSA_call2	mm10	exon	Ttbk2	Ttbk2	Ttbk2	http://genome.ucsc.edu/cgi-bin/hgTracks?db=mm10&position=chr2%3A120736992-120736993	SINE	B1_Mus2	Alu	TRUE	FALSE
chr2	120737000	120737001	-	0.714123	T	21,0,1,0	21	0	1	0	22	1	chr2_120737000	0.0454545	D21r1	D21	OS	chr2_120737001	chr2:120737001	JACUSA_call2	mm10	exon	Ttbk2	Ttbk2	Ttbk2	http://genome.ucsc.edu/cgi-bin/hgTracks?db=mm10&position=chr2%3A120737000-120737001	SINE	B1_Mus2	Alu	TRUE	FALSE
chr2	120737006	120737007	-	0.467495	T	22,0,0,0	22	0	0	0	22	0	chr2_120737006	0	D21r1	D21	OS	chr2_120737007	chr2:120737007	JACUSA_call2	mm10	exon	Ttbk2	Ttbk2	Ttbk2	http://genome.ucsc.edu/cgi-bin/hgTracks?db=mm10&position=chr2%3A120737006-120737007	SINE	B1_Mus2	Alu	TRUE	FALSE
chr2	120737008	120737009	-	0.467942	T	22,0,0,0	22	0	0	0	22	0	chr2_120737008	0	D21r1	D21	OS	chr2_120737009	chr2:120737009	JACUSA_call2	mm10	exon	Ttbk2	Ttbk2	Ttbk2	http://genome.ucsc.edu/cgi-bin/hgTracks?db=mm10&position=chr2%3A120737008-120737009	SINE	B1_Mus2	Alu	TRUE	FALSE
chr2	121492421	121492422	-	14.8185	T	17,0,13,0	17	0	13	0	30	13	chr2_121492421	0.433333	D21r1	D21	OS	chr2_121492422	chr2:121492422	JACUSA_call2	mm10	3' end	Mfap1a	Mfap1a	Mfap1a	http://genome.ucsc.edu/cgi-bin/hgTracks?db=mm10&position=chr2%3A121492421-121492422	SINE	B3A	B2	FALSE	TRUE
chr2	121492794	121492795	-	3.44602	T	35,0,1,0	35	0	1	0	36	1	chr2_121492794	0.0277778	D21r1	D21	OS	chr2_121492795	chr2:121492795	JACUSA_call2	mm10	3' end	Mfap1a	Mfap1a	Mfap1a	http://genome.ucsc.edu/cgi-bin/hgTracks?db=mm10&position=chr2%3A121492794-121492795	SINE	B1_Mus1	Alu	TRUE	FALSE
chr2	121492868	121492869	-	10.2911	T	15,0,23,0	15	0	23	0	38	23	chr2_121492868	0.605263	D21r1	D21	OS	chr2_121492869	chr2:121492869	JACUSA_call2	mm10	3' end	Mfap1a	Mfap1a	Mfap1a	http://genome.ucsc.edu/cgi-bin/hgTracks?db=mm10&position=chr2%3A121492868-121492869	SINE	B1_Mus1	Alu	TRUE	FALSE
chr2	121492873	121492874	-	11.161	T	29,0,16,0	29	0	16	0	45	16	chr2_121492873	0.355556	D21r1	D21	OS	chr2_121492874	chr2:121492874	JACUSA_call2	mm10	3' end	Mfap1a	Mfap1a	Mfap1a	http://genome.ucsc.edu/cgi-bin/hgTracks?db=mm10&position=chr2%3A121492873-121492874	SINE	B1_Mus1	Alu	TRUE	FALSE
chr2	121492884	121492885	-	6.96419	T	31,0,13,0	31	0	13	0	44	13	chr2_121492884	0.295455	D21r1	D21	OS	chr2_121492885	chr2:121492885	JACUSA_call2	mm10	3' end	Mfap1a	Mfap1a	Mfap1a	http://genome.ucsc.edu/cgi-bin/hgTracks?db=mm10&position=chr2%3A121492884-121492885	SINE	B1_Mus1	Alu	TRUE	FALSE
chr2	121492902	121492903	-	9.03696	T	13,0,23,0	13	0	23	0	36	23	chr2_121492902	0.638889	D21r1	D21	OS	chr2_121492903	chr2:121492903	JACUSA_call2	mm10	3' end	Mfap1a	Mfap1a	Mfap1a	http://genome.ucsc.edu/cgi-bin/hgTracks?db=mm10&position=chr2%3A121492902-121492903	SINE	B1_Mus1	Alu	TRUE	FALSE
chr2	126891463	126891464	-	9.51289	T	7,0,47,0	7	0	47	0	54	47	chr2_126891463	0.87037	D21r1	D21	OS	chr2_126891464	chr2:126891464	JACUSA_call2	mm10	exon	Sppl2a	Sppl2a	Sppl2a	http://genome.ucsc.edu/cgi-bin/hgTracks?db=mm10&position=chr2%3A126891463-126891464	SINE	B1_Mus2	Alu	TRUE	FALSE
chr2	126891465	126891466	-	2.75185	T	34,0,21,0	34	0	21	0	55	21	chr2_126891465	0.381818	D21r1	D21	OS	chr2_126891466	chr2:126891466	JACUSA_call2	mm10	exon	Sppl2a	Sppl2a	Sppl2a	http://genome.ucsc.edu/cgi-bin/hgTracks?db=mm10&position=chr2%3A126891465-126891466	SINE	B1_Mus2	Alu	TRUE	FALSE
chr2	126891470	126891471	-	8.89331	T	30,0,30,0	30	0	30	0	60	30	chr2_126891470	0.5	D21r1	D21	OS	chr2_126891471	chr2:126891471	JACUSA_call2	mm10	exon	Sppl2a	Sppl2a	Sppl2a	http://genome.ucsc.edu/cgi-bin/hgTracks?db=mm10&position=chr2%3A126891470-126891471	SINE	B1_Mus2	Alu	TRUE	FALSE
chr2	126891482	126891483	-	1.28222	T	60,0,0,0	60	0	0	0	60	0	chr2_126891482	0	D21r1	D21	OS	chr2_126891483	chr2:126891483	JACUSA_call2	mm10	exon	Sppl2a	Sppl2a	Sppl2a	http://genome.ucsc.edu/cgi-bin/hgTracks?db=mm10&position=chr2%3A126891482-126891483	SINE	B1_Mus2	Alu	TRUE	FALSE
chr2	126891487	126891488	-	4.58322	T	44,0,14,0	44	0	14	0	58	14	chr2_126891487	0.241379	D21r1	D21	OS	chr2_126891488	chr2:126891488	JACUSA_call2	mm10	exon	Sppl2a	Sppl2a	Sppl2a	http://genome.ucsc.edu/cgi-bin/hgTracks?db=mm10&position=chr2%3A126891487-126891488	SINE	B1_Mus2	Alu	TRUE	FALSE
chr2	126891516	126891517	-	6.27131	T	7,0,40,0	7	0	40	0	47	40	chr2_126891516	0.851064	D21r1	D21	OS	chr2_126891517	chr2:126891517	JACUSA_call2	mm10	exon	Sppl2a	Sppl2a	Sppl2a	http://genome.ucsc.edu/cgi-bin/hgTracks?db=mm10&position=chr2%3A126891516-126891517	SINE	B1_Mus2	Alu	TRUE	FALSE
chr2	126892802	126892803	-	11.1524	T	84,0,19,0	84	0	19	0	103	19	chr2_126892802	0.184466	D21r1	D21	OS	chr2_126892803	chr2:126892803	JACUSA_call2	mm10	exon	Sppl2a	Sppl2a	Sppl2a	http://genome.ucsc.edu/cgi-bin/hgTracks?db=mm10&position=chr2%3A126892802-126892803	Simple_repeat	(TTTTG)n	Simple_repeat	FALSE	FALSE
chr2	126892841	126892842	-	4.91204	T	83,0,14,0	83	0	14	0	97	14	chr2_126892841	0.14433	D21r1	D21	OS	chr2_126892842	chr2:126892842	JACUSA_call2	mm10	exon	Sppl2a	Sppl2a	Sppl2a	http://genome.ucsc.edu/cgi-bin/hgTracks?db=mm10&position=chr2%3A126892841-126892842	SINE	B1_Mus2	Alu	TRUE	FALSE
chr2	126892902	126892903	-	4.60025	T	75,0,4,0	75	0	4	0	79	4	chr2_126892902	0.0506329	D21r1	D21	OS	chr2_126892903	chr2:126892903	JACUSA_call2	mm10	exon	Sppl2a	Sppl2a	Sppl2a	http://genome.ucsc.edu/cgi-bin/hgTracks?db=mm10&position=chr2%3A126892902-126892903	SINE	B1_Mus2	Alu	TRUE	FALSE
chr2	126892915	126892916	-	10.1165	T	26,0,55,0	26	0	55	0	81	55	chr2_126892915	0.679012	D21r1	D21	OS	chr2_126892916	chr2:126892916	JACUSA_call2	mm10	exon	Sppl2a	Sppl2a	Sppl2a	http://genome.ucsc.edu/cgi-bin/hgTracks?db=mm10&position=chr2%3A126892915-126892916	SINE	B1_Mus2	Alu	TRUE	FALSE
chr2	126892918	126892919	-	9.49006	T	36,0,46,0	36	0	46	0	82	46	chr2_126892918	0.560976	D21r1	D21	OS	chr2_126892919	chr2:126892919	JACUSA_call2	mm10	exon	Sppl2a	Sppl2a	Sppl2a	http://genome.ucsc.edu/cgi-bin/hgTracks?db=mm10&position=chr2%3A126892918-126892919	SINE	B1_Mus2	Alu	TRUE	FALSE
chr2	153617305	153617306	-	1.75143	T	3,0,8,0	3	0	8	0	11	8	chr2_153617305	0.727273	D21r1	D21	OS	chr2_153617306	chr2:153617306	JACUSA_call2	mm10	3' end	Commd7	Commd7	Commd7	http://genome.ucsc.edu/cgi-bin/hgTracks?db=mm10&position=chr2%3A153617305-153617306	SINE	B2_Mm1t	B2	FALSE	TRUE
chr2	153618351	153618352	-	0.01778	T	7,0,1,0	7	0	1	0	8	1	chr2_153618351	0.125	D21r1	D21	OS	chr2_153618352	chr2:153618352	JACUSA_call2	mm10	exon	Commd7	Commd7	Commd7	http://genome.ucsc.edu/cgi-bin/hgTracks?db=mm10&position=chr2%3A153618351-153618352	SINE	B2_Mm1t	B2	FALSE	TRUE
chr2	153618357	153618358	-	0.460096	T	6,0,2,0	6	0	2	0	8	2	chr2_153618357	0.25	D21r1	D21	OS	chr2_153618358	chr2:153618358	JACUSA_call2	mm10	exon	Commd7	Commd7	Commd7	http://genome.ucsc.edu/cgi-bin/hgTracks?db=mm10&position=chr2%3A153618357-153618358	SINE	B2_Mm1t	B2	FALSE	TRUE
chr2	153618388	153618389	-	0.155601	T	3,0,4,0	3	0	4	0	7	4	chr2_153618388	0.571429	D21r1	D21	OS	chr2_153618389	chr2:153618389	JACUSA_call2	mm10	exon	Commd7	Commd7	Commd7	http://genome.ucsc.edu/cgi-bin/hgTracks?db=mm10&position=chr2%3A153618388-153618389	SINE	B2_Mm1t	B2	FALSE	TRUE
chr2	154586334	154586335	-	7.69035	T	7,0,9,0	7	0	9	0	16	9	chr2_154586334	0.5625	D21r1	D21	OS	chr2_154586335	chr2:154586335	JACUSA_call2	mm10	3' end	Pxmp4	Pxmp4	Pxmp4	http://genome.ucsc.edu/cgi-bin/hgTracks?db=mm10&position=chr2%3A154586334-154586335	SINE	B1_Mus2	Alu	TRUE	FALSE
chr2	154586368	154586369	-	10.0578	T	10,0,4,0	10	0	4	0	14	4	chr2_154586368	0.285714	D21r1	D21	OS	chr2_154586369	chr2:154586369	JACUSA_call2	mm10	3' end	Pxmp4	Pxmp4	Pxmp4	http://genome.ucsc.edu/cgi-bin/hgTracks?db=mm10&position=chr2%3A154586368-154586369	SINE	B1_Mus2	Alu	TRUE	FALSE
chr2	154586397	154586398	-	1.32991	T	4,0,5,0	4	0	5	0	9	5	chr2_154586397	0.555556	D21r1	D21	OS	chr2_154586398	chr2:154586398	JACUSA_call2	mm10	3' end	Pxmp4	Pxmp4	Pxmp4	http://genome.ucsc.edu/cgi-bin/hgTracks?db=mm10&position=chr2%3A154586397-154586398	SINE	B1_Mus2	Alu	TRUE	FALSE
chr2	154586609	154586610	-	2.61104	T	15,0,5,0	15	0	5	0	20	5	chr2_154586609	0.25	D21r1	D21	OS	chr2_154586610	chr2:154586610	JACUSA_call2	mm10	3' end	Pxmp4	Pxmp4	Pxmp4	http://genome.ucsc.edu/cgi-bin/hgTracks?db=mm10&position=chr2%3A154586609-154586610	SINE	B3	B2	FALSE	TRUE
chr2	154587159	154587160	-	5.00495	T	17,0,9,0	17	0	9	0	26	9	chr2_154587159	0.346154	D21r1	D21	OS	chr2_154587160	chr2:154587160	JACUSA_call2	mm10	3' end	Pxmp4	Pxmp4	Pxmp4	http://genome.ucsc.edu/cgi-bin/hgTracks?db=mm10&position=chr2%3A154587159-154587160	SINE	B1_Mus1	Alu	TRUE	FALSE
chr2	156155303	156155304	-	1.73152	T	15,0,0,0	15	0	0	0	15	0	chr2_156155303	0	D21r1	D21	OS	chr2_156155304	chr2:156155304	JACUSA_call2	mm10	intron	Rbm39	Rbm39	Rbm39	http://genome.ucsc.edu/cgi-bin/hgTracks?db=mm10&position=chr2%3A156155303-156155304	SINE	B1_Mus2	Alu	TRUE	FALSE
chr2	157013790	157013791	-	2.07553	T	25,0,1,0	25	0	1	0	26	1	chr2_157013790	0.0384615	D21r1	D21	OS	chr2_157013791	chr2:157013791	JACUSA_call2	mm10	exon	Soga1	Soga1	Soga1	http://genome.ucsc.edu/cgi-bin/hgTracks?db=mm10&position=chr2%3A157013790-157013791	SINE	B1_Mus1	Alu	TRUE	FALSE
chr2	157558109	157558110	-	1.1178	T	68,0,6,0	68	0	6	0	74	6	chr2_157558109	0.0810811	D21r1	D21	OS	chr2_157558110	chr2:157558110	JACUSA_call2	mm10	exon	Blcap	Blcap	Blcap	http://genome.ucsc.edu/cgi-bin/hgTracks?db=mm10&position=chr2%3A157558109-157558110				FALSE	FALSE
chr2	157558139	157558140	-	0.915656	T	62,0,14,0	62	0	14	0	76	14	chr2_157558139	0.184211	D21r1	D21	OS	chr2_157558140	chr2:157558140	JACUSA_call2	mm10	exon	Blcap	Blcap	Blcap	http://genome.ucsc.edu/cgi-bin/hgTracks?db=mm10&position=chr2%3A157558139-157558140				FALSE	FALSE
chr2	157558148	157558149	-	0.733032	T	49,0,23,0	49	0	23	0	72	23	chr2_157558148	0.319444	D21r1	D21	OS	chr2_157558149	chr2:157558149	JACUSA_call2	mm10	exon	Blcap	Blcap	Blcap	http://genome.ucsc.edu/cgi-bin/hgTracks?db=mm10&position=chr2%3A157558148-157558149				FALSE	FALSE
chr2	157558159	157558160	-	0.186447	T	78,0,0,0	78	0	0	0	78	0	chr2_157558159	0	D21r1	D21	OS	chr2_157558160	chr2:157558160	JACUSA_call2	mm10	exon	Blcap	Blcap	Blcap	http://genome.ucsc.edu/cgi-bin/hgTracks?db=mm10&position=chr2%3A157558159-157558160				FALSE	FALSE
chr2	158354621	158354622	-	0.110032	T	9,0,0,0	9	0	0	0	9	0	chr2_158354621	0	D21r1	D21	OS	chr2_158354622	chr2:158354622	JACUSA_call2	mm10	3' end	Snhg17	Snhg17	Snhg17	http://genome.ucsc.edu/cgi-bin/hgTracks?db=mm10&position=chr2%3A158354621-158354622	SINE	B2_Mm1a	B2	FALSE	TRUE
chr2	163467411	163467412	-	0.283876	T	19,0,0,0	19	0	0	0	19	0	chr2_163467411	0	D21r1	D21	OS	chr2_163467412	chr2:163467412	JACUSA_call2	mm10	intergenic			Fitm2	http://genome.ucsc.edu/cgi-bin/hgTracks?db=mm10&position=chr2%3A163467411-163467412	Low_complexity	AT_rich	Low_complexity	FALSE	FALSE
chr2	163467506	163467507	-	0.477666	T	11,0,0,0	11	0	0	0	11	0	chr2_163467506	0	D21r1	D21	OS	chr2_163467507	chr2:163467507	JACUSA_call2	mm10	intergenic			Fitm2	http://genome.ucsc.edu/cgi-bin/hgTracks?db=mm10&position=chr2%3A163467506-163467507	SINE	B1_Mur1	Alu	TRUE	FALSE
chr2	163467514	163467515	-	0.392443	T	11,0,0,0	11	0	0	0	11	0	chr2_163467514	0	D21r1	D21	OS	chr2_163467515	chr2:163467515	JACUSA_call2	mm10	intergenic			Fitm2	http://genome.ucsc.edu/cgi-bin/hgTracks?db=mm10&position=chr2%3A163467514-163467515	SINE	B1_Mur1	Alu	TRUE	FALSE
chr2	163467522	163467523	-	4.39621	T	10,0,1,0	10	0	1	0	11	1	chr2_163467522	0.0909091	D21r1	D21	OS	chr2_163467523	chr2:163467523	JACUSA_call2	mm10	intergenic			Fitm2	http://genome.ucsc.edu/cgi-bin/hgTracks?db=mm10&position=chr2%3A163467522-163467523	SINE	B1_Mur1	Alu	TRUE	FALSE
chr2	163467536	163467537	-	0.307431	T	9,0,0,0	9	0	0	0	9	0	chr2_163467536	0	D21r1	D21	OS	chr2_163467537	chr2:163467537	JACUSA_call2	mm10	intergenic			Fitm2	http://genome.ucsc.edu/cgi-bin/hgTracks?db=mm10&position=chr2%3A163467536-163467537	SINE	B1_Mur1	Alu	TRUE	FALSE
chr2	163467538	163467539	-	5.38328	T	6,0,3,0	6	0	3	0	9	3	chr2_163467538	0.333333	D21r1	D21	OS	chr2_163467539	chr2:163467539	JACUSA_call2	mm10	intergenic			Fitm2	http://genome.ucsc.edu/cgi-bin/hgTracks?db=mm10&position=chr2%3A163467538-163467539	SINE	B1_Mur1	Alu	TRUE	FALSE
chr2	163468378	163468379	-	0.334973	T	20,0,0,0	20	0	0	0	20	0	chr2_163468378	0	D21r1	D21	OS	chr2_163468379	chr2:163468379	JACUSA_call2	mm10	3' end	Fitm2	Fitm2	Fitm2	http://genome.ucsc.edu/cgi-bin/hgTracks?db=mm10&position=chr2%3A163468378-163468379	SINE	PB1D9	Alu	TRUE	FALSE
chr2	163468384	163468385	-	3.53539	T	14,0,0,0	14	0	0	0	14	0	chr2_163468384	0	D21r1	D21	OS	chr2_163468385	chr2:163468385	JACUSA_call2	mm10	3' end	Fitm2	Fitm2	Fitm2	http://genome.ucsc.edu/cgi-bin/hgTracks?db=mm10&position=chr2%3A163468384-163468385	SINE	PB1D9	Alu	TRUE	FALSE
chr2	163468397	163468398	-	0.358977	T	15,0,0,0	15	0	0	0	15	0	chr2_163468397	0	D21r1	D21	OS	chr2_163468398	chr2:163468398	JACUSA_call2	mm10	3' end	Fitm2	Fitm2	Fitm2	http://genome.ucsc.edu/cgi-bin/hgTracks?db=mm10&position=chr2%3A163468397-163468398	SINE	PB1D9	Alu	TRUE	FALSE
chr2	163468418	163468419	-	3.47382	T	15,0,2,0	15	0	2	0	17	2	chr2_163468418	0.117647	D21r1	D21	OS	chr2_163468419	chr2:163468419	JACUSA_call2	mm10	3' end	Fitm2	Fitm2	Fitm2	http://genome.ucsc.edu/cgi-bin/hgTracks?db=mm10&position=chr2%3A163468418-163468419	SINE	PB1D9	Alu	TRUE	FALSE
chr2	163468422	163468423	-	0.00635712	T	19,0,0,0	19	0	0	0	19	0	chr2_163468422	0	D21r1	D21	OS	chr2_163468423	chr2:163468423	JACUSA_call2	mm10	3' end	Fitm2	Fitm2	Fitm2	http://genome.ucsc.edu/cgi-bin/hgTracks?db=mm10&position=chr2%3A163468422-163468423	SINE	PB1D9	Alu	TRUE	FALSE
chr2	163468428	163468429	-	1.50589	T	17,0,1,0	17	0	1	0	18	1	chr2_163468428	0.0555556	D21r1	D21	OS	chr2_163468429	chr2:163468429	JACUSA_call2	mm10	3' end	Fitm2	Fitm2	Fitm2	http://genome.ucsc.edu/cgi-bin/hgTracks?db=mm10&position=chr2%3A163468428-163468429	SINE	PB1D9	Alu	TRUE	FALSE
chr2	163468435	163468436	-	0.354203	T	17,0,0,0	17	0	0	0	17	0	chr2_163468435	0	D21r1	D21	OS	chr2_163468436	chr2:163468436	JACUSA_call2	mm10	3' end	Fitm2	Fitm2	Fitm2	http://genome.ucsc.edu/cgi-bin/hgTracks?db=mm10&position=chr2%3A163468435-163468436	SINE	PB1D9	Alu	TRUE	FALSE
chr2	163468443	163468444	-	9.01247	T	4,0,15,0	4	0	15	0	19	15	chr2_163468443	0.789474	D21r1	D21	OS	chr2_163468444	chr2:163468444	JACUSA_call2	mm10	3' end	Fitm2	Fitm2	Fitm2	http://genome.ucsc.edu/cgi-bin/hgTracks?db=mm10&position=chr2%3A163468443-163468444	SINE	PB1D9	Alu	TRUE	FALSE
chr2	163468444	163468445	-	6.57013	T	14,0,5,0	14	0	5	0	19	5	chr2_163468444	0.263158	D21r1	D21	OS	chr2_163468445	chr2:163468445	JACUSA_call2	mm10	3' end	Fitm2	Fitm2	Fitm2	http://genome.ucsc.edu/cgi-bin/hgTracks?db=mm10&position=chr2%3A163468444-163468445	SINE	PB1D9	Alu	TRUE	FALSE
chr2	163468885	163468886	-	1.49887	T	38,0,1,0	38	0	1	0	39	1	chr2_163468885	0.025641	D21r1	D21	OS	chr2_163468886	chr2:163468886	JACUSA_call2	mm10	3' end	Fitm2	Fitm2	Fitm2	http://genome.ucsc.edu/cgi-bin/hgTracks?db=mm10&position=chr2%3A163468885-163468886	SINE	B1_Mus1	Alu	TRUE	FALSE
chr2	164425890	164425891	-	0.0205247	T	326,0,11,0	326	0	11	0	337	11	chr2_164425890	0.0326409	D21r1	D21	OS	chr2_164425891	chr2:164425891	JACUSA_call2	mm10	exon	Sdc4	Sdc4	Sdc4	http://genome.ucsc.edu/cgi-bin/hgTracks?db=mm10&position=chr2%3A164425890-164425891	Simple_repeat	(TC)n	Simple_repeat	FALSE	FALSE
chr2	18214566	18214567	-	0.261039	T	47,1,0,0	47	1	0	0	48	0	chr2_18214566	0	D21r1	D21	OS	chr2_18214567	chr2:18214567	JACUSA_call2	mm10	3' end	Dnajc1	Dnajc1	Dnajc1	http://genome.ucsc.edu/cgi-bin/hgTracks?db=mm10&position=chr2%3A18214566-18214567				FALSE	FALSE
chr2	18214606	18214607	-	0.772069	T	47,0,0,0	47	0	0	0	47	0	chr2_18214606	0	D21r1	D21	OS	chr2_18214607	chr2:18214607	JACUSA_call2	mm10	3' end	Dnajc1	Dnajc1	Dnajc1	http://genome.ucsc.edu/cgi-bin/hgTracks?db=mm10&position=chr2%3A18214606-18214607	SINE	ID_B1	B4	FALSE	FALSE
chr2	18214610	18214611	-	0.283427	T	46,0,1,0	46	0	1	0	47	1	chr2_18214610	0.0212766	D21r1	D21	OS	chr2_18214611	chr2:18214611	JACUSA_call2	mm10	3' end	Dnajc1	Dnajc1	Dnajc1	http://genome.ucsc.edu/cgi-bin/hgTracks?db=mm10&position=chr2%3A18214610-18214611	SINE	ID_B1	B4	FALSE	FALSE
chr2	18214614	18214615	-	9.61149	T	41,0,10,0	41	0	10	0	51	10	chr2_18214614	0.196078	D21r1	D21	OS	chr2_18214615	chr2:18214615	JACUSA_call2	mm10	3' end	Dnajc1	Dnajc1	Dnajc1	http://genome.ucsc.edu/cgi-bin/hgTracks?db=mm10&position=chr2%3A18214614-18214615	SINE	ID_B1	B4	FALSE	FALSE
chr2	18214616	18214617	-	12.2224	T	47,0,7,0	47	0	7	0	54	7	chr2_18214616	0.12963	D21r1	D21	OS	chr2_18214617	chr2:18214617	JACUSA_call2	mm10	3' end	Dnajc1	Dnajc1	Dnajc1	http://genome.ucsc.edu/cgi-bin/hgTracks?db=mm10&position=chr2%3A18214616-18214617	SINE	ID_B1	B4	FALSE	FALSE
chr2	18214628	18214629	-	5.82662	T	53,0,3,0	53	0	3	0	56	3	chr2_18214628	0.0535714	D21r1	D21	OS	chr2_18214629	chr2:18214629	JACUSA_call2	mm10	3' end	Dnajc1	Dnajc1	Dnajc1	http://genome.ucsc.edu/cgi-bin/hgTracks?db=mm10&position=chr2%3A18214628-18214629	SINE	ID_B1	B4	FALSE	FALSE
chr2	18214646	18214647	-	10.4918	T	22,0,24,0	22	0	24	0	46	24	chr2_18214646	0.521739	D21r1	D21	OS	chr2_18214647	chr2:18214647	JACUSA_call2	mm10	3' end	Dnajc1	Dnajc1	Dnajc1	http://genome.ucsc.edu/cgi-bin/hgTracks?db=mm10&position=chr2%3A18214646-18214647	SINE	ID_B1	B4	FALSE	FALSE
chr2	18214652	18214653	-	0.758345	T	51,0,0,0	51	0	0	0	51	0	chr2_18214652	0	D21r1	D21	OS	chr2_18214653	chr2:18214653	JACUSA_call2	mm10	3' end	Dnajc1	Dnajc1	Dnajc1	http://genome.ucsc.edu/cgi-bin/hgTracks?db=mm10&position=chr2%3A18214652-18214653	SINE	ID_B1	B4	FALSE	FALSE
chr2	18214654	18214655	-	0.73059	T	48,0,3,0	48	0	3	0	51	3	chr2_18214654	0.0588235	D21r1	D21	OS	chr2_18214655	chr2:18214655	JACUSA_call2	mm10	3' end	Dnajc1	Dnajc1	Dnajc1	http://genome.ucsc.edu/cgi-bin/hgTracks?db=mm10&position=chr2%3A18214654-18214655	SINE	ID_B1	B4	FALSE	FALSE
chr2	18214655	18214656	-	8.28233	T	32,0,19,0	32	0	19	0	51	19	chr2_18214655	0.372549	D21r1	D21	OS	chr2_18214656	chr2:18214656	JACUSA_call2	mm10	3' end	Dnajc1	Dnajc1	Dnajc1	http://genome.ucsc.edu/cgi-bin/hgTracks?db=mm10&position=chr2%3A18214655-18214656	SINE	ID_B1	B4	FALSE	FALSE
chr2	18214656	18214657	-	7.86938	T	26,0,24,0	26	0	24	0	50	24	chr2_18214656	0.48	D21r1	D21	OS	chr2_18214657	chr2:18214657	JACUSA_call2	mm10	3' end	Dnajc1	Dnajc1	Dnajc1	http://genome.ucsc.edu/cgi-bin/hgTracks?db=mm10&position=chr2%3A18214656-18214657	SINE	ID_B1	B4	FALSE	FALSE
chr2	18214660	18214661	-	2.28765	T	49,0,5,0	49	0	5	0	54	5	chr2_18214660	0.0925926	D21r1	D21	OS	chr2_18214661	chr2:18214661	JACUSA_call2	mm10	3' end	Dnajc1	Dnajc1	Dnajc1	http://genome.ucsc.edu/cgi-bin/hgTracks?db=mm10&position=chr2%3A18214660-18214661	SINE	ID_B1	B4	FALSE	FALSE
chr2	18214667	18214668	-	6.27774	T	46,0,5,0	46	0	5	0	51	5	chr2_18214667	0.0980392	D21r1	D21	OS	chr2_18214668	chr2:18214668	JACUSA_call2	mm10	3' end	Dnajc1	Dnajc1	Dnajc1	http://genome.ucsc.edu/cgi-bin/hgTracks?db=mm10&position=chr2%3A18214667-18214668	SINE	ID_B1	B4	FALSE	FALSE
chr2	18214672	18214673	-	0.764439	T	51,0,1,0	51	0	1	0	52	1	chr2_18214672	0.0192308	D21r1	D21	OS	chr2_18214673	chr2:18214673	JACUSA_call2	mm10	3' end	Dnajc1	Dnajc1	Dnajc1	http://genome.ucsc.edu/cgi-bin/hgTracks?db=mm10&position=chr2%3A18214672-18214673	SINE	ID_B1	B4	FALSE	FALSE
chr2	18214685	18214686	-	0.787915	T	51,0,0,0	51	0	0	0	51	0	chr2_18214685	0	D21r1	D21	OS	chr2_18214686	chr2:18214686	JACUSA_call2	mm10	3' end	Dnajc1	Dnajc1	Dnajc1	http://genome.ucsc.edu/cgi-bin/hgTracks?db=mm10&position=chr2%3A18214685-18214686	SINE	ID_B1	B4	FALSE	FALSE
chr2	18214688	18214689	-	5.96103	T	49,0,4,0	49	0	4	0	53	4	chr2_18214688	0.0754717	D21r1	D21	OS	chr2_18214689	chr2:18214689	JACUSA_call2	mm10	3' end	Dnajc1	Dnajc1	Dnajc1	http://genome.ucsc.edu/cgi-bin/hgTracks?db=mm10&position=chr2%3A18214688-18214689	LTR	ORR1D2	ERVL-MaLR	FALSE	FALSE
chr2	18214690	18214691	-	9.84817	T	40,0,12,0	40	0	12	0	52	12	chr2_18214690	0.230769	D21r1	D21	OS	chr2_18214691	chr2:18214691	JACUSA_call2	mm10	3' end	Dnajc1	Dnajc1	Dnajc1	http://genome.ucsc.edu/cgi-bin/hgTracks?db=mm10&position=chr2%3A18214690-18214691	LTR	ORR1D2	ERVL-MaLR	FALSE	FALSE
chr2	18214695	18214696	-	3.97602	T	47,0,3,0	47	0	3	0	50	3	chr2_18214695	0.06	D21r1	D21	OS	chr2_18214696	chr2:18214696	JACUSA_call2	mm10	3' end	Dnajc1	Dnajc1	Dnajc1	http://genome.ucsc.edu/cgi-bin/hgTracks?db=mm10&position=chr2%3A18214695-18214696	LTR	ORR1D2	ERVL-MaLR	FALSE	FALSE
chr2	18214713	18214714	-	0.287596	T	47,0,3,0	47	0	3	0	50	3	chr2_18214713	0.06	D21r1	D21	OS	chr2_18214714	chr2:18214714	JACUSA_call2	mm10	3' end	Dnajc1	Dnajc1	Dnajc1	http://genome.ucsc.edu/cgi-bin/hgTracks?db=mm10&position=chr2%3A18214713-18214714	LTR	ORR1D2	ERVL-MaLR	FALSE	FALSE
chr2	18214721	18214722	-	8.38008	T	34,0,16,0	34	0	16	0	50	16	chr2_18214721	0.32	D21r1	D21	OS	chr2_18214722	chr2:18214722	JACUSA_call2	mm10	3' end	Dnajc1	Dnajc1	Dnajc1	http://genome.ucsc.edu/cgi-bin/hgTracks?db=mm10&position=chr2%3A18214721-18214722	LTR	ORR1D2	ERVL-MaLR	FALSE	FALSE
chr2	18214726	18214727	-	3.96132	T	42,0,5,0	42	0	5	0	47	5	chr2_18214726	0.106383	D21r1	D21	OS	chr2_18214727	chr2:18214727	JACUSA_call2	mm10	3' end	Dnajc1	Dnajc1	Dnajc1	http://genome.ucsc.edu/cgi-bin/hgTracks?db=mm10&position=chr2%3A18214726-18214727	LTR	ORR1D2	ERVL-MaLR	FALSE	FALSE
chr2	18214727	18214728	-	5.37319	T	33,0,13,0	33	0	13	0	46	13	chr2_18214727	0.282609	D21r1	D21	OS	chr2_18214728	chr2:18214728	JACUSA_call2	mm10	3' end	Dnajc1	Dnajc1	Dnajc1	http://genome.ucsc.edu/cgi-bin/hgTracks?db=mm10&position=chr2%3A18214727-18214728	LTR	ORR1D2	ERVL-MaLR	FALSE	FALSE
chr2	18214728	18214729	-	9.59547	T	35,0,11,0	35	0	11	0	46	11	chr2_18214728	0.23913	D21r1	D21	OS	chr2_18214729	chr2:18214729	JACUSA_call2	mm10	3' end	Dnajc1	Dnajc1	Dnajc1	http://genome.ucsc.edu/cgi-bin/hgTracks?db=mm10&position=chr2%3A18214728-18214729	LTR	ORR1D2	ERVL-MaLR	FALSE	FALSE
chr2	18214732	18214733	-	4.74476	T	37,0,12,0	37	0	12	0	49	12	chr2_18214732	0.244898	D21r1	D21	OS	chr2_18214733	chr2:18214733	JACUSA_call2	mm10	3' end	Dnajc1	Dnajc1	Dnajc1	http://genome.ucsc.edu/cgi-bin/hgTracks?db=mm10&position=chr2%3A18214732-18214733	LTR	ORR1D2	ERVL-MaLR	FALSE	FALSE
chr2	18214735	18214736	-	5.41803	T	39,0,9,0	39	0	9	0	48	9	chr2_18214735	0.1875	D21r1	D21	OS	chr2_18214736	chr2:18214736	JACUSA_call2	mm10	3' end	Dnajc1	Dnajc1	Dnajc1	http://genome.ucsc.edu/cgi-bin/hgTracks?db=mm10&position=chr2%3A18214735-18214736	LTR	ORR1D2	ERVL-MaLR	FALSE	FALSE
chr2	18214736	18214737	-	0.797998	T	49,0,1,0	49	0	1	0	50	1	chr2_18214736	0.02	D21r1	D21	OS	chr2_18214737	chr2:18214737	JACUSA_call2	mm10	3' end	Dnajc1	Dnajc1	Dnajc1	http://genome.ucsc.edu/cgi-bin/hgTracks?db=mm10&position=chr2%3A18214736-18214737	LTR	ORR1D2	ERVL-MaLR	FALSE	FALSE
chr2	18215291	18215292	-	2.79221	T	27,0,0,0	27	0	0	0	27	0	chr2_18215291	0	D21r1	D21	OS	chr2_18215292	chr2:18215292	JACUSA_call2	mm10	exon	Dnajc1	Dnajc1	Dnajc1	http://genome.ucsc.edu/cgi-bin/hgTracks?db=mm10&position=chr2%3A18215291-18215292	LTR	ORR1D2	ERVL-MaLR	FALSE	FALSE
chr2	18215294	18215295	-	4.42562	T	24,0,3,0	24	0	3	0	27	3	chr2_18215294	0.111111	D21r1	D21	OS	chr2_18215295	chr2:18215295	JACUSA_call2	mm10	exon	Dnajc1	Dnajc1	Dnajc1	http://genome.ucsc.edu/cgi-bin/hgTracks?db=mm10&position=chr2%3A18215294-18215295	LTR	ORR1D2	ERVL-MaLR	FALSE	FALSE
chr2	18215344	18215345	-	1.58063	T	19,0,0,0	19	0	0	0	19	0	chr2_18215344	0	D21r1	D21	OS	chr2_18215345	chr2:18215345	JACUSA_call2	mm10	exon	Dnajc1	Dnajc1	Dnajc1	http://genome.ucsc.edu/cgi-bin/hgTracks?db=mm10&position=chr2%3A18215344-18215345	SINE	ID_B1	B4	FALSE	FALSE
chr2	18215350	18215351	-	2.25673	T	16,0,1,0	16	0	1	0	17	1	chr2_18215350	0.0588235	D21r1	D21	OS	chr2_18215351	chr2:18215351	JACUSA_call2	mm10	exon	Dnajc1	Dnajc1	Dnajc1	http://genome.ucsc.edu/cgi-bin/hgTracks?db=mm10&position=chr2%3A18215350-18215351	SINE	ID_B1	B4	FALSE	FALSE
chr2	18215354	18215355	-	6.24926	T	11,0,6,0	11	0	6	0	17	6	chr2_18215354	0.352941	D21r1	D21	OS	chr2_18215355	chr2:18215355	JACUSA_call2	mm10	exon	Dnajc1	Dnajc1	Dnajc1	http://genome.ucsc.edu/cgi-bin/hgTracks?db=mm10&position=chr2%3A18215354-18215355	SINE	ID_B1	B4	FALSE	FALSE
chr2	18215356	18215357	-	4.28057	T	17,0,2,0	17	0	2	0	19	2	chr2_18215356	0.105263	D21r1	D21	OS	chr2_18215357	chr2:18215357	JACUSA_call2	mm10	exon	Dnajc1	Dnajc1	Dnajc1	http://genome.ucsc.edu/cgi-bin/hgTracks?db=mm10&position=chr2%3A18215356-18215357	SINE	ID_B1	B4	FALSE	FALSE
chr2	18215358	18215359	-	4.35685	T	14,0,5,0	14	0	5	0	19	5	chr2_18215358	0.263158	D21r1	D21	OS	chr2_18215359	chr2:18215359	JACUSA_call2	mm10	exon	Dnajc1	Dnajc1	Dnajc1	http://genome.ucsc.edu/cgi-bin/hgTracks?db=mm10&position=chr2%3A18215358-18215359	SINE	ID_B1	B4	FALSE	FALSE
chr2	18215362	18215363	-	7.94466	T	10,0,9,0	10	0	9	0	19	9	chr2_18215362	0.473684	D21r1	D21	OS	chr2_18215363	chr2:18215363	JACUSA_call2	mm10	exon	Dnajc1	Dnajc1	Dnajc1	http://genome.ucsc.edu/cgi-bin/hgTracks?db=mm10&position=chr2%3A18215362-18215363	SINE	ID_B1	B4	FALSE	FALSE
chr2	18215373	18215374	-	8.07728	T	12,0,8,0	12	0	8	0	20	8	chr2_18215373	0.4	D21r1	D21	OS	chr2_18215374	chr2:18215374	JACUSA_call2	mm10	exon	Dnajc1	Dnajc1	Dnajc1	http://genome.ucsc.edu/cgi-bin/hgTracks?db=mm10&position=chr2%3A18215373-18215374	SINE	ID_B1	B4	FALSE	FALSE
chr2	18215376	18215377	-	1.54605	T	17,0,1,0	17	0	1	0	18	1	chr2_18215376	0.0555556	D21r1	D21	OS	chr2_18215377	chr2:18215377	JACUSA_call2	mm10	exon	Dnajc1	Dnajc1	Dnajc1	http://genome.ucsc.edu/cgi-bin/hgTracks?db=mm10&position=chr2%3A18215376-18215377	SINE	ID_B1	B4	FALSE	FALSE
chr2	18215377	18215378	-	0.908092	T	22,0,0,0	22	0	0	0	22	0	chr2_18215377	0	D21r1	D21	OS	chr2_18215378	chr2:18215378	JACUSA_call2	mm10	exon	Dnajc1	Dnajc1	Dnajc1	http://genome.ucsc.edu/cgi-bin/hgTracks?db=mm10&position=chr2%3A18215377-18215378	SINE	ID_B1	B4	FALSE	FALSE
chr2	18215379	18215380	-	0.355061	T	22,0,0,0	22	0	0	0	22	0	chr2_18215379	0	D21r1	D21	OS	chr2_18215380	chr2:18215380	JACUSA_call2	mm10	exon	Dnajc1	Dnajc1	Dnajc1	http://genome.ucsc.edu/cgi-bin/hgTracks?db=mm10&position=chr2%3A18215379-18215380	SINE	ID_B1	B4	FALSE	FALSE
chr2	18215387	18215388	-	1.31606	T	16,0,5,0	16	0	5	0	21	5	chr2_18215387	0.238095	D21r1	D21	OS	chr2_18215388	chr2:18215388	JACUSA_call2	mm10	exon	Dnajc1	Dnajc1	Dnajc1	http://genome.ucsc.edu/cgi-bin/hgTracks?db=mm10&position=chr2%3A18215387-18215388	SINE	ID_B1	B4	FALSE	FALSE
chr2	18215388	18215389	-	4.24891	T	17,0,4,0	17	0	4	0	21	4	chr2_18215388	0.190476	D21r1	D21	OS	chr2_18215389	chr2:18215389	JACUSA_call2	mm10	exon	Dnajc1	Dnajc1	Dnajc1	http://genome.ucsc.edu/cgi-bin/hgTracks?db=mm10&position=chr2%3A18215388-18215389	SINE	ID_B1	B4	FALSE	FALSE
chr2	18215389	18215390	-	3.54342	T	17,0,4,0	17	0	4	0	21	4	chr2_18215389	0.190476	D21r1	D21	OS	chr2_18215390	chr2:18215390	JACUSA_call2	mm10	exon	Dnajc1	Dnajc1	Dnajc1	http://genome.ucsc.edu/cgi-bin/hgTracks?db=mm10&position=chr2%3A18215389-18215390	SINE	ID_B1	B4	FALSE	FALSE
chr2	18215393	18215394	-	4.59	T	12,0,8,0	12	0	8	0	20	8	chr2_18215393	0.4	D21r1	D21	OS	chr2_18215394	chr2:18215394	JACUSA_call2	mm10	exon	Dnajc1	Dnajc1	Dnajc1	http://genome.ucsc.edu/cgi-bin/hgTracks?db=mm10&position=chr2%3A18215393-18215394	SINE	ID_B1	B4	FALSE	FALSE
chr2	18215394	18215395	-	0.902933	T	18,0,2,0	18	0	2	0	20	2	chr2_18215394	0.1	D21r1	D21	OS	chr2_18215395	chr2:18215395	JACUSA_call2	mm10	exon	Dnajc1	Dnajc1	Dnajc1	http://genome.ucsc.edu/cgi-bin/hgTracks?db=mm10&position=chr2%3A18215394-18215395	SINE	ID_B1	B4	FALSE	FALSE
chr2	18215396	18215397	-	0.881764	T	20,0,0,0	20	0	0	0	20	0	chr2_18215396	0	D21r1	D21	OS	chr2_18215397	chr2:18215397	JACUSA_call2	mm10	exon	Dnajc1	Dnajc1	Dnajc1	http://genome.ucsc.edu/cgi-bin/hgTracks?db=mm10&position=chr2%3A18215396-18215397	SINE	ID_B1	B4	FALSE	FALSE
chr2	18215410	18215411	-	0.119397	T	19,0,1,0	19	0	1	0	20	1	chr2_18215410	0.05	D21r1	D21	OS	chr2_18215411	chr2:18215411	JACUSA_call2	mm10	exon	Dnajc1	Dnajc1	Dnajc1	http://genome.ucsc.edu/cgi-bin/hgTracks?db=mm10&position=chr2%3A18215410-18215411	SINE	ID_B1	B4	FALSE	FALSE
chr2	25516482	25516483	-	3.77804	T	10,0,3,0	10	0	3	0	13	3	chr2_25516482	0.230769	D21r1	D21	OS	chr2_25516483	chr2:25516483	JACUSA_call2	mm10	intergenic			Traf2	http://genome.ucsc.edu/cgi-bin/hgTracks?db=mm10&position=chr2%3A25516482-25516483	SINE	B1_Mur4	Alu	TRUE	FALSE
chr2	26385513	26385514	-	0.183365	T	80,0,0,0	80	0	0	0	80	0	chr2_26385513	0	D21r1	D21	OS	chr2_26385514	chr2:26385514	JACUSA_call2	mm10	exon	Entr1	Entr1	Entr1	http://genome.ucsc.edu/cgi-bin/hgTracks?db=mm10&position=chr2%3A26385513-26385514				FALSE	FALSE
chr2	26385528	26385529	-	1.56657	T	75,0,0,4	75	0	0	4	79	0	chr2_26385528	0	D21r1	D21	OS	chr2_26385529	chr2:26385529	JACUSA_call2	mm10	exon	Entr1	Entr1	Entr1	http://genome.ucsc.edu/cgi-bin/hgTracks?db=mm10&position=chr2%3A26385528-26385529				FALSE	FALSE
chr2	31030349	31030350	-	0.364205	T	17,0,0,0	17	0	0	0	17	0	chr2_31030349	0	D21r1	D21	OS	chr2_31030350	chr2:31030350	JACUSA_call2	mm10	intron	Fnbp1	Fnbp1	Fnbp1	http://genome.ucsc.edu/cgi-bin/hgTracks?db=mm10&position=chr2%3A31030349-31030350	SINE	B1F2	Alu	TRUE	FALSE
chr2	31030363	31030364	-	6.34776	T	16,0,1,0	16	0	1	0	17	1	chr2_31030363	0.0588235	D21r1	D21	OS	chr2_31030364	chr2:31030364	JACUSA_call2	mm10	intron	Fnbp1	Fnbp1	Fnbp1	http://genome.ucsc.edu/cgi-bin/hgTracks?db=mm10&position=chr2%3A31030363-31030364	SINE	B1F2	Alu	TRUE	FALSE
chr2	31030368	31030369	-	2.89213	T	16,0,1,0	16	0	1	0	17	1	chr2_31030368	0.0588235	D21r1	D21	OS	chr2_31030369	chr2:31030369	JACUSA_call2	mm10	intron	Fnbp1	Fnbp1	Fnbp1	http://genome.ucsc.edu/cgi-bin/hgTracks?db=mm10&position=chr2%3A31030368-31030369	SINE	B1F2	Alu	TRUE	FALSE
chr2	31030369	31030370	-	1.5796	T	17,0,0,0	17	0	0	0	17	0	chr2_31030369	0	D21r1	D21	OS	chr2_31030370	chr2:31030370	JACUSA_call2	mm10	intron	Fnbp1	Fnbp1	Fnbp1	http://genome.ucsc.edu/cgi-bin/hgTracks?db=mm10&position=chr2%3A31030369-31030370	SINE	B1F2	Alu	TRUE	FALSE
chr2	31030374	31030375	-	0.929463	T	17,0,0,0	17	0	0	0	17	0	chr2_31030374	0	D21r1	D21	OS	chr2_31030375	chr2:31030375	JACUSA_call2	mm10	intron	Fnbp1	Fnbp1	Fnbp1	http://genome.ucsc.edu/cgi-bin/hgTracks?db=mm10&position=chr2%3A31030374-31030375	SINE	B1F2	Alu	TRUE	FALSE
chr2	31030383	31030384	-	6.26634	T	17,0,2,0	17	0	2	0	19	2	chr2_31030383	0.105263	D21r1	D21	OS	chr2_31030384	chr2:31030384	JACUSA_call2	mm10	intron	Fnbp1	Fnbp1	Fnbp1	http://genome.ucsc.edu/cgi-bin/hgTracks?db=mm10&position=chr2%3A31030383-31030384	SINE	B1F2	Alu	TRUE	FALSE
chr2	31030387	31030388	-	0.0365755	T	21,0,0,0	21	0	0	0	21	0	chr2_31030387	0	D21r1	D21	OS	chr2_31030388	chr2:31030388	JACUSA_call2	mm10	intron	Fnbp1	Fnbp1	Fnbp1	http://genome.ucsc.edu/cgi-bin/hgTracks?db=mm10&position=chr2%3A31030387-31030388	SINE	B1F2	Alu	TRUE	FALSE
chr2	31030388	31030389	-	0.894158	T	21,0,0,0	21	0	0	0	21	0	chr2_31030388	0	D21r1	D21	OS	chr2_31030389	chr2:31030389	JACUSA_call2	mm10	intron	Fnbp1	Fnbp1	Fnbp1	http://genome.ucsc.edu/cgi-bin/hgTracks?db=mm10&position=chr2%3A31030388-31030389	SINE	B1F2	Alu	TRUE	FALSE
chr2	31030404	31030405	-	0.00442425	T	19,0,1,0	19	0	1	0	20	1	chr2_31030404	0.05	D21r1	D21	OS	chr2_31030405	chr2:31030405	JACUSA_call2	mm10	intron	Fnbp1	Fnbp1	Fnbp1	http://genome.ucsc.edu/cgi-bin/hgTracks?db=mm10&position=chr2%3A31030404-31030405	SINE	B1F2	Alu	TRUE	FALSE
chr2	31030407	31030408	-	0.349447	T	21,0,0,0	21	0	0	0	21	0	chr2_31030407	0	D21r1	D21	OS	chr2_31030408	chr2:31030408	JACUSA_call2	mm10	intron	Fnbp1	Fnbp1	Fnbp1	http://genome.ucsc.edu/cgi-bin/hgTracks?db=mm10&position=chr2%3A31030407-31030408	SINE	B1F2	Alu	TRUE	FALSE
chr2	31030412	31030413	-	0.340241	T	23,0,0,0	23	0	0	0	23	0	chr2_31030412	0	D21r1	D21	OS	chr2_31030413	chr2:31030413	JACUSA_call2	mm10	intron	Fnbp1	Fnbp1	Fnbp1	http://genome.ucsc.edu/cgi-bin/hgTracks?db=mm10&position=chr2%3A31030412-31030413	SINE	B1F2	Alu	TRUE	FALSE
chr2	31030931	31030932	-	9.35372	T	8,0,8,0	8	0	8	0	16	8	chr2_31030931	0.5	D21r1	D21	OS	chr2_31030932	chr2:31030932	JACUSA_call2	mm10	intron	Fnbp1	Fnbp1	Fnbp1	http://genome.ucsc.edu/cgi-bin/hgTracks?db=mm10&position=chr2%3A31030931-31030932	SINE	B1_Mur4	Alu	TRUE	FALSE
chr2	31030941	31030942	-	7.67754	T	11,0,7,0	11	0	7	0	18	7	chr2_31030941	0.388889	D21r1	D21	OS	chr2_31030942	chr2:31030942	JACUSA_call2	mm10	intron	Fnbp1	Fnbp1	Fnbp1	http://genome.ucsc.edu/cgi-bin/hgTracks?db=mm10&position=chr2%3A31030941-31030942	SINE	B1_Mur4	Alu	TRUE	FALSE
chr2	31030942	31030943	-	10.2262	T	6,0,12,0	6	0	12	0	18	12	chr2_31030942	0.666667	D21r1	D21	OS	chr2_31030943	chr2:31030943	JACUSA_call2	mm10	intron	Fnbp1	Fnbp1	Fnbp1	http://genome.ucsc.edu/cgi-bin/hgTracks?db=mm10&position=chr2%3A31030942-31030943	SINE	B1_Mur4	Alu	TRUE	FALSE
chr2	31031059	31031060	-	2.952	T	16,0,4,0	16	0	4	0	20	4	chr2_31031059	0.2	D21r1	D21	OS	chr2_31031060	chr2:31031060	JACUSA_call2	mm10	intron	Fnbp1	Fnbp1	Fnbp1	http://genome.ucsc.edu/cgi-bin/hgTracks?db=mm10&position=chr2%3A31031059-31031060	SINE	B1_Mur2	Alu	TRUE	FALSE
chr2	32309426	32309427	-	4.87463	T	127,0,7,0	127	0	7	0	134	7	chr2_32309426	0.0522388	D21r1	D21	OS	chr2_32309427	chr2:32309427	JACUSA_call2	mm10	3' end	Dnm1	Dnm1	Dnm1	http://genome.ucsc.edu/cgi-bin/hgTracks?db=mm10&position=chr2%3A32309426-32309427				FALSE	FALSE
chr2	34812076	34812077	-	0.315271	T	27,0,0,0	27	0	0	0	27	0	chr2_34812076	0	D21r1	D21	OS	chr2_34812077	chr2:34812077	JACUSA_call2	mm10	3' end	Fbxw2	Fbxw2	Fbxw2	http://genome.ucsc.edu/cgi-bin/hgTracks?db=mm10&position=chr2%3A34812076-34812077	SINE	B1_Mur3	Alu	TRUE	FALSE
chr2	34812136	34812137	-	0.837592	T	22,0,0,0	22	0	0	0	22	0	chr2_34812136	0	D21r1	D21	OS	chr2_34812137	chr2:34812137	JACUSA_call2	mm10	3' end	Fbxw2	Fbxw2	Fbxw2	http://genome.ucsc.edu/cgi-bin/hgTracks?db=mm10&position=chr2%3A34812136-34812137	SINE	B1_Mur3	Alu	TRUE	FALSE
chr2	34823389	34823390	-	1.57487	T	1,0,3,0	1	0	3	0	4	3	chr2_34823389	0.75	D21r1	D21	OS	chr2_34823390	chr2:34823390	JACUSA_call2	mm10	promoter	Fbxw2	Fbxw2	Fbxw2	http://genome.ucsc.edu/cgi-bin/hgTracks?db=mm10&position=chr2%3A34823389-34823390	SINE	B1_Mus1	Alu	TRUE	FALSE
chr2	34823395	34823396	-	0.421535	T	0,0,4,0	0	0	4	0	4	4	chr2_34823395	1	D21r1	D21	OS	chr2_34823396	chr2:34823396	JACUSA_call2	mm10	promoter	Fbxw2	Fbxw2	Fbxw2	http://genome.ucsc.edu/cgi-bin/hgTracks?db=mm10&position=chr2%3A34823395-34823396	SINE	B1_Mus1	Alu	TRUE	FALSE
chr2	37425938	37425939	-	11.884	T	38,0,11,0	38	0	11	0	49	11	chr2_37425938	0.22449	D21r1	D21	OS	chr2_37425939	chr2:37425939	JACUSA_call2	mm10	3' end	Zbtb6	Zbtb6	Zbtb6	http://genome.ucsc.edu/cgi-bin/hgTracks?db=mm10&position=chr2%3A37425938-37425939	SINE	B1F2	Alu	TRUE	FALSE
chr2	5019718	5019719	-	1.10833	T	1,0,3,0	1	0	3	0	4	3	chr2_5019718	0.75	D21r1	D21	OS	chr2_5019719	chr2:5019719	JACUSA_call2	mm10	3' end	Optn	Optn	Optn	http://genome.ucsc.edu/cgi-bin/hgTracks?db=mm10&position=chr2%3A5019718-5019719				FALSE	FALSE
chr2	5019720	5019721	-	0.0781317	T	4,0,1,0	4	0	1	0	5	1	chr2_5019720	0.2	D21r1	D21	OS	chr2_5019721	chr2:5019721	JACUSA_call2	mm10	3' end	Optn	Optn	Optn	http://genome.ucsc.edu/cgi-bin/hgTracks?db=mm10&position=chr2%3A5019720-5019721				FALSE	FALSE
chr2	5019722	5019723	-	1.4012	T	0,0,5,0	0	0	5	0	5	5	chr2_5019722	1	D21r1	D21	OS	chr2_5019723	chr2:5019723	JACUSA_call2	mm10	3' end	Optn	Optn	Optn	http://genome.ucsc.edu/cgi-bin/hgTracks?db=mm10&position=chr2%3A5019722-5019723				FALSE	FALSE
chr2	5019723	5019724	-	1.29636	T	4,0,1,0	4	0	1	0	5	1	chr2_5019723	0.2	D21r1	D21	OS	chr2_5019724	chr2:5019724	JACUSA_call2	mm10	3' end	Optn	Optn	Optn	http://genome.ucsc.edu/cgi-bin/hgTracks?db=mm10&position=chr2%3A5019723-5019724				FALSE	FALSE
chr2	5019725	5019726	-	2.09849	T	1,0,3,0	1	0	3	0	4	3	chr2_5019725	0.75	D21r1	D21	OS	chr2_5019726	chr2:5019726	JACUSA_call2	mm10	3' end	Optn	Optn	Optn	http://genome.ucsc.edu/cgi-bin/hgTracks?db=mm10&position=chr2%3A5019725-5019726				FALSE	FALSE
chr2	5019726	5019727	-	1.98298	T	0,0,4,0	0	0	4	0	4	4	chr2_5019726	1	D21r1	D21	OS	chr2_5019727	chr2:5019727	JACUSA_call2	mm10	3' end	Optn	Optn	Optn	http://genome.ucsc.edu/cgi-bin/hgTracks?db=mm10&position=chr2%3A5019726-5019727				FALSE	FALSE
chr2	5019727	5019728	-	0.264324	T	0,0,4,0	0	0	4	0	4	4	chr2_5019727	1	D21r1	D21	OS	chr2_5019728	chr2:5019728	JACUSA_call2	mm10	3' end	Optn	Optn	Optn	http://genome.ucsc.edu/cgi-bin/hgTracks?db=mm10&position=chr2%3A5019727-5019728				FALSE	FALSE
chr2	5019730	5019731	-	3.73118	T	1,0,5,0	1	0	5	0	6	5	chr2_5019730	0.833333	D21r1	D21	OS	chr2_5019731	chr2:5019731	JACUSA_call2	mm10	3' end	Optn	Optn	Optn	http://genome.ucsc.edu/cgi-bin/hgTracks?db=mm10&position=chr2%3A5019730-5019731				FALSE	FALSE
chr2	5019732	5019733	-	-0.00204386	T	5,0,1,0	5	0	1	0	6	1	chr2_5019732	0.166667	D21r1	D21	OS	chr2_5019733	chr2:5019733	JACUSA_call2	mm10	3' end	Optn	Optn	Optn	http://genome.ucsc.edu/cgi-bin/hgTracks?db=mm10&position=chr2%3A5019732-5019733				FALSE	FALSE
chr2	5019737	5019738	-	3.23193	T	1,0,5,0	1	0	5	0	6	5	chr2_5019737	0.833333	D21r1	D21	OS	chr2_5019738	chr2:5019738	JACUSA_call2	mm10	3' end	Optn	Optn	Optn	http://genome.ucsc.edu/cgi-bin/hgTracks?db=mm10&position=chr2%3A5019737-5019738				FALSE	FALSE
chr2	5019739	5019740	-	1.54654	T	3,0,3,0	3	0	3	0	6	3	chr2_5019739	0.5	D21r1	D21	OS	chr2_5019740	chr2:5019740	JACUSA_call2	mm10	3' end	Optn	Optn	Optn	http://genome.ucsc.edu/cgi-bin/hgTracks?db=mm10&position=chr2%3A5019739-5019740				FALSE	FALSE
chr2	5019741	5019742	-	-0.00124651	T	5,0,1,0	5	0	1	0	6	1	chr2_5019741	0.166667	D21r1	D21	OS	chr2_5019742	chr2:5019742	JACUSA_call2	mm10	3' end	Optn	Optn	Optn	http://genome.ucsc.edu/cgi-bin/hgTracks?db=mm10&position=chr2%3A5019741-5019742				FALSE	FALSE
chr2	5019748	5019749	-	0.576155	T	3,0,2,0	3	0	2	0	5	2	chr2_5019748	0.4	D21r1	D21	OS	chr2_5019749	chr2:5019749	JACUSA_call2	mm10	3' end	Optn	Optn	Optn	http://genome.ucsc.edu/cgi-bin/hgTracks?db=mm10&position=chr2%3A5019748-5019749				FALSE	FALSE
chr2	5021031	5021032	-	0.12369	T	67,0,1,0	67	0	1	0	68	1	chr2_5021031	0.0147059	D21r1	D21	OS	chr2_5021032	chr2:5021032	JACUSA_call2	mm10	3' end	Optn	Optn	Optn	http://genome.ucsc.edu/cgi-bin/hgTracks?db=mm10&position=chr2%3A5021031-5021032				FALSE	FALSE
chr2	5021037	5021038	-	0.168839	T	64,0,1,0	64	0	1	0	65	1	chr2_5021037	0.0153846	D21r1	D21	OS	chr2_5021038	chr2:5021038	JACUSA_call2	mm10	3' end	Optn	Optn	Optn	http://genome.ucsc.edu/cgi-bin/hgTracks?db=mm10&position=chr2%3A5021037-5021038				FALSE	FALSE
chr2	5021038	5021039	-	0.109457	T	64,0,0,0	64	0	0	0	64	0	chr2_5021038	0	D21r1	D21	OS	chr2_5021039	chr2:5021039	JACUSA_call2	mm10	3' end	Optn	Optn	Optn	http://genome.ucsc.edu/cgi-bin/hgTracks?db=mm10&position=chr2%3A5021038-5021039				FALSE	FALSE
chr2	5021047	5021048	-	0.260128	T	63,0,1,0	63	0	1	0	64	1	chr2_5021047	0.015625	D21r1	D21	OS	chr2_5021048	chr2:5021048	JACUSA_call2	mm10	3' end	Optn	Optn	Optn	http://genome.ucsc.edu/cgi-bin/hgTracks?db=mm10&position=chr2%3A5021047-5021048				FALSE	FALSE
chr2	5021048	5021049	-	0.233936	T	66,0,0,0	66	0	0	0	66	0	chr2_5021048	0	D21r1	D21	OS	chr2_5021049	chr2:5021049	JACUSA_call2	mm10	3' end	Optn	Optn	Optn	http://genome.ucsc.edu/cgi-bin/hgTracks?db=mm10&position=chr2%3A5021048-5021049				FALSE	FALSE
chr2	5021071	5021072	-	0.0849269	T	73,0,0,0	73	0	0	0	73	0	chr2_5021071	0	D21r1	D21	OS	chr2_5021072	chr2:5021072	JACUSA_call2	mm10	3' end	Optn	Optn	Optn	http://genome.ucsc.edu/cgi-bin/hgTracks?db=mm10&position=chr2%3A5021071-5021072				FALSE	FALSE
chr2	5021081	5021082	-	0.106951	T	76,0,0,0	76	0	0	0	76	0	chr2_5021081	0	D21r1	D21	OS	chr2_5021082	chr2:5021082	JACUSA_call2	mm10	3' end	Optn	Optn	Optn	http://genome.ucsc.edu/cgi-bin/hgTracks?db=mm10&position=chr2%3A5021081-5021082				FALSE	FALSE
chr2	5021082	5021083	-	0.0964793	T	76,0,1,0	76	0	1	0	77	1	chr2_5021082	0.012987	D21r1	D21	OS	chr2_5021083	chr2:5021083	JACUSA_call2	mm10	3' end	Optn	Optn	Optn	http://genome.ucsc.edu/cgi-bin/hgTracks?db=mm10&position=chr2%3A5021082-5021083				FALSE	FALSE
chr2	5021083	5021084	-	0.104701	T	75,0,1,0	75	0	1	0	76	1	chr2_5021083	0.0131579	D21r1	D21	OS	chr2_5021084	chr2:5021084	JACUSA_call2	mm10	3' end	Optn	Optn	Optn	http://genome.ucsc.edu/cgi-bin/hgTracks?db=mm10&position=chr2%3A5021083-5021084				FALSE	FALSE
chr2	5021087	5021088	-	0.135058	T	73,0,1,0	73	0	1	0	74	1	chr2_5021087	0.0135135	D21r1	D21	OS	chr2_5021088	chr2:5021088	JACUSA_call2	mm10	3' end	Optn	Optn	Optn	http://genome.ucsc.edu/cgi-bin/hgTracks?db=mm10&position=chr2%3A5021087-5021088				FALSE	FALSE
chr2	5021098	5021099	-	0.248635	T	69,0,0,0	69	0	0	0	69	0	chr2_5021098	0	D21r1	D21	OS	chr2_5021099	chr2:5021099	JACUSA_call2	mm10	3' end	Optn	Optn	Optn	http://genome.ucsc.edu/cgi-bin/hgTracks?db=mm10&position=chr2%3A5021098-5021099				FALSE	FALSE
chr2	5021117	5021118	-	-0.000607704	T	64,0,1,0	64	0	1	0	65	1	chr2_5021117	0.0153846	D21r1	D21	OS	chr2_5021118	chr2:5021118	JACUSA_call2	mm10	3' end	Optn	Optn	Optn	http://genome.ucsc.edu/cgi-bin/hgTracks?db=mm10&position=chr2%3A5021117-5021118				FALSE	FALSE
chr2	5021126	5021127	-	0.510824	T	58,0,0,0	58	0	0	0	58	0	chr2_5021126	0	D21r1	D21	OS	chr2_5021127	chr2:5021127	JACUSA_call2	mm10	3' end	Optn	Optn	Optn	http://genome.ucsc.edu/cgi-bin/hgTracks?db=mm10&position=chr2%3A5021126-5021127				FALSE	FALSE
chr2	5021130	5021131	-	0.27087	T	58,0,0,0	58	0	0	0	58	0	chr2_5021130	0	D21r1	D21	OS	chr2_5021131	chr2:5021131	JACUSA_call2	mm10	3' end	Optn	Optn	Optn	http://genome.ucsc.edu/cgi-bin/hgTracks?db=mm10&position=chr2%3A5021130-5021131				FALSE	FALSE
chr2	5021135	5021136	-	0.275012	T	55,0,0,0	55	0	0	0	55	0	chr2_5021135	0	D21r1	D21	OS	chr2_5021136	chr2:5021136	JACUSA_call2	mm10	3' end	Optn	Optn	Optn	http://genome.ucsc.edu/cgi-bin/hgTracks?db=mm10&position=chr2%3A5021135-5021136				FALSE	FALSE
chr2	5021146	5021147	-	0.0563452	T	52,0,1,0	52	0	1	0	53	1	chr2_5021146	0.0188679	D21r1	D21	OS	chr2_5021147	chr2:5021147	JACUSA_call2	mm10	3' end	Optn	Optn	Optn	http://genome.ucsc.edu/cgi-bin/hgTracks?db=mm10&position=chr2%3A5021146-5021147				FALSE	FALSE
chr2	5021155	5021156	-	0.512683	T	45,0,0,0	45	0	0	0	45	0	chr2_5021155	0	D21r1	D21	OS	chr2_5021156	chr2:5021156	JACUSA_call2	mm10	3' end	Optn	Optn	Optn	http://genome.ucsc.edu/cgi-bin/hgTracks?db=mm10&position=chr2%3A5021155-5021156				FALSE	FALSE
chr2	5021163	5021164	-	0.253421	T	43,0,0,0	43	0	0	0	43	0	chr2_5021163	0	D21r1	D21	OS	chr2_5021164	chr2:5021164	JACUSA_call2	mm10	3' end	Optn	Optn	Optn	http://genome.ucsc.edu/cgi-bin/hgTracks?db=mm10&position=chr2%3A5021163-5021164				FALSE	FALSE
chr2	5021164	5021165	-	0.761681	T	42,0,0,0	42	0	0	0	42	0	chr2_5021164	0	D21r1	D21	OS	chr2_5021165	chr2:5021165	JACUSA_call2	mm10	3' end	Optn	Optn	Optn	http://genome.ucsc.edu/cgi-bin/hgTracks?db=mm10&position=chr2%3A5021164-5021165				FALSE	FALSE
chr2	5021166	5021167	-	0.151688	T	41,0,2,0	41	0	2	0	43	2	chr2_5021166	0.0465116	D21r1	D21	OS	chr2_5021167	chr2:5021167	JACUSA_call2	mm10	3' end	Optn	Optn	Optn	http://genome.ucsc.edu/cgi-bin/hgTracks?db=mm10&position=chr2%3A5021166-5021167				FALSE	FALSE
chr2	5021168	5021169	-	-0.00154178	T	44,0,0,0	44	0	0	0	44	0	chr2_5021168	0	D21r1	D21	OS	chr2_5021169	chr2:5021169	JACUSA_call2	mm10	3' end	Optn	Optn	Optn	http://genome.ucsc.edu/cgi-bin/hgTracks?db=mm10&position=chr2%3A5021168-5021169				FALSE	FALSE
chr2	5021176	5021177	-	0.311774	T	46,0,1,0	46	0	1	0	47	1	chr2_5021176	0.0212766	D21r1	D21	OS	chr2_5021177	chr2:5021177	JACUSA_call2	mm10	3' end	Optn	Optn	Optn	http://genome.ucsc.edu/cgi-bin/hgTracks?db=mm10&position=chr2%3A5021176-5021177				FALSE	FALSE
chr2	5021179	5021180	-	0.114846	T	47,0,2,0	47	0	2	0	49	2	chr2_5021179	0.0408163	D21r1	D21	OS	chr2_5021180	chr2:5021180	JACUSA_call2	mm10	3' end	Optn	Optn	Optn	http://genome.ucsc.edu/cgi-bin/hgTracks?db=mm10&position=chr2%3A5021179-5021180				FALSE	FALSE
chr2	5021182	5021183	-	-0.00121694	T	48,0,1,0	48	0	1	0	49	1	chr2_5021182	0.0204082	D21r1	D21	OS	chr2_5021183	chr2:5021183	JACUSA_call2	mm10	3' end	Optn	Optn	Optn	http://genome.ucsc.edu/cgi-bin/hgTracks?db=mm10&position=chr2%3A5021182-5021183				FALSE	FALSE
chr2	5021183	5021184	-	0.443619	T	50,0,1,0	50	0	1	0	51	1	chr2_5021183	0.0196078	D21r1	D21	OS	chr2_5021184	chr2:5021184	JACUSA_call2	mm10	3' end	Optn	Optn	Optn	http://genome.ucsc.edu/cgi-bin/hgTracks?db=mm10&position=chr2%3A5021183-5021184				FALSE	FALSE
chr2	5021187	5021188	-	0.11993	T	49,0,0,0	49	0	0	0	49	0	chr2_5021187	0	D21r1	D21	OS	chr2_5021188	chr2:5021188	JACUSA_call2	mm10	3' end	Optn	Optn	Optn	http://genome.ucsc.edu/cgi-bin/hgTracks?db=mm10&position=chr2%3A5021187-5021188				FALSE	FALSE
chr2	5021191	5021192	-	0.236001	T	54,0,0,0	54	0	0	0	54	0	chr2_5021191	0	D21r1	D21	OS	chr2_5021192	chr2:5021192	JACUSA_call2	mm10	3' end	Optn	Optn	Optn	http://genome.ucsc.edu/cgi-bin/hgTracks?db=mm10&position=chr2%3A5021191-5021192				FALSE	FALSE
chr2	5021193	5021194	-	0.687468	T	54,0,0,0	54	0	0	0	54	0	chr2_5021193	0	D21r1	D21	OS	chr2_5021194	chr2:5021194	JACUSA_call2	mm10	3' end	Optn	Optn	Optn	http://genome.ucsc.edu/cgi-bin/hgTracks?db=mm10&position=chr2%3A5021193-5021194				FALSE	FALSE
chr2	5021201	5021202	-	0.00024878	T	49,0,1,0	49	0	1	0	50	1	chr2_5021201	0.02	D21r1	D21	OS	chr2_5021202	chr2:5021202	JACUSA_call2	mm10	3' end	Optn	Optn	Optn	http://genome.ucsc.edu/cgi-bin/hgTracks?db=mm10&position=chr2%3A5021201-5021202				FALSE	FALSE
chr2	5021205	5021206	-	0.248167	T	48,0,0,0	48	0	0	0	48	0	chr2_5021205	0	D21r1	D21	OS	chr2_5021206	chr2:5021206	JACUSA_call2	mm10	3' end	Optn	Optn	Optn	http://genome.ucsc.edu/cgi-bin/hgTracks?db=mm10&position=chr2%3A5021205-5021206				FALSE	FALSE
chr2	5021220	5021221	-	1.2237	T	41,0,0,0	41	0	0	0	41	0	chr2_5021220	0	D21r1	D21	OS	chr2_5021221	chr2:5021221	JACUSA_call2	mm10	3' end	Optn	Optn	Optn	http://genome.ucsc.edu/cgi-bin/hgTracks?db=mm10&position=chr2%3A5021220-5021221				FALSE	FALSE
chr2	5021229	5021230	-	0.574258	T	42,0,0,0	42	0	0	0	42	0	chr2_5021229	0	D21r1	D21	OS	chr2_5021230	chr2:5021230	JACUSA_call2	mm10	3' end	Optn	Optn	Optn	http://genome.ucsc.edu/cgi-bin/hgTracks?db=mm10&position=chr2%3A5021229-5021230				FALSE	FALSE
chr2	5021238	5021239	-	1.029	T	38,0,1,0	38	0	1	0	39	1	chr2_5021238	0.025641	D21r1	D21	OS	chr2_5021239	chr2:5021239	JACUSA_call2	mm10	3' end	Optn	Optn	Optn	http://genome.ucsc.edu/cgi-bin/hgTracks?db=mm10&position=chr2%3A5021238-5021239				FALSE	FALSE
chr2	5021245	5021246	-	0.251941	T	43,0,0,0	43	0	0	0	43	0	chr2_5021245	0	D21r1	D21	OS	chr2_5021246	chr2:5021246	JACUSA_call2	mm10	3' end	Optn	Optn	Optn	http://genome.ucsc.edu/cgi-bin/hgTracks?db=mm10&position=chr2%3A5021245-5021246				FALSE	FALSE
chr2	5021247	5021248	-	0.712008	T	41,0,1,0	41	0	1	0	42	1	chr2_5021247	0.0238095	D21r1	D21	OS	chr2_5021248	chr2:5021248	JACUSA_call2	mm10	3' end	Optn	Optn	Optn	http://genome.ucsc.edu/cgi-bin/hgTracks?db=mm10&position=chr2%3A5021247-5021248				FALSE	FALSE
chr2	5021254	5021255	-	1.23613	T	43,0,0,0	43	0	0	0	43	0	chr2_5021254	0	D21r1	D21	OS	chr2_5021255	chr2:5021255	JACUSA_call2	mm10	3' end	Optn	Optn	Optn	http://genome.ucsc.edu/cgi-bin/hgTracks?db=mm10&position=chr2%3A5021254-5021255				FALSE	FALSE
chr2	5021256	5021257	-	0.250236	T	42,0,0,0	42	0	0	0	42	0	chr2_5021256	0	D21r1	D21	OS	chr2_5021257	chr2:5021257	JACUSA_call2	mm10	3' end	Optn	Optn	Optn	http://genome.ucsc.edu/cgi-bin/hgTracks?db=mm10&position=chr2%3A5021256-5021257				FALSE	FALSE
chr2	5021257	5021258	-	0.71047	T	43,0,0,0	43	0	0	0	43	0	chr2_5021257	0	D21r1	D21	OS	chr2_5021258	chr2:5021258	JACUSA_call2	mm10	3' end	Optn	Optn	Optn	http://genome.ucsc.edu/cgi-bin/hgTracks?db=mm10&position=chr2%3A5021257-5021258				FALSE	FALSE
chr2	5021258	5021259	-	1.81395	T	43,0,0,0	43	0	0	0	43	0	chr2_5021258	0	D21r1	D21	OS	chr2_5021259	chr2:5021259	JACUSA_call2	mm10	3' end	Optn	Optn	Optn	http://genome.ucsc.edu/cgi-bin/hgTracks?db=mm10&position=chr2%3A5021258-5021259				FALSE	FALSE
chr2	5021260	5021261	-	2.69284	T	41,0,1,0	41	0	1	0	42	1	chr2_5021260	0.0238095	D21r1	D21	OS	chr2_5021261	chr2:5021261	JACUSA_call2	mm10	3' end	Optn	Optn	Optn	http://genome.ucsc.edu/cgi-bin/hgTracks?db=mm10&position=chr2%3A5021260-5021261				FALSE	FALSE
chr2	5021263	5021264	-	1.23148	T	43,0,0,0	43	0	0	0	43	0	chr2_5021263	0	D21r1	D21	OS	chr2_5021264	chr2:5021264	JACUSA_call2	mm10	3' end	Optn	Optn	Optn	http://genome.ucsc.edu/cgi-bin/hgTracks?db=mm10&position=chr2%3A5021263-5021264				FALSE	FALSE
chr2	5021265	5021266	-	3.66686	T	41,0,1,0	41	0	1	0	42	1	chr2_5021265	0.0238095	D21r1	D21	OS	chr2_5021266	chr2:5021266	JACUSA_call2	mm10	3' end	Optn	Optn	Optn	http://genome.ucsc.edu/cgi-bin/hgTracks?db=mm10&position=chr2%3A5021265-5021266				FALSE	FALSE
chr2	5021267	5021268	-	1.62663	T	43,0,0,0	43	0	0	0	43	0	chr2_5021267	0	D21r1	D21	OS	chr2_5021268	chr2:5021268	JACUSA_call2	mm10	3' end	Optn	Optn	Optn	http://genome.ucsc.edu/cgi-bin/hgTracks?db=mm10&position=chr2%3A5021267-5021268				FALSE	FALSE
chr2	5021269	5021270	-	3.74545	T	40,0,2,0	40	0	2	0	42	2	chr2_5021269	0.047619	D21r1	D21	OS	chr2_5021270	chr2:5021270	JACUSA_call2	mm10	3' end	Optn	Optn	Optn	http://genome.ucsc.edu/cgi-bin/hgTracks?db=mm10&position=chr2%3A5021269-5021270				FALSE	FALSE
chr2	5021275	5021276	-	1.44291	T	44,0,1,0	44	0	1	0	45	1	chr2_5021275	0.0222222	D21r1	D21	OS	chr2_5021276	chr2:5021276	JACUSA_call2	mm10	3' end	Optn	Optn	Optn	http://genome.ucsc.edu/cgi-bin/hgTracks?db=mm10&position=chr2%3A5021275-5021276				FALSE	FALSE
chr2	5021290	5021291	-	0.448104	T	53,0,0,0	53	0	0	0	53	0	chr2_5021290	0	D21r1	D21	OS	chr2_5021291	chr2:5021291	JACUSA_call2	mm10	3' end	Optn	Optn	Optn	http://genome.ucsc.edu/cgi-bin/hgTracks?db=mm10&position=chr2%3A5021290-5021291				FALSE	FALSE
chr2	5021296	5021297	-	1.17032	T	55,0,0,0	55	0	0	0	55	0	chr2_5021296	0	D21r1	D21	OS	chr2_5021297	chr2:5021297	JACUSA_call2	mm10	3' end	Optn	Optn	Optn	http://genome.ucsc.edu/cgi-bin/hgTracks?db=mm10&position=chr2%3A5021296-5021297				FALSE	FALSE
chr2	5021298	5021299	-	0.624526	T	56,0,0,0	56	0	0	0	56	0	chr2_5021298	0	D21r1	D21	OS	chr2_5021299	chr2:5021299	JACUSA_call2	mm10	3' end	Optn	Optn	Optn	http://genome.ucsc.edu/cgi-bin/hgTracks?db=mm10&position=chr2%3A5021298-5021299				FALSE	FALSE
chr2	5021299	5021300	-	0.0855472	T	56,0,0,0	56	0	0	0	56	0	chr2_5021299	0	D21r1	D21	OS	chr2_5021300	chr2:5021300	JACUSA_call2	mm10	3' end	Optn	Optn	Optn	http://genome.ucsc.edu/cgi-bin/hgTracks?db=mm10&position=chr2%3A5021299-5021300				FALSE	FALSE
chr2	5021310	5021311	-	0.668164	T	58,0,0,0	58	0	0	0	58	0	chr2_5021310	0	D21r1	D21	OS	chr2_5021311	chr2:5021311	JACUSA_call2	mm10	3' end	Optn	Optn	Optn	http://genome.ucsc.edu/cgi-bin/hgTracks?db=mm10&position=chr2%3A5021310-5021311				FALSE	FALSE
chr2	5021312	5021313	-	2.9084	T	58,0,1,0	58	0	1	0	59	1	chr2_5021312	0.0169492	D21r1	D21	OS	chr2_5021313	chr2:5021313	JACUSA_call2	mm10	3' end	Optn	Optn	Optn	http://genome.ucsc.edu/cgi-bin/hgTracks?db=mm10&position=chr2%3A5021312-5021313				FALSE	FALSE
chr2	6544755	6544756	-	0.315422	T	18,0,2,0	18	0	2	0	20	2	chr2_6544755	0.1	D21r1	D21	OS	chr2_6544756	chr2:6544756	JACUSA_call2	mm10	exon	Celf2	Celf2	Celf2	http://genome.ucsc.edu/cgi-bin/hgTracks?db=mm10&position=chr2%3A6544755-6544756	Simple_repeat	(T)n	Simple_repeat	FALSE	FALSE
chr2	74515537	74515538	-	1.28676	T	7,0,4,0	7	0	4	0	11	4	chr2_74515537	0.363636	D21r1	D21	OS	chr2_74515538	chr2:74515538	JACUSA_call2	mm10	3' end	Lnpk	Lnpk	Lnpk	http://genome.ucsc.edu/cgi-bin/hgTracks?db=mm10&position=chr2%3A74515537-74515538				FALSE	FALSE
chr2	84332774	84332775	-	2.75359	T	5,0,1,0	5	0	1	0	6	1	chr2_84332774	0.166667	D21r1	D21	OS	chr2_84332775	chr2:84332775	JACUSA_call2	mm10	exon	Calcrl	Calcrl	Calcrl	http://genome.ucsc.edu/cgi-bin/hgTracks?db=mm10&position=chr2%3A84332774-84332775				FALSE	FALSE
chr2	84332784	84332785	-	4.54201	T	6,0,1,0	6	0	1	0	7	1	chr2_84332784	0.142857	D21r1	D21	OS	chr2_84332785	chr2:84332785	JACUSA_call2	mm10	exon	Calcrl	Calcrl	Calcrl	http://genome.ucsc.edu/cgi-bin/hgTracks?db=mm10&position=chr2%3A84332784-84332785				FALSE	FALSE
chr2	84332807	84332808	-	0.558099	T	7,0,0,0	7	0	0	0	7	0	chr2_84332807	0	D21r1	D21	OS	chr2_84332808	chr2:84332808	JACUSA_call2	mm10	exon	Calcrl	Calcrl	Calcrl	http://genome.ucsc.edu/cgi-bin/hgTracks?db=mm10&position=chr2%3A84332807-84332808				FALSE	FALSE
chr2	92407332	92407333	-	0.534695	T	5,0,0,0	5	0	0	0	5	0	chr2_92407332	0	D21r1	D21	OS	chr2_92407333	chr2:92407333	JACUSA_call2	mm10	intron	Cry2	Cry2	Cry2	http://genome.ucsc.edu/cgi-bin/hgTracks?db=mm10&position=chr2%3A92407332-92407333	SINE	B1_Mus2	Alu	TRUE	FALSE
chr2	119104416	119104417	+	2.68603	A	9,0,1,0	9	0	1	0	10	1	chr2_119104416	0.1	D21r2	D21	OS	chr2_119104417	chr2:119104417	JACUSA_call2	mm10	exon	Knl1	Knl1	Knl1	http://genome.ucsc.edu/cgi-bin/hgTracks?db=mm10&position=chr2%3A119104416-119104417	SINE	B1_Mus1	Alu	TRUE	FALSE
chr2	119104426	119104427	+	0.39789	A	10,0,0,0	10	0	0	0	10	0	chr2_119104426	0	D21r2	D21	OS	chr2_119104427	chr2:119104427	JACUSA_call2	mm10	exon	Knl1	Knl1	Knl1	http://genome.ucsc.edu/cgi-bin/hgTracks?db=mm10&position=chr2%3A119104426-119104427	SINE	B1_Mus1	Alu	TRUE	FALSE
chr2	119104440	119104441	+	0.141602	A	9,0,0,0	9	0	0	0	9	0	chr2_119104440	0	D21r2	D21	OS	chr2_119104441	chr2:119104441	JACUSA_call2	mm10	exon	Knl1	Knl1	Knl1	http://genome.ucsc.edu/cgi-bin/hgTracks?db=mm10&position=chr2%3A119104440-119104441	SINE	B1_Mus1	Alu	TRUE	FALSE
chr2	119104454	119104455	+	5.63792	A	3,0,5,0	3	0	5	0	8	5	chr2_119104454	0.625	D21r2	D21	OS	chr2_119104455	chr2:119104455	JACUSA_call2	mm10	exon	Knl1	Knl1	Knl1	http://genome.ucsc.edu/cgi-bin/hgTracks?db=mm10&position=chr2%3A119104454-119104455	SINE	B1_Mus1	Alu	TRUE	FALSE
chr2	119104455	119104456	+	1.34725	A	5,0,2,0	5	0	2	0	7	2	chr2_119104455	0.285714	D21r2	D21	OS	chr2_119104456	chr2:119104456	JACUSA_call2	mm10	exon	Knl1	Knl1	Knl1	http://genome.ucsc.edu/cgi-bin/hgTracks?db=mm10&position=chr2%3A119104455-119104456	SINE	B1_Mus1	Alu	TRUE	FALSE
chr2	120600866	120600867	+	1.77185	A	28,0,0,0	28	0	0	0	28	0	chr2_120600866	0	D21r2	D21	OS	chr2_120600867	chr2:120600867	JACUSA_call2	mm10	3' end	Snap23	Snap23	Snap23	http://genome.ucsc.edu/cgi-bin/hgTracks?db=mm10&position=chr2%3A120600866-120600867	SINE	B1_Mus2	Alu	TRUE	FALSE
chr2	120600886	120600887	+	0.908699	A	25,0,0,0	25	0	0	0	25	0	chr2_120600886	0	D21r2	D21	OS	chr2_120600887	chr2:120600887	JACUSA_call2	mm10	3' end	Snap23	Snap23	Snap23	http://genome.ucsc.edu/cgi-bin/hgTracks?db=mm10&position=chr2%3A120600886-120600887	SINE	B1_Mus2	Alu	TRUE	FALSE
chr2	120600896	120600897	+	0.912126	A	22,0,0,0	22	0	0	0	22	0	chr2_120600896	0	D21r2	D21	OS	chr2_120600897	chr2:120600897	JACUSA_call2	mm10	3' end	Snap23	Snap23	Snap23	http://genome.ucsc.edu/cgi-bin/hgTracks?db=mm10&position=chr2%3A120600896-120600897	SINE	B1_Mus2	Alu	TRUE	FALSE
chr2	120600904	120600905	+	0.353002	A	22,0,0,0	22	0	0	0	22	0	chr2_120600904	0	D21r2	D21	OS	chr2_120600905	chr2:120600905	JACUSA_call2	mm10	3' end	Snap23	Snap23	Snap23	http://genome.ucsc.edu/cgi-bin/hgTracks?db=mm10&position=chr2%3A120600904-120600905	SINE	B1_Mus2	Alu	TRUE	FALSE
chr2	120600910	120600911	+	0.141187	A	20,0,1,0	20	0	1	0	21	1	chr2_120600910	0.047619	D21r2	D21	OS	chr2_120600911	chr2:120600911	JACUSA_call2	mm10	3' end	Snap23	Snap23	Snap23	http://genome.ucsc.edu/cgi-bin/hgTracks?db=mm10&position=chr2%3A120600910-120600911	SINE	B1_Mus2	Alu	TRUE	FALSE
chr2	120600925	120600926	+	8.67068	A	18,0,3,0	18	0	3	0	21	3	chr2_120600925	0.142857	D21r2	D21	OS	chr2_120600926	chr2:120600926	JACUSA_call2	mm10	3' end	Snap23	Snap23	Snap23	http://genome.ucsc.edu/cgi-bin/hgTracks?db=mm10&position=chr2%3A120600925-120600926	SINE	B1_Mus2	Alu	TRUE	FALSE
chr2	120600927	120600928	+	0.36293	A	20,0,0,0	20	0	0	0	20	0	chr2_120600927	0	D21r2	D21	OS	chr2_120600928	chr2:120600928	JACUSA_call2	mm10	3' end	Snap23	Snap23	Snap23	http://genome.ucsc.edu/cgi-bin/hgTracks?db=mm10&position=chr2%3A120600927-120600928	SINE	B1_Mus2	Alu	TRUE	FALSE
chr2	120600934	120600935	+	3.55437	A	20,0,0,0	20	0	0	0	20	0	chr2_120600934	0	D21r2	D21	OS	chr2_120600935	chr2:120600935	JACUSA_call2	mm10	3' end	Snap23	Snap23	Snap23	http://genome.ucsc.edu/cgi-bin/hgTracks?db=mm10&position=chr2%3A120600934-120600935	SINE	B1_Mus2	Alu	TRUE	FALSE
chr2	120601485	120601486	+	6.48385	A	9,0,3,0	9	0	3	0	12	3	chr2_120601485	0.25	D21r2	D21	OS	chr2_120601486	chr2:120601486	JACUSA_call2	mm10	3' end	Snap23	Snap23	Snap23	http://genome.ucsc.edu/cgi-bin/hgTracks?db=mm10&position=chr2%3A120601485-120601486				FALSE	FALSE
chr2	120601805	120601806	+	11.3521	A	5,0,4,0	5	0	4	0	9	4	chr2_120601805	0.444444	D21r2	D21	OS	chr2_120601806	chr2:120601806	JACUSA_call2	mm10	intergenic			Snap23	http://genome.ucsc.edu/cgi-bin/hgTracks?db=mm10&position=chr2%3A120601805-120601806	SINE	B1_Mur4	Alu	TRUE	FALSE
chr2	120601810	120601811	+	2.4972	A	8,0,1,0	8	0	1	0	9	1	chr2_120601810	0.111111	D21r2	D21	OS	chr2_120601811	chr2:120601811	JACUSA_call2	mm10	intergenic			Snap23	http://genome.ucsc.edu/cgi-bin/hgTracks?db=mm10&position=chr2%3A120601810-120601811	SINE	B1_Mur4	Alu	TRUE	FALSE
chr2	120601821	120601822	+	11.592	A	6,0,4,0	6	0	4	0	10	4	chr2_120601821	0.4	D21r2	D21	OS	chr2_120601822	chr2:120601822	JACUSA_call2	mm10	intergenic			Snap23	http://genome.ucsc.edu/cgi-bin/hgTracks?db=mm10&position=chr2%3A120601821-120601822	SINE	B1_Mur4	Alu	TRUE	FALSE
chr2	120601822	120601823	+	6.34926	A	8,0,2,0	8	0	2	0	10	2	chr2_120601822	0.2	D21r2	D21	OS	chr2_120601823	chr2:120601823	JACUSA_call2	mm10	intergenic			Snap23	http://genome.ucsc.edu/cgi-bin/hgTracks?db=mm10&position=chr2%3A120601822-120601823	SINE	B1_Mur4	Alu	TRUE	FALSE
chr2	120601823	120601824	+	10.1152	A	8,0,3,0	8	0	3	0	11	3	chr2_120601823	0.272727	D21r2	D21	OS	chr2_120601824	chr2:120601824	JACUSA_call2	mm10	intergenic			Snap23	http://genome.ucsc.edu/cgi-bin/hgTracks?db=mm10&position=chr2%3A120601823-120601824	SINE	B1_Mur4	Alu	TRUE	FALSE
chr2	120601827	120601828	+	7.53461	A	10,0,1,0	10	0	1	0	11	1	chr2_120601827	0.0909091	D21r2	D21	OS	chr2_120601828	chr2:120601828	JACUSA_call2	mm10	intergenic			Snap23	http://genome.ucsc.edu/cgi-bin/hgTracks?db=mm10&position=chr2%3A120601827-120601828	SINE	B1_Mur4	Alu	TRUE	FALSE
chr2	120601829	120601830	+	3.93648	A	8,0,3,0	8	0	3	0	11	3	chr2_120601829	0.272727	D21r2	D21	OS	chr2_120601830	chr2:120601830	JACUSA_call2	mm10	intergenic			Snap23	http://genome.ucsc.edu/cgi-bin/hgTracks?db=mm10&position=chr2%3A120601829-120601830	SINE	B1_Mur4	Alu	TRUE	FALSE
chr2	120601835	120601836	+	4.84635	A	6,0,2,0	6	0	2	0	8	2	chr2_120601835	0.25	D21r2	D21	OS	chr2_120601836	chr2:120601836	JACUSA_call2	mm10	intergenic			Snap23	http://genome.ucsc.edu/cgi-bin/hgTracks?db=mm10&position=chr2%3A120601835-120601836	SINE	B1_Mur4	Alu	TRUE	FALSE
chr2	120601865	120601866	+	11.8444	A	6,0,5,0	6	0	5	0	11	5	chr2_120601865	0.454545	D21r2	D21	OS	chr2_120601866	chr2:120601866	JACUSA_call2	mm10	intergenic			Snap23	http://genome.ucsc.edu/cgi-bin/hgTracks?db=mm10&position=chr2%3A120601865-120601866	SINE	B1_Mur4	Alu	TRUE	FALSE
chr2	120602199	120602200	+	6.7015	A	12,0,5,0	12	0	5	0	17	5	chr2_120602199	0.294118	D21r2	D21	OS	chr2_120602200	chr2:120602200	JACUSA_call2	mm10	intergenic			Snap23	http://genome.ucsc.edu/cgi-bin/hgTracks?db=mm10&position=chr2%3A120602199-120602200	SINE	B1_Mus1	Alu	TRUE	FALSE
chr2	120602210	120602211	+	1.69728	A	16,0,1,0	16	0	1	0	17	1	chr2_120602210	0.0588235	D21r2	D21	OS	chr2_120602211	chr2:120602211	JACUSA_call2	mm10	intergenic			Snap23	http://genome.ucsc.edu/cgi-bin/hgTracks?db=mm10&position=chr2%3A120602210-120602211	SINE	B1_Mus1	Alu	TRUE	FALSE
chr2	120602216	120602217	+	3.80716	A	9,0,8,0	9	0	8	0	17	8	chr2_120602216	0.470588	D21r2	D21	OS	chr2_120602217	chr2:120602217	JACUSA_call2	mm10	intergenic			Snap23	http://genome.ucsc.edu/cgi-bin/hgTracks?db=mm10&position=chr2%3A120602216-120602217	SINE	B1_Mus1	Alu	TRUE	FALSE
chr2	120602232	120602233	+	3.45805	A	13,0,3,0	13	0	3	0	16	3	chr2_120602232	0.1875	D21r2	D21	OS	chr2_120602233	chr2:120602233	JACUSA_call2	mm10	intergenic			Snap23	http://genome.ucsc.edu/cgi-bin/hgTracks?db=mm10&position=chr2%3A120602232-120602233	SINE	B1_Mus1	Alu	TRUE	FALSE
chr2	120602235	120602236	+	3.63428	A	12,0,4,0	12	0	4	0	16	4	chr2_120602235	0.25	D21r2	D21	OS	chr2_120602236	chr2:120602236	JACUSA_call2	mm10	intergenic			Snap23	http://genome.ucsc.edu/cgi-bin/hgTracks?db=mm10&position=chr2%3A120602235-120602236	SINE	B1_Mus1	Alu	TRUE	FALSE
chr2	120602236	120602237	+	4.22412	A	11,0,5,0	11	0	5	0	16	5	chr2_120602236	0.3125	D21r2	D21	OS	chr2_120602237	chr2:120602237	JACUSA_call2	mm10	intergenic			Snap23	http://genome.ucsc.edu/cgi-bin/hgTracks?db=mm10&position=chr2%3A120602236-120602237	SINE	B1_Mus1	Alu	TRUE	FALSE
chr2	120602257	120602258	+	0.826621	A	11,0,2,0	11	0	2	0	13	2	chr2_120602257	0.153846	D21r2	D21	OS	chr2_120602258	chr2:120602258	JACUSA_call2	mm10	intergenic			Snap23	http://genome.ucsc.edu/cgi-bin/hgTracks?db=mm10&position=chr2%3A120602257-120602258	SINE	B1_Mus1	Alu	TRUE	FALSE
chr2	120602264	120602265	+	4.55805	A	6,0,9,0	6	0	9	0	15	9	chr2_120602264	0.6	D21r2	D21	OS	chr2_120602265	chr2:120602265	JACUSA_call2	mm10	intergenic			Snap23	http://genome.ucsc.edu/cgi-bin/hgTracks?db=mm10&position=chr2%3A120602264-120602265	SINE	B1_Mus1	Alu	TRUE	FALSE
chr2	120602270	120602271	+	5.22855	A	6,0,9,0	6	0	9	0	15	9	chr2_120602270	0.6	D21r2	D21	OS	chr2_120602271	chr2:120602271	JACUSA_call2	mm10	intergenic			Snap23	http://genome.ucsc.edu/cgi-bin/hgTracks?db=mm10&position=chr2%3A120602270-120602271	SINE	B1_Mus1	Alu	TRUE	FALSE
chr2	120620268	120620269	+	12.8937	A	27,0,12,0	27	0	12	0	39	12	chr2_120620268	0.307692	D21r2	D21	OS	chr2_120620269	chr2:120620269	JACUSA_call2	mm10	exon	Haus2	Haus2	Haus2	http://genome.ucsc.edu/cgi-bin/hgTracks?db=mm10&position=chr2%3A120620268-120620269	SINE	B1_Mus2	Alu	TRUE	FALSE
chr2	120620617	120620618	+	4.99843	A	54,0,4,0	54	0	4	0	58	4	chr2_120620617	0.0689655	D21r2	D21	OS	chr2_120620618	chr2:120620618	JACUSA_call2	mm10	3' end	Haus2	Haus2	Haus2	http://genome.ucsc.edu/cgi-bin/hgTracks?db=mm10&position=chr2%3A120620617-120620618	SINE	B1F	Alu	TRUE	FALSE
chr2	120620620	120620621	+	7.09646	A	47,0,6,0	47	0	6	0	53	6	chr2_120620620	0.113208	D21r2	D21	OS	chr2_120620621	chr2:120620621	JACUSA_call2	mm10	3' end	Haus2	Haus2	Haus2	http://genome.ucsc.edu/cgi-bin/hgTracks?db=mm10&position=chr2%3A120620620-120620621	SINE	B1F	Alu	TRUE	FALSE
chr2	120620640	120620641	+	17.5354	A	35,0,17,0	35	0	17	0	52	17	chr2_120620640	0.326923	D21r2	D21	OS	chr2_120620641	chr2:120620641	JACUSA_call2	mm10	3' end	Haus2	Haus2	Haus2	http://genome.ucsc.edu/cgi-bin/hgTracks?db=mm10&position=chr2%3A120620640-120620641	SINE	B1F	Alu	TRUE	FALSE
chr2	120620641	120620642	+	0.754189	A	51,0,1,0	51	0	1	0	52	1	chr2_120620641	0.0192308	D21r2	D21	OS	chr2_120620642	chr2:120620642	JACUSA_call2	mm10	3' end	Haus2	Haus2	Haus2	http://genome.ucsc.edu/cgi-bin/hgTracks?db=mm10&position=chr2%3A120620641-120620642	SINE	B1F	Alu	TRUE	FALSE
chr2	120620684	120620685	+	15.208	A	41,0,12,0	41	0	12	0	53	12	chr2_120620684	0.226415	D21r2	D21	OS	chr2_120620685	chr2:120620685	JACUSA_call2	mm10	3' end	Haus2	Haus2	Haus2	http://genome.ucsc.edu/cgi-bin/hgTracks?db=mm10&position=chr2%3A120620684-120620685	SINE	B1F	Alu	TRUE	FALSE
chr2	120620690	120620691	+	3.16984	A	45,0,5,0	45	0	5	0	50	5	chr2_120620690	0.1	D21r2	D21	OS	chr2_120620691	chr2:120620691	JACUSA_call2	mm10	3' end	Haus2	Haus2	Haus2	http://genome.ucsc.edu/cgi-bin/hgTracks?db=mm10&position=chr2%3A120620690-120620691	SINE	B1F	Alu	TRUE	FALSE
chr2	121543273	121543274	+	0.292773	A	4,0,2,0	4	0	2	0	6	2	chr2_121543273	0.333333	D21r2	D21	OS	chr2_121543274	chr2:121543274	JACUSA_call2	mm10	exon	Wdr76	Wdr76	Wdr76	http://genome.ucsc.edu/cgi-bin/hgTracks?db=mm10&position=chr2%3A121543273-121543274	SINE	PB1D10	Alu	TRUE	FALSE
chr2	121543719	121543720	+	10.6685	A	1,0,5,0	1	0	5	0	6	5	chr2_121543719	0.833333	D21r2	D21	OS	chr2_121543720	chr2:121543720	JACUSA_call2	mm10	exon	Wdr76	Wdr76	Wdr76	http://genome.ucsc.edu/cgi-bin/hgTracks?db=mm10&position=chr2%3A121543719-121543720	LTR	RMER4A	ERVK	FALSE	FALSE
chr2	121543736	121543737	+	1.20012	A	6,0,0,0	6	0	0	0	6	0	chr2_121543736	0	D21r2	D21	OS	chr2_121543737	chr2:121543737	JACUSA_call2	mm10	exon	Wdr76	Wdr76	Wdr76	http://genome.ucsc.edu/cgi-bin/hgTracks?db=mm10&position=chr2%3A121543736-121543737	LTR	RMER4A	ERVK	FALSE	FALSE
chr2	121543742	121543743	+	0.514594	A	6,0,0,0	6	0	0	0	6	0	chr2_121543742	0	D21r2	D21	OS	chr2_121543743	chr2:121543743	JACUSA_call2	mm10	exon	Wdr76	Wdr76	Wdr76	http://genome.ucsc.edu/cgi-bin/hgTracks?db=mm10&position=chr2%3A121543742-121543743	LTR	RMER4A	ERVK	FALSE	FALSE
chr2	121543782	121543783	+	0.107687	A	3,0,1,0	3	0	1	0	4	1	chr2_121543782	0.25	D21r2	D21	OS	chr2_121543783	chr2:121543783	JACUSA_call2	mm10	exon	Wdr76	Wdr76	Wdr76	http://genome.ucsc.edu/cgi-bin/hgTracks?db=mm10&position=chr2%3A121543782-121543783	LTR	RMER4A	ERVK	FALSE	FALSE
chr2	121543789	121543790	+	0.534681	A	4,0,0,0	4	0	0	0	4	0	chr2_121543789	0	D21r2	D21	OS	chr2_121543790	chr2:121543790	JACUSA_call2	mm10	exon	Wdr76	Wdr76	Wdr76	http://genome.ucsc.edu/cgi-bin/hgTracks?db=mm10&position=chr2%3A121543789-121543790	LTR	RMER4A	ERVK	FALSE	FALSE
chr2	121543796	121543797	+	1.96038	A	3,0,0,0	3	0	0	0	3	0	chr2_121543796	0	D21r2	D21	OS	chr2_121543797	chr2:121543797	JACUSA_call2	mm10	exon	Wdr76	Wdr76	Wdr76	http://genome.ucsc.edu/cgi-bin/hgTracks?db=mm10&position=chr2%3A121543796-121543797	LTR	RMER4A	ERVK	FALSE	FALSE
chr2	121543798	121543799	+	4.5928	A	2,0,1,0	2	0	1	0	3	1	chr2_121543798	0.333333	D21r2	D21	OS	chr2_121543799	chr2:121543799	JACUSA_call2	mm10	exon	Wdr76	Wdr76	Wdr76	http://genome.ucsc.edu/cgi-bin/hgTracks?db=mm10&position=chr2%3A121543798-121543799	LTR	RMER4A	ERVK	FALSE	FALSE
chr2	121543807	121543808	+	3.54267	A	3,0,1,0	3	0	1	0	4	1	chr2_121543807	0.25	D21r2	D21	OS	chr2_121543808	chr2:121543808	JACUSA_call2	mm10	exon	Wdr76	Wdr76	Wdr76	http://genome.ucsc.edu/cgi-bin/hgTracks?db=mm10&position=chr2%3A121543807-121543808	LTR	RMER4A	ERVK	FALSE	FALSE
chr2	130554919	130554920	+	1.114	A	3,0,4,0	3	0	4	0	7	4	chr2_130554919	0.571429	D21r2	D21	OS	chr2_130554920	chr2:130554920	JACUSA_call2	mm10	3' end	Ptpra	4930473A02Rik, Ptpra	4930473A02Rik	http://genome.ucsc.edu/cgi-bin/hgTracks?db=mm10&position=chr2%3A130554919-130554920	SINE	B1_Mur1	Alu	TRUE	FALSE
chr2	130554933	130554934	+	0.358046	A	2,0,4,0	2	0	4	0	6	4	chr2_130554933	0.666667	D21r2	D21	OS	chr2_130554934	chr2:130554934	JACUSA_call2	mm10	3' end	Ptpra	4930473A02Rik, Ptpra	4930473A02Rik	http://genome.ucsc.edu/cgi-bin/hgTracks?db=mm10&position=chr2%3A130554933-130554934	SINE	B1_Mur1	Alu	TRUE	FALSE
chr2	130554938	130554939	+	2.0959	A	5,0,1,0	5	0	1	0	6	1	chr2_130554938	0.166667	D21r2	D21	OS	chr2_130554939	chr2:130554939	JACUSA_call2	mm10	3' end	Ptpra	4930473A02Rik, Ptpra	4930473A02Rik	http://genome.ucsc.edu/cgi-bin/hgTracks?db=mm10&position=chr2%3A130554938-130554939	SINE	B1_Mur1	Alu	TRUE	FALSE
chr2	132309632	132309633	+	8.97491	A	7,0,12,0	7	0	12	0	19	12	chr2_132309632	0.631579	D21r2	D21	OS	chr2_132309633	chr2:132309633	JACUSA_call2	mm10	exon	Cds2	Cds2	Cds2	http://genome.ucsc.edu/cgi-bin/hgTracks?db=mm10&position=chr2%3A132309632-132309633	SINE	MIRb	MIR	FALSE	FALSE
chr2	132309633	132309634	+	8.96327	A	16,0,4,0	16	0	4	0	20	4	chr2_132309633	0.2	D21r2	D21	OS	chr2_132309634	chr2:132309634	JACUSA_call2	mm10	exon	Cds2	Cds2	Cds2	http://genome.ucsc.edu/cgi-bin/hgTracks?db=mm10&position=chr2%3A132309633-132309634	SINE	MIRb	MIR	FALSE	FALSE
chr2	132309635	132309636	+	0.975215	A	20,0,0,0	20	0	0	0	20	0	chr2_132309635	0	D21r2	D21	OS	chr2_132309636	chr2:132309636	JACUSA_call2	mm10	exon	Cds2	Cds2	Cds2	http://genome.ucsc.edu/cgi-bin/hgTracks?db=mm10&position=chr2%3A132309635-132309636	SINE	MIRb	MIR	FALSE	FALSE
chr2	132309644	132309645	+	4.42599	A	17,0,3,0	17	0	3	0	20	3	chr2_132309644	0.15	D21r2	D21	OS	chr2_132309645	chr2:132309645	JACUSA_call2	mm10	exon	Cds2	Cds2	Cds2	http://genome.ucsc.edu/cgi-bin/hgTracks?db=mm10&position=chr2%3A132309644-132309645	SINE	MIRb	MIR	FALSE	FALSE
chr2	132309654	132309655	+	9.01939	A	9,0,9,0	9	0	9	0	18	9	chr2_132309654	0.5	D21r2	D21	OS	chr2_132309655	chr2:132309655	JACUSA_call2	mm10	exon	Cds2	Cds2	Cds2	http://genome.ucsc.edu/cgi-bin/hgTracks?db=mm10&position=chr2%3A132309654-132309655	SINE	MIRb	MIR	FALSE	FALSE
chr2	132309655	132309656	+	10.4664	A	12,0,6,0	12	0	6	0	18	6	chr2_132309655	0.333333	D21r2	D21	OS	chr2_132309656	chr2:132309656	JACUSA_call2	mm10	exon	Cds2	Cds2	Cds2	http://genome.ucsc.edu/cgi-bin/hgTracks?db=mm10&position=chr2%3A132309655-132309656	SINE	MIRb	MIR	FALSE	FALSE
chr2	132309668	132309669	+	11.5045	A	10,0,10,0	10	0	10	0	20	10	chr2_132309668	0.5	D21r2	D21	OS	chr2_132309669	chr2:132309669	JACUSA_call2	mm10	exon	Cds2	Cds2	Cds2	http://genome.ucsc.edu/cgi-bin/hgTracks?db=mm10&position=chr2%3A132309668-132309669	SINE	MIRb	MIR	FALSE	FALSE
chr2	132309671	132309672	+	2.21209	A	19,0,4,0	19	0	4	0	23	4	chr2_132309671	0.173913	D21r2	D21	OS	chr2_132309672	chr2:132309672	JACUSA_call2	mm10	exon	Cds2	Cds2	Cds2	http://genome.ucsc.edu/cgi-bin/hgTracks?db=mm10&position=chr2%3A132309671-132309672	SINE	MIRb	MIR	FALSE	FALSE
chr2	132309872	132309873	+	11.9653	A	23,0,5,0	23	0	5	0	28	5	chr2_132309872	0.178571	D21r2	D21	OS	chr2_132309873	chr2:132309873	JACUSA_call2	mm10	exon	Cds2	Cds2	Cds2	http://genome.ucsc.edu/cgi-bin/hgTracks?db=mm10&position=chr2%3A132309872-132309873	SINE	MIRb	MIR	FALSE	FALSE
chr2	132309879	132309880	+	3.47258	A	5,0,25,0	5	0	25	0	30	25	chr2_132309879	0.833333	D21r2	D21	OS	chr2_132309880	chr2:132309880	JACUSA_call2	mm10	exon	Cds2	Cds2	Cds2	http://genome.ucsc.edu/cgi-bin/hgTracks?db=mm10&position=chr2%3A132309879-132309880	SINE	MIRb	MIR	FALSE	FALSE
chr2	132309883	132309884	+	9.33128	A	15,0,13,0	15	0	13	0	28	13	chr2_132309883	0.464286	D21r2	D21	OS	chr2_132309884	chr2:132309884	JACUSA_call2	mm10	exon	Cds2	Cds2	Cds2	http://genome.ucsc.edu/cgi-bin/hgTracks?db=mm10&position=chr2%3A132309883-132309884	SINE	MIRb	MIR	FALSE	FALSE
chr2	132309898	132309899	+	0.89862	A	28,0,1,0	28	0	1	0	29	1	chr2_132309898	0.0344828	D21r2	D21	OS	chr2_132309899	chr2:132309899	JACUSA_call2	mm10	exon	Cds2	Cds2	Cds2	http://genome.ucsc.edu/cgi-bin/hgTracks?db=mm10&position=chr2%3A132309898-132309899	SINE	MIRb	MIR	FALSE	FALSE
chr2	132309936	132309937	+	0.3566	A	29,0,1,0	29	0	1	0	30	1	chr2_132309936	0.0333333	D21r2	D21	OS	chr2_132309937	chr2:132309937	JACUSA_call2	mm10	exon	Cds2	Cds2	Cds2	http://genome.ucsc.edu/cgi-bin/hgTracks?db=mm10&position=chr2%3A132309936-132309937				FALSE	FALSE
chr2	132310705	132310706	+	2.72661	A	21,0,6,1	21	0	6	1	28	6	chr2_132310705	0.214286	D21r2	D21	OS	chr2_132310706	chr2:132310706	JACUSA_call2	mm10	exon	Cds2	Cds2	Cds2	http://genome.ucsc.edu/cgi-bin/hgTracks?db=mm10&position=chr2%3A132310705-132310706				FALSE	FALSE
chr2	14147986	14147987	+	0.683911	A	15,0,0,0	15	0	0	0	15	0	chr2_14147986	0	D21r2	D21	OS	chr2_14147987	chr2:14147987	JACUSA_call2	mm10	3' end	Stam	Stam	Stam	http://genome.ucsc.edu/cgi-bin/hgTracks?db=mm10&position=chr2%3A14147986-14147987	SINE	B1_Mus1	Alu	TRUE	FALSE
chr2	14147990	14147991	+	1.08794	A	15,0,0,0	15	0	0	0	15	0	chr2_14147990	0	D21r2	D21	OS	chr2_14147991	chr2:14147991	JACUSA_call2	mm10	3' end	Stam	Stam	Stam	http://genome.ucsc.edu/cgi-bin/hgTracks?db=mm10&position=chr2%3A14147990-14147991	SINE	B1_Mus1	Alu	TRUE	FALSE
chr2	14148048	14148049	+	0.0856612	A	22,0,0,0	22	0	0	0	22	0	chr2_14148048	0	D21r2	D21	OS	chr2_14148049	chr2:14148049	JACUSA_call2	mm10	3' end	Stam	Stam	Stam	http://genome.ucsc.edu/cgi-bin/hgTracks?db=mm10&position=chr2%3A14148048-14148049	SINE	B1_Mus1	Alu	TRUE	FALSE
chr2	14148054	14148055	+	1.6467	A	21,0,1,0	21	0	1	0	22	1	chr2_14148054	0.0454545	D21r2	D21	OS	chr2_14148055	chr2:14148055	JACUSA_call2	mm10	3' end	Stam	Stam	Stam	http://genome.ucsc.edu/cgi-bin/hgTracks?db=mm10&position=chr2%3A14148054-14148055	SINE	B1_Mus1	Alu	TRUE	FALSE
chr2	14148056	14148057	+	0.413428	A	19,0,1,0	19	0	1	0	20	1	chr2_14148056	0.05	D21r2	D21	OS	chr2_14148057	chr2:14148057	JACUSA_call2	mm10	3' end	Stam	Stam	Stam	http://genome.ucsc.edu/cgi-bin/hgTracks?db=mm10&position=chr2%3A14148056-14148057	SINE	B1_Mus1	Alu	TRUE	FALSE
chr2	144539896	144539897	+	0.425475	A	19,0,0,0	19	0	0	0	19	0	chr2_144539896	0	D21r2	D21	OS	chr2_144539897	chr2:144539897	JACUSA_call2	mm10	exon	Polr3f	Polr3f	Polr3f	http://genome.ucsc.edu/cgi-bin/hgTracks?db=mm10&position=chr2%3A144539896-144539897	SINE	B1_Mus1	Alu	TRUE	FALSE
chr2	144539898	144539899	+	5.02577	A	16,0,3,0	16	0	3	0	19	3	chr2_144539898	0.157895	D21r2	D21	OS	chr2_144539899	chr2:144539899	JACUSA_call2	mm10	exon	Polr3f	Polr3f	Polr3f	http://genome.ucsc.edu/cgi-bin/hgTracks?db=mm10&position=chr2%3A144539898-144539899	SINE	B1_Mus1	Alu	TRUE	FALSE
chr2	144539909	144539910	+	9.51218	A	8,0,10,0	8	0	10	0	18	10	chr2_144539909	0.555556	D21r2	D21	OS	chr2_144539910	chr2:144539910	JACUSA_call2	mm10	exon	Polr3f	Polr3f	Polr3f	http://genome.ucsc.edu/cgi-bin/hgTracks?db=mm10&position=chr2%3A144539909-144539910	SINE	B1_Mus1	Alu	TRUE	FALSE
chr2	144539920	144539921	+	3.07926	A	17,0,3,0	17	0	3	0	20	3	chr2_144539920	0.15	D21r2	D21	OS	chr2_144539921	chr2:144539921	JACUSA_call2	mm10	exon	Polr3f	Polr3f	Polr3f	http://genome.ucsc.edu/cgi-bin/hgTracks?db=mm10&position=chr2%3A144539920-144539921	SINE	B1_Mus1	Alu	TRUE	FALSE
chr2	144539928	144539929	+	5.31578	A	15,0,4,0	15	0	4	0	19	4	chr2_144539928	0.210526	D21r2	D21	OS	chr2_144539929	chr2:144539929	JACUSA_call2	mm10	exon	Polr3f	Polr3f	Polr3f	http://genome.ucsc.edu/cgi-bin/hgTracks?db=mm10&position=chr2%3A144539928-144539929	SINE	B1_Mus1	Alu	TRUE	FALSE
chr2	144540437	144540438	+	10.8015	A	12,0,7,0	12	0	7	0	19	7	chr2_144540437	0.368421	D21r2	D21	OS	chr2_144540438	chr2:144540438	JACUSA_call2	mm10	exon	Polr3f	Polr3f	Polr3f	http://genome.ucsc.edu/cgi-bin/hgTracks?db=mm10&position=chr2%3A144540437-144540438	SINE	PB1D9	Alu	TRUE	FALSE
chr2	144540438	144540439	+	8.82259	A	13,0,5,0	13	0	5	0	18	5	chr2_144540438	0.277778	D21r2	D21	OS	chr2_144540439	chr2:144540439	JACUSA_call2	mm10	exon	Polr3f	Polr3f	Polr3f	http://genome.ucsc.edu/cgi-bin/hgTracks?db=mm10&position=chr2%3A144540438-144540439	SINE	PB1D9	Alu	TRUE	FALSE
chr2	144540473	144540474	+	3.73589	A	16,0,1,0	16	0	1	0	17	1	chr2_144540473	0.0588235	D21r2	D21	OS	chr2_144540474	chr2:144540474	JACUSA_call2	mm10	exon	Polr3f	Polr3f	Polr3f	http://genome.ucsc.edu/cgi-bin/hgTracks?db=mm10&position=chr2%3A144540473-144540474	SINE	PB1D9	Alu	TRUE	FALSE
chr2	144540478	144540479	+	0.996823	A	17,0,0,0	17	0	0	0	17	0	chr2_144540478	0	D21r2	D21	OS	chr2_144540479	chr2:144540479	JACUSA_call2	mm10	exon	Polr3f	Polr3f	Polr3f	http://genome.ucsc.edu/cgi-bin/hgTracks?db=mm10&position=chr2%3A144540478-144540479	SINE	PB1D9	Alu	TRUE	FALSE
chr2	144540482	144540483	+	0.397412	A	19,0,0,0	19	0	0	0	19	0	chr2_144540482	0	D21r2	D21	OS	chr2_144540483	chr2:144540483	JACUSA_call2	mm10	exon	Polr3f	Polr3f	Polr3f	http://genome.ucsc.edu/cgi-bin/hgTracks?db=mm10&position=chr2%3A144540482-144540483	SINE	PB1D9	Alu	TRUE	FALSE
chr2	144540484	144540485	+	0.98809	A	19,0,0,0	19	0	0	0	19	0	chr2_144540484	0	D21r2	D21	OS	chr2_144540485	chr2:144540485	JACUSA_call2	mm10	exon	Polr3f	Polr3f	Polr3f	http://genome.ucsc.edu/cgi-bin/hgTracks?db=mm10&position=chr2%3A144540484-144540485	SINE	PB1D9	Alu	TRUE	FALSE
chr2	144540493	144540494	+	1.92469	A	18,0,1,0	18	0	1	0	19	1	chr2_144540493	0.0526316	D21r2	D21	OS	chr2_144540494	chr2:144540494	JACUSA_call2	mm10	exon	Polr3f	Polr3f	Polr3f	http://genome.ucsc.edu/cgi-bin/hgTracks?db=mm10&position=chr2%3A144540493-144540494	SINE	PB1D9	Alu	TRUE	FALSE
chr2	152273021	152273022	+	0.1784	A	7,0,1,0	7	0	1	0	8	1	chr2_152273021	0.125	D21r2	D21	OS	chr2_152273022	chr2:152273022	JACUSA_call2	mm10	intron	Csnk2a1	Csnk2a1	Csnk2a1	http://genome.ucsc.edu/cgi-bin/hgTracks?db=mm10&position=chr2%3A152273021-152273022	SINE	B1_Mur2	Alu	TRUE	FALSE
chr2	152688254	152688255	+	0.78399	A	7,0,4,0	7	0	4	0	11	4	chr2_152688254	0.363636	D21r2	D21	OS	chr2_152688255	chr2:152688255	JACUSA_call2	mm10	3' end	Mcts2	H13, Mcts2	H13	http://genome.ucsc.edu/cgi-bin/hgTracks?db=mm10&position=chr2%3A152688254-152688255	SINE	MIRb	MIR	FALSE	FALSE
chr2	152688255	152688256	+	0.102188	A	4,0,7,0	4	0	7	0	11	7	chr2_152688255	0.636364	D21r2	D21	OS	chr2_152688256	chr2:152688256	JACUSA_call2	mm10	3' end	Mcts2	H13, Mcts2	H13	http://genome.ucsc.edu/cgi-bin/hgTracks?db=mm10&position=chr2%3A152688255-152688256	SINE	MIRb	MIR	FALSE	FALSE
chr2	152688352	152688353	+	0.118493	A	13,0,4,0	13	0	4	0	17	4	chr2_152688352	0.235294	D21r2	D21	OS	chr2_152688353	chr2:152688353	JACUSA_call2	mm10	3' end	Mcts2	H13, Mcts2	H13	http://genome.ucsc.edu/cgi-bin/hgTracks?db=mm10&position=chr2%3A152688352-152688353	SINE	MIRb	MIR	FALSE	FALSE
chr2	153266343	153266344	+	5.60176	A	46,0,1,0	46	0	1	0	47	1	chr2_153266343	0.0212766	D21r2	D21	OS	chr2_153266344	chr2:153266344	JACUSA_call2	mm10	exon	Pofut1	Pofut1	Pofut1	http://genome.ucsc.edu/cgi-bin/hgTracks?db=mm10&position=chr2%3A153266343-153266344	SINE	PB1D10	Alu	TRUE	FALSE
chr2	153266565	153266566	+	0.180003	A	87,0,0,0	87	0	0	0	87	0	chr2_153266565	0	D21r2	D21	OS	chr2_153266566	chr2:153266566	JACUSA_call2	mm10	exon	Pofut1	Pofut1	Pofut1	http://genome.ucsc.edu/cgi-bin/hgTracks?db=mm10&position=chr2%3A153266565-153266566				FALSE	FALSE
chr2	153266571	153266572	+	3.88693	A	83,0,1,0	83	0	1	0	84	1	chr2_153266571	0.0119048	D21r2	D21	OS	chr2_153266572	chr2:153266572	JACUSA_call2	mm10	exon	Pofut1	Pofut1	Pofut1	http://genome.ucsc.edu/cgi-bin/hgTracks?db=mm10&position=chr2%3A153266571-153266572				FALSE	FALSE
chr2	153266608	153266609	+	4.06086	A	70,0,2,0	70	0	2	0	72	2	chr2_153266608	0.0277778	D21r2	D21	OS	chr2_153266609	chr2:153266609	JACUSA_call2	mm10	exon	Pofut1	Pofut1	Pofut1	http://genome.ucsc.edu/cgi-bin/hgTracks?db=mm10&position=chr2%3A153266608-153266609				FALSE	FALSE
chr2	154537399	154537400	+	0.829009	A	33,0,0,0	33	0	0	0	33	0	chr2_154537399	0	D21r2	D21	OS	chr2_154537400	chr2:154537400	JACUSA_call2	mm10	exon	Cbfa2t2	Cbfa2t2	Cbfa2t2	http://genome.ucsc.edu/cgi-bin/hgTracks?db=mm10&position=chr2%3A154537399-154537400	SINE	B1_Mus1	Alu	TRUE	FALSE
chr2	154537441	154537442	+	8.36801	A	17,0,10,0	17	0	10	0	27	10	chr2_154537441	0.37037	D21r2	D21	OS	chr2_154537442	chr2:154537442	JACUSA_call2	mm10	exon	Cbfa2t2	Cbfa2t2	Cbfa2t2	http://genome.ucsc.edu/cgi-bin/hgTracks?db=mm10&position=chr2%3A154537441-154537442	SINE	B1_Mus1	Alu	TRUE	FALSE
chr2	154537447	154537448	+	1.44098	A	28,0,1,0	28	0	1	0	29	1	chr2_154537447	0.0344828	D21r2	D21	OS	chr2_154537448	chr2:154537448	JACUSA_call2	mm10	exon	Cbfa2t2	Cbfa2t2	Cbfa2t2	http://genome.ucsc.edu/cgi-bin/hgTracks?db=mm10&position=chr2%3A154537447-154537448	SINE	B1_Mus1	Alu	TRUE	FALSE
chr2	154537923	154537924	+	6.09108	A	39,0,3,0	39	0	3	0	42	3	chr2_154537923	0.0714286	D21r2	D21	OS	chr2_154537924	chr2:154537924	JACUSA_call2	mm10	exon	Cbfa2t2	Cbfa2t2	Cbfa2t2	http://genome.ucsc.edu/cgi-bin/hgTracks?db=mm10&position=chr2%3A154537923-154537924	SINE	ID_B1	B4	FALSE	FALSE
chr2	154537925	154537926	+	0.807943	A	47,0,0,0	47	0	0	0	47	0	chr2_154537925	0	D21r2	D21	OS	chr2_154537926	chr2:154537926	JACUSA_call2	mm10	exon	Cbfa2t2	Cbfa2t2	Cbfa2t2	http://genome.ucsc.edu/cgi-bin/hgTracks?db=mm10&position=chr2%3A154537925-154537926	SINE	ID_B1	B4	FALSE	FALSE
chr2	154537929	154537930	+	12.2664	A	32,0,15,0	32	0	15	0	47	15	chr2_154537929	0.319149	D21r2	D21	OS	chr2_154537930	chr2:154537930	JACUSA_call2	mm10	exon	Cbfa2t2	Cbfa2t2	Cbfa2t2	http://genome.ucsc.edu/cgi-bin/hgTracks?db=mm10&position=chr2%3A154537929-154537930	SINE	ID_B1	B4	FALSE	FALSE
chr2	154537939	154537940	+	0.292672	A	45,0,0,0	45	0	0	0	45	0	chr2_154537939	0	D21r2	D21	OS	chr2_154537940	chr2:154537940	JACUSA_call2	mm10	exon	Cbfa2t2	Cbfa2t2	Cbfa2t2	http://genome.ucsc.edu/cgi-bin/hgTracks?db=mm10&position=chr2%3A154537939-154537940	SINE	ID_B1	B4	FALSE	FALSE
chr2	154537969	154537970	+	0.295378	A	49,0,0,0	49	0	0	0	49	0	chr2_154537969	0	D21r2	D21	OS	chr2_154537970	chr2:154537970	JACUSA_call2	mm10	exon	Cbfa2t2	Cbfa2t2	Cbfa2t2	http://genome.ucsc.edu/cgi-bin/hgTracks?db=mm10&position=chr2%3A154537969-154537970	SINE	ID_B1	B4	FALSE	FALSE
chr2	156871523	156871524	+	0.294537	A	4,0,4,0	4	0	4	0	8	4	chr2_156871523	0.5	D21r2	D21	OS	chr2_156871524	chr2:156871524	JACUSA_call2	mm10	intron	Rab5if	Rab5if	Rab5if	http://genome.ucsc.edu/cgi-bin/hgTracks?db=mm10&position=chr2%3A156871523-156871524	SINE	PB1D9	Alu	TRUE	FALSE
chr2	158384952	158384953	+	0.445651	A	23,0,1,0	23	0	1	0	24	1	chr2_158384952	0.0416667	D21r2	D21	OS	chr2_158384953	chr2:158384953	JACUSA_call2	mm10	exon	Snhg11	Snhg11	Snhg11	http://genome.ucsc.edu/cgi-bin/hgTracks?db=mm10&position=chr2%3A158384952-158384953	SINE	B1_Mus1	Alu	TRUE	FALSE
chr2	164772758	164772759	+	0.182761	A	128,0,1,0	128	0	1	0	129	1	chr2_164772758	0.00775194	D21r2	D21	OS	chr2_164772759	chr2:164772759	JACUSA_call2	mm10	3' end	Ube2c	Ube2c	Ube2c	http://genome.ucsc.edu/cgi-bin/hgTracks?db=mm10&position=chr2%3A164772758-164772759	SINE	B1_Mm	Alu	TRUE	FALSE
chr2	164772764	164772765	+	0.187042	A	123,0,1,0	123	0	1	0	124	1	chr2_164772764	0.00806452	D21r2	D21	OS	chr2_164772765	chr2:164772765	JACUSA_call2	mm10	3' end	Ube2c	Ube2c	Ube2c	http://genome.ucsc.edu/cgi-bin/hgTracks?db=mm10&position=chr2%3A164772764-164772765	SINE	B1_Mm	Alu	TRUE	FALSE
chr2	164772773	164772774	+	0.439363	A	122,0,0,0	122	0	0	0	122	0	chr2_164772773	0	D21r2	D21	OS	chr2_164772774	chr2:164772774	JACUSA_call2	mm10	3' end	Ube2c	Ube2c	Ube2c	http://genome.ucsc.edu/cgi-bin/hgTracks?db=mm10&position=chr2%3A164772773-164772774	SINE	B1_Mm	Alu	TRUE	FALSE
chr2	164772776	164772777	+	0.452686	A	115,0,0,0	115	0	0	0	115	0	chr2_164772776	0	D21r2	D21	OS	chr2_164772777	chr2:164772777	JACUSA_call2	mm10	3' end	Ube2c	Ube2c	Ube2c	http://genome.ucsc.edu/cgi-bin/hgTracks?db=mm10&position=chr2%3A164772776-164772777	SINE	B1_Mm	Alu	TRUE	FALSE
chr2	164772780	164772781	+	0.461643	A	110,0,0,0	110	0	0	0	110	0	chr2_164772780	0	D21r2	D21	OS	chr2_164772781	chr2:164772781	JACUSA_call2	mm10	3' end	Ube2c	Ube2c	Ube2c	http://genome.ucsc.edu/cgi-bin/hgTracks?db=mm10&position=chr2%3A164772780-164772781	SINE	B1_Mm	Alu	TRUE	FALSE
chr2	164772806	164772807	+	0.235533	A	82,0,1,0	82	0	1	0	83	1	chr2_164772806	0.0120482	D21r2	D21	OS	chr2_164772807	chr2:164772807	JACUSA_call2	mm10	3' end	Ube2c	Ube2c	Ube2c	http://genome.ucsc.edu/cgi-bin/hgTracks?db=mm10&position=chr2%3A164772806-164772807	SINE	B1_Mm	Alu	TRUE	FALSE
chr2	164772811	164772812	+	0.239129	A	80,0,1,0	80	0	1	0	81	1	chr2_164772811	0.0123457	D21r2	D21	OS	chr2_164772812	chr2:164772812	JACUSA_call2	mm10	3' end	Ube2c	Ube2c	Ube2c	http://genome.ucsc.edu/cgi-bin/hgTracks?db=mm10&position=chr2%3A164772811-164772812	SINE	B1_Mm	Alu	TRUE	FALSE
chr2	167034815	167034816	+	0.64921	A	67,0,2,0	67	0	2	0	69	2	chr2_167034815	0.0289855	D21r2	D21	OS	chr2_167034816	chr2:167034816	JACUSA_call2	mm10	3' end	Znfx1, Ddx27	Ddx27, Znfx1	Ddx27	http://genome.ucsc.edu/cgi-bin/hgTracks?db=mm10&position=chr2%3A167034815-167034816	SINE	B2_Mm2	B2	FALSE	TRUE
chr2	174327900	174327901	+	2.254	A	11,0,0,0	11	0	0	0	11	0	chr2_174327900	0	D21r2	D21	OS	chr2_174327901	chr2:174327901	JACUSA_call2	mm10	promoter	Gnas, Gm30189	Gnas, Gm30189	Gnas	http://genome.ucsc.edu/cgi-bin/hgTracks?db=mm10&position=chr2%3A174327900-174327901				FALSE	FALSE
chr2	180171879	180171880	+	0.594559	A	3,0,0,0	3	0	0	0	3	0	chr2_180171879	0	D21r2	D21	OS	chr2_180171880	chr2:180171880	JACUSA_call2	mm10	promoter	Adrm1	Adrm1	Adrm1	http://genome.ucsc.edu/cgi-bin/hgTracks?db=mm10&position=chr2%3A180171879-180171880				FALSE	FALSE
chr2	180719465	180719466	+	0.3954	A	21,0,0,0	21	0	0	0	21	0	chr2_180719465	0	D21r2	D21	OS	chr2_180719466	chr2:180719466	JACUSA_call2	mm10	exon	Gid8	Gid8	Gid8	http://genome.ucsc.edu/cgi-bin/hgTracks?db=mm10&position=chr2%3A180719465-180719466	SINE	B1_Mus2	Alu	TRUE	FALSE
chr2	180719472	180719473	+	0.40295	A	21,0,0,0	21	0	0	0	21	0	chr2_180719472	0	D21r2	D21	OS	chr2_180719473	chr2:180719473	JACUSA_call2	mm10	exon	Gid8	Gid8	Gid8	http://genome.ucsc.edu/cgi-bin/hgTracks?db=mm10&position=chr2%3A180719472-180719473	SINE	B1_Mus2	Alu	TRUE	FALSE
chr2	180719501	180719502	+	1.54687	A	26,0,1,0	26	0	1	0	27	1	chr2_180719501	0.037037	D21r2	D21	OS	chr2_180719502	chr2:180719502	JACUSA_call2	mm10	exon	Gid8	Gid8	Gid8	http://genome.ucsc.edu/cgi-bin/hgTracks?db=mm10&position=chr2%3A180719501-180719502	SINE	B1_Mus2	Alu	TRUE	FALSE
chr2	180719507	180719508	+	0.921011	A	27,0,1,0	27	0	1	0	28	1	chr2_180719507	0.0357143	D21r2	D21	OS	chr2_180719508	chr2:180719508	JACUSA_call2	mm10	exon	Gid8	Gid8	Gid8	http://genome.ucsc.edu/cgi-bin/hgTracks?db=mm10&position=chr2%3A180719507-180719508	SINE	B1_Mus2	Alu	TRUE	FALSE
chr2	180984188	180984189	+	0.439454	A	18,0,0,0	18	0	0	0	18	0	chr2_180984188	0	D21r2	D21	OS	chr2_180984189	chr2:180984189	JACUSA_call2	mm10	intergenic			Arfgap1	http://genome.ucsc.edu/cgi-bin/hgTracks?db=mm10&position=chr2%3A180984188-180984189				FALSE	FALSE
chr2	181515405	181515406	+	20.0394	A	159,0,45,0	159	0	45	0	204	45	chr2_181515405	0.220588	D21r2	D21	OS	chr2_181515406	chr2:181515406	JACUSA_call2	mm10	exon	Tpd52l2	Tpd52l2	Tpd52l2	http://genome.ucsc.edu/cgi-bin/hgTracks?db=mm10&position=chr2%3A181515405-181515406				FALSE	FALSE
chr2	181517803	181517804	+	1.67762	A	22,0,1,0	22	0	1	0	23	1	chr2_181517803	0.0434783	D21r2	D21	OS	chr2_181517804	chr2:181517804	JACUSA_call2	mm10	3' end	Tpd52l2	Tpd52l2	Tpd52l2	http://genome.ucsc.edu/cgi-bin/hgTracks?db=mm10&position=chr2%3A181517803-181517804	SINE	B1_Mur3	Alu	TRUE	FALSE
chr2	181517810	181517811	+	9.29303	A	3,0,19,0	3	0	19	0	22	19	chr2_181517810	0.863636	D21r2	D21	OS	chr2_181517811	chr2:181517811	JACUSA_call2	mm10	3' end	Tpd52l2	Tpd52l2	Tpd52l2	http://genome.ucsc.edu/cgi-bin/hgTracks?db=mm10&position=chr2%3A181517810-181517811	SINE	B1_Mur3	Alu	TRUE	FALSE
chr2	181517874	181517875	+	6.94845	A	4,0,10,0	4	0	10	0	14	10	chr2_181517874	0.714286	D21r2	D21	OS	chr2_181517875	chr2:181517875	JACUSA_call2	mm10	3' end	Tpd52l2	Tpd52l2	Tpd52l2	http://genome.ucsc.edu/cgi-bin/hgTracks?db=mm10&position=chr2%3A181517874-181517875	SINE	B1_Mur3	Alu	TRUE	FALSE
chr2	181868672	181868673	+	0.213069	A	80,0,0,0	80	0	0	0	80	0	chr2_181868672	0	D21r2	D21	OS	chr2_181868673	chr2:181868673	JACUSA_call2	mm10	exon	Polr3k	Polr3k	Polr3k	http://genome.ucsc.edu/cgi-bin/hgTracks?db=mm10&position=chr2%3A181868672-181868673	SINE	B1_Mus2	Alu	TRUE	FALSE
chr2	26396512	26396513	+	0.47214	A	117,0,1,0	117	0	1	0	118	1	chr2_26396512	0.00847458	D21r2	D21	OS	chr2_26396513	chr2:26396513	JACUSA_call2	mm10	3' end	Inpp5e, Pmpca	Inpp5e, Pmpca	Inpp5e, Pmpca	http://genome.ucsc.edu/cgi-bin/hgTracks?db=mm10&position=chr2%3A26396512-26396513	SINE	B1_Mus2	Alu	TRUE	FALSE
chr2	26396525	26396526	+	0.43976	A	128,0,0,0	128	0	0	0	128	0	chr2_26396525	0	D21r2	D21	OS	chr2_26396526	chr2:26396526	JACUSA_call2	mm10	3' end	Inpp5e, Pmpca	Inpp5e, Pmpca	Inpp5e, Pmpca	http://genome.ucsc.edu/cgi-bin/hgTracks?db=mm10&position=chr2%3A26396525-26396526	SINE	B1_Mus2	Alu	TRUE	FALSE
chr2	26396526	26396527	+	0.738067	A	133,0,0,0	133	0	0	0	133	0	chr2_26396526	0	D21r2	D21	OS	chr2_26396527	chr2:26396527	JACUSA_call2	mm10	3' end	Inpp5e, Pmpca	Inpp5e, Pmpca	Inpp5e, Pmpca	http://genome.ucsc.edu/cgi-bin/hgTracks?db=mm10&position=chr2%3A26396526-26396527	SINE	B1_Mus2	Alu	TRUE	FALSE
chr2	26396531	26396532	+	0.0481632	A	132,0,0,0	132	0	0	0	132	0	chr2_26396531	0	D21r2	D21	OS	chr2_26396532	chr2:26396532	JACUSA_call2	mm10	3' end	Inpp5e, Pmpca	Inpp5e, Pmpca	Inpp5e, Pmpca	http://genome.ucsc.edu/cgi-bin/hgTracks?db=mm10&position=chr2%3A26396531-26396532	SINE	B1_Mus2	Alu	TRUE	FALSE
chr2	26396548	26396549	+	6.54355	A	123,0,7,0	123	0	7	0	130	7	chr2_26396548	0.0538462	D21r2	D21	OS	chr2_26396549	chr2:26396549	JACUSA_call2	mm10	3' end	Inpp5e, Pmpca	Inpp5e, Pmpca	Inpp5e, Pmpca	http://genome.ucsc.edu/cgi-bin/hgTracks?db=mm10&position=chr2%3A26396548-26396549	SINE	B1_Mus2	Alu	TRUE	FALSE
chr2	26396551	26396552	+	0.136098	A	134,0,0,0	134	0	0	0	134	0	chr2_26396551	0	D21r2	D21	OS	chr2_26396552	chr2:26396552	JACUSA_call2	mm10	3' end	Inpp5e, Pmpca	Inpp5e, Pmpca	Inpp5e, Pmpca	http://genome.ucsc.edu/cgi-bin/hgTracks?db=mm10&position=chr2%3A26396551-26396552	SINE	B1_Mus2	Alu	TRUE	FALSE
chr2	29925149	29925150	+	1.82937	A	9,0,1,0	9	0	1	0	10	1	chr2_29925149	0.1	D21r2	D21	OS	chr2_29925150	chr2:29925150	JACUSA_call2	mm10	intron	Odf2	Odf2	Odf2	http://genome.ucsc.edu/cgi-bin/hgTracks?db=mm10&position=chr2%3A29925149-29925150	SINE	B2_Mm2	B2	FALSE	TRUE
chr2	29925150	29925151	+	0.486936	A	10,0,0,0	10	0	0	0	10	0	chr2_29925150	0	D21r2	D21	OS	chr2_29925151	chr2:29925151	JACUSA_call2	mm10	intron	Odf2	Odf2	Odf2	http://genome.ucsc.edu/cgi-bin/hgTracks?db=mm10&position=chr2%3A29925150-29925151	SINE	B2_Mm2	B2	FALSE	TRUE
chr2	30278082	30278083	+	1.10036	A	10,0,0,0	10	0	0	0	10	0	chr2_30278082	0	D21r2	D21	OS	chr2_30278083	chr2:30278083	JACUSA_call2	mm10	intron	Phyhd1	Phyhd1	Phyhd1	http://genome.ucsc.edu/cgi-bin/hgTracks?db=mm10&position=chr2%3A30278082-30278083				FALSE	FALSE
chr2	30279123	30279124	+	7.39578	A	16,0,2,0	16	0	2	0	18	2	chr2_30279123	0.111111	D21r2	D21	OS	chr2_30279124	chr2:30279124	JACUSA_call2	mm10	intron	Phyhd1	Phyhd1	Phyhd1	http://genome.ucsc.edu/cgi-bin/hgTracks?db=mm10&position=chr2%3A30279123-30279124	SINE	B1_Mus1	Alu	TRUE	FALSE
chr2	30956883	30956884	+	0.147627	A	142,0,0,0	142	0	0	0	142	0	chr2_30956883	0	D21r2	D21	OS	chr2_30956884	chr2:30956884	JACUSA_call2	mm10	exon	Tor1b	Tor1b	Tor1b	http://genome.ucsc.edu/cgi-bin/hgTracks?db=mm10&position=chr2%3A30956883-30956884				FALSE	FALSE
chr2	31615889	31615890	+	0.932398	A	38,0,2,0	38	0	2	0	40	2	chr2_31615889	0.05	D21r2	D21	OS	chr2_31615890	chr2:31615890	JACUSA_call2	mm10	exon	Fubp3	Fubp3	Fubp3	http://genome.ucsc.edu/cgi-bin/hgTracks?db=mm10&position=chr2%3A31615889-31615890				FALSE	FALSE
chr2	31615892	31615893	+	1.54923	A	39,0,1,0	39	0	1	0	40	1	chr2_31615892	0.025	D21r2	D21	OS	chr2_31615893	chr2:31615893	JACUSA_call2	mm10	exon	Fubp3	Fubp3	Fubp3	http://genome.ucsc.edu/cgi-bin/hgTracks?db=mm10&position=chr2%3A31615892-31615893				FALSE	FALSE
chr2	31615893	31615894	+	11.8441	A	16,0,19,0	16	0	19	0	35	19	chr2_31615893	0.542857	D21r2	D21	OS	chr2_31615894	chr2:31615894	JACUSA_call2	mm10	exon	Fubp3	Fubp3	Fubp3	http://genome.ucsc.edu/cgi-bin/hgTracks?db=mm10&position=chr2%3A31615893-31615894				FALSE	FALSE
chr2	31615904	31615905	+	0.915596	A	37,0,1,0	37	0	1	0	38	1	chr2_31615904	0.0263158	D21r2	D21	OS	chr2_31615905	chr2:31615905	JACUSA_call2	mm10	exon	Fubp3	Fubp3	Fubp3	http://genome.ucsc.edu/cgi-bin/hgTracks?db=mm10&position=chr2%3A31615904-31615905				FALSE	FALSE
chr2	31616080	31616081	+	0.35556	A	40,0,0,0	40	0	0	0	40	0	chr2_31616080	0	D21r2	D21	OS	chr2_31616081	chr2:31616081	JACUSA_call2	mm10	exon	Fubp3	Fubp3	Fubp3	http://genome.ucsc.edu/cgi-bin/hgTracks?db=mm10&position=chr2%3A31616080-31616081				FALSE	FALSE
chr2	32306749	32306750	+	3.96988	A	134,0,5,0	134	0	5	0	139	5	chr2_32306749	0.0359712	D21r2	D21	OS	chr2_32306750	chr2:32306750	JACUSA_call2	mm10	exon	Golga2	Golga2	Golga2	http://genome.ucsc.edu/cgi-bin/hgTracks?db=mm10&position=chr2%3A32306749-32306750	SINE	ID_B1	B4	FALSE	FALSE
chr2	32306848	32306849	+	0.421871	A	156,0,0,0	156	0	0	0	156	0	chr2_32306848	0	D21r2	D21	OS	chr2_32306849	chr2:32306849	JACUSA_call2	mm10	exon	Golga2	Golga2	Golga2	http://genome.ucsc.edu/cgi-bin/hgTracks?db=mm10&position=chr2%3A32306848-32306849	SINE	ID_B1	B4	FALSE	FALSE
chr2	3524758	3524759	+	4.4388	A	21,0,6,0	21	0	6	0	27	6	chr2_3524758	0.222222	D21r2	D21	OS	chr2_3524759	chr2:3524759	JACUSA_call2	mm10	exon	Cdnf	Cdnf	Cdnf	http://genome.ucsc.edu/cgi-bin/hgTracks?db=mm10&position=chr2%3A3524758-3524759	SINE	B1_Mur3	Alu	TRUE	FALSE
chr2	3524773	3524774	+	3.23636	A	20,0,8,0	20	0	8	0	28	8	chr2_3524773	0.285714	D21r2	D21	OS	chr2_3524774	chr2:3524774	JACUSA_call2	mm10	exon	Cdnf	Cdnf	Cdnf	http://genome.ucsc.edu/cgi-bin/hgTracks?db=mm10&position=chr2%3A3524773-3524774	SINE	B1_Mur3	Alu	TRUE	FALSE
chr2	3524776	3524777	+	4.22603	A	16,0,11,0	16	0	11	0	27	11	chr2_3524776	0.407407	D21r2	D21	OS	chr2_3524777	chr2:3524777	JACUSA_call2	mm10	exon	Cdnf	Cdnf	Cdnf	http://genome.ucsc.edu/cgi-bin/hgTracks?db=mm10&position=chr2%3A3524776-3524777	SINE	B1_Mur3	Alu	TRUE	FALSE
chr2	3524777	3524778	+	7.01185	A	24,0,4,0	24	0	4	0	28	4	chr2_3524777	0.142857	D21r2	D21	OS	chr2_3524778	chr2:3524778	JACUSA_call2	mm10	exon	Cdnf	Cdnf	Cdnf	http://genome.ucsc.edu/cgi-bin/hgTracks?db=mm10&position=chr2%3A3524777-3524778	SINE	B1_Mur3	Alu	TRUE	FALSE
chr2	3524803	3524804	+	4.77467	A	27,0,3,0	27	0	3	0	30	3	chr2_3524803	0.1	D21r2	D21	OS	chr2_3524804	chr2:3524804	JACUSA_call2	mm10	exon	Cdnf	Cdnf	Cdnf	http://genome.ucsc.edu/cgi-bin/hgTracks?db=mm10&position=chr2%3A3524803-3524804	SINE	B1_Mur3	Alu	TRUE	FALSE
chr2	3524829	3524830	+	3.75313	A	34,0,2,0	34	0	2	0	36	2	chr2_3524829	0.0555556	D21r2	D21	OS	chr2_3524830	chr2:3524830	JACUSA_call2	mm10	exon	Cdnf	Cdnf	Cdnf	http://genome.ucsc.edu/cgi-bin/hgTracks?db=mm10&position=chr2%3A3524829-3524830	Simple_repeat	(CAAA)n	Simple_repeat	FALSE	FALSE
chr2	5869133	5869134	+	1.08231	A	10,0,0,0	10	0	0	0	10	0	chr2_5869133	0	D21r2	D21	OS	chr2_5869134	chr2:5869134	JACUSA_call2	mm10	3' end	Nudt5	Nudt5	Nudt5	http://genome.ucsc.edu/cgi-bin/hgTracks?db=mm10&position=chr2%3A5869133-5869134	SINE	PB1D10	Alu	TRUE	FALSE
chr2	5869182	5869183	+	0.443255	A	12,0,0,0	12	0	0	0	12	0	chr2_5869182	0	D21r2	D21	OS	chr2_5869183	chr2:5869183	JACUSA_call2	mm10	3' end	Nudt5	Nudt5	Nudt5	http://genome.ucsc.edu/cgi-bin/hgTracks?db=mm10&position=chr2%3A5869182-5869183	SINE	B2_Mm1t	B2	FALSE	TRUE
chr2	69403528	69403529	+	0.0141072	A	16,0,2,0	16	0	2	0	18	2	chr2_69403528	0.111111	D21r2	D21	OS	chr2_69403529	chr2:69403529	JACUSA_call2	mm10	3' end	Dhrs9	Dhrs9	Dhrs9	http://genome.ucsc.edu/cgi-bin/hgTracks?db=mm10&position=chr2%3A69403528-69403529	LTR	RLTR17B_Mm	ERVK	FALSE	FALSE
chr2	69403743	69403744	+	3.45899	A	19,0,9,0	19	0	9	0	28	9	chr2_69403743	0.321429	D21r2	D21	OS	chr2_69403744	chr2:69403744	JACUSA_call2	mm10	3' end	Dhrs9	Dhrs9	Dhrs9	http://genome.ucsc.edu/cgi-bin/hgTracks?db=mm10&position=chr2%3A69403743-69403744	Simple_repeat	(TATG)n	Simple_repeat	FALSE	FALSE
chr2	69403759	69403760	+	3.27198	A	21,0,6,0	21	0	6	0	27	6	chr2_69403759	0.222222	D21r2	D21	OS	chr2_69403760	chr2:69403760	JACUSA_call2	mm10	3' end	Dhrs9	Dhrs9	Dhrs9	http://genome.ucsc.edu/cgi-bin/hgTracks?db=mm10&position=chr2%3A69403759-69403760	Simple_repeat	(TATG)n	Simple_repeat	FALSE	FALSE
chr2	69871208	69871209	+	0.214677	A	484,0,0,0	484	0	0	0	484	0	chr2_69871208	0	D21r2	D21	OS	chr2_69871209	chr2:69871209	JACUSA_call2	mm10	3' end	Ssb, Mettl5	Ssb, Mettl5	Ssb, Mettl5	http://genome.ucsc.edu/cgi-bin/hgTracks?db=mm10&position=chr2%3A69871208-69871209				FALSE	FALSE
chr2	69871217	69871218	+	0.0522586	A	449,0,1,0	449	0	1	0	450	1	chr2_69871217	0.00222222	D21r2	D21	OS	chr2_69871218	chr2:69871218	JACUSA_call2	mm10	3' end	Ssb, Mettl5	Ssb, Mettl5	Ssb, Mettl5	http://genome.ucsc.edu/cgi-bin/hgTracks?db=mm10&position=chr2%3A69871217-69871218				FALSE	FALSE
chr2	69871233	69871234	+	0.0527201	A	445,0,1,0	445	0	1	0	446	1	chr2_69871233	0.00224215	D21r2	D21	OS	chr2_69871234	chr2:69871234	JACUSA_call2	mm10	3' end	Ssb, Mettl5	Ssb, Mettl5	Ssb, Mettl5	http://genome.ucsc.edu/cgi-bin/hgTracks?db=mm10&position=chr2%3A69871233-69871234				FALSE	FALSE
chr2	69871244	69871245	+	0.19961	A	427,0,2,0	427	0	2	0	429	2	chr2_69871244	0.004662	D21r2	D21	OS	chr2_69871245	chr2:69871245	JACUSA_call2	mm10	3' end	Ssb, Mettl5	Ssb, Mettl5	Ssb, Mettl5	http://genome.ucsc.edu/cgi-bin/hgTracks?db=mm10&position=chr2%3A69871244-69871245				FALSE	FALSE
chr2	69871251	69871252	+	-0.000903303	A	430,0,1,0	430	0	1	0	431	1	chr2_69871251	0.00232019	D21r2	D21	OS	chr2_69871252	chr2:69871252	JACUSA_call2	mm10	3' end	Ssb, Mettl5	Ssb, Mettl5	Ssb, Mettl5	http://genome.ucsc.edu/cgi-bin/hgTracks?db=mm10&position=chr2%3A69871251-69871252				FALSE	FALSE
chr2	69871252	69871253	+	-0.000875727	A	432,0,1,0	432	0	1	0	433	1	chr2_69871252	0.00230947	D21r2	D21	OS	chr2_69871253	chr2:69871253	JACUSA_call2	mm10	3' end	Ssb, Mettl5	Ssb, Mettl5	Ssb, Mettl5	http://genome.ucsc.edu/cgi-bin/hgTracks?db=mm10&position=chr2%3A69871252-69871253				FALSE	FALSE
chr2	69871272	69871273	+	0.0552523	A	420,0,1,0	420	0	1	0	421	1	chr2_69871272	0.0023753	D21r2	D21	OS	chr2_69871273	chr2:69871273	JACUSA_call2	mm10	3' end	Ssb, Mettl5	Ssb, Mettl5	Ssb, Mettl5	http://genome.ucsc.edu/cgi-bin/hgTracks?db=mm10&position=chr2%3A69871272-69871273				FALSE	FALSE
chr2	69871281	69871282	+	0.211403	A	401,0,0,2	401	0	0	2	403	0	chr2_69871281	0	D21r2	D21	OS	chr2_69871282	chr2:69871282	JACUSA_call2	mm10	3' end	Ssb, Mettl5	Ssb, Mettl5	Ssb, Mettl5	http://genome.ucsc.edu/cgi-bin/hgTracks?db=mm10&position=chr2%3A69871281-69871282				FALSE	FALSE
chr2	69871288	69871289	+	0.0620918	A	366,0,0,0	366	0	0	0	366	0	chr2_69871288	0	D21r2	D21	OS	chr2_69871289	chr2:69871289	JACUSA_call2	mm10	3' end	Ssb, Mettl5	Ssb, Mettl5	Ssb, Mettl5	http://genome.ucsc.edu/cgi-bin/hgTracks?db=mm10&position=chr2%3A69871288-69871289				FALSE	FALSE
chr2	84809596	84809597	+	0.11465	A	288,0,0,0	288	0	0	0	288	0	chr2_84809596	0	D21r2	D21	OS	chr2_84809597	chr2:84809597	JACUSA_call2	mm10	3' end	Ube2l6	Ube2l6	Ube2l6	http://genome.ucsc.edu/cgi-bin/hgTracks?db=mm10&position=chr2%3A84809596-84809597	LTR	LTRIS2	ERV1	FALSE	FALSE
chr2	84809604	84809605	+	0.113067	A	284,0,1,0	284	0	1	0	285	1	chr2_84809604	0.00350877	D21r2	D21	OS	chr2_84809605	chr2:84809605	JACUSA_call2	mm10	3' end	Ube2l6	Ube2l6	Ube2l6	http://genome.ucsc.edu/cgi-bin/hgTracks?db=mm10&position=chr2%3A84809604-84809605	LTR	LTRIS2	ERV1	FALSE	FALSE
chr2	84809671	84809672	+	13.6333	A	181,0,14,0	181	0	14	0	195	14	chr2_84809671	0.0717949	D21r2	D21	OS	chr2_84809672	chr2:84809672	JACUSA_call2	mm10	3' end	Ube2l6	Ube2l6	Ube2l6	http://genome.ucsc.edu/cgi-bin/hgTracks?db=mm10&position=chr2%3A84809671-84809672	LTR	LTRIS2	ERV1	FALSE	FALSE
chr2	84809737	84809738	+	0.47434	A	198,0,2,0	198	0	2	0	200	2	chr2_84809737	0.01	D21r2	D21	OS	chr2_84809738	chr2:84809738	JACUSA_call2	mm10	3' end	Ube2l6	Ube2l6	Ube2l6	http://genome.ucsc.edu/cgi-bin/hgTracks?db=mm10&position=chr2%3A84809737-84809738	LTR	LTRIS2	ERV1	FALSE	FALSE
chr2	90739486	90739487	+	3.75423	A	2,0,3,0	2	0	3	0	5	3	chr2_90739486	0.6	D21r2	D21	OS	chr2_90739487	chr2:90739487	JACUSA_call2	mm10	intergenic			Nup160	http://genome.ucsc.edu/cgi-bin/hgTracks?db=mm10&position=chr2%3A90739486-90739487	SINE	B3	B2	FALSE	TRUE
chr2	90739496	90739497	+	6.8907	A	1,0,5,0	1	0	5	0	6	5	chr2_90739496	0.833333	D21r2	D21	OS	chr2_90739497	chr2:90739497	JACUSA_call2	mm10	intergenic			Nup160	http://genome.ucsc.edu/cgi-bin/hgTracks?db=mm10&position=chr2%3A90739496-90739497	SINE	B3	B2	FALSE	TRUE
chr2	91015869	91015870	+	5.35198	A	14,0,4,0	14	0	4	0	18	4	chr2_91015869	0.222222	D21r2	D21	OS	chr2_91015870	chr2:91015870	JACUSA_call2	mm10	exon	Celf1	Celf1	Celf1	http://genome.ucsc.edu/cgi-bin/hgTracks?db=mm10&position=chr2%3A91015869-91015870				FALSE	FALSE
chr2	164425890	164425891	+	0.0497334	T	0,3,0,15	0	3	0	15	18	3	chr2_164425890	0.166667	D21r2	D21	OS	chr2_164425891	chr2:164425891	JACUSA_call2	mm10	exon	Sdc4	Sdc4	Sdc4	http://genome.ucsc.edu/cgi-bin/hgTracks?db=mm10&position=chr2%3A164425890-164425891	Simple_repeat	(TC)n	Simple_repeat	FALSE	FALSE
chr2	104437286	104437287	-	0.54035	T	9,0,0,0	9	0	0	0	9	0	chr2_104437286	0	D21r2	D21	OS	chr2_104437287	chr2:104437287	JACUSA_call2	mm10	intron	Hipk3	Hipk3	Hipk3	http://genome.ucsc.edu/cgi-bin/hgTracks?db=mm10&position=chr2%3A104437286-104437287	SINE	B3	B2	FALSE	TRUE
chr2	104437303	104437304	-	0.540319	T	7,0,1,0	7	0	1	0	8	1	chr2_104437303	0.125	D21r2	D21	OS	chr2_104437304	chr2:104437304	JACUSA_call2	mm10	intron	Hipk3	Hipk3	Hipk3	http://genome.ucsc.edu/cgi-bin/hgTracks?db=mm10&position=chr2%3A104437303-104437304	SINE	B3	B2	FALSE	TRUE
chr2	104437310	104437311	-	0.545618	T	7,0,1,0	7	0	1	0	8	1	chr2_104437310	0.125	D21r2	D21	OS	chr2_104437311	chr2:104437311	JACUSA_call2	mm10	intron	Hipk3	Hipk3	Hipk3	http://genome.ucsc.edu/cgi-bin/hgTracks?db=mm10&position=chr2%3A104437310-104437311	SINE	B3	B2	FALSE	TRUE
chr2	104437319	104437320	-	2.00876	T	7,0,1,0	7	0	1	0	8	1	chr2_104437319	0.125	D21r2	D21	OS	chr2_104437320	chr2:104437320	JACUSA_call2	mm10	intron	Hipk3	Hipk3	Hipk3	http://genome.ucsc.edu/cgi-bin/hgTracks?db=mm10&position=chr2%3A104437319-104437320	SINE	B3	B2	FALSE	TRUE
chr2	104680675	104680676	-	0.585538	T	5,0,1,0	5	0	1	0	6	1	chr2_104680675	0.166667	D21r2	D21	OS	chr2_104680676	chr2:104680676	JACUSA_call2	mm10	3' end	Tcp11l1	Tcp11l1	Tcp11l1	http://genome.ucsc.edu/cgi-bin/hgTracks?db=mm10&position=chr2%3A104680675-104680676	SINE	B1_Mus2	Alu	TRUE	FALSE
chr2	104680771	104680772	-	3.64837	T	5,0,1,0	5	0	1	0	6	1	chr2_104680771	0.166667	D21r2	D21	OS	chr2_104680772	chr2:104680772	JACUSA_call2	mm10	3' end	Tcp11l1	Tcp11l1	Tcp11l1	http://genome.ucsc.edu/cgi-bin/hgTracks?db=mm10&position=chr2%3A104680771-104680772	SINE	B1_Mus2	Alu	TRUE	FALSE
chr2	104770581	104770582	-	2.12381	T	4,0,1,0	4	0	1	0	5	1	chr2_104770581	0.2	D21r2	D21	OS	chr2_104770582	chr2:104770582	JACUSA_call2	mm10	intron	Qser1	Qser1	Qser1	http://genome.ucsc.edu/cgi-bin/hgTracks?db=mm10&position=chr2%3A104770581-104770582	SINE	B4A	B4	FALSE	FALSE
chr2	119610080	119610081	-	6.73085	T	2,0,4,0	2	0	4	0	6	4	chr2_119610080	0.666667	D21r2	D21	OS	chr2_119610081	chr2:119610081	JACUSA_call2	mm10	3' end	Oip5	Oip5	Oip5	http://genome.ucsc.edu/cgi-bin/hgTracks?db=mm10&position=chr2%3A119610080-119610081	SINE	B1_Mur2	Alu	TRUE	FALSE
chr2	119610082	119610083	-	7.03989	T	1,0,4,0	1	0	4	0	5	4	chr2_119610082	0.8	D21r2	D21	OS	chr2_119610083	chr2:119610083	JACUSA_call2	mm10	3' end	Oip5	Oip5	Oip5	http://genome.ucsc.edu/cgi-bin/hgTracks?db=mm10&position=chr2%3A119610082-119610083	SINE	B1_Mur2	Alu	TRUE	FALSE
chr2	120090558	120090559	-	0.120746	T	125,0,0,0	125	0	0	0	125	0	chr2_120090558	0	D21r2	D21	OS	chr2_120090559	chr2:120090559	JACUSA_call2	mm10	exon	Ehd4	Ehd4	Ehd4	http://genome.ucsc.edu/cgi-bin/hgTracks?db=mm10&position=chr2%3A120090558-120090559				FALSE	FALSE
chr2	120733776	120733777	-	2.56535	T	8,0,4,0	8	0	4	0	12	4	chr2_120733776	0.333333	D21r2	D21	OS	chr2_120733777	chr2:120733777	JACUSA_call2	mm10	3' end	Ttbk2	Ttbk2	Ttbk2	http://genome.ucsc.edu/cgi-bin/hgTracks?db=mm10&position=chr2%3A120733776-120733777	SINE	B1_Mur3	Alu	TRUE	FALSE
chr2	120733791	120733792	-	0.514121	T	10,0,0,0	10	0	0	0	10	0	chr2_120733791	0	D21r2	D21	OS	chr2_120733792	chr2:120733792	JACUSA_call2	mm10	3' end	Ttbk2	Ttbk2	Ttbk2	http://genome.ucsc.edu/cgi-bin/hgTracks?db=mm10&position=chr2%3A120733791-120733792	SINE	B1_Mur3	Alu	TRUE	FALSE
chr2	120733792	120733793	-	1.11153	T	10,0,0,0	10	0	0	0	10	0	chr2_120733792	0	D21r2	D21	OS	chr2_120733793	chr2:120733793	JACUSA_call2	mm10	3' end	Ttbk2	Ttbk2	Ttbk2	http://genome.ucsc.edu/cgi-bin/hgTracks?db=mm10&position=chr2%3A120733792-120733793	SINE	B1_Mur3	Alu	TRUE	FALSE
chr2	120733809	120733810	-	0.0186451	T	9,0,0,0	9	0	0	0	9	0	chr2_120733809	0	D21r2	D21	OS	chr2_120733810	chr2:120733810	JACUSA_call2	mm10	3' end	Ttbk2	Ttbk2	Ttbk2	http://genome.ucsc.edu/cgi-bin/hgTracks?db=mm10&position=chr2%3A120733809-120733810	SINE	B1_Mur3	Alu	TRUE	FALSE
chr2	120733820	120733821	-	1.61996	T	6,0,2,0	6	0	2	0	8	2	chr2_120733820	0.25	D21r2	D21	OS	chr2_120733821	chr2:120733821	JACUSA_call2	mm10	exon	Ttbk2	Ttbk2	Ttbk2	http://genome.ucsc.edu/cgi-bin/hgTracks?db=mm10&position=chr2%3A120733820-120733821	SINE	B1_Mur3	Alu	TRUE	FALSE
chr2	120733821	120733822	-	0.491891	T	8,0,0,0	8	0	0	0	8	0	chr2_120733821	0	D21r2	D21	OS	chr2_120733822	chr2:120733822	JACUSA_call2	mm10	exon	Ttbk2	Ttbk2	Ttbk2	http://genome.ucsc.edu/cgi-bin/hgTracks?db=mm10&position=chr2%3A120733821-120733822	SINE	B1_Mur3	Alu	TRUE	FALSE
chr2	120733834	120733835	-	1.19815	T	9,0,0,0	9	0	0	0	9	0	chr2_120733834	0	D21r2	D21	OS	chr2_120733835	chr2:120733835	JACUSA_call2	mm10	exon	Ttbk2	Ttbk2	Ttbk2	http://genome.ucsc.edu/cgi-bin/hgTracks?db=mm10&position=chr2%3A120733834-120733835	SINE	B1_Mur3	Alu	TRUE	FALSE
chr2	120736939	120736940	-	0.482414	T	7,0,0,0	7	0	0	0	7	0	chr2_120736939	0	D21r2	D21	OS	chr2_120736940	chr2:120736940	JACUSA_call2	mm10	exon	Ttbk2	Ttbk2	Ttbk2	http://genome.ucsc.edu/cgi-bin/hgTracks?db=mm10&position=chr2%3A120736939-120736940	SINE	B1_Mus2	Alu	TRUE	FALSE
chr2	120736951	120736952	-	2.21006	T	8,0,0,0	8	0	0	0	8	0	chr2_120736951	0	D21r2	D21	OS	chr2_120736952	chr2:120736952	JACUSA_call2	mm10	exon	Ttbk2	Ttbk2	Ttbk2	http://genome.ucsc.edu/cgi-bin/hgTracks?db=mm10&position=chr2%3A120736951-120736952	SINE	B1_Mus2	Alu	TRUE	FALSE
chr2	120736962	120736963	-	1.15137	T	8,0,0,0	8	0	0	0	8	0	chr2_120736962	0	D21r2	D21	OS	chr2_120736963	chr2:120736963	JACUSA_call2	mm10	exon	Ttbk2	Ttbk2	Ttbk2	http://genome.ucsc.edu/cgi-bin/hgTracks?db=mm10&position=chr2%3A120736962-120736963	SINE	B1_Mus2	Alu	TRUE	FALSE
chr2	120736974	120736975	-	4.70363	T	5,0,2,0	5	0	2	0	7	2	chr2_120736974	0.285714	D21r2	D21	OS	chr2_120736975	chr2:120736975	JACUSA_call2	mm10	exon	Ttbk2	Ttbk2	Ttbk2	http://genome.ucsc.edu/cgi-bin/hgTracks?db=mm10&position=chr2%3A120736974-120736975	SINE	B1_Mus2	Alu	TRUE	FALSE
chr2	120736975	120736976	-	1.1436	T	6,0,0,0	6	0	0	0	6	0	chr2_120736975	0	D21r2	D21	OS	chr2_120736976	chr2:120736976	JACUSA_call2	mm10	exon	Ttbk2	Ttbk2	Ttbk2	http://genome.ucsc.edu/cgi-bin/hgTracks?db=mm10&position=chr2%3A120736975-120736976	SINE	B1_Mus2	Alu	TRUE	FALSE
chr2	120736992	120736993	-	0.490729	T	6,0,0,0	6	0	0	0	6	0	chr2_120736992	0	D21r2	D21	OS	chr2_120736993	chr2:120736993	JACUSA_call2	mm10	exon	Ttbk2	Ttbk2	Ttbk2	http://genome.ucsc.edu/cgi-bin/hgTracks?db=mm10&position=chr2%3A120736992-120736993	SINE	B1_Mus2	Alu	TRUE	FALSE
chr2	120737000	120737001	-	0.714123	T	6,0,0,0	6	0	0	0	6	0	chr2_120737000	0	D21r2	D21	OS	chr2_120737001	chr2:120737001	JACUSA_call2	mm10	exon	Ttbk2	Ttbk2	Ttbk2	http://genome.ucsc.edu/cgi-bin/hgTracks?db=mm10&position=chr2%3A120737000-120737001	SINE	B1_Mus2	Alu	TRUE	FALSE
chr2	120737006	120737007	-	0.467495	T	6,0,0,0	6	0	0	0	6	0	chr2_120737006	0	D21r2	D21	OS	chr2_120737007	chr2:120737007	JACUSA_call2	mm10	exon	Ttbk2	Ttbk2	Ttbk2	http://genome.ucsc.edu/cgi-bin/hgTracks?db=mm10&position=chr2%3A120737006-120737007	SINE	B1_Mus2	Alu	TRUE	FALSE
chr2	120737008	120737009	-	0.467942	T	6,0,0,0	6	0	0	0	6	0	chr2_120737008	0	D21r2	D21	OS	chr2_120737009	chr2:120737009	JACUSA_call2	mm10	exon	Ttbk2	Ttbk2	Ttbk2	http://genome.ucsc.edu/cgi-bin/hgTracks?db=mm10&position=chr2%3A120737008-120737009	SINE	B1_Mus2	Alu	TRUE	FALSE
chr2	121492421	121492422	-	14.8185	T	24,0,14,0	24	0	14	0	38	14	chr2_121492421	0.368421	D21r2	D21	OS	chr2_121492422	chr2:121492422	JACUSA_call2	mm10	3' end	Mfap1a	Mfap1a	Mfap1a	http://genome.ucsc.edu/cgi-bin/hgTracks?db=mm10&position=chr2%3A121492421-121492422	SINE	B3A	B2	FALSE	TRUE
chr2	121492794	121492795	-	3.44602	T	27,0,4,0	27	0	4	0	31	4	chr2_121492794	0.129032	D21r2	D21	OS	chr2_121492795	chr2:121492795	JACUSA_call2	mm10	3' end	Mfap1a	Mfap1a	Mfap1a	http://genome.ucsc.edu/cgi-bin/hgTracks?db=mm10&position=chr2%3A121492794-121492795	SINE	B1_Mus1	Alu	TRUE	FALSE
chr2	121492868	121492869	-	10.2911	T	22,0,11,0	22	0	11	0	33	11	chr2_121492868	0.333333	D21r2	D21	OS	chr2_121492869	chr2:121492869	JACUSA_call2	mm10	3' end	Mfap1a	Mfap1a	Mfap1a	http://genome.ucsc.edu/cgi-bin/hgTracks?db=mm10&position=chr2%3A121492868-121492869	SINE	B1_Mus1	Alu	TRUE	FALSE
chr2	121492873	121492874	-	11.161	T	26,0,8,0	26	0	8	0	34	8	chr2_121492873	0.235294	D21r2	D21	OS	chr2_121492874	chr2:121492874	JACUSA_call2	mm10	3' end	Mfap1a	Mfap1a	Mfap1a	http://genome.ucsc.edu/cgi-bin/hgTracks?db=mm10&position=chr2%3A121492873-121492874	SINE	B1_Mus1	Alu	TRUE	FALSE
chr2	121492884	121492885	-	6.96419	T	27,0,5,0	27	0	5	0	32	5	chr2_121492884	0.15625	D21r2	D21	OS	chr2_121492885	chr2:121492885	JACUSA_call2	mm10	3' end	Mfap1a	Mfap1a	Mfap1a	http://genome.ucsc.edu/cgi-bin/hgTracks?db=mm10&position=chr2%3A121492884-121492885	SINE	B1_Mus1	Alu	TRUE	FALSE
chr2	121492902	121492903	-	9.03696	T	23,0,12,0	23	0	12	0	35	12	chr2_121492902	0.342857	D21r2	D21	OS	chr2_121492903	chr2:121492903	JACUSA_call2	mm10	3' end	Mfap1a	Mfap1a	Mfap1a	http://genome.ucsc.edu/cgi-bin/hgTracks?db=mm10&position=chr2%3A121492902-121492903	SINE	B1_Mus1	Alu	TRUE	FALSE
chr2	126891463	126891464	-	9.51289	T	19,0,60,0	19	0	60	0	79	60	chr2_126891463	0.759494	D21r2	D21	OS	chr2_126891464	chr2:126891464	JACUSA_call2	mm10	exon	Sppl2a	Sppl2a	Sppl2a	http://genome.ucsc.edu/cgi-bin/hgTracks?db=mm10&position=chr2%3A126891463-126891464	SINE	B1_Mus2	Alu	TRUE	FALSE
chr2	126891465	126891466	-	2.75185	T	49,0,26,0	49	0	26	0	75	26	chr2_126891465	0.346667	D21r2	D21	OS	chr2_126891466	chr2:126891466	JACUSA_call2	mm10	exon	Sppl2a	Sppl2a	Sppl2a	http://genome.ucsc.edu/cgi-bin/hgTracks?db=mm10&position=chr2%3A126891465-126891466	SINE	B1_Mus2	Alu	TRUE	FALSE
chr2	126891470	126891471	-	8.89331	T	22,0,53,0	22	0	53	0	75	53	chr2_126891470	0.706667	D21r2	D21	OS	chr2_126891471	chr2:126891471	JACUSA_call2	mm10	exon	Sppl2a	Sppl2a	Sppl2a	http://genome.ucsc.edu/cgi-bin/hgTracks?db=mm10&position=chr2%3A126891470-126891471	SINE	B1_Mus2	Alu	TRUE	FALSE
chr2	126891482	126891483	-	1.28222	T	74,0,3,0	74	0	3	0	77	3	chr2_126891482	0.038961	D21r2	D21	OS	chr2_126891483	chr2:126891483	JACUSA_call2	mm10	exon	Sppl2a	Sppl2a	Sppl2a	http://genome.ucsc.edu/cgi-bin/hgTracks?db=mm10&position=chr2%3A126891482-126891483	SINE	B1_Mus2	Alu	TRUE	FALSE
chr2	126891487	126891488	-	4.58322	T	52,0,20,0	52	0	20	0	72	20	chr2_126891487	0.277778	D21r2	D21	OS	chr2_126891488	chr2:126891488	JACUSA_call2	mm10	exon	Sppl2a	Sppl2a	Sppl2a	http://genome.ucsc.edu/cgi-bin/hgTracks?db=mm10&position=chr2%3A126891487-126891488	SINE	B1_Mus2	Alu	TRUE	FALSE
chr2	126891516	126891517	-	6.27131	T	23,0,39,0	23	0	39	0	62	39	chr2_126891516	0.629032	D21r2	D21	OS	chr2_126891517	chr2:126891517	JACUSA_call2	mm10	exon	Sppl2a	Sppl2a	Sppl2a	http://genome.ucsc.edu/cgi-bin/hgTracks?db=mm10&position=chr2%3A126891516-126891517	SINE	B1_Mus2	Alu	TRUE	FALSE
chr2	126892802	126892803	-	11.1524	T	99,0,18,0	99	0	18	0	117	18	chr2_126892802	0.153846	D21r2	D21	OS	chr2_126892803	chr2:126892803	JACUSA_call2	mm10	exon	Sppl2a	Sppl2a	Sppl2a	http://genome.ucsc.edu/cgi-bin/hgTracks?db=mm10&position=chr2%3A126892802-126892803	Simple_repeat	(TTTTG)n	Simple_repeat	FALSE	FALSE
chr2	126892841	126892842	-	4.91204	T	84,0,16,0	84	0	16	0	100	16	chr2_126892841	0.16	D21r2	D21	OS	chr2_126892842	chr2:126892842	JACUSA_call2	mm10	exon	Sppl2a	Sppl2a	Sppl2a	http://genome.ucsc.edu/cgi-bin/hgTracks?db=mm10&position=chr2%3A126892841-126892842	SINE	B1_Mus2	Alu	TRUE	FALSE
chr2	126892902	126892903	-	4.60025	T	87,0,9,0	87	0	9	0	96	9	chr2_126892902	0.09375	D21r2	D21	OS	chr2_126892903	chr2:126892903	JACUSA_call2	mm10	exon	Sppl2a	Sppl2a	Sppl2a	http://genome.ucsc.edu/cgi-bin/hgTracks?db=mm10&position=chr2%3A126892902-126892903	SINE	B1_Mus2	Alu	TRUE	FALSE
chr2	126892915	126892916	-	10.1165	T	37,0,68,0	37	0	68	0	105	68	chr2_126892915	0.647619	D21r2	D21	OS	chr2_126892916	chr2:126892916	JACUSA_call2	mm10	exon	Sppl2a	Sppl2a	Sppl2a	http://genome.ucsc.edu/cgi-bin/hgTracks?db=mm10&position=chr2%3A126892915-126892916	SINE	B1_Mus2	Alu	TRUE	FALSE
chr2	126892918	126892919	-	9.49006	T	51,0,56,0	51	0	56	0	107	56	chr2_126892918	0.523364	D21r2	D21	OS	chr2_126892919	chr2:126892919	JACUSA_call2	mm10	exon	Sppl2a	Sppl2a	Sppl2a	http://genome.ucsc.edu/cgi-bin/hgTracks?db=mm10&position=chr2%3A126892918-126892919	SINE	B1_Mus2	Alu	TRUE	FALSE
chr2	153617305	153617306	-	1.75143	T	0,0,5,0	0	0	5	0	5	5	chr2_153617305	1	D21r2	D21	OS	chr2_153617306	chr2:153617306	JACUSA_call2	mm10	3' end	Commd7	Commd7	Commd7	http://genome.ucsc.edu/cgi-bin/hgTracks?db=mm10&position=chr2%3A153617305-153617306	SINE	B2_Mm1t	B2	FALSE	TRUE
chr2	153618351	153618352	-	0.01778	T	10,0,1,0	10	0	1	0	11	1	chr2_153618351	0.0909091	D21r2	D21	OS	chr2_153618352	chr2:153618352	JACUSA_call2	mm10	exon	Commd7	Commd7	Commd7	http://genome.ucsc.edu/cgi-bin/hgTracks?db=mm10&position=chr2%3A153618351-153618352	SINE	B2_Mm1t	B2	FALSE	TRUE
chr2	153618357	153618358	-	0.460096	T	11,0,0,0	11	0	0	0	11	0	chr2_153618357	0	D21r2	D21	OS	chr2_153618358	chr2:153618358	JACUSA_call2	mm10	exon	Commd7	Commd7	Commd7	http://genome.ucsc.edu/cgi-bin/hgTracks?db=mm10&position=chr2%3A153618357-153618358	SINE	B2_Mm1t	B2	FALSE	TRUE
chr2	153618388	153618389	-	0.155601	T	9,0,2,0	9	0	2	0	11	2	chr2_153618388	0.181818	D21r2	D21	OS	chr2_153618389	chr2:153618389	JACUSA_call2	mm10	exon	Commd7	Commd7	Commd7	http://genome.ucsc.edu/cgi-bin/hgTracks?db=mm10&position=chr2%3A153618388-153618389	SINE	B2_Mm1t	B2	FALSE	TRUE
chr2	154586334	154586335	-	7.69035	T	7,0,14,0	7	0	14	0	21	14	chr2_154586334	0.666667	D21r2	D21	OS	chr2_154586335	chr2:154586335	JACUSA_call2	mm10	3' end	Pxmp4	Pxmp4	Pxmp4	http://genome.ucsc.edu/cgi-bin/hgTracks?db=mm10&position=chr2%3A154586334-154586335	SINE	B1_Mus2	Alu	TRUE	FALSE
chr2	154586368	154586369	-	10.0578	T	16,0,10,0	16	0	10	0	26	10	chr2_154586368	0.384615	D21r2	D21	OS	chr2_154586369	chr2:154586369	JACUSA_call2	mm10	3' end	Pxmp4	Pxmp4	Pxmp4	http://genome.ucsc.edu/cgi-bin/hgTracks?db=mm10&position=chr2%3A154586368-154586369	SINE	B1_Mus2	Alu	TRUE	FALSE
chr2	154586397	154586398	-	1.32991	T	8,0,9,0	8	0	9	0	17	9	chr2_154586397	0.529412	D21r2	D21	OS	chr2_154586398	chr2:154586398	JACUSA_call2	mm10	3' end	Pxmp4	Pxmp4	Pxmp4	http://genome.ucsc.edu/cgi-bin/hgTracks?db=mm10&position=chr2%3A154586397-154586398	SINE	B1_Mus2	Alu	TRUE	FALSE
chr2	154586609	154586610	-	2.61104	T	30,0,2,0	30	0	2	0	32	2	chr2_154586609	0.0625	D21r2	D21	OS	chr2_154586610	chr2:154586610	JACUSA_call2	mm10	3' end	Pxmp4	Pxmp4	Pxmp4	http://genome.ucsc.edu/cgi-bin/hgTracks?db=mm10&position=chr2%3A154586609-154586610	SINE	B3	B2	FALSE	TRUE
chr2	154587159	154587160	-	5.00495	T	12,0,15,0	12	0	15	0	27	15	chr2_154587159	0.555556	D21r2	D21	OS	chr2_154587160	chr2:154587160	JACUSA_call2	mm10	3' end	Pxmp4	Pxmp4	Pxmp4	http://genome.ucsc.edu/cgi-bin/hgTracks?db=mm10&position=chr2%3A154587159-154587160	SINE	B1_Mus1	Alu	TRUE	FALSE
chr2	156155303	156155304	-	1.73152	T	12,0,2,0	12	0	2	0	14	2	chr2_156155303	0.142857	D21r2	D21	OS	chr2_156155304	chr2:156155304	JACUSA_call2	mm10	intron	Rbm39	Rbm39	Rbm39	http://genome.ucsc.edu/cgi-bin/hgTracks?db=mm10&position=chr2%3A156155303-156155304	SINE	B1_Mus2	Alu	TRUE	FALSE
chr2	157013790	157013791	-	2.07553	T	32,0,1,0	32	0	1	0	33	1	chr2_157013790	0.030303	D21r2	D21	OS	chr2_157013791	chr2:157013791	JACUSA_call2	mm10	exon	Soga1	Soga1	Soga1	http://genome.ucsc.edu/cgi-bin/hgTracks?db=mm10&position=chr2%3A157013790-157013791	SINE	B1_Mus1	Alu	TRUE	FALSE
chr2	157558109	157558110	-	1.1178	T	93,0,2,0	93	0	2	0	95	2	chr2_157558109	0.0210526	D21r2	D21	OS	chr2_157558110	chr2:157558110	JACUSA_call2	mm10	exon	Blcap	Blcap	Blcap	http://genome.ucsc.edu/cgi-bin/hgTracks?db=mm10&position=chr2%3A157558109-157558110				FALSE	FALSE
chr2	157558139	157558140	-	0.915656	T	111,0,12,0	111	0	12	0	123	12	chr2_157558139	0.097561	D21r2	D21	OS	chr2_157558140	chr2:157558140	JACUSA_call2	mm10	exon	Blcap	Blcap	Blcap	http://genome.ucsc.edu/cgi-bin/hgTracks?db=mm10&position=chr2%3A157558139-157558140				FALSE	FALSE
chr2	157558148	157558149	-	0.733032	T	87,0,33,0	87	0	33	0	120	33	chr2_157558148	0.275	D21r2	D21	OS	chr2_157558149	chr2:157558149	JACUSA_call2	mm10	exon	Blcap	Blcap	Blcap	http://genome.ucsc.edu/cgi-bin/hgTracks?db=mm10&position=chr2%3A157558148-157558149				FALSE	FALSE
chr2	157558159	157558160	-	0.186447	T	119,0,1,0	119	0	1	0	120	1	chr2_157558159	0.00833333	D21r2	D21	OS	chr2_157558160	chr2:157558160	JACUSA_call2	mm10	exon	Blcap	Blcap	Blcap	http://genome.ucsc.edu/cgi-bin/hgTracks?db=mm10&position=chr2%3A157558159-157558160				FALSE	FALSE
chr2	158354621	158354622	-	0.110032	T	18,0,0,0	18	0	0	0	18	0	chr2_158354621	0	D21r2	D21	OS	chr2_158354622	chr2:158354622	JACUSA_call2	mm10	3' end	Snhg17	Snhg17	Snhg17	http://genome.ucsc.edu/cgi-bin/hgTracks?db=mm10&position=chr2%3A158354621-158354622	SINE	B2_Mm1a	B2	FALSE	TRUE
chr2	163467411	163467412	-	0.283876	T	43,0,0,0	43	0	0	0	43	0	chr2_163467411	0	D21r2	D21	OS	chr2_163467412	chr2:163467412	JACUSA_call2	mm10	intergenic			Fitm2	http://genome.ucsc.edu/cgi-bin/hgTracks?db=mm10&position=chr2%3A163467411-163467412	Low_complexity	AT_rich	Low_complexity	FALSE	FALSE
chr2	163467506	163467507	-	0.477666	T	32,0,1,0	32	0	1	0	33	1	chr2_163467506	0.030303	D21r2	D21	OS	chr2_163467507	chr2:163467507	JACUSA_call2	mm10	intergenic			Fitm2	http://genome.ucsc.edu/cgi-bin/hgTracks?db=mm10&position=chr2%3A163467506-163467507	SINE	B1_Mur1	Alu	TRUE	FALSE
chr2	163467514	163467515	-	0.392443	T	32,0,1,0	32	0	1	0	33	1	chr2_163467514	0.030303	D21r2	D21	OS	chr2_163467515	chr2:163467515	JACUSA_call2	mm10	intergenic			Fitm2	http://genome.ucsc.edu/cgi-bin/hgTracks?db=mm10&position=chr2%3A163467514-163467515	SINE	B1_Mur1	Alu	TRUE	FALSE
chr2	163467522	163467523	-	4.39621	T	33,0,4,0	33	0	4	0	37	4	chr2_163467522	0.108108	D21r2	D21	OS	chr2_163467523	chr2:163467523	JACUSA_call2	mm10	intergenic			Fitm2	http://genome.ucsc.edu/cgi-bin/hgTracks?db=mm10&position=chr2%3A163467522-163467523	SINE	B1_Mur1	Alu	TRUE	FALSE
chr2	163467536	163467537	-	0.307431	T	35,0,0,0	35	0	0	0	35	0	chr2_163467536	0	D21r2	D21	OS	chr2_163467537	chr2:163467537	JACUSA_call2	mm10	intergenic			Fitm2	http://genome.ucsc.edu/cgi-bin/hgTracks?db=mm10&position=chr2%3A163467536-163467537	SINE	B1_Mur1	Alu	TRUE	FALSE
chr2	163467538	163467539	-	5.38328	T	23,0,10,0	23	0	10	0	33	10	chr2_163467538	0.30303	D21r2	D21	OS	chr2_163467539	chr2:163467539	JACUSA_call2	mm10	intergenic			Fitm2	http://genome.ucsc.edu/cgi-bin/hgTracks?db=mm10&position=chr2%3A163467538-163467539	SINE	B1_Mur1	Alu	TRUE	FALSE
chr2	163468378	163468379	-	0.334973	T	43,0,1,0	43	0	1	0	44	1	chr2_163468378	0.0227273	D21r2	D21	OS	chr2_163468379	chr2:163468379	JACUSA_call2	mm10	3' end	Fitm2	Fitm2	Fitm2	http://genome.ucsc.edu/cgi-bin/hgTracks?db=mm10&position=chr2%3A163468378-163468379	SINE	PB1D9	Alu	TRUE	FALSE
chr2	163468384	163468385	-	3.53539	T	36,0,5,0	36	0	5	0	41	5	chr2_163468384	0.121951	D21r2	D21	OS	chr2_163468385	chr2:163468385	JACUSA_call2	mm10	3' end	Fitm2	Fitm2	Fitm2	http://genome.ucsc.edu/cgi-bin/hgTracks?db=mm10&position=chr2%3A163468384-163468385	SINE	PB1D9	Alu	TRUE	FALSE
chr2	163468397	163468398	-	0.358977	T	39,0,0,0	39	0	0	0	39	0	chr2_163468397	0	D21r2	D21	OS	chr2_163468398	chr2:163468398	JACUSA_call2	mm10	3' end	Fitm2	Fitm2	Fitm2	http://genome.ucsc.edu/cgi-bin/hgTracks?db=mm10&position=chr2%3A163468397-163468398	SINE	PB1D9	Alu	TRUE	FALSE
chr2	163468418	163468419	-	3.47382	T	43,0,3,0	43	0	3	0	46	3	chr2_163468418	0.0652174	D21r2	D21	OS	chr2_163468419	chr2:163468419	JACUSA_call2	mm10	3' end	Fitm2	Fitm2	Fitm2	http://genome.ucsc.edu/cgi-bin/hgTracks?db=mm10&position=chr2%3A163468418-163468419	SINE	PB1D9	Alu	TRUE	FALSE
chr2	163468422	163468423	-	0.00635712	T	43,0,1,0	43	0	1	0	44	1	chr2_163468422	0.0227273	D21r2	D21	OS	chr2_163468423	chr2:163468423	JACUSA_call2	mm10	3' end	Fitm2	Fitm2	Fitm2	http://genome.ucsc.edu/cgi-bin/hgTracks?db=mm10&position=chr2%3A163468422-163468423	SINE	PB1D9	Alu	TRUE	FALSE
chr2	163468428	163468429	-	1.50589	T	42,0,2,0	42	0	2	0	44	2	chr2_163468428	0.0454545	D21r2	D21	OS	chr2_163468429	chr2:163468429	JACUSA_call2	mm10	3' end	Fitm2	Fitm2	Fitm2	http://genome.ucsc.edu/cgi-bin/hgTracks?db=mm10&position=chr2%3A163468428-163468429	SINE	PB1D9	Alu	TRUE	FALSE
chr2	163468435	163468436	-	0.354203	T	41,0,1,0	41	0	1	0	42	1	chr2_163468435	0.0238095	D21r2	D21	OS	chr2_163468436	chr2:163468436	JACUSA_call2	mm10	3' end	Fitm2	Fitm2	Fitm2	http://genome.ucsc.edu/cgi-bin/hgTracks?db=mm10&position=chr2%3A163468435-163468436	SINE	PB1D9	Alu	TRUE	FALSE
chr2	163468443	163468444	-	9.01247	T	21,0,20,0	21	0	20	0	41	20	chr2_163468443	0.487805	D21r2	D21	OS	chr2_163468444	chr2:163468444	JACUSA_call2	mm10	3' end	Fitm2	Fitm2	Fitm2	http://genome.ucsc.edu/cgi-bin/hgTracks?db=mm10&position=chr2%3A163468443-163468444	SINE	PB1D9	Alu	TRUE	FALSE
chr2	163468444	163468445	-	6.57013	T	26,0,14,0	26	0	14	0	40	14	chr2_163468444	0.35	D21r2	D21	OS	chr2_163468445	chr2:163468445	JACUSA_call2	mm10	3' end	Fitm2	Fitm2	Fitm2	http://genome.ucsc.edu/cgi-bin/hgTracks?db=mm10&position=chr2%3A163468444-163468445	SINE	PB1D9	Alu	TRUE	FALSE
chr2	163468885	163468886	-	1.49887	T	23,0,0,0	23	0	0	0	23	0	chr2_163468885	0	D21r2	D21	OS	chr2_163468886	chr2:163468886	JACUSA_call2	mm10	3' end	Fitm2	Fitm2	Fitm2	http://genome.ucsc.edu/cgi-bin/hgTracks?db=mm10&position=chr2%3A163468885-163468886	SINE	B1_Mus1	Alu	TRUE	FALSE
chr2	164425890	164425891	-	0.0205247	T	408,0,12,0	408	0	12	0	420	12	chr2_164425890	0.0285714	D21r2	D21	OS	chr2_164425891	chr2:164425891	JACUSA_call2	mm10	exon	Sdc4	Sdc4	Sdc4	http://genome.ucsc.edu/cgi-bin/hgTracks?db=mm10&position=chr2%3A164425890-164425891	Simple_repeat	(TC)n	Simple_repeat	FALSE	FALSE
chr2	18214566	18214567	-	0.261039	T	54,0,0,0	54	0	0	0	54	0	chr2_18214566	0	D21r2	D21	OS	chr2_18214567	chr2:18214567	JACUSA_call2	mm10	3' end	Dnajc1	Dnajc1	Dnajc1	http://genome.ucsc.edu/cgi-bin/hgTracks?db=mm10&position=chr2%3A18214566-18214567				FALSE	FALSE
chr2	18214606	18214607	-	0.772069	T	44,0,2,0	44	0	2	0	46	2	chr2_18214606	0.0434783	D21r2	D21	OS	chr2_18214607	chr2:18214607	JACUSA_call2	mm10	3' end	Dnajc1	Dnajc1	Dnajc1	http://genome.ucsc.edu/cgi-bin/hgTracks?db=mm10&position=chr2%3A18214606-18214607	SINE	ID_B1	B4	FALSE	FALSE
chr2	18214610	18214611	-	0.283427	T	45,0,0,0	45	0	0	0	45	0	chr2_18214610	0	D21r2	D21	OS	chr2_18214611	chr2:18214611	JACUSA_call2	mm10	3' end	Dnajc1	Dnajc1	Dnajc1	http://genome.ucsc.edu/cgi-bin/hgTracks?db=mm10&position=chr2%3A18214610-18214611	SINE	ID_B1	B4	FALSE	FALSE
chr2	18214614	18214615	-	9.61149	T	37,0,9,0	37	0	9	0	46	9	chr2_18214614	0.195652	D21r2	D21	OS	chr2_18214615	chr2:18214615	JACUSA_call2	mm10	3' end	Dnajc1	Dnajc1	Dnajc1	http://genome.ucsc.edu/cgi-bin/hgTracks?db=mm10&position=chr2%3A18214614-18214615	SINE	ID_B1	B4	FALSE	FALSE
chr2	18214616	18214617	-	12.2224	T	40,0,8,0	40	0	8	0	48	8	chr2_18214616	0.166667	D21r2	D21	OS	chr2_18214617	chr2:18214617	JACUSA_call2	mm10	3' end	Dnajc1	Dnajc1	Dnajc1	http://genome.ucsc.edu/cgi-bin/hgTracks?db=mm10&position=chr2%3A18214616-18214617	SINE	ID_B1	B4	FALSE	FALSE
chr2	18214628	18214629	-	5.82662	T	41,0,3,0	41	0	3	0	44	3	chr2_18214628	0.0681818	D21r2	D21	OS	chr2_18214629	chr2:18214629	JACUSA_call2	mm10	3' end	Dnajc1	Dnajc1	Dnajc1	http://genome.ucsc.edu/cgi-bin/hgTracks?db=mm10&position=chr2%3A18214628-18214629	SINE	ID_B1	B4	FALSE	FALSE
chr2	18214646	18214647	-	10.4918	T	30,0,14,0	30	0	14	0	44	14	chr2_18214646	0.318182	D21r2	D21	OS	chr2_18214647	chr2:18214647	JACUSA_call2	mm10	3' end	Dnajc1	Dnajc1	Dnajc1	http://genome.ucsc.edu/cgi-bin/hgTracks?db=mm10&position=chr2%3A18214646-18214647	SINE	ID_B1	B4	FALSE	FALSE
chr2	18214652	18214653	-	0.758345	T	45,0,2,0	45	0	2	0	47	2	chr2_18214652	0.0425532	D21r2	D21	OS	chr2_18214653	chr2:18214653	JACUSA_call2	mm10	3' end	Dnajc1	Dnajc1	Dnajc1	http://genome.ucsc.edu/cgi-bin/hgTracks?db=mm10&position=chr2%3A18214652-18214653	SINE	ID_B1	B4	FALSE	FALSE
chr2	18214654	18214655	-	0.73059	T	45,0,3,0	45	0	3	0	48	3	chr2_18214654	0.0625	D21r2	D21	OS	chr2_18214655	chr2:18214655	JACUSA_call2	mm10	3' end	Dnajc1	Dnajc1	Dnajc1	http://genome.ucsc.edu/cgi-bin/hgTracks?db=mm10&position=chr2%3A18214654-18214655	SINE	ID_B1	B4	FALSE	FALSE
chr2	18214655	18214656	-	8.28233	T	36,0,12,0	36	0	12	0	48	12	chr2_18214655	0.25	D21r2	D21	OS	chr2_18214656	chr2:18214656	JACUSA_call2	mm10	3' end	Dnajc1	Dnajc1	Dnajc1	http://genome.ucsc.edu/cgi-bin/hgTracks?db=mm10&position=chr2%3A18214655-18214656	SINE	ID_B1	B4	FALSE	FALSE
chr2	18214656	18214657	-	7.86938	T	33,0,14,0	33	0	14	0	47	14	chr2_18214656	0.297872	D21r2	D21	OS	chr2_18214657	chr2:18214657	JACUSA_call2	mm10	3' end	Dnajc1	Dnajc1	Dnajc1	http://genome.ucsc.edu/cgi-bin/hgTracks?db=mm10&position=chr2%3A18214656-18214657	SINE	ID_B1	B4	FALSE	FALSE
chr2	18214660	18214661	-	2.28765	T	45,0,4,0	45	0	4	0	49	4	chr2_18214660	0.0816327	D21r2	D21	OS	chr2_18214661	chr2:18214661	JACUSA_call2	mm10	3' end	Dnajc1	Dnajc1	Dnajc1	http://genome.ucsc.edu/cgi-bin/hgTracks?db=mm10&position=chr2%3A18214660-18214661	SINE	ID_B1	B4	FALSE	FALSE
chr2	18214667	18214668	-	6.27774	T	41,0,6,0	41	0	6	0	47	6	chr2_18214667	0.12766	D21r2	D21	OS	chr2_18214668	chr2:18214668	JACUSA_call2	mm10	3' end	Dnajc1	Dnajc1	Dnajc1	http://genome.ucsc.edu/cgi-bin/hgTracks?db=mm10&position=chr2%3A18214667-18214668	SINE	ID_B1	B4	FALSE	FALSE
chr2	18214672	18214673	-	0.764439	T	43,0,4,0	43	0	4	0	47	4	chr2_18214672	0.0851064	D21r2	D21	OS	chr2_18214673	chr2:18214673	JACUSA_call2	mm10	3' end	Dnajc1	Dnajc1	Dnajc1	http://genome.ucsc.edu/cgi-bin/hgTracks?db=mm10&position=chr2%3A18214672-18214673	SINE	ID_B1	B4	FALSE	FALSE
chr2	18214685	18214686	-	0.787915	T	36,0,1,0	36	0	1	0	37	1	chr2_18214685	0.027027	D21r2	D21	OS	chr2_18214686	chr2:18214686	JACUSA_call2	mm10	3' end	Dnajc1	Dnajc1	Dnajc1	http://genome.ucsc.edu/cgi-bin/hgTracks?db=mm10&position=chr2%3A18214685-18214686	SINE	ID_B1	B4	FALSE	FALSE
chr2	18214688	18214689	-	5.96103	T	31,0,4,0	31	0	4	0	35	4	chr2_18214688	0.114286	D21r2	D21	OS	chr2_18214689	chr2:18214689	JACUSA_call2	mm10	3' end	Dnajc1	Dnajc1	Dnajc1	http://genome.ucsc.edu/cgi-bin/hgTracks?db=mm10&position=chr2%3A18214688-18214689	LTR	ORR1D2	ERVL-MaLR	FALSE	FALSE
chr2	18214690	18214691	-	9.84817	T	30,0,5,0	30	0	5	0	35	5	chr2_18214690	0.142857	D21r2	D21	OS	chr2_18214691	chr2:18214691	JACUSA_call2	mm10	3' end	Dnajc1	Dnajc1	Dnajc1	http://genome.ucsc.edu/cgi-bin/hgTracks?db=mm10&position=chr2%3A18214690-18214691	LTR	ORR1D2	ERVL-MaLR	FALSE	FALSE
chr2	18214695	18214696	-	3.97602	T	30,0,2,0	30	0	2	0	32	2	chr2_18214695	0.0625	D21r2	D21	OS	chr2_18214696	chr2:18214696	JACUSA_call2	mm10	3' end	Dnajc1	Dnajc1	Dnajc1	http://genome.ucsc.edu/cgi-bin/hgTracks?db=mm10&position=chr2%3A18214695-18214696	LTR	ORR1D2	ERVL-MaLR	FALSE	FALSE
chr2	18214713	18214714	-	0.287596	T	33,0,0,0	33	0	0	0	33	0	chr2_18214713	0	D21r2	D21	OS	chr2_18214714	chr2:18214714	JACUSA_call2	mm10	3' end	Dnajc1	Dnajc1	Dnajc1	http://genome.ucsc.edu/cgi-bin/hgTracks?db=mm10&position=chr2%3A18214713-18214714	LTR	ORR1D2	ERVL-MaLR	FALSE	FALSE
chr2	18214721	18214722	-	8.38008	T	25,0,9,0	25	0	9	0	34	9	chr2_18214721	0.264706	D21r2	D21	OS	chr2_18214722	chr2:18214722	JACUSA_call2	mm10	3' end	Dnajc1	Dnajc1	Dnajc1	http://genome.ucsc.edu/cgi-bin/hgTracks?db=mm10&position=chr2%3A18214721-18214722	LTR	ORR1D2	ERVL-MaLR	FALSE	FALSE
chr2	18214726	18214727	-	3.96132	T	34,0,2,0	34	0	2	0	36	2	chr2_18214726	0.0555556	D21r2	D21	OS	chr2_18214727	chr2:18214727	JACUSA_call2	mm10	3' end	Dnajc1	Dnajc1	Dnajc1	http://genome.ucsc.edu/cgi-bin/hgTracks?db=mm10&position=chr2%3A18214726-18214727	LTR	ORR1D2	ERVL-MaLR	FALSE	FALSE
chr2	18214727	18214728	-	5.37319	T	29,0,7,0	29	0	7	0	36	7	chr2_18214727	0.194444	D21r2	D21	OS	chr2_18214728	chr2:18214728	JACUSA_call2	mm10	3' end	Dnajc1	Dnajc1	Dnajc1	http://genome.ucsc.edu/cgi-bin/hgTracks?db=mm10&position=chr2%3A18214727-18214728	LTR	ORR1D2	ERVL-MaLR	FALSE	FALSE
chr2	18214728	18214729	-	9.59547	T	26,0,10,0	26	0	10	0	36	10	chr2_18214728	0.277778	D21r2	D21	OS	chr2_18214729	chr2:18214729	JACUSA_call2	mm10	3' end	Dnajc1	Dnajc1	Dnajc1	http://genome.ucsc.edu/cgi-bin/hgTracks?db=mm10&position=chr2%3A18214728-18214729	LTR	ORR1D2	ERVL-MaLR	FALSE	FALSE
chr2	18214732	18214733	-	4.74476	T	27,0,8,0	27	0	8	0	35	8	chr2_18214732	0.228571	D21r2	D21	OS	chr2_18214733	chr2:18214733	JACUSA_call2	mm10	3' end	Dnajc1	Dnajc1	Dnajc1	http://genome.ucsc.edu/cgi-bin/hgTracks?db=mm10&position=chr2%3A18214732-18214733	LTR	ORR1D2	ERVL-MaLR	FALSE	FALSE
chr2	18214735	18214736	-	5.41803	T	29,0,9,0	29	0	9	0	38	9	chr2_18214735	0.236842	D21r2	D21	OS	chr2_18214736	chr2:18214736	JACUSA_call2	mm10	3' end	Dnajc1	Dnajc1	Dnajc1	http://genome.ucsc.edu/cgi-bin/hgTracks?db=mm10&position=chr2%3A18214735-18214736	LTR	ORR1D2	ERVL-MaLR	FALSE	FALSE
chr2	18214736	18214737	-	0.797998	T	36,0,1,0	36	0	1	0	37	1	chr2_18214736	0.027027	D21r2	D21	OS	chr2_18214737	chr2:18214737	JACUSA_call2	mm10	3' end	Dnajc1	Dnajc1	Dnajc1	http://genome.ucsc.edu/cgi-bin/hgTracks?db=mm10&position=chr2%3A18214736-18214737	LTR	ORR1D2	ERVL-MaLR	FALSE	FALSE
chr2	18215291	18215292	-	2.79221	T	25,0,4,0	25	0	4	0	29	4	chr2_18215291	0.137931	D21r2	D21	OS	chr2_18215292	chr2:18215292	JACUSA_call2	mm10	exon	Dnajc1	Dnajc1	Dnajc1	http://genome.ucsc.edu/cgi-bin/hgTracks?db=mm10&position=chr2%3A18215291-18215292	LTR	ORR1D2	ERVL-MaLR	FALSE	FALSE
chr2	18215294	18215295	-	4.42562	T	17,0,12,0	17	0	12	0	29	12	chr2_18215294	0.413793	D21r2	D21	OS	chr2_18215295	chr2:18215295	JACUSA_call2	mm10	exon	Dnajc1	Dnajc1	Dnajc1	http://genome.ucsc.edu/cgi-bin/hgTracks?db=mm10&position=chr2%3A18215294-18215295	LTR	ORR1D2	ERVL-MaLR	FALSE	FALSE
chr2	18215344	18215345	-	1.58063	T	22,0,3,0	22	0	3	0	25	3	chr2_18215344	0.12	D21r2	D21	OS	chr2_18215345	chr2:18215345	JACUSA_call2	mm10	exon	Dnajc1	Dnajc1	Dnajc1	http://genome.ucsc.edu/cgi-bin/hgTracks?db=mm10&position=chr2%3A18215344-18215345	SINE	ID_B1	B4	FALSE	FALSE
chr2	18215350	18215351	-	2.25673	T	21,0,3,0	21	0	3	0	24	3	chr2_18215350	0.125	D21r2	D21	OS	chr2_18215351	chr2:18215351	JACUSA_call2	mm10	exon	Dnajc1	Dnajc1	Dnajc1	http://genome.ucsc.edu/cgi-bin/hgTracks?db=mm10&position=chr2%3A18215350-18215351	SINE	ID_B1	B4	FALSE	FALSE
chr2	18215354	18215355	-	6.24926	T	18,0,7,0	18	0	7	0	25	7	chr2_18215354	0.28	D21r2	D21	OS	chr2_18215355	chr2:18215355	JACUSA_call2	mm10	exon	Dnajc1	Dnajc1	Dnajc1	http://genome.ucsc.edu/cgi-bin/hgTracks?db=mm10&position=chr2%3A18215354-18215355	SINE	ID_B1	B4	FALSE	FALSE
chr2	18215356	18215357	-	4.28057	T	24,0,3,0	24	0	3	0	27	3	chr2_18215356	0.111111	D21r2	D21	OS	chr2_18215357	chr2:18215357	JACUSA_call2	mm10	exon	Dnajc1	Dnajc1	Dnajc1	http://genome.ucsc.edu/cgi-bin/hgTracks?db=mm10&position=chr2%3A18215356-18215357	SINE	ID_B1	B4	FALSE	FALSE
chr2	18215358	18215359	-	4.35685	T	19,0,7,0	19	0	7	0	26	7	chr2_18215358	0.269231	D21r2	D21	OS	chr2_18215359	chr2:18215359	JACUSA_call2	mm10	exon	Dnajc1	Dnajc1	Dnajc1	http://genome.ucsc.edu/cgi-bin/hgTracks?db=mm10&position=chr2%3A18215358-18215359	SINE	ID_B1	B4	FALSE	FALSE
chr2	18215362	18215363	-	7.94466	T	14,0,11,0	14	0	11	0	25	11	chr2_18215362	0.44	D21r2	D21	OS	chr2_18215363	chr2:18215363	JACUSA_call2	mm10	exon	Dnajc1	Dnajc1	Dnajc1	http://genome.ucsc.edu/cgi-bin/hgTracks?db=mm10&position=chr2%3A18215362-18215363	SINE	ID_B1	B4	FALSE	FALSE
chr2	18215373	18215374	-	8.07728	T	18,0,11,0	18	0	11	0	29	11	chr2_18215373	0.37931	D21r2	D21	OS	chr2_18215374	chr2:18215374	JACUSA_call2	mm10	exon	Dnajc1	Dnajc1	Dnajc1	http://genome.ucsc.edu/cgi-bin/hgTracks?db=mm10&position=chr2%3A18215373-18215374	SINE	ID_B1	B4	FALSE	FALSE
chr2	18215376	18215377	-	1.54605	T	29,0,0,0	29	0	0	0	29	0	chr2_18215376	0	D21r2	D21	OS	chr2_18215377	chr2:18215377	JACUSA_call2	mm10	exon	Dnajc1	Dnajc1	Dnajc1	http://genome.ucsc.edu/cgi-bin/hgTracks?db=mm10&position=chr2%3A18215376-18215377	SINE	ID_B1	B4	FALSE	FALSE
chr2	18215377	18215378	-	0.908092	T	29,0,0,0	29	0	0	0	29	0	chr2_18215377	0	D21r2	D21	OS	chr2_18215378	chr2:18215378	JACUSA_call2	mm10	exon	Dnajc1	Dnajc1	Dnajc1	http://genome.ucsc.edu/cgi-bin/hgTracks?db=mm10&position=chr2%3A18215377-18215378	SINE	ID_B1	B4	FALSE	FALSE
chr2	18215379	18215380	-	0.355061	T	27,0,1,0	27	0	1	0	28	1	chr2_18215379	0.0357143	D21r2	D21	OS	chr2_18215380	chr2:18215380	JACUSA_call2	mm10	exon	Dnajc1	Dnajc1	Dnajc1	http://genome.ucsc.edu/cgi-bin/hgTracks?db=mm10&position=chr2%3A18215379-18215380	SINE	ID_B1	B4	FALSE	FALSE
chr2	18215387	18215388	-	1.31606	T	22,0,3,0	22	0	3	0	25	3	chr2_18215387	0.12	D21r2	D21	OS	chr2_18215388	chr2:18215388	JACUSA_call2	mm10	exon	Dnajc1	Dnajc1	Dnajc1	http://genome.ucsc.edu/cgi-bin/hgTracks?db=mm10&position=chr2%3A18215387-18215388	SINE	ID_B1	B4	FALSE	FALSE
chr2	18215388	18215389	-	4.24891	T	22,0,2,0	22	0	2	0	24	2	chr2_18215388	0.0833333	D21r2	D21	OS	chr2_18215389	chr2:18215389	JACUSA_call2	mm10	exon	Dnajc1	Dnajc1	Dnajc1	http://genome.ucsc.edu/cgi-bin/hgTracks?db=mm10&position=chr2%3A18215388-18215389	SINE	ID_B1	B4	FALSE	FALSE
chr2	18215389	18215390	-	3.54342	T	24,0,1,0	24	0	1	0	25	1	chr2_18215389	0.04	D21r2	D21	OS	chr2_18215390	chr2:18215390	JACUSA_call2	mm10	exon	Dnajc1	Dnajc1	Dnajc1	http://genome.ucsc.edu/cgi-bin/hgTracks?db=mm10&position=chr2%3A18215389-18215390	SINE	ID_B1	B4	FALSE	FALSE
chr2	18215393	18215394	-	4.59	T	22,0,4,0	22	0	4	0	26	4	chr2_18215393	0.153846	D21r2	D21	OS	chr2_18215394	chr2:18215394	JACUSA_call2	mm10	exon	Dnajc1	Dnajc1	Dnajc1	http://genome.ucsc.edu/cgi-bin/hgTracks?db=mm10&position=chr2%3A18215393-18215394	SINE	ID_B1	B4	FALSE	FALSE
chr2	18215394	18215395	-	0.902933	T	28,0,2,0	28	0	2	0	30	2	chr2_18215394	0.0666667	D21r2	D21	OS	chr2_18215395	chr2:18215395	JACUSA_call2	mm10	exon	Dnajc1	Dnajc1	Dnajc1	http://genome.ucsc.edu/cgi-bin/hgTracks?db=mm10&position=chr2%3A18215394-18215395	SINE	ID_B1	B4	FALSE	FALSE
chr2	18215396	18215397	-	0.881764	T	35,0,0,0	35	0	0	0	35	0	chr2_18215396	0	D21r2	D21	OS	chr2_18215397	chr2:18215397	JACUSA_call2	mm10	exon	Dnajc1	Dnajc1	Dnajc1	http://genome.ucsc.edu/cgi-bin/hgTracks?db=mm10&position=chr2%3A18215396-18215397	SINE	ID_B1	B4	FALSE	FALSE
chr2	18215410	18215411	-	0.119397	T	36,0,0,0	36	0	0	0	36	0	chr2_18215410	0	D21r2	D21	OS	chr2_18215411	chr2:18215411	JACUSA_call2	mm10	exon	Dnajc1	Dnajc1	Dnajc1	http://genome.ucsc.edu/cgi-bin/hgTracks?db=mm10&position=chr2%3A18215410-18215411	SINE	ID_B1	B4	FALSE	FALSE
chr2	25516482	25516483	-	3.77804	T	18,0,1,0	18	0	1	0	19	1	chr2_25516482	0.0526316	D21r2	D21	OS	chr2_25516483	chr2:25516483	JACUSA_call2	mm10	intergenic			Traf2	http://genome.ucsc.edu/cgi-bin/hgTracks?db=mm10&position=chr2%3A25516482-25516483	SINE	B1_Mur4	Alu	TRUE	FALSE
chr2	26385513	26385514	-	0.183365	T	95,0,0,0	95	0	0	0	95	0	chr2_26385513	0	D21r2	D21	OS	chr2_26385514	chr2:26385514	JACUSA_call2	mm10	exon	Entr1	Entr1	Entr1	http://genome.ucsc.edu/cgi-bin/hgTracks?db=mm10&position=chr2%3A26385513-26385514				FALSE	FALSE
chr2	26385528	26385529	-	1.56657	T	100,0,0,0	100	0	0	0	100	0	chr2_26385528	0	D21r2	D21	OS	chr2_26385529	chr2:26385529	JACUSA_call2	mm10	exon	Entr1	Entr1	Entr1	http://genome.ucsc.edu/cgi-bin/hgTracks?db=mm10&position=chr2%3A26385528-26385529				FALSE	FALSE
chr2	31030349	31030350	-	0.364205	T	35,0,0,0	35	0	0	0	35	0	chr2_31030349	0	D21r2	D21	OS	chr2_31030350	chr2:31030350	JACUSA_call2	mm10	intron	Fnbp1	Fnbp1	Fnbp1	http://genome.ucsc.edu/cgi-bin/hgTracks?db=mm10&position=chr2%3A31030349-31030350	SINE	B1F2	Alu	TRUE	FALSE
chr2	31030363	31030364	-	6.34776	T	31,0,3,0	31	0	3	0	34	3	chr2_31030363	0.0882353	D21r2	D21	OS	chr2_31030364	chr2:31030364	JACUSA_call2	mm10	intron	Fnbp1	Fnbp1	Fnbp1	http://genome.ucsc.edu/cgi-bin/hgTracks?db=mm10&position=chr2%3A31030363-31030364	SINE	B1F2	Alu	TRUE	FALSE
chr2	31030368	31030369	-	2.89213	T	29,0,3,0	29	0	3	0	32	3	chr2_31030368	0.09375	D21r2	D21	OS	chr2_31030369	chr2:31030369	JACUSA_call2	mm10	intron	Fnbp1	Fnbp1	Fnbp1	http://genome.ucsc.edu/cgi-bin/hgTracks?db=mm10&position=chr2%3A31030368-31030369	SINE	B1F2	Alu	TRUE	FALSE
chr2	31030369	31030370	-	1.5796	T	29,0,2,0	29	0	2	0	31	2	chr2_31030369	0.0645161	D21r2	D21	OS	chr2_31030370	chr2:31030370	JACUSA_call2	mm10	intron	Fnbp1	Fnbp1	Fnbp1	http://genome.ucsc.edu/cgi-bin/hgTracks?db=mm10&position=chr2%3A31030369-31030370	SINE	B1F2	Alu	TRUE	FALSE
chr2	31030374	31030375	-	0.929463	T	35,0,2,0	35	0	2	0	37	2	chr2_31030374	0.0540541	D21r2	D21	OS	chr2_31030375	chr2:31030375	JACUSA_call2	mm10	intron	Fnbp1	Fnbp1	Fnbp1	http://genome.ucsc.edu/cgi-bin/hgTracks?db=mm10&position=chr2%3A31030374-31030375	SINE	B1F2	Alu	TRUE	FALSE
chr2	31030383	31030384	-	6.26634	T	31,0,9,0	31	0	9	0	40	9	chr2_31030383	0.225	D21r2	D21	OS	chr2_31030384	chr2:31030384	JACUSA_call2	mm10	intron	Fnbp1	Fnbp1	Fnbp1	http://genome.ucsc.edu/cgi-bin/hgTracks?db=mm10&position=chr2%3A31030383-31030384	SINE	B1F2	Alu	TRUE	FALSE
chr2	31030387	31030388	-	0.0365755	T	37,0,2,0	37	0	2	0	39	2	chr2_31030387	0.0512821	D21r2	D21	OS	chr2_31030388	chr2:31030388	JACUSA_call2	mm10	intron	Fnbp1	Fnbp1	Fnbp1	http://genome.ucsc.edu/cgi-bin/hgTracks?db=mm10&position=chr2%3A31030387-31030388	SINE	B1F2	Alu	TRUE	FALSE
chr2	31030388	31030389	-	0.894158	T	39,0,0,0	39	0	0	0	39	0	chr2_31030388	0	D21r2	D21	OS	chr2_31030389	chr2:31030389	JACUSA_call2	mm10	intron	Fnbp1	Fnbp1	Fnbp1	http://genome.ucsc.edu/cgi-bin/hgTracks?db=mm10&position=chr2%3A31030388-31030389	SINE	B1F2	Alu	TRUE	FALSE
chr2	31030404	31030405	-	0.00442425	T	36,0,2,0	36	0	2	0	38	2	chr2_31030404	0.0526316	D21r2	D21	OS	chr2_31030405	chr2:31030405	JACUSA_call2	mm10	intron	Fnbp1	Fnbp1	Fnbp1	http://genome.ucsc.edu/cgi-bin/hgTracks?db=mm10&position=chr2%3A31030404-31030405	SINE	B1F2	Alu	TRUE	FALSE
chr2	31030407	31030408	-	0.349447	T	37,0,0,0	37	0	0	0	37	0	chr2_31030407	0	D21r2	D21	OS	chr2_31030408	chr2:31030408	JACUSA_call2	mm10	intron	Fnbp1	Fnbp1	Fnbp1	http://genome.ucsc.edu/cgi-bin/hgTracks?db=mm10&position=chr2%3A31030407-31030408	SINE	B1F2	Alu	TRUE	FALSE
chr2	31030412	31030413	-	0.340241	T	40,0,1,0	40	0	1	0	41	1	chr2_31030412	0.0243902	D21r2	D21	OS	chr2_31030413	chr2:31030413	JACUSA_call2	mm10	intron	Fnbp1	Fnbp1	Fnbp1	http://genome.ucsc.edu/cgi-bin/hgTracks?db=mm10&position=chr2%3A31030412-31030413	SINE	B1F2	Alu	TRUE	FALSE
chr2	31030931	31030932	-	9.35372	T	12,0,16,0	12	0	16	0	28	16	chr2_31030931	0.571429	D21r2	D21	OS	chr2_31030932	chr2:31030932	JACUSA_call2	mm10	intron	Fnbp1	Fnbp1	Fnbp1	http://genome.ucsc.edu/cgi-bin/hgTracks?db=mm10&position=chr2%3A31030931-31030932	SINE	B1_Mur4	Alu	TRUE	FALSE
chr2	31030941	31030942	-	7.67754	T	18,0,11,0	18	0	11	0	29	11	chr2_31030941	0.37931	D21r2	D21	OS	chr2_31030942	chr2:31030942	JACUSA_call2	mm10	intron	Fnbp1	Fnbp1	Fnbp1	http://genome.ucsc.edu/cgi-bin/hgTracks?db=mm10&position=chr2%3A31030941-31030942	SINE	B1_Mur4	Alu	TRUE	FALSE
chr2	31030942	31030943	-	10.2262	T	8,0,20,0	8	0	20	0	28	20	chr2_31030942	0.714286	D21r2	D21	OS	chr2_31030943	chr2:31030943	JACUSA_call2	mm10	intron	Fnbp1	Fnbp1	Fnbp1	http://genome.ucsc.edu/cgi-bin/hgTracks?db=mm10&position=chr2%3A31030942-31030943	SINE	B1_Mur4	Alu	TRUE	FALSE
chr2	31031059	31031060	-	2.952	T	23,0,6,0	23	0	6	0	29	6	chr2_31031059	0.206897	D21r2	D21	OS	chr2_31031060	chr2:31031060	JACUSA_call2	mm10	intron	Fnbp1	Fnbp1	Fnbp1	http://genome.ucsc.edu/cgi-bin/hgTracks?db=mm10&position=chr2%3A31031059-31031060	SINE	B1_Mur2	Alu	TRUE	FALSE
chr2	32309426	32309427	-	4.87463	T	130,0,12,0	130	0	12	0	142	12	chr2_32309426	0.084507	D21r2	D21	OS	chr2_32309427	chr2:32309427	JACUSA_call2	mm10	3' end	Dnm1	Dnm1	Dnm1	http://genome.ucsc.edu/cgi-bin/hgTracks?db=mm10&position=chr2%3A32309426-32309427				FALSE	FALSE
chr2	34812076	34812077	-	0.315271	T	22,0,0,0	22	0	0	0	22	0	chr2_34812076	0	D21r2	D21	OS	chr2_34812077	chr2:34812077	JACUSA_call2	mm10	3' end	Fbxw2	Fbxw2	Fbxw2	http://genome.ucsc.edu/cgi-bin/hgTracks?db=mm10&position=chr2%3A34812076-34812077	SINE	B1_Mur3	Alu	TRUE	FALSE
chr2	34812136	34812137	-	0.837592	T	22,0,0,0	22	0	0	0	22	0	chr2_34812136	0	D21r2	D21	OS	chr2_34812137	chr2:34812137	JACUSA_call2	mm10	3' end	Fbxw2	Fbxw2	Fbxw2	http://genome.ucsc.edu/cgi-bin/hgTracks?db=mm10&position=chr2%3A34812136-34812137	SINE	B1_Mur3	Alu	TRUE	FALSE
chr2	34823389	34823390	-	1.57487	T	6,0,0,0	6	0	0	0	6	0	chr2_34823389	0	D21r2	D21	OS	chr2_34823390	chr2:34823390	JACUSA_call2	mm10	promoter	Fbxw2	Fbxw2	Fbxw2	http://genome.ucsc.edu/cgi-bin/hgTracks?db=mm10&position=chr2%3A34823389-34823390	SINE	B1_Mus1	Alu	TRUE	FALSE
chr2	34823395	34823396	-	0.421535	T	3,0,2,0	3	0	2	0	5	2	chr2_34823395	0.4	D21r2	D21	OS	chr2_34823396	chr2:34823396	JACUSA_call2	mm10	promoter	Fbxw2	Fbxw2	Fbxw2	http://genome.ucsc.edu/cgi-bin/hgTracks?db=mm10&position=chr2%3A34823395-34823396	SINE	B1_Mus1	Alu	TRUE	FALSE
chr2	37425938	37425939	-	11.884	T	26,0,16,0	26	0	16	0	42	16	chr2_37425938	0.380952	D21r2	D21	OS	chr2_37425939	chr2:37425939	JACUSA_call2	mm10	3' end	Zbtb6	Zbtb6	Zbtb6	http://genome.ucsc.edu/cgi-bin/hgTracks?db=mm10&position=chr2%3A37425938-37425939	SINE	B1F2	Alu	TRUE	FALSE
chr2	5019718	5019719	-	1.10833	T	4,0,2,0	4	0	2	0	6	2	chr2_5019718	0.333333	D21r2	D21	OS	chr2_5019719	chr2:5019719	JACUSA_call2	mm10	3' end	Optn	Optn	Optn	http://genome.ucsc.edu/cgi-bin/hgTracks?db=mm10&position=chr2%3A5019718-5019719				FALSE	FALSE
chr2	5019720	5019721	-	0.0781317	T	5,0,0,0	5	0	0	0	5	0	chr2_5019720	0	D21r2	D21	OS	chr2_5019721	chr2:5019721	JACUSA_call2	mm10	3' end	Optn	Optn	Optn	http://genome.ucsc.edu/cgi-bin/hgTracks?db=mm10&position=chr2%3A5019720-5019721				FALSE	FALSE
chr2	5019722	5019723	-	1.4012	T	2,0,4,0	2	0	4	0	6	4	chr2_5019722	0.666667	D21r2	D21	OS	chr2_5019723	chr2:5019723	JACUSA_call2	mm10	3' end	Optn	Optn	Optn	http://genome.ucsc.edu/cgi-bin/hgTracks?db=mm10&position=chr2%3A5019722-5019723				FALSE	FALSE
chr2	5019723	5019724	-	1.29636	T	6,0,0,0	6	0	0	0	6	0	chr2_5019723	0	D21r2	D21	OS	chr2_5019724	chr2:5019724	JACUSA_call2	mm10	3' end	Optn	Optn	Optn	http://genome.ucsc.edu/cgi-bin/hgTracks?db=mm10&position=chr2%3A5019723-5019724				FALSE	FALSE
chr2	5019725	5019726	-	2.09849	T	3,0,3,0	3	0	3	0	6	3	chr2_5019725	0.5	D21r2	D21	OS	chr2_5019726	chr2:5019726	JACUSA_call2	mm10	3' end	Optn	Optn	Optn	http://genome.ucsc.edu/cgi-bin/hgTracks?db=mm10&position=chr2%3A5019725-5019726				FALSE	FALSE
chr2	5019726	5019727	-	1.98298	T	2,0,4,0	2	0	4	0	6	4	chr2_5019726	0.666667	D21r2	D21	OS	chr2_5019727	chr2:5019727	JACUSA_call2	mm10	3' end	Optn	Optn	Optn	http://genome.ucsc.edu/cgi-bin/hgTracks?db=mm10&position=chr2%3A5019726-5019727				FALSE	FALSE
chr2	5019727	5019728	-	0.264324	T	5,0,2,0	5	0	2	0	7	2	chr2_5019727	0.285714	D21r2	D21	OS	chr2_5019728	chr2:5019728	JACUSA_call2	mm10	3' end	Optn	Optn	Optn	http://genome.ucsc.edu/cgi-bin/hgTracks?db=mm10&position=chr2%3A5019727-5019728				FALSE	FALSE
chr2	5019730	5019731	-	3.73118	T	2,0,5,0	2	0	5	0	7	5	chr2_5019730	0.714286	D21r2	D21	OS	chr2_5019731	chr2:5019731	JACUSA_call2	mm10	3' end	Optn	Optn	Optn	http://genome.ucsc.edu/cgi-bin/hgTracks?db=mm10&position=chr2%3A5019730-5019731				FALSE	FALSE
chr2	5019732	5019733	-	-0.00204386	T	8,0,1,0	8	0	1	0	9	1	chr2_5019732	0.111111	D21r2	D21	OS	chr2_5019733	chr2:5019733	JACUSA_call2	mm10	3' end	Optn	Optn	Optn	http://genome.ucsc.edu/cgi-bin/hgTracks?db=mm10&position=chr2%3A5019732-5019733				FALSE	FALSE
chr2	5019737	5019738	-	3.23193	T	5,0,4,0	5	0	4	0	9	4	chr2_5019737	0.444444	D21r2	D21	OS	chr2_5019738	chr2:5019738	JACUSA_call2	mm10	3' end	Optn	Optn	Optn	http://genome.ucsc.edu/cgi-bin/hgTracks?db=mm10&position=chr2%3A5019737-5019738				FALSE	FALSE
chr2	5019739	5019740	-	1.54654	T	8,0,1,0	8	0	1	0	9	1	chr2_5019739	0.111111	D21r2	D21	OS	chr2_5019740	chr2:5019740	JACUSA_call2	mm10	3' end	Optn	Optn	Optn	http://genome.ucsc.edu/cgi-bin/hgTracks?db=mm10&position=chr2%3A5019739-5019740				FALSE	FALSE
chr2	5019741	5019742	-	-0.00124651	T	9,0,0,0	9	0	0	0	9	0	chr2_5019741	0	D21r2	D21	OS	chr2_5019742	chr2:5019742	JACUSA_call2	mm10	3' end	Optn	Optn	Optn	http://genome.ucsc.edu/cgi-bin/hgTracks?db=mm10&position=chr2%3A5019741-5019742				FALSE	FALSE
chr2	5019748	5019749	-	0.576155	T	6,0,1,0	6	0	1	0	7	1	chr2_5019748	0.142857	D21r2	D21	OS	chr2_5019749	chr2:5019749	JACUSA_call2	mm10	3' end	Optn	Optn	Optn	http://genome.ucsc.edu/cgi-bin/hgTracks?db=mm10&position=chr2%3A5019748-5019749				FALSE	FALSE
chr2	5021031	5021032	-	0.12369	T	56,0,0,0	56	0	0	0	56	0	chr2_5021031	0	D21r2	D21	OS	chr2_5021032	chr2:5021032	JACUSA_call2	mm10	3' end	Optn	Optn	Optn	http://genome.ucsc.edu/cgi-bin/hgTracks?db=mm10&position=chr2%3A5021031-5021032				FALSE	FALSE
chr2	5021037	5021038	-	0.168839	T	51,0,1,0	51	0	1	0	52	1	chr2_5021037	0.0192308	D21r2	D21	OS	chr2_5021038	chr2:5021038	JACUSA_call2	mm10	3' end	Optn	Optn	Optn	http://genome.ucsc.edu/cgi-bin/hgTracks?db=mm10&position=chr2%3A5021037-5021038				FALSE	FALSE
chr2	5021038	5021039	-	0.109457	T	55,0,0,0	55	0	0	0	55	0	chr2_5021038	0	D21r2	D21	OS	chr2_5021039	chr2:5021039	JACUSA_call2	mm10	3' end	Optn	Optn	Optn	http://genome.ucsc.edu/cgi-bin/hgTracks?db=mm10&position=chr2%3A5021038-5021039				FALSE	FALSE
chr2	5021047	5021048	-	0.260128	T	47,0,1,0	47	0	1	0	48	1	chr2_5021047	0.0208333	D21r2	D21	OS	chr2_5021048	chr2:5021048	JACUSA_call2	mm10	3' end	Optn	Optn	Optn	http://genome.ucsc.edu/cgi-bin/hgTracks?db=mm10&position=chr2%3A5021047-5021048				FALSE	FALSE
chr2	5021048	5021049	-	0.233936	T	47,0,1,0	47	0	1	0	48	1	chr2_5021048	0.0208333	D21r2	D21	OS	chr2_5021049	chr2:5021049	JACUSA_call2	mm10	3' end	Optn	Optn	Optn	http://genome.ucsc.edu/cgi-bin/hgTracks?db=mm10&position=chr2%3A5021048-5021049				FALSE	FALSE
chr2	5021071	5021072	-	0.0849269	T	48,0,0,0	48	0	0	0	48	0	chr2_5021071	0	D21r2	D21	OS	chr2_5021072	chr2:5021072	JACUSA_call2	mm10	3' end	Optn	Optn	Optn	http://genome.ucsc.edu/cgi-bin/hgTracks?db=mm10&position=chr2%3A5021071-5021072				FALSE	FALSE
chr2	5021081	5021082	-	0.106951	T	46,0,1,0	46	0	1	0	47	1	chr2_5021081	0.0212766	D21r2	D21	OS	chr2_5021082	chr2:5021082	JACUSA_call2	mm10	3' end	Optn	Optn	Optn	http://genome.ucsc.edu/cgi-bin/hgTracks?db=mm10&position=chr2%3A5021081-5021082				FALSE	FALSE
chr2	5021082	5021083	-	0.0964793	T	46,0,0,0	46	0	0	0	46	0	chr2_5021082	0	D21r2	D21	OS	chr2_5021083	chr2:5021083	JACUSA_call2	mm10	3' end	Optn	Optn	Optn	http://genome.ucsc.edu/cgi-bin/hgTracks?db=mm10&position=chr2%3A5021082-5021083				FALSE	FALSE
chr2	5021083	5021084	-	0.104701	T	47,0,0,0	47	0	0	0	47	0	chr2_5021083	0	D21r2	D21	OS	chr2_5021084	chr2:5021084	JACUSA_call2	mm10	3' end	Optn	Optn	Optn	http://genome.ucsc.edu/cgi-bin/hgTracks?db=mm10&position=chr2%3A5021083-5021084				FALSE	FALSE
chr2	5021087	5021088	-	0.135058	T	49,0,0,0	49	0	0	0	49	0	chr2_5021087	0	D21r2	D21	OS	chr2_5021088	chr2:5021088	JACUSA_call2	mm10	3' end	Optn	Optn	Optn	http://genome.ucsc.edu/cgi-bin/hgTracks?db=mm10&position=chr2%3A5021087-5021088				FALSE	FALSE
chr2	5021098	5021099	-	0.248635	T	50,0,0,0	50	0	0	0	50	0	chr2_5021098	0	D21r2	D21	OS	chr2_5021099	chr2:5021099	JACUSA_call2	mm10	3' end	Optn	Optn	Optn	http://genome.ucsc.edu/cgi-bin/hgTracks?db=mm10&position=chr2%3A5021098-5021099				FALSE	FALSE
chr2	5021117	5021118	-	-0.000607704	T	48,0,1,0	48	0	1	0	49	1	chr2_5021117	0.0204082	D21r2	D21	OS	chr2_5021118	chr2:5021118	JACUSA_call2	mm10	3' end	Optn	Optn	Optn	http://genome.ucsc.edu/cgi-bin/hgTracks?db=mm10&position=chr2%3A5021117-5021118				FALSE	FALSE
chr2	5021126	5021127	-	0.510824	T	47,0,1,0	47	0	1	0	48	1	chr2_5021126	0.0208333	D21r2	D21	OS	chr2_5021127	chr2:5021127	JACUSA_call2	mm10	3' end	Optn	Optn	Optn	http://genome.ucsc.edu/cgi-bin/hgTracks?db=mm10&position=chr2%3A5021126-5021127				FALSE	FALSE
chr2	5021130	5021131	-	0.27087	T	48,0,0,0	48	0	0	0	48	0	chr2_5021130	0	D21r2	D21	OS	chr2_5021131	chr2:5021131	JACUSA_call2	mm10	3' end	Optn	Optn	Optn	http://genome.ucsc.edu/cgi-bin/hgTracks?db=mm10&position=chr2%3A5021130-5021131				FALSE	FALSE
chr2	5021135	5021136	-	0.275012	T	47,0,0,0	47	0	0	0	47	0	chr2_5021135	0	D21r2	D21	OS	chr2_5021136	chr2:5021136	JACUSA_call2	mm10	3' end	Optn	Optn	Optn	http://genome.ucsc.edu/cgi-bin/hgTracks?db=mm10&position=chr2%3A5021135-5021136				FALSE	FALSE
chr2	5021146	5021147	-	0.0563452	T	49,0,1,0	49	0	1	0	50	1	chr2_5021146	0.02	D21r2	D21	OS	chr2_5021147	chr2:5021147	JACUSA_call2	mm10	3' end	Optn	Optn	Optn	http://genome.ucsc.edu/cgi-bin/hgTracks?db=mm10&position=chr2%3A5021146-5021147				FALSE	FALSE
chr2	5021155	5021156	-	0.512683	T	48,0,0,0	48	0	0	0	48	0	chr2_5021155	0	D21r2	D21	OS	chr2_5021156	chr2:5021156	JACUSA_call2	mm10	3' end	Optn	Optn	Optn	http://genome.ucsc.edu/cgi-bin/hgTracks?db=mm10&position=chr2%3A5021155-5021156				FALSE	FALSE
chr2	5021163	5021164	-	0.253421	T	45,0,2,0	45	0	2	0	47	2	chr2_5021163	0.0425532	D21r2	D21	OS	chr2_5021164	chr2:5021164	JACUSA_call2	mm10	3' end	Optn	Optn	Optn	http://genome.ucsc.edu/cgi-bin/hgTracks?db=mm10&position=chr2%3A5021163-5021164				FALSE	FALSE
chr2	5021164	5021165	-	0.761681	T	47,0,0,0	47	0	0	0	47	0	chr2_5021164	0	D21r2	D21	OS	chr2_5021165	chr2:5021165	JACUSA_call2	mm10	3' end	Optn	Optn	Optn	http://genome.ucsc.edu/cgi-bin/hgTracks?db=mm10&position=chr2%3A5021164-5021165				FALSE	FALSE
chr2	5021166	5021167	-	0.151688	T	50,0,0,0	50	0	0	0	50	0	chr2_5021166	0	D21r2	D21	OS	chr2_5021167	chr2:5021167	JACUSA_call2	mm10	3' end	Optn	Optn	Optn	http://genome.ucsc.edu/cgi-bin/hgTracks?db=mm10&position=chr2%3A5021166-5021167				FALSE	FALSE
chr2	5021168	5021169	-	-0.00154178	T	51,0,1,0	51	0	1	0	52	1	chr2_5021168	0.0192308	D21r2	D21	OS	chr2_5021169	chr2:5021169	JACUSA_call2	mm10	3' end	Optn	Optn	Optn	http://genome.ucsc.edu/cgi-bin/hgTracks?db=mm10&position=chr2%3A5021168-5021169				FALSE	FALSE
chr2	5021176	5021177	-	0.311774	T	58,0,0,0	58	0	0	0	58	0	chr2_5021176	0	D21r2	D21	OS	chr2_5021177	chr2:5021177	JACUSA_call2	mm10	3' end	Optn	Optn	Optn	http://genome.ucsc.edu/cgi-bin/hgTracks?db=mm10&position=chr2%3A5021176-5021177				FALSE	FALSE
chr2	5021179	5021180	-	0.114846	T	57,0,2,0	57	0	2	0	59	2	chr2_5021179	0.0338983	D21r2	D21	OS	chr2_5021180	chr2:5021180	JACUSA_call2	mm10	3' end	Optn	Optn	Optn	http://genome.ucsc.edu/cgi-bin/hgTracks?db=mm10&position=chr2%3A5021179-5021180				FALSE	FALSE
chr2	5021182	5021183	-	-0.00121694	T	59,0,2,0	59	0	2	0	61	2	chr2_5021182	0.0327869	D21r2	D21	OS	chr2_5021183	chr2:5021183	JACUSA_call2	mm10	3' end	Optn	Optn	Optn	http://genome.ucsc.edu/cgi-bin/hgTracks?db=mm10&position=chr2%3A5021182-5021183				FALSE	FALSE
chr2	5021183	5021184	-	0.443619	T	61,0,2,0	61	0	2	0	63	2	chr2_5021183	0.031746	D21r2	D21	OS	chr2_5021184	chr2:5021184	JACUSA_call2	mm10	3' end	Optn	Optn	Optn	http://genome.ucsc.edu/cgi-bin/hgTracks?db=mm10&position=chr2%3A5021183-5021184				FALSE	FALSE
chr2	5021187	5021188	-	0.11993	T	60,0,2,0	60	0	2	0	62	2	chr2_5021187	0.0322581	D21r2	D21	OS	chr2_5021188	chr2:5021188	JACUSA_call2	mm10	3' end	Optn	Optn	Optn	http://genome.ucsc.edu/cgi-bin/hgTracks?db=mm10&position=chr2%3A5021187-5021188				FALSE	FALSE
chr2	5021191	5021192	-	0.236001	T	69,0,1,0	69	0	1	0	70	1	chr2_5021191	0.0142857	D21r2	D21	OS	chr2_5021192	chr2:5021192	JACUSA_call2	mm10	3' end	Optn	Optn	Optn	http://genome.ucsc.edu/cgi-bin/hgTracks?db=mm10&position=chr2%3A5021191-5021192				FALSE	FALSE
chr2	5021193	5021194	-	0.687468	T	73,0,0,0	73	0	0	0	73	0	chr2_5021193	0	D21r2	D21	OS	chr2_5021194	chr2:5021194	JACUSA_call2	mm10	3' end	Optn	Optn	Optn	http://genome.ucsc.edu/cgi-bin/hgTracks?db=mm10&position=chr2%3A5021193-5021194				FALSE	FALSE
chr2	5021201	5021202	-	0.00024878	T	67,0,1,0	67	0	1	0	68	1	chr2_5021201	0.0147059	D21r2	D21	OS	chr2_5021202	chr2:5021202	JACUSA_call2	mm10	3' end	Optn	Optn	Optn	http://genome.ucsc.edu/cgi-bin/hgTracks?db=mm10&position=chr2%3A5021201-5021202				FALSE	FALSE
chr2	5021205	5021206	-	0.248167	T	74,0,0,0	74	0	0	0	74	0	chr2_5021205	0	D21r2	D21	OS	chr2_5021206	chr2:5021206	JACUSA_call2	mm10	3' end	Optn	Optn	Optn	http://genome.ucsc.edu/cgi-bin/hgTracks?db=mm10&position=chr2%3A5021205-5021206				FALSE	FALSE
chr2	5021220	5021221	-	1.2237	T	75,0,1,0	75	0	1	0	76	1	chr2_5021220	0.0131579	D21r2	D21	OS	chr2_5021221	chr2:5021221	JACUSA_call2	mm10	3' end	Optn	Optn	Optn	http://genome.ucsc.edu/cgi-bin/hgTracks?db=mm10&position=chr2%3A5021220-5021221				FALSE	FALSE
chr2	5021229	5021230	-	0.574258	T	60,0,3,0	60	0	3	0	63	3	chr2_5021229	0.047619	D21r2	D21	OS	chr2_5021230	chr2:5021230	JACUSA_call2	mm10	3' end	Optn	Optn	Optn	http://genome.ucsc.edu/cgi-bin/hgTracks?db=mm10&position=chr2%3A5021229-5021230				FALSE	FALSE
chr2	5021238	5021239	-	1.029	T	56,0,3,0	56	0	3	0	59	3	chr2_5021238	0.0508475	D21r2	D21	OS	chr2_5021239	chr2:5021239	JACUSA_call2	mm10	3' end	Optn	Optn	Optn	http://genome.ucsc.edu/cgi-bin/hgTracks?db=mm10&position=chr2%3A5021238-5021239				FALSE	FALSE
chr2	5021245	5021246	-	0.251941	T	59,0,0,0	59	0	0	0	59	0	chr2_5021245	0	D21r2	D21	OS	chr2_5021246	chr2:5021246	JACUSA_call2	mm10	3' end	Optn	Optn	Optn	http://genome.ucsc.edu/cgi-bin/hgTracks?db=mm10&position=chr2%3A5021245-5021246				FALSE	FALSE
chr2	5021247	5021248	-	0.712008	T	57,0,0,0	57	0	0	0	57	0	chr2_5021247	0	D21r2	D21	OS	chr2_5021248	chr2:5021248	JACUSA_call2	mm10	3' end	Optn	Optn	Optn	http://genome.ucsc.edu/cgi-bin/hgTracks?db=mm10&position=chr2%3A5021247-5021248				FALSE	FALSE
chr2	5021254	5021255	-	1.23613	T	56,0,2,0	56	0	2	0	58	2	chr2_5021254	0.0344828	D21r2	D21	OS	chr2_5021255	chr2:5021255	JACUSA_call2	mm10	3' end	Optn	Optn	Optn	http://genome.ucsc.edu/cgi-bin/hgTracks?db=mm10&position=chr2%3A5021254-5021255				FALSE	FALSE
chr2	5021256	5021257	-	0.250236	T	57,0,0,0	57	0	0	0	57	0	chr2_5021256	0	D21r2	D21	OS	chr2_5021257	chr2:5021257	JACUSA_call2	mm10	3' end	Optn	Optn	Optn	http://genome.ucsc.edu/cgi-bin/hgTracks?db=mm10&position=chr2%3A5021256-5021257				FALSE	FALSE
chr2	5021257	5021258	-	0.71047	T	55,0,0,0	55	0	0	0	55	0	chr2_5021257	0	D21r2	D21	OS	chr2_5021258	chr2:5021258	JACUSA_call2	mm10	3' end	Optn	Optn	Optn	http://genome.ucsc.edu/cgi-bin/hgTracks?db=mm10&position=chr2%3A5021257-5021258				FALSE	FALSE
chr2	5021258	5021259	-	1.81395	T	57,0,0,0	57	0	0	0	57	0	chr2_5021258	0	D21r2	D21	OS	chr2_5021259	chr2:5021259	JACUSA_call2	mm10	3' end	Optn	Optn	Optn	http://genome.ucsc.edu/cgi-bin/hgTracks?db=mm10&position=chr2%3A5021258-5021259				FALSE	FALSE
chr2	5021260	5021261	-	2.69284	T	53,0,3,0	53	0	3	0	56	3	chr2_5021260	0.0535714	D21r2	D21	OS	chr2_5021261	chr2:5021261	JACUSA_call2	mm10	3' end	Optn	Optn	Optn	http://genome.ucsc.edu/cgi-bin/hgTracks?db=mm10&position=chr2%3A5021260-5021261				FALSE	FALSE
chr2	5021263	5021264	-	1.23148	T	58,0,0,0	58	0	0	0	58	0	chr2_5021263	0	D21r2	D21	OS	chr2_5021264	chr2:5021264	JACUSA_call2	mm10	3' end	Optn	Optn	Optn	http://genome.ucsc.edu/cgi-bin/hgTracks?db=mm10&position=chr2%3A5021263-5021264				FALSE	FALSE
chr2	5021265	5021266	-	3.66686	T	57,0,2,0	57	0	2	0	59	2	chr2_5021265	0.0338983	D21r2	D21	OS	chr2_5021266	chr2:5021266	JACUSA_call2	mm10	3' end	Optn	Optn	Optn	http://genome.ucsc.edu/cgi-bin/hgTracks?db=mm10&position=chr2%3A5021265-5021266				FALSE	FALSE
chr2	5021267	5021268	-	1.62663	T	57,0,2,0	57	0	2	0	59	2	chr2_5021267	0.0338983	D21r2	D21	OS	chr2_5021268	chr2:5021268	JACUSA_call2	mm10	3' end	Optn	Optn	Optn	http://genome.ucsc.edu/cgi-bin/hgTracks?db=mm10&position=chr2%3A5021267-5021268				FALSE	FALSE
chr2	5021269	5021270	-	3.74545	T	58,0,1,0	58	0	1	0	59	1	chr2_5021269	0.0169492	D21r2	D21	OS	chr2_5021270	chr2:5021270	JACUSA_call2	mm10	3' end	Optn	Optn	Optn	http://genome.ucsc.edu/cgi-bin/hgTracks?db=mm10&position=chr2%3A5021269-5021270				FALSE	FALSE
chr2	5021275	5021276	-	1.44291	T	56,0,3,0	56	0	3	0	59	3	chr2_5021275	0.0508475	D21r2	D21	OS	chr2_5021276	chr2:5021276	JACUSA_call2	mm10	3' end	Optn	Optn	Optn	http://genome.ucsc.edu/cgi-bin/hgTracks?db=mm10&position=chr2%3A5021275-5021276				FALSE	FALSE
chr2	5021290	5021291	-	0.448104	T	58,0,1,0	58	0	1	0	59	1	chr2_5021290	0.0169492	D21r2	D21	OS	chr2_5021291	chr2:5021291	JACUSA_call2	mm10	3' end	Optn	Optn	Optn	http://genome.ucsc.edu/cgi-bin/hgTracks?db=mm10&position=chr2%3A5021290-5021291				FALSE	FALSE
chr2	5021296	5021297	-	1.17032	T	57,0,2,0	57	0	2	0	59	2	chr2_5021296	0.0338983	D21r2	D21	OS	chr2_5021297	chr2:5021297	JACUSA_call2	mm10	3' end	Optn	Optn	Optn	http://genome.ucsc.edu/cgi-bin/hgTracks?db=mm10&position=chr2%3A5021296-5021297				FALSE	FALSE
chr2	5021298	5021299	-	0.624526	T	59,0,2,0	59	0	2	0	61	2	chr2_5021298	0.0327869	D21r2	D21	OS	chr2_5021299	chr2:5021299	JACUSA_call2	mm10	3' end	Optn	Optn	Optn	http://genome.ucsc.edu/cgi-bin/hgTracks?db=mm10&position=chr2%3A5021298-5021299				FALSE	FALSE
chr2	5021299	5021300	-	0.0855472	T	60,0,0,0	60	0	0	0	60	0	chr2_5021299	0	D21r2	D21	OS	chr2_5021300	chr2:5021300	JACUSA_call2	mm10	3' end	Optn	Optn	Optn	http://genome.ucsc.edu/cgi-bin/hgTracks?db=mm10&position=chr2%3A5021299-5021300				FALSE	FALSE
chr2	5021310	5021311	-	0.668164	T	54,0,0,0	54	0	0	0	54	0	chr2_5021310	0	D21r2	D21	OS	chr2_5021311	chr2:5021311	JACUSA_call2	mm10	3' end	Optn	Optn	Optn	http://genome.ucsc.edu/cgi-bin/hgTracks?db=mm10&position=chr2%3A5021310-5021311				FALSE	FALSE
chr2	5021312	5021313	-	2.9084	T	59,0,0,0	59	0	0	0	59	0	chr2_5021312	0	D21r2	D21	OS	chr2_5021313	chr2:5021313	JACUSA_call2	mm10	3' end	Optn	Optn	Optn	http://genome.ucsc.edu/cgi-bin/hgTracks?db=mm10&position=chr2%3A5021312-5021313				FALSE	FALSE
chr2	6544755	6544756	-	0.315422	T	24,0,1,0	24	0	1	0	25	1	chr2_6544755	0.04	D21r2	D21	OS	chr2_6544756	chr2:6544756	JACUSA_call2	mm10	exon	Celf2	Celf2	Celf2	http://genome.ucsc.edu/cgi-bin/hgTracks?db=mm10&position=chr2%3A6544755-6544756	Simple_repeat	(T)n	Simple_repeat	FALSE	FALSE
chr2	74515537	74515538	-	1.28676	T	9,0,0,0	9	0	0	0	9	0	chr2_74515537	0	D21r2	D21	OS	chr2_74515538	chr2:74515538	JACUSA_call2	mm10	3' end	Lnpk	Lnpk	Lnpk	http://genome.ucsc.edu/cgi-bin/hgTracks?db=mm10&position=chr2%3A74515537-74515538				FALSE	FALSE
chr2	84332774	84332775	-	2.75359	T	3,0,2,0	3	0	2	0	5	2	chr2_84332774	0.4	D21r2	D21	OS	chr2_84332775	chr2:84332775	JACUSA_call2	mm10	exon	Calcrl	Calcrl	Calcrl	http://genome.ucsc.edu/cgi-bin/hgTracks?db=mm10&position=chr2%3A84332774-84332775				FALSE	FALSE
chr2	84332784	84332785	-	4.54201	T	2,0,3,0	2	0	3	0	5	3	chr2_84332784	0.6	D21r2	D21	OS	chr2_84332785	chr2:84332785	JACUSA_call2	mm10	exon	Calcrl	Calcrl	Calcrl	http://genome.ucsc.edu/cgi-bin/hgTracks?db=mm10&position=chr2%3A84332784-84332785				FALSE	FALSE
chr2	84332807	84332808	-	0.558099	T	3,0,1,0	3	0	1	0	4	1	chr2_84332807	0.25	D21r2	D21	OS	chr2_84332808	chr2:84332808	JACUSA_call2	mm10	exon	Calcrl	Calcrl	Calcrl	http://genome.ucsc.edu/cgi-bin/hgTracks?db=mm10&position=chr2%3A84332807-84332808				FALSE	FALSE
chr2	92407332	92407333	-	0.534695	T	7,0,1,0	7	0	1	0	8	1	chr2_92407332	0.125	D21r2	D21	OS	chr2_92407333	chr2:92407333	JACUSA_call2	mm10	intron	Cry2	Cry2	Cry2	http://genome.ucsc.edu/cgi-bin/hgTracks?db=mm10&position=chr2%3A92407332-92407333	SINE	B1_Mus2	Alu	TRUE	FALSE
chr2	119104416	119104417	+	2.68603	A	12,0,4,0	12	0	4	0	16	4	chr2_119104416	0.25	D21r3	D21	OS	chr2_119104417	chr2:119104417	JACUSA_call2	mm10	exon	Knl1	Knl1	Knl1	http://genome.ucsc.edu/cgi-bin/hgTracks?db=mm10&position=chr2%3A119104416-119104417	SINE	B1_Mus1	Alu	TRUE	FALSE
chr2	119104426	119104427	+	0.39789	A	18,0,0,0	18	0	0	0	18	0	chr2_119104426	0	D21r3	D21	OS	chr2_119104427	chr2:119104427	JACUSA_call2	mm10	exon	Knl1	Knl1	Knl1	http://genome.ucsc.edu/cgi-bin/hgTracks?db=mm10&position=chr2%3A119104426-119104427	SINE	B1_Mus1	Alu	TRUE	FALSE
chr2	119104440	119104441	+	0.141602	A	15,0,1,0	15	0	1	0	16	1	chr2_119104440	0.0625	D21r3	D21	OS	chr2_119104441	chr2:119104441	JACUSA_call2	mm10	exon	Knl1	Knl1	Knl1	http://genome.ucsc.edu/cgi-bin/hgTracks?db=mm10&position=chr2%3A119104440-119104441	SINE	B1_Mus1	Alu	TRUE	FALSE
chr2	119104454	119104455	+	5.63792	A	11,0,4,0	11	0	4	0	15	4	chr2_119104454	0.266667	D21r3	D21	OS	chr2_119104455	chr2:119104455	JACUSA_call2	mm10	exon	Knl1	Knl1	Knl1	http://genome.ucsc.edu/cgi-bin/hgTracks?db=mm10&position=chr2%3A119104454-119104455	SINE	B1_Mus1	Alu	TRUE	FALSE
chr2	119104455	119104456	+	1.34725	A	14,0,1,0	14	0	1	0	15	1	chr2_119104455	0.0666667	D21r3	D21	OS	chr2_119104456	chr2:119104456	JACUSA_call2	mm10	exon	Knl1	Knl1	Knl1	http://genome.ucsc.edu/cgi-bin/hgTracks?db=mm10&position=chr2%3A119104455-119104456	SINE	B1_Mus1	Alu	TRUE	FALSE
chr2	120600866	120600867	+	1.77185	A	21,0,4,0	21	0	4	0	25	4	chr2_120600866	0.16	D21r3	D21	OS	chr2_120600867	chr2:120600867	JACUSA_call2	mm10	3' end	Snap23	Snap23	Snap23	http://genome.ucsc.edu/cgi-bin/hgTracks?db=mm10&position=chr2%3A120600866-120600867	SINE	B1_Mus2	Alu	TRUE	FALSE
chr2	120600886	120600887	+	0.908699	A	25,0,1,0	25	0	1	0	26	1	chr2_120600886	0.0384615	D21r3	D21	OS	chr2_120600887	chr2:120600887	JACUSA_call2	mm10	3' end	Snap23	Snap23	Snap23	http://genome.ucsc.edu/cgi-bin/hgTracks?db=mm10&position=chr2%3A120600886-120600887	SINE	B1_Mus2	Alu	TRUE	FALSE
chr2	120600896	120600897	+	0.912126	A	24,0,1,0	24	0	1	0	25	1	chr2_120600896	0.04	D21r3	D21	OS	chr2_120600897	chr2:120600897	JACUSA_call2	mm10	3' end	Snap23	Snap23	Snap23	http://genome.ucsc.edu/cgi-bin/hgTracks?db=mm10&position=chr2%3A120600896-120600897	SINE	B1_Mus2	Alu	TRUE	FALSE
chr2	120600904	120600905	+	0.353002	A	23,0,1,0	23	0	1	0	24	1	chr2_120600904	0.0416667	D21r3	D21	OS	chr2_120600905	chr2:120600905	JACUSA_call2	mm10	3' end	Snap23	Snap23	Snap23	http://genome.ucsc.edu/cgi-bin/hgTracks?db=mm10&position=chr2%3A120600904-120600905	SINE	B1_Mus2	Alu	TRUE	FALSE
chr2	120600910	120600911	+	0.141187	A	20,0,2,0	20	0	2	0	22	2	chr2_120600910	0.0909091	D21r3	D21	OS	chr2_120600911	chr2:120600911	JACUSA_call2	mm10	3' end	Snap23	Snap23	Snap23	http://genome.ucsc.edu/cgi-bin/hgTracks?db=mm10&position=chr2%3A120600910-120600911	SINE	B1_Mus2	Alu	TRUE	FALSE
chr2	120600925	120600926	+	8.67068	A	20,0,4,0	20	0	4	0	24	4	chr2_120600925	0.166667	D21r3	D21	OS	chr2_120600926	chr2:120600926	JACUSA_call2	mm10	3' end	Snap23	Snap23	Snap23	http://genome.ucsc.edu/cgi-bin/hgTracks?db=mm10&position=chr2%3A120600925-120600926	SINE	B1_Mus2	Alu	TRUE	FALSE
chr2	120600927	120600928	+	0.36293	A	23,0,1,0	23	0	1	0	24	1	chr2_120600927	0.0416667	D21r3	D21	OS	chr2_120600928	chr2:120600928	JACUSA_call2	mm10	3' end	Snap23	Snap23	Snap23	http://genome.ucsc.edu/cgi-bin/hgTracks?db=mm10&position=chr2%3A120600927-120600928	SINE	B1_Mus2	Alu	TRUE	FALSE
chr2	120600934	120600935	+	3.55437	A	22,0,2,0	22	0	2	0	24	2	chr2_120600934	0.0833333	D21r3	D21	OS	chr2_120600935	chr2:120600935	JACUSA_call2	mm10	3' end	Snap23	Snap23	Snap23	http://genome.ucsc.edu/cgi-bin/hgTracks?db=mm10&position=chr2%3A120600934-120600935	SINE	B1_Mus2	Alu	TRUE	FALSE
chr2	120601485	120601486	+	6.48385	A	14,0,3,0	14	0	3	0	17	3	chr2_120601485	0.176471	D21r3	D21	OS	chr2_120601486	chr2:120601486	JACUSA_call2	mm10	3' end	Snap23	Snap23	Snap23	http://genome.ucsc.edu/cgi-bin/hgTracks?db=mm10&position=chr2%3A120601485-120601486				FALSE	FALSE
chr2	120601805	120601806	+	11.3521	A	8,0,8,0	8	0	8	0	16	8	chr2_120601805	0.5	D21r3	D21	OS	chr2_120601806	chr2:120601806	JACUSA_call2	mm10	intergenic			Snap23	http://genome.ucsc.edu/cgi-bin/hgTracks?db=mm10&position=chr2%3A120601805-120601806	SINE	B1_Mur4	Alu	TRUE	FALSE
chr2	120601810	120601811	+	2.4972	A	14,0,2,0	14	0	2	0	16	2	chr2_120601810	0.125	D21r3	D21	OS	chr2_120601811	chr2:120601811	JACUSA_call2	mm10	intergenic			Snap23	http://genome.ucsc.edu/cgi-bin/hgTracks?db=mm10&position=chr2%3A120601810-120601811	SINE	B1_Mur4	Alu	TRUE	FALSE
chr2	120601821	120601822	+	11.592	A	8,0,8,0	8	0	8	0	16	8	chr2_120601821	0.5	D21r3	D21	OS	chr2_120601822	chr2:120601822	JACUSA_call2	mm10	intergenic			Snap23	http://genome.ucsc.edu/cgi-bin/hgTracks?db=mm10&position=chr2%3A120601821-120601822	SINE	B1_Mur4	Alu	TRUE	FALSE
chr2	120601822	120601823	+	6.34926	A	13,0,3,0	13	0	3	0	16	3	chr2_120601822	0.1875	D21r3	D21	OS	chr2_120601823	chr2:120601823	JACUSA_call2	mm10	intergenic			Snap23	http://genome.ucsc.edu/cgi-bin/hgTracks?db=mm10&position=chr2%3A120601822-120601823	SINE	B1_Mur4	Alu	TRUE	FALSE
chr2	120601823	120601824	+	10.1152	A	10,0,6,0	10	0	6	0	16	6	chr2_120601823	0.375	D21r3	D21	OS	chr2_120601824	chr2:120601824	JACUSA_call2	mm10	intergenic			Snap23	http://genome.ucsc.edu/cgi-bin/hgTracks?db=mm10&position=chr2%3A120601823-120601824	SINE	B1_Mur4	Alu	TRUE	FALSE
chr2	120601827	120601828	+	7.53461	A	10,0,6,0	10	0	6	0	16	6	chr2_120601827	0.375	D21r3	D21	OS	chr2_120601828	chr2:120601828	JACUSA_call2	mm10	intergenic			Snap23	http://genome.ucsc.edu/cgi-bin/hgTracks?db=mm10&position=chr2%3A120601827-120601828	SINE	B1_Mur4	Alu	TRUE	FALSE
chr2	120601829	120601830	+	3.93648	A	14,0,2,0	14	0	2	0	16	2	chr2_120601829	0.125	D21r3	D21	OS	chr2_120601830	chr2:120601830	JACUSA_call2	mm10	intergenic			Snap23	http://genome.ucsc.edu/cgi-bin/hgTracks?db=mm10&position=chr2%3A120601829-120601830	SINE	B1_Mur4	Alu	TRUE	FALSE
chr2	120601835	120601836	+	4.84635	A	8,0,9,0	8	0	9	0	17	9	chr2_120601835	0.529412	D21r3	D21	OS	chr2_120601836	chr2:120601836	JACUSA_call2	mm10	intergenic			Snap23	http://genome.ucsc.edu/cgi-bin/hgTracks?db=mm10&position=chr2%3A120601835-120601836	SINE	B1_Mur4	Alu	TRUE	FALSE
chr2	120601865	120601866	+	11.8444	A	7,0,8,0	7	0	8	0	15	8	chr2_120601865	0.533333	D21r3	D21	OS	chr2_120601866	chr2:120601866	JACUSA_call2	mm10	intergenic			Snap23	http://genome.ucsc.edu/cgi-bin/hgTracks?db=mm10&position=chr2%3A120601865-120601866	SINE	B1_Mur4	Alu	TRUE	FALSE
chr2	120602199	120602200	+	6.7015	A	12,0,7,0	12	0	7	0	19	7	chr2_120602199	0.368421	D21r3	D21	OS	chr2_120602200	chr2:120602200	JACUSA_call2	mm10	intergenic			Snap23	http://genome.ucsc.edu/cgi-bin/hgTracks?db=mm10&position=chr2%3A120602199-120602200	SINE	B1_Mus1	Alu	TRUE	FALSE
chr2	120602210	120602211	+	1.69728	A	16,0,1,0	16	0	1	0	17	1	chr2_120602210	0.0588235	D21r3	D21	OS	chr2_120602211	chr2:120602211	JACUSA_call2	mm10	intergenic			Snap23	http://genome.ucsc.edu/cgi-bin/hgTracks?db=mm10&position=chr2%3A120602210-120602211	SINE	B1_Mus1	Alu	TRUE	FALSE
chr2	120602216	120602217	+	3.80716	A	10,0,8,0	10	0	8	0	18	8	chr2_120602216	0.444444	D21r3	D21	OS	chr2_120602217	chr2:120602217	JACUSA_call2	mm10	intergenic			Snap23	http://genome.ucsc.edu/cgi-bin/hgTracks?db=mm10&position=chr2%3A120602216-120602217	SINE	B1_Mus1	Alu	TRUE	FALSE
chr2	120602232	120602233	+	3.45805	A	9,0,6,0	9	0	6	0	15	6	chr2_120602232	0.4	D21r3	D21	OS	chr2_120602233	chr2:120602233	JACUSA_call2	mm10	intergenic			Snap23	http://genome.ucsc.edu/cgi-bin/hgTracks?db=mm10&position=chr2%3A120602232-120602233	SINE	B1_Mus1	Alu	TRUE	FALSE
chr2	120602235	120602236	+	3.63428	A	10,0,3,0	10	0	3	0	13	3	chr2_120602235	0.230769	D21r3	D21	OS	chr2_120602236	chr2:120602236	JACUSA_call2	mm10	intergenic			Snap23	http://genome.ucsc.edu/cgi-bin/hgTracks?db=mm10&position=chr2%3A120602235-120602236	SINE	B1_Mus1	Alu	TRUE	FALSE
chr2	120602236	120602237	+	4.22412	A	9,0,6,0	9	0	6	0	15	6	chr2_120602236	0.4	D21r3	D21	OS	chr2_120602237	chr2:120602237	JACUSA_call2	mm10	intergenic			Snap23	http://genome.ucsc.edu/cgi-bin/hgTracks?db=mm10&position=chr2%3A120602236-120602237	SINE	B1_Mus1	Alu	TRUE	FALSE
chr2	120602257	120602258	+	0.826621	A	9,0,2,0	9	0	2	0	11	2	chr2_120602257	0.181818	D21r3	D21	OS	chr2_120602258	chr2:120602258	JACUSA_call2	mm10	intergenic			Snap23	http://genome.ucsc.edu/cgi-bin/hgTracks?db=mm10&position=chr2%3A120602257-120602258	SINE	B1_Mus1	Alu	TRUE	FALSE
chr2	120602264	120602265	+	4.55805	A	7,0,4,0	7	0	4	0	11	4	chr2_120602264	0.363636	D21r3	D21	OS	chr2_120602265	chr2:120602265	JACUSA_call2	mm10	intergenic			Snap23	http://genome.ucsc.edu/cgi-bin/hgTracks?db=mm10&position=chr2%3A120602264-120602265	SINE	B1_Mus1	Alu	TRUE	FALSE
chr2	120602270	120602271	+	5.22855	A	8,0,3,0	8	0	3	0	11	3	chr2_120602270	0.272727	D21r3	D21	OS	chr2_120602271	chr2:120602271	JACUSA_call2	mm10	intergenic			Snap23	http://genome.ucsc.edu/cgi-bin/hgTracks?db=mm10&position=chr2%3A120602270-120602271	SINE	B1_Mus1	Alu	TRUE	FALSE
chr2	120620268	120620269	+	12.8937	A	21,0,11,0	21	0	11	0	32	11	chr2_120620268	0.34375	D21r3	D21	OS	chr2_120620269	chr2:120620269	JACUSA_call2	mm10	exon	Haus2	Haus2	Haus2	http://genome.ucsc.edu/cgi-bin/hgTracks?db=mm10&position=chr2%3A120620268-120620269	SINE	B1_Mus2	Alu	TRUE	FALSE
chr2	120620617	120620618	+	4.99843	A	49,0,1,0	49	0	1	0	50	1	chr2_120620617	0.02	D21r3	D21	OS	chr2_120620618	chr2:120620618	JACUSA_call2	mm10	3' end	Haus2	Haus2	Haus2	http://genome.ucsc.edu/cgi-bin/hgTracks?db=mm10&position=chr2%3A120620617-120620618	SINE	B1F	Alu	TRUE	FALSE
chr2	120620620	120620621	+	7.09646	A	45,0,2,0	45	0	2	0	47	2	chr2_120620620	0.0425532	D21r3	D21	OS	chr2_120620621	chr2:120620621	JACUSA_call2	mm10	3' end	Haus2	Haus2	Haus2	http://genome.ucsc.edu/cgi-bin/hgTracks?db=mm10&position=chr2%3A120620620-120620621	SINE	B1F	Alu	TRUE	FALSE
chr2	120620640	120620641	+	17.5354	A	23,0,19,0	23	0	19	0	42	19	chr2_120620640	0.452381	D21r3	D21	OS	chr2_120620641	chr2:120620641	JACUSA_call2	mm10	3' end	Haus2	Haus2	Haus2	http://genome.ucsc.edu/cgi-bin/hgTracks?db=mm10&position=chr2%3A120620640-120620641	SINE	B1F	Alu	TRUE	FALSE
chr2	120620641	120620642	+	0.754189	A	43,0,0,0	43	0	0	0	43	0	chr2_120620641	0	D21r3	D21	OS	chr2_120620642	chr2:120620642	JACUSA_call2	mm10	3' end	Haus2	Haus2	Haus2	http://genome.ucsc.edu/cgi-bin/hgTracks?db=mm10&position=chr2%3A120620641-120620642	SINE	B1F	Alu	TRUE	FALSE
chr2	120620684	120620685	+	15.208	A	36,0,8,0	36	0	8	0	44	8	chr2_120620684	0.181818	D21r3	D21	OS	chr2_120620685	chr2:120620685	JACUSA_call2	mm10	3' end	Haus2	Haus2	Haus2	http://genome.ucsc.edu/cgi-bin/hgTracks?db=mm10&position=chr2%3A120620684-120620685	SINE	B1F	Alu	TRUE	FALSE
chr2	120620690	120620691	+	3.16984	A	40,0,0,0	40	0	0	0	40	0	chr2_120620690	0	D21r3	D21	OS	chr2_120620691	chr2:120620691	JACUSA_call2	mm10	3' end	Haus2	Haus2	Haus2	http://genome.ucsc.edu/cgi-bin/hgTracks?db=mm10&position=chr2%3A120620690-120620691	SINE	B1F	Alu	TRUE	FALSE
chr2	121543273	121543274	+	0.292773	A	6,0,5,0	6	0	5	0	11	5	chr2_121543273	0.454545	D21r3	D21	OS	chr2_121543274	chr2:121543274	JACUSA_call2	mm10	exon	Wdr76	Wdr76	Wdr76	http://genome.ucsc.edu/cgi-bin/hgTracks?db=mm10&position=chr2%3A121543273-121543274	SINE	PB1D10	Alu	TRUE	FALSE
chr2	121543719	121543720	+	10.6685	A	3,0,6,0	3	0	6	0	9	6	chr2_121543719	0.666667	D21r3	D21	OS	chr2_121543720	chr2:121543720	JACUSA_call2	mm10	exon	Wdr76	Wdr76	Wdr76	http://genome.ucsc.edu/cgi-bin/hgTracks?db=mm10&position=chr2%3A121543719-121543720	LTR	RMER4A	ERVK	FALSE	FALSE
chr2	121543736	121543737	+	1.20012	A	7,0,2,0	7	0	2	0	9	2	chr2_121543736	0.222222	D21r3	D21	OS	chr2_121543737	chr2:121543737	JACUSA_call2	mm10	exon	Wdr76	Wdr76	Wdr76	http://genome.ucsc.edu/cgi-bin/hgTracks?db=mm10&position=chr2%3A121543736-121543737	LTR	RMER4A	ERVK	FALSE	FALSE
chr2	121543742	121543743	+	0.514594	A	8,0,1,0	8	0	1	0	9	1	chr2_121543742	0.111111	D21r3	D21	OS	chr2_121543743	chr2:121543743	JACUSA_call2	mm10	exon	Wdr76	Wdr76	Wdr76	http://genome.ucsc.edu/cgi-bin/hgTracks?db=mm10&position=chr2%3A121543742-121543743	LTR	RMER4A	ERVK	FALSE	FALSE
chr2	121543782	121543783	+	0.107687	A	7,0,1,0	7	0	1	0	8	1	chr2_121543782	0.125	D21r3	D21	OS	chr2_121543783	chr2:121543783	JACUSA_call2	mm10	exon	Wdr76	Wdr76	Wdr76	http://genome.ucsc.edu/cgi-bin/hgTracks?db=mm10&position=chr2%3A121543782-121543783	LTR	RMER4A	ERVK	FALSE	FALSE
chr2	121543789	121543790	+	0.534681	A	8,0,1,0	8	0	1	0	9	1	chr2_121543789	0.111111	D21r3	D21	OS	chr2_121543790	chr2:121543790	JACUSA_call2	mm10	exon	Wdr76	Wdr76	Wdr76	http://genome.ucsc.edu/cgi-bin/hgTracks?db=mm10&position=chr2%3A121543789-121543790	LTR	RMER4A	ERVK	FALSE	FALSE
chr2	121543796	121543797	+	1.96038	A	8,0,1,0	8	0	1	0	9	1	chr2_121543796	0.111111	D21r3	D21	OS	chr2_121543797	chr2:121543797	JACUSA_call2	mm10	exon	Wdr76	Wdr76	Wdr76	http://genome.ucsc.edu/cgi-bin/hgTracks?db=mm10&position=chr2%3A121543796-121543797	LTR	RMER4A	ERVK	FALSE	FALSE
chr2	121543798	121543799	+	4.5928	A	8,0,1,0	8	0	1	0	9	1	chr2_121543798	0.111111	D21r3	D21	OS	chr2_121543799	chr2:121543799	JACUSA_call2	mm10	exon	Wdr76	Wdr76	Wdr76	http://genome.ucsc.edu/cgi-bin/hgTracks?db=mm10&position=chr2%3A121543798-121543799	LTR	RMER4A	ERVK	FALSE	FALSE
chr2	121543807	121543808	+	3.54267	A	6,0,3,0	6	0	3	0	9	3	chr2_121543807	0.333333	D21r3	D21	OS	chr2_121543808	chr2:121543808	JACUSA_call2	mm10	exon	Wdr76	Wdr76	Wdr76	http://genome.ucsc.edu/cgi-bin/hgTracks?db=mm10&position=chr2%3A121543807-121543808	LTR	RMER4A	ERVK	FALSE	FALSE
chr2	130554919	130554920	+	1.114	A	1,0,3,0	1	0	3	0	4	3	chr2_130554919	0.75	D21r3	D21	OS	chr2_130554920	chr2:130554920	JACUSA_call2	mm10	3' end	Ptpra	4930473A02Rik, Ptpra	4930473A02Rik	http://genome.ucsc.edu/cgi-bin/hgTracks?db=mm10&position=chr2%3A130554919-130554920	SINE	B1_Mur1	Alu	TRUE	FALSE
chr2	130554933	130554934	+	0.358046	A	2,0,1,0	2	0	1	0	3	1	chr2_130554933	0.333333	D21r3	D21	OS	chr2_130554934	chr2:130554934	JACUSA_call2	mm10	3' end	Ptpra	4930473A02Rik, Ptpra	4930473A02Rik	http://genome.ucsc.edu/cgi-bin/hgTracks?db=mm10&position=chr2%3A130554933-130554934	SINE	B1_Mur1	Alu	TRUE	FALSE
chr2	130554938	130554939	+	2.0959	A	1,0,2,0	1	0	2	0	3	2	chr2_130554938	0.666667	D21r3	D21	OS	chr2_130554939	chr2:130554939	JACUSA_call2	mm10	3' end	Ptpra	4930473A02Rik, Ptpra	4930473A02Rik	http://genome.ucsc.edu/cgi-bin/hgTracks?db=mm10&position=chr2%3A130554938-130554939	SINE	B1_Mur1	Alu	TRUE	FALSE
chr2	132309632	132309633	+	8.97491	A	7,0,3,0	7	0	3	0	10	3	chr2_132309632	0.3	D21r3	D21	OS	chr2_132309633	chr2:132309633	JACUSA_call2	mm10	exon	Cds2	Cds2	Cds2	http://genome.ucsc.edu/cgi-bin/hgTracks?db=mm10&position=chr2%3A132309632-132309633	SINE	MIRb	MIR	FALSE	FALSE
chr2	132309633	132309634	+	8.96327	A	8,0,2,0	8	0	2	0	10	2	chr2_132309633	0.2	D21r3	D21	OS	chr2_132309634	chr2:132309634	JACUSA_call2	mm10	exon	Cds2	Cds2	Cds2	http://genome.ucsc.edu/cgi-bin/hgTracks?db=mm10&position=chr2%3A132309633-132309634	SINE	MIRb	MIR	FALSE	FALSE
chr2	132309635	132309636	+	0.975215	A	9,0,0,0	9	0	0	0	9	0	chr2_132309635	0	D21r3	D21	OS	chr2_132309636	chr2:132309636	JACUSA_call2	mm10	exon	Cds2	Cds2	Cds2	http://genome.ucsc.edu/cgi-bin/hgTracks?db=mm10&position=chr2%3A132309635-132309636	SINE	MIRb	MIR	FALSE	FALSE
chr2	132309644	132309645	+	4.42599	A	7,0,1,0	7	0	1	0	8	1	chr2_132309644	0.125	D21r3	D21	OS	chr2_132309645	chr2:132309645	JACUSA_call2	mm10	exon	Cds2	Cds2	Cds2	http://genome.ucsc.edu/cgi-bin/hgTracks?db=mm10&position=chr2%3A132309644-132309645	SINE	MIRb	MIR	FALSE	FALSE
chr2	132309654	132309655	+	9.01939	A	5,0,2,0	5	0	2	0	7	2	chr2_132309654	0.285714	D21r3	D21	OS	chr2_132309655	chr2:132309655	JACUSA_call2	mm10	exon	Cds2	Cds2	Cds2	http://genome.ucsc.edu/cgi-bin/hgTracks?db=mm10&position=chr2%3A132309654-132309655	SINE	MIRb	MIR	FALSE	FALSE
chr2	132309655	132309656	+	10.4664	A	4,0,4,0	4	0	4	0	8	4	chr2_132309655	0.5	D21r3	D21	OS	chr2_132309656	chr2:132309656	JACUSA_call2	mm10	exon	Cds2	Cds2	Cds2	http://genome.ucsc.edu/cgi-bin/hgTracks?db=mm10&position=chr2%3A132309655-132309656	SINE	MIRb	MIR	FALSE	FALSE
chr2	132309668	132309669	+	11.5045	A	7,0,3,0	7	0	3	0	10	3	chr2_132309668	0.3	D21r3	D21	OS	chr2_132309669	chr2:132309669	JACUSA_call2	mm10	exon	Cds2	Cds2	Cds2	http://genome.ucsc.edu/cgi-bin/hgTracks?db=mm10&position=chr2%3A132309668-132309669	SINE	MIRb	MIR	FALSE	FALSE
chr2	132309671	132309672	+	2.21209	A	13,0,0,0	13	0	0	0	13	0	chr2_132309671	0	D21r3	D21	OS	chr2_132309672	chr2:132309672	JACUSA_call2	mm10	exon	Cds2	Cds2	Cds2	http://genome.ucsc.edu/cgi-bin/hgTracks?db=mm10&position=chr2%3A132309671-132309672	SINE	MIRb	MIR	FALSE	FALSE
chr2	132309872	132309873	+	11.9653	A	25,0,10,0	25	0	10	0	35	10	chr2_132309872	0.285714	D21r3	D21	OS	chr2_132309873	chr2:132309873	JACUSA_call2	mm10	exon	Cds2	Cds2	Cds2	http://genome.ucsc.edu/cgi-bin/hgTracks?db=mm10&position=chr2%3A132309872-132309873	SINE	MIRb	MIR	FALSE	FALSE
chr2	132309879	132309880	+	3.47258	A	9,0,27,0	9	0	27	0	36	27	chr2_132309879	0.75	D21r3	D21	OS	chr2_132309880	chr2:132309880	JACUSA_call2	mm10	exon	Cds2	Cds2	Cds2	http://genome.ucsc.edu/cgi-bin/hgTracks?db=mm10&position=chr2%3A132309879-132309880	SINE	MIRb	MIR	FALSE	FALSE
chr2	132309883	132309884	+	9.33128	A	26,0,9,0	26	0	9	0	35	9	chr2_132309883	0.257143	D21r3	D21	OS	chr2_132309884	chr2:132309884	JACUSA_call2	mm10	exon	Cds2	Cds2	Cds2	http://genome.ucsc.edu/cgi-bin/hgTracks?db=mm10&position=chr2%3A132309883-132309884	SINE	MIRb	MIR	FALSE	FALSE
chr2	132309898	132309899	+	0.89862	A	29,0,0,0	29	0	0	0	29	0	chr2_132309898	0	D21r3	D21	OS	chr2_132309899	chr2:132309899	JACUSA_call2	mm10	exon	Cds2	Cds2	Cds2	http://genome.ucsc.edu/cgi-bin/hgTracks?db=mm10&position=chr2%3A132309898-132309899	SINE	MIRb	MIR	FALSE	FALSE
chr2	132309936	132309937	+	0.3566	A	24,0,0,0	24	0	0	0	24	0	chr2_132309936	0	D21r3	D21	OS	chr2_132309937	chr2:132309937	JACUSA_call2	mm10	exon	Cds2	Cds2	Cds2	http://genome.ucsc.edu/cgi-bin/hgTracks?db=mm10&position=chr2%3A132309936-132309937				FALSE	FALSE
chr2	132310705	132310706	+	2.72661	A	16,0,3,0	16	0	3	0	19	3	chr2_132310705	0.157895	D21r3	D21	OS	chr2_132310706	chr2:132310706	JACUSA_call2	mm10	exon	Cds2	Cds2	Cds2	http://genome.ucsc.edu/cgi-bin/hgTracks?db=mm10&position=chr2%3A132310705-132310706				FALSE	FALSE
chr2	14147986	14147987	+	0.683911	A	2,0,2,0	2	0	2	0	4	2	chr2_14147986	0.5	D21r3	D21	OS	chr2_14147987	chr2:14147987	JACUSA_call2	mm10	3' end	Stam	Stam	Stam	http://genome.ucsc.edu/cgi-bin/hgTracks?db=mm10&position=chr2%3A14147986-14147987	SINE	B1_Mus1	Alu	TRUE	FALSE
chr2	14147990	14147991	+	1.08794	A	4,0,2,0	4	0	2	0	6	2	chr2_14147990	0.333333	D21r3	D21	OS	chr2_14147991	chr2:14147991	JACUSA_call2	mm10	3' end	Stam	Stam	Stam	http://genome.ucsc.edu/cgi-bin/hgTracks?db=mm10&position=chr2%3A14147990-14147991	SINE	B1_Mus1	Alu	TRUE	FALSE
chr2	14148048	14148049	+	0.0856612	A	13,0,2,0	13	0	2	0	15	2	chr2_14148048	0.133333	D21r3	D21	OS	chr2_14148049	chr2:14148049	JACUSA_call2	mm10	3' end	Stam	Stam	Stam	http://genome.ucsc.edu/cgi-bin/hgTracks?db=mm10&position=chr2%3A14148048-14148049	SINE	B1_Mus1	Alu	TRUE	FALSE
chr2	14148054	14148055	+	1.6467	A	13,0,2,0	13	0	2	0	15	2	chr2_14148054	0.133333	D21r3	D21	OS	chr2_14148055	chr2:14148055	JACUSA_call2	mm10	3' end	Stam	Stam	Stam	http://genome.ucsc.edu/cgi-bin/hgTracks?db=mm10&position=chr2%3A14148054-14148055	SINE	B1_Mus1	Alu	TRUE	FALSE
chr2	14148056	14148057	+	0.413428	A	15,0,0,0	15	0	0	0	15	0	chr2_14148056	0	D21r3	D21	OS	chr2_14148057	chr2:14148057	JACUSA_call2	mm10	3' end	Stam	Stam	Stam	http://genome.ucsc.edu/cgi-bin/hgTracks?db=mm10&position=chr2%3A14148056-14148057	SINE	B1_Mus1	Alu	TRUE	FALSE
chr2	144539896	144539897	+	0.425475	A	19,0,1,0	19	0	1	0	20	1	chr2_144539896	0.05	D21r3	D21	OS	chr2_144539897	chr2:144539897	JACUSA_call2	mm10	exon	Polr3f	Polr3f	Polr3f	http://genome.ucsc.edu/cgi-bin/hgTracks?db=mm10&position=chr2%3A144539896-144539897	SINE	B1_Mus1	Alu	TRUE	FALSE
[truncated: 16,405 more rows]

## Sheet: D21 vs D7
chrom	position	position_plus_one	strand	ref	IGV	method	genome	gene	gene_part	overlapped_genes	nearest_genes	url	repeat_class	repeat_id	repeat_family	B1	B2	jacusa.statistic	sig	editing_freq_total_D21	editing_freq_total_D7	edited_D21	edited_D7	depth_D21	depth_D7	depth.pass_D21	depth.pass_D7	edited_reads_D21	edited_reads_D7	editing_freq_all_reps_D21	editing_freq_all_reps_D7	edited_reads_all_reps_D21	edited_reads_all_reps_D7	depth_all_reps_D21	depth_all_reps_D7
[truncated: 2,977 more rows]
